# Supplementary material for: ARMC1 partitions between distinct complexes and assembles MIRO with MTFR to control mitochondrial distribution
Source: Sci Adv. 2025 Apr 9;11(15):eadu5091. doi: 10.1126/sciadv.adu5091 (PMC11980836; doi:10.1126/sciadv.adu5091)
Supplement: Supplementary file 2 — Tables S1 to S5 [file sciadv.adu5091_tables_s1_to_s5.zip]

Archive with 5 entries (5 files):
- adu5091_table_s1.xlsx
- adu5091_table_s2.xlsx
- adu5091_table_s3.xlsx
- adu5091_table_s4.xlsx
- adu5091_table_s5.xlsx
