# Supplementary material for: ARMC1 partitions between distinct complexes and assembles MIRO with MTFR to control mitochondrial distribution
Source: Sci Adv. 2025 Apr 9;11(15):eadu5091. doi: 10.1126/sciadv.adu5091 (PMC11980836; doi:10.1126/sciadv.adu5091)
Supplement: Supplementary file 2 — Tables S1 to S5 [file sciadv.adu5091_tables_s1_to_s5.zip › adu5091_table_s1.xlsx]

## Sheet: TableS1
Supplemental Table 1. WT, ARMC1 KO, KO + WT F-ARMC1, and KO + ΔCTD F-ARMC1 Flp-In 293 T-REx whole cell proteomics
Reference	Gene.Symbol	Annotation	log2FC_ARMC1.rescue-ARMC1.KO	-Log10q(ARMC1.rescue-ARMC1.KO)	log2FC_dCTD.rescue-ARMC1.KO	-Log10q(dCTD.rescue-ARMC1.KO)	log2FC_wt-ARMC1.KO	-Log10q(wt-ARMC1.KO)	log2FC_dCTD.rescue-ARMC1.rescue	-Log10q(dCTD.rescue-ARMC1.rescue)
sp|P01023|A2MG_HUMAN	A2M	Alpha-2-macroglobulin OS=Homo sapiens OX=9606 GN=A2M PE=1 SV=3	0.546735	0.721701	0.474858	0.89032	-0.347123	1.06063	-0.0718768	0.0011528
sp|Q9NRG9|AAAS_HUMAN	AAAS	Aladin OS=Homo sapiens OX=9606 GN=AAAS PE=1 SV=1	0.0512406	0.0673445	-0.0312741	0.0857752	-0.162093	2.25129	-0.0825148	0.110479
sp|Q86V21|AACS_HUMAN	AACS	Acetoacetyl-CoA synthetase OS=Homo sapiens OX=9606 GN=AACS PE=1 SV=1	0.0794319	0.0717605	0.040107	0.0729061	0.0937262	0.505416	-0.0393249	0.00364253
sp|Q6PD74|AAGAB_HUMAN	AAGAB	Alpha- and gamma-adaptin-binding protein p34 OS=Homo sapiens OX=9606 GN=AAGAB PE=1 SV=1	-0.00856977	0.00421021	0.183307	1.02429	0.0556982	0.320453	0.191877	0.803407
tr|A0A096LP25|A0A096LP25_HUMAN	AAK1	AP2-associated protein kinase 1 (Fragment) OS=Homo sapiens OX=9606 GN=AAK1 PE=1 SV=1	0.0412192	0.027591	0.159774	0.569317	0.278499	2.55015	0.118555	0.105314
sp|Q2M2I8|AAK1_HUMAN	AAK1	AP2-associated protein kinase 1 OS=Homo sapiens OX=9606 GN=AAK1 PE=1 SV=3	0.217041	0.585994	0.242185	1.13914	0.499195	5.34775	0.0251437	0.0011528
tr|E9PNP3|E9PNP3_HUMAN	AAMDC	Mth938 domain-containing protein OS=Homo sapiens OX=9606 GN=AAMDC PE=1 SV=1	0.185178	0.202213	0.0648444	0.0918578	0.554693	4.15739	-0.120334	0.0453058
tr|C9JEH3|C9JEH3_HUMAN	AAMP	Angio-associated migratory cell protein OS=Homo sapiens OX=9606 GN=AAMP PE=1 SV=1	0.0581063	0.0453949	-0.0304746	0.0535874	0.60778	6.67572	-0.0885809	0.0471677
sp|Q9Y312|AAR2_HUMAN	AAR2	Protein AAR2 homolog OS=Homo sapiens OX=9606 GN=AAR2 PE=1 SV=2	0.0208967	0.0172188	0.0424391	0.102204	-0.30591	3.8173	0.0215424	0.0011528
sp|P49588|SYAC_HUMAN	AARS	Alanine--tRNA ligase, cytoplasmic OS=Homo sapiens OX=9606 GN=AARS PE=1 SV=2	-0.00229136	0.000157901	-0.0119412	0.0212684	0.415032	5.37366	-0.00964983	0.0011528
sp|Q5JTZ9|SYAM_HUMAN	AARS2	Alanine--tRNA ligase, mitochondrial OS=Homo sapiens OX=9606 GN=AARS2 PE=1 SV=1	0.0233682	0.021607	-0.0303817	0.0765452	-0.147309	1.57151	-0.0537499	0.025048
sp|Q9BTE6-3|AASD1_HUMAN	AARSD1	Isoform 3 of Alanyl-tRNA editing protein Aarsd1 OS=Homo sapiens OX=9606 GN=AARSD1	-0.00117585	0.000157901	0.00129196	0.00118963	0.0978737	0.705192	0.00246782	0.0011528
sp|Q4L235|ACSF4_HUMAN	AASDH	Beta-alanine-activating enzyme OS=Homo sapiens OX=9606 GN=AASDH PE=1 SV=3	-0.19866	0.0750716	-0.114588	0.0900181	0.347409	0.948789	0.0840723	0.0011528
sp|Q9NRN7|ADPPT_HUMAN	AASDHPPT	L-aminoadipate-semialdehyde dehydrogenase-phosphopantetheinyl transferase OS=Homo sapiens OX=9606 GN=AASDHPPT PE=1 SV=2	0.0283943	0.025405	0.0370972	0.0934137	0.24724	3.1031	0.00870285	0.0011528
sp|Q9UDR5|AASS_HUMAN	AASS	Alpha-aminoadipic semialdehyde synthase, mitochondrial OS=Homo sapiens OX=9606 GN=AASS PE=1 SV=1	0.090622	0.0862771	0.0260031	0.0402673	-0.326397	3.077	-0.0646189	0.0177608
sp|Q9NY61|AATF_HUMAN	AATF	Protein AATF OS=Homo sapiens OX=9606 GN=AATF PE=1 SV=1	0.0413808	0.0371161	0.0143991	0.0281508	0.13402	1.2361	-0.0269818	0.0011528
tr|H3BRN4|H3BRN4_HUMAN	ABAT	4-aminobutyrate aminotransferase, mitochondrial OS=Homo sapiens OX=9606 GN=ABAT PE=1 SV=1	0.219374	0.41504	0.245009	0.886562	-0.721782	9.88606	0.0256357	0.0011528
tr|A0A087WXK5|A0A087WXK5_HUMAN	ABCA2	ATP-binding cassette sub-family A member 2 OS=Homo sapiens OX=9606 GN=ABCA2 PE=1 SV=1	-0.160137	0.101111	-0.147901	0.222694	-0.0890963	0.244176	0.0122361	0.0011528
sp|Q99758|ABCA3_HUMAN	ABCA3	ATP-binding cassette sub-family A member 3 OS=Homo sapiens OX=9606 GN=ABCA3 PE=1 SV=2	-0.0350704	0.0163589	-0.0594578	0.0787693	-0.18675	0.864022	-0.0243875	0.0011528
sp|P08183|MDR1_HUMAN	ABCB1	Multidrug resistance protein 1 OS=Homo sapiens OX=9606 GN=ABCB1 PE=1 SV=3	0.176857	0.941816	0.243784	2.4714	-0.941775	13.2147	0.0669275	0.0752241
sp|Q9NRK6|ABCBA_HUMAN	ABCB10	ATP-binding cassette sub-family B member 10, mitochondrial OS=Homo sapiens OX=9606 GN=ABCB10 PE=1 SV=2	-0.0231081	0.0117653	-0.0481408	0.0791	-0.275515	2.08342	-0.0250327	0.0011528
sp|Q9NP58|ABCB6_HUMAN	ABCB6	ATP-binding cassette sub-family B member 6, mitochondrial OS=Homo sapiens OX=9606 GN=ABCB6 PE=1 SV=1	0.0539045	0.0323361	0.182158	0.531322	-0.263866	1.84408	0.128254	0.0837847
sp|O75027-2|ABCB7_HUMAN	ABCB7	Isoform 2 of ATP-binding cassette sub-family B member 7, mitochondrial OS=Homo sapiens OX=9606 GN=ABCB7	-0.0362067	0.0254746	-0.107618	0.327706	-0.0866265	0.498256	-0.0714114	0.0268089
sp|Q9NUT2|ABCB8_HUMAN	ABCB8	ATP-binding cassette sub-family B member 8, mitochondrial OS=Homo sapiens OX=9606 GN=ABCB8 PE=1 SV=3	-0.0811444	0.0460424	0.0910715	0.150836	-0.064002	0.21457	0.172216	0.131905
sp|P33527|MRP1_HUMAN	ABCC1	Multidrug resistance-associated protein 1 OS=Homo sapiens OX=9606 GN=ABCC1 PE=1 SV=3	-0.0508969	0.0371161	-0.0466445	0.0923108	-0.245352	2.21411	0.00425243	0.0011528
sp|Q5T3U5|MRP7_HUMAN	ABCC10	Multidrug resistance-associated protein 7 OS=Homo sapiens OX=9606 GN=ABCC10 PE=1 SV=1	0.120829	0.102679	-0.0788351	0.13336	0.32641	2.30903	-0.199664	0.250089
sp|O15438-4|MRP3_HUMAN	ABCC3	Isoform 4 of Canalicular multispecific organic anion transporter 2 OS=Homo sapiens OX=9606 GN=ABCC3	0.16682	0.0250925	0.506133	0.333138	0.558034	0.796605	0.339313	0.0286664
sp|O15439|MRP4_HUMAN	ABCC4	Multidrug resistance-associated protein 4 OS=Homo sapiens OX=9606 GN=ABCC4 PE=1 SV=3	0.0389544	0.0365579	-0.0703067	0.236728	-0.373043	5.14146	-0.109261	0.174222
sp|O15440|MRP5_HUMAN	ABCC5	Multidrug resistance-associated protein 5 OS=Homo sapiens OX=9606 GN=ABCC5 PE=1 SV=2	0.182124	0.362616	0.137951	0.422845	-0.123311	0.742039	-0.0441726	0.0071558
sp|P33897|ABCD1_HUMAN	ABCD1	ATP-binding cassette sub-family D member 1 OS=Homo sapiens OX=9606 GN=ABCD1 PE=1 SV=2	-0.0679003	0.0314247	-0.0750799	0.0960745	0.16307	0.652568	-0.00717963	0.0011528
sp|P28288|ABCD3_HUMAN	ABCD3	ATP-binding cassette sub-family D member 3 OS=Homo sapiens OX=9606 GN=ABCD3 PE=1 SV=1	-0.109253	0.287502	-0.116017	0.595248	-0.0156304	0.0850025	-0.00676373	0.0011528
sp|P61221|ABCE1_HUMAN	ABCE1	ATP-binding cassette sub-family E member 1 OS=Homo sapiens OX=9606 GN=ABCE1 PE=1 SV=1	-0.00662305	0.00508685	-0.0535104	0.215868	0.201886	3.13191	-0.0468874	0.0286664
tr|H0Y990|H0Y990_HUMAN	ABCE1	ATP-binding cassette sub-family E member 1 (Fragment) OS=Homo sapiens OX=9606 GN=ABCE1 PE=1 SV=1	-0.0109507	0.00111783	-0.0314056	0.0291236	0.24294	0.989141	-0.0204549	0.0011528
sp|Q8NE71|ABCF1_HUMAN	ABCF1	ATP-binding cassette sub-family F member 1 OS=Homo sapiens OX=9606 GN=ABCF1 PE=1 SV=2	0.0681286	0.0275582	0.0739706	0.0843279	-0.15399	0.510688	0.00584207	0.0011528
sp|Q9UG63-2|ABCF2_HUMAN	ABCF2	Isoform 2 of ATP-binding cassette sub-family F member 2 OS=Homo sapiens OX=9606 GN=ABCF2	-0.0543599	0.0475826	-0.0880699	0.278317	0.448928	5.45593	-0.0337099	0.00410153
sp|Q9NUQ8|ABCF3_HUMAN	ABCF3	ATP-binding cassette sub-family F member 3 OS=Homo sapiens OX=9606 GN=ABCF3 PE=1 SV=2	-0.0528414	0.0334115	0.107681	0.261003	-0.0840473	0.390975	0.160522	0.185232
sp|Q9UNQ0|ABCG2_HUMAN	ABCG2	ATP-binding cassette sub-family G member 2 OS=Homo sapiens OX=9606 GN=ABCG2 PE=1 SV=3	0.14159	0.0961348	-0.010585	0.00874196	0.00337199	0.00715024	-0.152175	0.067734
sp|Q9NUJ1|ABHDA_HUMAN	ABHD10	Mycophenolic acid acyl-glucuronide esterase, mitochondrial OS=Homo sapiens OX=9606 GN=ABHD10 PE=1 SV=1	0.0662729	0.0527598	0.0983462	0.267228	0.560067	6	0.0320733	0.0011528
sp|Q8NFV4|ABHDB_HUMAN	ABHD11	Protein ABHD11 OS=Homo sapiens OX=9606 GN=ABHD11 PE=1 SV=1	0.168176	0.291734	0.151693	0.460519	0.0448295	0.180022	-0.0164832	0.0011528
sp|Q8N2K0-2|ABD12_HUMAN	ABHD12	Isoform 2 of Monoacylglycerol lipase ABHD12 OS=Homo sapiens OX=9606 GN=ABHD12	-0.0518601	0.0245331	0.022409	0.022867	-0.0577612	0.169848	0.0742691	0.0103709
sp|Q7L211|ABHDD_HUMAN	ABHD13	Protein ABHD13 OS=Homo sapiens OX=9606 GN=ABHD13 PE=2 SV=1	0.282241	0.0767377	0.151106	0.0838084	-1.76085	4.7167	-0.131135	0.00361941
tr|A0A1B0GW23|A0A1B0GW23_HUMAN	ABHD14A-ACY1	ABHD14A-ACY1 readthrough (Fragment) OS=Homo sapiens OX=9606 GN=ABHD14A-ACY1 PE=4 SV=1	0.0419213	0.0368001	0.0922584	0.340921	-0.0833055	0.606411	0.0503371	0.0165032
sp|Q96IU4|ABHEB_HUMAN	ABHD14B	Protein ABHD14B OS=Homo sapiens OX=9606 GN=ABHD14B PE=1 SV=1	0.0669416	0.0443098	-0.104794	0.240888	0.662677	10.0701	-0.171736	0.23397
tr|A0A0G2JJD3|A0A0G2JJD3_HUMAN	ABHD16A	HLA-B associated transcript 5, isoform CRA_b OS=Homo sapiens OX=9606 GN=ABHD16A PE=1 SV=1	-0.121308	0.0781478	-0.105493	0.165417	-0.259034	1.32795	0.0158155	0.0011528
sp|Q5VST6|AB17B_HUMAN	ABHD17B	Alpha/beta hydrolase domain-containing protein 17B OS=Homo sapiens OX=9606 GN=ABHD17B PE=1 SV=1	0.0754723	0.027536	0.289813	0.565866	-0.0687474	0.154973	0.214341	0.0998504
sp|Q8WU67|ABHD3_HUMAN	ABHD3	Phospholipase ABHD3 OS=Homo sapiens OX=9606 GN=ABHD3 PE=1 SV=2	0.0187646	0.00485109	0.132585	0.171798	0.533766	2.78828	0.113821	0.0177608
sp|Q9BV23|ABHD6_HUMAN	ABHD6	Monoacylglycerol lipase ABHD6 OS=Homo sapiens OX=9606 GN=ABHD6 PE=1 SV=1	0.0593811	0.0323705	0.0217784	0.0252147	-0.0294926	0.0870525	-0.0376027	0.0011528
sp|Q8IZP0|ABI1_HUMAN	ABI1	Abl interactor 1 OS=Homo sapiens OX=9606 GN=ABI1 PE=1 SV=4	0.017545	0.0141876	0.0500014	0.137945	-0.149217	1.49871	0.0324564	0.0071558
sp|Q9NYB9|ABI2_HUMAN	ABI2	Abl interactor 2 OS=Homo sapiens OX=9606 GN=ABI2 PE=1 SV=1	-0.0645999	0.101389	-0.0448923	0.143345	0.0845924	0.794287	0.0197076	0.0011528
sp|P00519-2|ABL1_HUMAN	ABL1	Isoform IB of Tyrosine-protein kinase ABL1 OS=Homo sapiens OX=9606 GN=ABL1	-0.0436822	0.0363741	0.0776479	0.228989	0.134796	1.09721	0.12133	0.161879
sp|P42684|ABL2_HUMAN	ABL2	Tyrosine-protein kinase ABL2 OS=Homo sapiens OX=9606 GN=ABL2 PE=1 SV=1	-0.0692655	0.0788686	-0.0238574	0.0475243	0.105724	0.820299	0.0454081	0.0123683
sp|P42684-5|ABL2_HUMAN	ABL2	Isoform 5 of Tyrosine-protein kinase ABL2 OS=Homo sapiens OX=9606 GN=ABL2	-0.0668961	0.03056	-0.0902015	0.124133	0.574355	3.84915	-0.0233054	0.0011528
tr|A0A3B3IS55|A0A3B3IS55_HUMAN	ABLIM1	Actin-binding LIM protein 1 OS=Homo sapiens OX=9606 GN=ABLIM1 PE=4 SV=1	-0.0367803	0.0496875	-0.0354316	0.127237	-0.310954	9.04096	0.00134867	0.0011528
tr|I3L4Y1|I3L4Y1_HUMAN	ABR	Active breakpoint cluster region-related protein (Fragment) OS=Homo sapiens OX=9606 GN=ABR PE=4 SV=2	-0.144056	0.104527	0.0253006	0.0255138	-1.7326	24.5086	0.169356	0.0945438
tr|A0A1C7CYZ0|A0A1C7CYZ0_HUMAN	ABR	Active breakpoint cluster region-related protein OS=Homo sapiens OX=9606 GN=ABR PE=1 SV=1	-0.0555187	0.0831082	-0.00998746	0.0230661	-0.566053	21.0655	0.0455313	0.0240589
sp|Q6UWZ7|ABRX1_HUMAN	ABRAXAS1	BRCA1-A complex subunit Abraxas 1 OS=Homo sapiens OX=9606 GN=ABRAXAS1 PE=1 SV=2	-0.138644	0.141459	-0.109687	0.22491	0.979715	8.35655	0.0289564	0.0011528
sp|Q15018|ABRX2_HUMAN	ABRAXAS2	BRISC complex subunit Abraxas 2 OS=Homo sapiens OX=9606 GN=ABRAXAS2 PE=1 SV=2	-0.0535215	0.0673445	-0.0448626	0.132703	0.17436	2.37654	0.00865891	0.0011528
sp|Q9ULW3|ABT1_HUMAN	ABT1	Activator of basal transcription 1 OS=Homo sapiens OX=9606 GN=ABT1 PE=1 SV=1	0.0498789	0.0514261	0.0211025	0.0460246	0.432041	6.0942	-0.0287764	0.00341354
sp|P09110|THIK_HUMAN	ACAA1	3-ketoacyl-CoA thiolase, peroxisomal OS=Homo sapiens OX=9606 GN=ACAA1 PE=1 SV=2	-0.0461917	0.0432076	-0.0944506	0.361579	0.215396	2.89396	-0.0482589	0.014993
sp|P42765|THIM_HUMAN	ACAA2	3-ketoacyl-CoA thiolase, mitochondrial OS=Homo sapiens OX=9606 GN=ACAA2 PE=1 SV=2	0.0546495	0.0810919	0.114192	0.72136	-1.04914	48.5317	0.0595421	0.0532475
sp|Q13085-4|ACACA_HUMAN	ACACA	Isoform 4 of Acetyl-CoA carboxylase 1 OS=Homo sapiens OX=9606 GN=ACACA	0.00682275	0.0110505	-0.0194052	0.115043	-0.111	4.00349	-0.0262279	0.0298929
sp|Q6JQN1-5|ACD10_HUMAN	ACAD10	Isoform 5 of Acyl-CoA dehydrogenase family member 10 OS=Homo sapiens OX=9606 GN=ACAD10	0.113041	0.127613	0.0849738	0.195289	0.366151	3.42061	-0.0280672	0.0011528
sp|Q709F0|ACD11_HUMAN	ACAD11	Acyl-CoA dehydrogenase family member 11 OS=Homo sapiens OX=9606 GN=ACAD11 PE=1 SV=3	-0.0956072	0.105071	-0.0419916	0.0808349	-0.0134705	0.0496153	0.0536156	0.0123683
sp|Q9UKU7|ACAD8_HUMAN	ACAD8	Isobutyryl-CoA dehydrogenase, mitochondrial OS=Homo sapiens OX=9606 GN=ACAD8 PE=1 SV=1	0.0978048	0.140096	0.156134	0.699934	0.584968	11.0958	0.0583296	0.0194052
sp|Q9H845|ACAD9_HUMAN	ACAD9	Acyl-CoA dehydrogenase family member 9, mitochondrial OS=Homo sapiens OX=9606 GN=ACAD9 PE=1 SV=1	-0.034526	0.0275582	-0.111801	0.410589	-0.0245758	0.114823	-0.0772749	0.0471677
sp|P28330|ACADL_HUMAN	ACADL	Long-chain specific acyl-CoA dehydrogenase, mitochondrial OS=Homo sapiens OX=9606 GN=ACADL PE=1 SV=2	0.00885208	0.000573887	0.238047	0.432593	-0.297723	1.24963	0.229195	0.128626
tr|Q5T4U5|Q5T4U5_HUMAN	ACADM	Acyl-Coenzyme A dehydrogenase, C-4 to C-12 straight chain, isoform CRA_a OS=Homo sapiens OX=9606 GN=ACADM PE=1 SV=1	-0.000915595	0.000157901	-0.028049	0.0697098	0.496459	7.14691	-0.0271334	0.00290636
sp|P16219|ACADS_HUMAN	ACADS	Short-chain specific acyl-CoA dehydrogenase, mitochondrial OS=Homo sapiens OX=9606 GN=ACADS PE=1 SV=1	0.255175	0.679493	0.342764	1.82506	0.565333	5.59007	0.0875893	0.034097
sp|P45954|ACDSB_HUMAN	ACADSB	Short/branched chain specific acyl-CoA dehydrogenase, mitochondrial OS=Homo sapiens OX=9606 GN=ACADSB PE=1 SV=1	-0.0316898	0.0385086	-0.0395533	0.146114	-0.327816	10.0716	-0.00786352	0.0011528
sp|P49748-3|ACADV_HUMAN	ACADVL	Isoform 3 of Very long-chain specific acyl-CoA dehydrogenase, mitochondrial OS=Homo sapiens OX=9606 GN=ACADVL	0.234714	0.24019	0.215485	0.427633	-0.333348	1.67296	-0.0192295	0.0011528
sp|Q15057|ACAP2_HUMAN	ACAP2	Arf-GAP with coiled-coil, ANK repeat and PH domain-containing protein 2 OS=Homo sapiens OX=9606 GN=ACAP2 PE=1 SV=3	0.0414181	0.0453949	-0.0197574	0.0464167	-0.240027	4.37986	-0.0611755	0.0464374
sp|P24752|THIL_HUMAN	ACAT1	Acetyl-CoA acetyltransferase, mitochondrial OS=Homo sapiens OX=9606 GN=ACAT1 PE=1 SV=1	-0.000255305	4.32496e-05	0.00937272	0.0152651	0.0218956	0.0969687	0.00962802	0.0011528
sp|Q9BWD1-2|THIC_HUMAN	ACAT2	Isoform 2 of Acetyl-CoA acetyltransferase, cytosolic OS=Homo sapiens OX=9606 GN=ACAT2	-0.149563	0.318045	-0.167205	0.699934	-0.159041	1.29324	-0.0176414	0.0011528
sp|Q9H3P7|GCP60_HUMAN	ACBD3	Golgi resident protein GCP60 OS=Homo sapiens OX=9606 GN=ACBD3 PE=1 SV=4	0.0481686	0.0810919	0.0930726	0.626477	0.0683966	0.778937	0.0449039	0.0320841
sp|Q5T8D3-3|ACBD5_HUMAN	ACBD5	Isoform 3 of Acyl-CoA-binding domain-containing protein 5 OS=Homo sapiens OX=9606 GN=ACBD5	-0.0318214	0.0249663	-0.0434731	0.0963572	-0.494022	6.05552	-0.0116517	0.0011528
sp|Q9BR61|ACBD6_HUMAN	ACBD6	Acyl-CoA-binding domain-containing protein 6 OS=Homo sapiens OX=9606 GN=ACBD6 PE=1 SV=1	0.0384476	0.0323705	0.106435	0.391171	0.1512	1.36284	0.0679873	0.034097
sp|Q8N6N7|ACBD7_HUMAN	ACBD7	Acyl-CoA-binding domain-containing protein 7 OS=Homo sapiens OX=9606 GN=ACBD7 PE=1 SV=1	0.478546	0.411995	0.413491	0.569663	-0.288236	0.678403	-0.0650548	0.0011528
sp|Q96AP0|ACD_HUMAN	ACD	Adrenocortical dysplasia protein homolog OS=Homo sapiens OX=9606 GN=ACD PE=1 SV=3	-0.0485601	0.0210821	0.082086	0.102871	0.27689	1.38544	0.130646	0.0362518
sp|P12821|ACE_HUMAN	ACE	Angiotensin-converting enzyme OS=Homo sapiens OX=9606 GN=ACE PE=1 SV=1	-0.14764	0.105238	0.0946128	0.133092	-0.462341	2.89246	0.242253	0.257255
sp|Q9UKV3-5|ACINU_HUMAN	ACIN1	Isoform 4 of Apoptotic chromatin condensation inducer in the nucleus OS=Homo sapiens OX=9606 GN=ACIN1	-0.00751391	0.00190379	-0.0223326	0.0350348	0.0392015	0.168543	-0.0148187	0.0011528
tr|E7EQT4|E7EQT4_HUMAN	ACIN1	Apoptotic chromatin condensation inducer in the nucleus OS=Homo sapiens OX=9606 GN=ACIN1 PE=1 SV=2	0.00685284	0.0017125	0.0294552	0.0523068	0.161296	1.3029	0.0226023	0.0011528
sp|P53396|ACLY_HUMAN	ACLY	ATP-citrate synthase OS=Homo sapiens OX=9606 GN=ACLY PE=1 SV=3	-0.0983314	0.159185	-0.140636	0.617619	-0.0377134	0.201165	-0.042305	0.0103709
sp|P53396-2|ACLY_HUMAN	ACLY	Isoform 2 of ATP-citrate synthase OS=Homo sapiens OX=9606 GN=ACLY	-0.321926	0.333841	-0.388968	0.842478	-0.0590691	0.126021	-0.0670425	0.0014605
sp|P21399|ACOC_HUMAN	ACO1	Cytoplasmic aconitate hydratase OS=Homo sapiens OX=9606 GN=ACO1 PE=1 SV=3	-0.0198982	0.0158782	0.0188597	0.03562	0.457875	5.95078	0.0387579	0.00958133
tr|A2A274|A2A274_HUMAN	ACO2	Aconitate hydratase, mitochondrial OS=Homo sapiens OX=9606 GN=ACO2 PE=1 SV=1	0.00995533	0.00377086	-0.0905801	0.220749	0.000926127	0.0029014	-0.100535	0.0625677
sp|Q9NPJ3|ACO13_HUMAN	ACOT13	Acyl-coenzyme A thioesterase 13 OS=Homo sapiens OX=9606 GN=ACOT13 PE=1 SV=1	0.0106365	0.00668765	0.0368256	0.0843279	-0.10238	0.799582	0.0261891	0.0011528
sp|P49753|ACOT2_HUMAN	ACOT2	Acyl-coenzyme A thioesterase 2, mitochondrial OS=Homo sapiens OX=9606 GN=ACOT2 PE=1 SV=6	0.0883676	0.24019	0.117253	0.791933	0.492352	18.1007	0.0288857	0.00921277
sp|O00154|BACH_HUMAN	ACOT7	Cytosolic acyl coenzyme A thioester hydrolase OS=Homo sapiens OX=9606 GN=ACOT7 PE=1 SV=3	0.039409	0.0453949	0.0316674	0.0918578	-0.30654	7.3439	-0.00774151	0.0011528
sp|O14734|ACOT8_HUMAN	ACOT8	Acyl-coenzyme A thioesterase 8 OS=Homo sapiens OX=9606 GN=ACOT8 PE=1 SV=1	0.070329	0.088373	0.0945342	0.363114	-0.328197	4.34199	0.0242052	0.0011528
sp|Q9Y305|ACOT9_HUMAN	ACOT9	Acyl-coenzyme A thioesterase 9, mitochondrial OS=Homo sapiens OX=9606 GN=ACOT9 PE=1 SV=2	0.14373	0.274747	0.202644	0.924431	-0.059447	0.308739	0.0589144	0.0170347
sp|Q15067-2|ACOX1_HUMAN	ACOX1	Isoform 2 of Peroxisomal acyl-coenzyme A oxidase 1 OS=Homo sapiens OX=9606 GN=ACOX1	0.109166	0.112027	0.138414	0.392913	0.104961	0.549657	0.0292478	0.0011528
sp|O15254|ACOX3_HUMAN	ACOX3	Peroxisomal acyl-coenzyme A oxidase 3 OS=Homo sapiens OX=9606 GN=ACOX3 PE=1 SV=2	0.0158333	0.00804237	-0.121527	0.317219	0.0950199	0.461169	-0.13736	0.116386
sp|P24666|PPAC_HUMAN	ACP1	Low molecular weight phosphotyrosine protein phosphatase OS=Homo sapiens OX=9606 GN=ACP1 PE=1 SV=3	0.0606557	0.0585496	0.0298977	0.0606562	0.295222	3.26408	-0.030758	0.0014605
sp|P11117|PPAL_HUMAN	ACP2	Lysosomal acid phosphatase OS=Homo sapiens OX=9606 GN=ACP2 PE=1 SV=3	0.15402	0.708312	0.0614449	0.231159	0.201555	3.30364	-0.0925755	0.156007
sp|Q9NPH0|PPA6_HUMAN	ACP6	Lysophosphatidic acid phosphatase type 6 OS=Homo sapiens OX=9606 GN=ACP6 PE=1 SV=3	0.04892	0.0414391	-0.000367505	0.00049171	0.0078907	0.0316194	-0.0492875	0.0123683
sp|Q96CM8-2|ACSF2_HUMAN	ACSF2	Isoform 2 of Acyl-CoA synthetase family member 2, mitochondrial OS=Homo sapiens OX=9606 GN=ACSF2	0.34882	0.981832	0.103759	0.211733	0.0820013	0.33122	-0.24506	0.473336
sp|Q4G176|ACSF3_HUMAN	ACSF3	Acyl-CoA synthetase family member 3, mitochondrial OS=Homo sapiens OX=9606 GN=ACSF3 PE=1 SV=3	0.0855315	0.0632892	0.0523217	0.0836964	0.175434	1.00833	-0.0332098	0.0011528
sp|P33121-3|ACSL1_HUMAN	ACSL1	Isoform 3 of Long-chain-fatty-acid--CoA ligase 1 OS=Homo sapiens OX=9606 GN=ACSL1	0.0543057	0.126973	0.124283	1.32643	-0.0367233	0.363138	0.0699778	0.161879
sp|O95573|ACSL3_HUMAN	ACSL3	Long-chain-fatty-acid--CoA ligase 3 OS=Homo sapiens OX=9606 GN=ACSL3 PE=1 SV=3	-0.16431	0.408735	-0.186089	0.875502	-0.073487	0.441248	-0.0217798	0.0011528
sp|O60488|ACSL4_HUMAN	ACSL4	Long-chain-fatty-acid--CoA ligase 4 OS=Homo sapiens OX=9606 GN=ACSL4 PE=1 SV=2	0.0014897	0.000157901	-0.0210383	0.0466041	-0.270799	3.65015	-0.022528	0.0011528
sp|Q9UKU0-8|ACSL6_HUMAN	ACSL6	Isoform 8 of Long-chain-fatty-acid--CoA ligase 6 OS=Homo sapiens OX=9606 GN=ACSL6	0.152815	0.150451	0.201072	0.51358	0.170283	0.821615	0.0482567	0.00220864
sp|Q9NUB1|ACS2L_HUMAN	ACSS1	Acetyl-coenzyme A synthetase 2-like, mitochondrial OS=Homo sapiens OX=9606 GN=ACSS1 PE=1 SV=2	-0.0259802	0.0228266	-0.09669	0.364196	-0.666628	8.77211	-0.0707098	0.0464374
sp|Q9NR19-2|ACSA_HUMAN	ACSS2	Isoform 2 of Acetyl-coenzyme A synthetase, cytoplasmic OS=Homo sapiens OX=9606 GN=ACSS2	-0.138683	0.188238	-0.189498	0.67043	0.54629	5.45223	-0.0508151	0.00958133
sp|Q9H6R3|ACSS3_HUMAN	ACSS3	Acyl-CoA synthetase short-chain family member 3, mitochondrial OS=Homo sapiens OX=9606 GN=ACSS3 PE=1 SV=1	0.186306	0.0767377	0.0773672	0.060164	-0.961966	5.46852	-0.108939	0.00958133
sp|P62736|ACTA_HUMAN	ACTA2	Actin, aortic smooth muscle OS=Homo sapiens OX=9606 GN=ACTA2 PE=1 SV=1	0.00262134	0.000681531	0.0433372	0.257183	-0.00799742	0.0659546	0.0407159	0.0471677
tr|I3L4N8|I3L4N8_HUMAN	ACTG1	Actin, cytoplasmic 2 (Fragment) OS=Homo sapiens OX=9606 GN=ACTG1 PE=1 SV=8	-0.19997	0.241307	-0.0455367	0.0592646	0.154244	0.691994	0.154433	0.0911097
sp|P63261|ACTG_HUMAN	ACTG1	Actin, cytoplasmic 2 OS=Homo sapiens OX=9606 GN=ACTG1 PE=1 SV=1	0.0118222	0.0101316	0.0787563	0.354077	0.0292844	0.193431	0.0669341	0.0689817
tr|K7EM38|K7EM38_HUMAN	ACTG1	Actin, cytoplasmic 2 (Fragment) OS=Homo sapiens OX=9606 GN=ACTG1 PE=1 SV=1	0.0646946	0.0314402	0.0724606	0.0978358	0.225967	1.14723	0.00776599	0.0011528
sp|O96019|ACL6A_HUMAN	ACTL6A	Actin-like protein 6A OS=Homo sapiens OX=9606 GN=ACTL6A PE=1 SV=1	0.0274619	0.0385086	0.0522279	0.290775	-0.251912	8.28819	0.0247659	0.00958133
sp|P12814-3|ACTN1_HUMAN	ACTN1	Isoform 3 of Alpha-actinin-1 OS=Homo sapiens OX=9606 GN=ACTN1	0.0174013	0.0228266	0.0227081	0.083375	-0.0562318	0.645099	0.00530679	0.0011528
tr|H7C144|H7C144_HUMAN	ACTN4	Alpha-actinin-4 (Fragment) OS=Homo sapiens OX=9606 GN=ACTN4 PE=1 SV=1	-0.115191	0.0427526	0.0921019	0.0869479	-0.642164	3.01707	0.207293	0.0719387
sp|O43707|ACTN4_HUMAN	ACTN4	Alpha-actinin-4 OS=Homo sapiens OX=9606 GN=ACTN4 PE=1 SV=2	0.030251	0.0400697	-0.0139983	0.0397231	-0.685745	11.7721	-0.0442492	0.0316617
sp|Q9NZ32|ARP10_HUMAN	ACTR10	Actin-related protein 10 OS=Homo sapiens OX=9606 GN=ACTR10 PE=1 SV=1	0.018974	0.018316	0.0235601	0.0578694	0.138002	1.50539	0.00458617	0.0011528
sp|P61163|ACTZ_HUMAN	ACTR1A	Alpha-centractin OS=Homo sapiens OX=9606 GN=ACTR1A PE=1 SV=1	0.0457399	0.0454522	0.0142639	0.0290768	0.186756	2.11373	-0.031476	0.00597301
sp|P42025|ACTY_HUMAN	ACTR1B	Beta-centractin OS=Homo sapiens OX=9606 GN=ACTR1B PE=1 SV=1	-0.0291932	0.0210821	-0.0175298	0.0291236	0.794685	11.8761	0.0116634	0.0011528
sp|P61160|ARP2_HUMAN	ACTR2	Actin-related protein 2 OS=Homo sapiens OX=9606 GN=ACTR2 PE=1 SV=1	-0.00628293	0.00239141	0.034931	0.0950872	0.160971	1.89579	0.0412139	0.012901
sp|P61158|ARP3_HUMAN	ACTR3	Actin-related protein 3 OS=Homo sapiens OX=9606 GN=ACTR3 PE=1 SV=3	0.0429264	0.101389	0.0346879	0.181453	0.155666	4.36754	-0.00823848	0.0011528
sp|Q9P1U1|ARP3B_HUMAN	ACTR3B	Actin-related protein 3B OS=Homo sapiens OX=9606 GN=ACTR3B PE=2 SV=1	-0.0274633	0.0107997	0.0301022	0.0332472	0.859416	8.12668	0.0575655	0.00584468
sp|Q9H9F9|ARP5_HUMAN	ACTR5	Actin-related protein 5 OS=Homo sapiens OX=9606 GN=ACTR5 PE=1 SV=2	0.0425047	0.0363741	0.121179	0.475335	0.275648	3.15796	0.0786742	0.0532475
sp|Q9GZN1|ARP6_HUMAN	ACTR6	Actin-related protein 6 OS=Homo sapiens OX=9606 GN=ACTR6 PE=1 SV=1	-0.00609017	0.00143745	0.106904	0.373647	0.054622	0.302113	0.112994	0.131278
sp|Q9H981|ARP8_HUMAN	ACTR8	Actin-related protein 8 OS=Homo sapiens OX=9606 GN=ACTR8 PE=1 SV=2	0.0388305	0.0297413	0.101058	0.330636	0.445533	5.26201	0.0622275	0.0218638
sp|Q04771|ACVR1_HUMAN	ACVR1	Activin receptor type-1 OS=Homo sapiens OX=9606 GN=ACVR1 PE=1 SV=1	0.290059	0.302733	0.384659	0.918874	0.281883	1.08979	0.0946006	0.0103709
sp|P27037|AVR2A_HUMAN	ACVR2A	Activin receptor type-2A OS=Homo sapiens OX=9606 GN=ACVR2A PE=1 SV=1	0.160179	0.0781478	0.0274326	0.0205863	0.22372	0.714057	-0.132746	0.0209536
tr|G3V2U7|G3V2U7_HUMAN	ACYP1	Acylphosphatase OS=Homo sapiens OX=9606 GN=ACYP1 PE=1 SV=1	-0.0584992	0.0334115	-0.0326458	0.0416598	-0.00962518	0.0270298	0.0258534	0.0011528
tr|U3KQL2|U3KQL2_HUMAN	ACYP2	Acylphosphatase OS=Homo sapiens OX=9606 GN=ACYP2 PE=1 SV=1	0.410638	1.28086	0.383578	1.67115	-0.28258	1.86054	-0.0270604	0.0011528
sp|P00813|ADA_HUMAN	ADA	Adenosine deaminase OS=Homo sapiens OX=9606 GN=ADA PE=1 SV=3	0.0366088	0.0228266	-0.0392643	0.0643218	0.217333	1.65796	-0.0758731	0.0209536
sp|Q9NZK5|ADA2_HUMAN	ADA2	Adenosine deaminase 2 OS=Homo sapiens OX=9606 GN=ADA2 PE=1 SV=2	-0.29044	0.11732	0.381203	0.439678	-0.317661	0.692695	0.671643	0.79967
sp|Q6DHV7|ADAL_HUMAN	ADAL	Adenosine deaminase-like protein OS=Homo sapiens OX=9606 GN=ADAL PE=2 SV=2	-0.00695421	0.000609344	0.332245	1.21034	-0.0790541	0.28978	0.339199	0.95234
sp|O14672|ADA10_HUMAN	ADAM10	Disintegrin and metalloproteinase domain-containing protein 10 OS=Homo sapiens OX=9606 GN=ADAM10 PE=1 SV=1	0.0341352	0.0327609	0.298521	2.7222	-0.227269	2.91156	0.264386	1.93074
sp|Q13444|ADA15_HUMAN	ADAM15	Disintegrin and metalloproteinase domain-containing protein 15 OS=Homo sapiens OX=9606 GN=ADAM15 PE=1 SV=4	-0.0130955	0.00421021	-0.0157034	0.0169994	0.231815	1.3163	-0.00260799	0.0011528
sp|P78536|ADA17_HUMAN	ADAM17	Disintegrin and metalloproteinase domain-containing protein 17 OS=Homo sapiens OX=9606 GN=ADAM17 PE=1 SV=1	-0.0492048	0.0194298	-0.0488014	0.0464696	0.0305185	0.0658598	0.000403422	0.000359519
sp|Q9P0K1|ADA22_HUMAN	ADAM22	Disintegrin and metalloproteinase domain-containing protein 22 OS=Homo sapiens OX=9606 GN=ADAM22 PE=1 SV=1	0.13313	0.0979906	0.207887	0.500164	-0.225593	1.15618	0.0747568	0.0107112
sp|Q13443|ADAM9_HUMAN	ADAM9	Disintegrin and metalloproteinase domain-containing protein 9 OS=Homo sapiens OX=9606 GN=ADAM9 PE=1 SV=1	-0.131697	0.22482	-0.112243	0.363631	-0.257336	2.53631	0.0194545	0.0011528
sp|Q9UHI8|ATS1_HUMAN	ADAMTS1	A disintegrin and metalloproteinase with thrombospondin motifs 1 OS=Homo sapiens OX=9606 GN=ADAMTS1 PE=1 SV=4	2.63e-07	9.71084e-07	0.140332	0.327706	-0.361926	3.09384	0.140331	0.0877309
sp|O75689-2|ADAP1_HUMAN	ADAP1	Isoform 2 of Arf-GAP with dual PH domain-containing protein 1 OS=Homo sapiens OX=9606 GN=ADAP1	0.093779	0.0460424	0.0557227	0.0666068	-0.0938437	0.298126	-0.0380562	0.0011528
sp|P55265|DSRAD_HUMAN	ADAR	Double-stranded RNA-specific adenosine deaminase OS=Homo sapiens OX=9606 GN=ADAR PE=1 SV=4	0.0145119	0.0140944	0.00342055	0.00538883	0.0795813	0.761898	-0.0110914	0.0011528
sp|P78563-5|RED1_HUMAN	ADARB1	Isoform 5 of Double-stranded RNA-specific editase 1 OS=Homo sapiens OX=9606 GN=ADARB1	0.2031	0.159185	0.21294	0.377235	0.155847	0.504327	0.00984008	0.0011528
sp|Q9BUB4|ADAT1_HUMAN	ADAT1	tRNA-specific adenosine deaminase 1 OS=Homo sapiens OX=9606 GN=ADAT1 PE=1 SV=1	-0.0884097	0.0673445	0.0462919	0.0720358	0.255182	1.91817	0.134702	0.0936527
sp|Q7Z6V5|ADAT2_HUMAN	ADAT2	tRNA-specific adenosine deaminase 2 OS=Homo sapiens OX=9606 GN=ADAT2 PE=1 SV=1	-0.0316275	0.0170377	-0.0514044	0.0765452	0.0126578	0.0358288	-0.0197769	0.0011528
tr|D6W601|D6W601_HUMAN	ADAT3	HCG22695, isoform CRA_a OS=Homo sapiens OX=9606 GN=ADAT3 PE=1 SV=1	0.0286801	0.0141876	0.0080491	0.00757191	0.0568375	0.197399	-0.020631	0.0011528
sp|Q86TW2|ADCK1_HUMAN	ADCK1	Uncharacterized aarF domain-containing protein kinase 1 OS=Homo sapiens OX=9606 GN=ADCK1 PE=1 SV=2	-0.0834952	0.0254746	0.0535516	0.0382762	0.272618	0.774029	0.137047	0.0162704
tr|A0A0A0MSC1|A0A0A0MSC1_HUMAN	ADCY3	Adenylate cyclase OS=Homo sapiens OX=9606 GN=ADCY3 PE=1 SV=1	-0.124215	0.204732	-0.237139	1.39231	-0.204551	1.96377	-0.112924	0.113544
sp|O43306|ADCY6_HUMAN	ADCY6	Adenylate cyclase type 6 OS=Homo sapiens OX=9606 GN=ADCY6 PE=1 SV=2	0.0269318	0.00996489	0.247186	0.497092	-0.395534	2.01185	0.220254	0.131905
sp|O60503|ADCY9_HUMAN	ADCY9	Adenylate cyclase type 9 OS=Homo sapiens OX=9606 GN=ADCY9 PE=1 SV=4	-0.155477	0.163202	-0.115177	0.229967	-0.0938217	0.375109	0.0403001	0.0011528
sp|P35611-3|ADDA_HUMAN	ADD1	Isoform 3 of Alpha-adducin OS=Homo sapiens OX=9606 GN=ADD1	-0.0432479	0.0513671	-0.118855	0.718313	-0.167106	2.53392	-0.0756067	0.093557
sp|P35612|ADDB_HUMAN	ADD2	Beta-adducin OS=Homo sapiens OX=9606 GN=ADD2 PE=1 SV=3	-0.0357441	0.0239782	-0.0374542	0.0674811	-0.081169	0.421689	-0.0017101	0.0011528
sp|Q9UEY8|ADDG_HUMAN	ADD3	Gamma-adducin OS=Homo sapiens OX=9606 GN=ADD3 PE=1 SV=1	-0.0189438	0.0233965	-0.131892	1.10915	-0.123231	1.86934	-0.112948	0.512874
sp|Q9UEY8-2|ADDG_HUMAN	ADD3	Isoform 1 of Gamma-adducin OS=Homo sapiens OX=9606 GN=ADD3	-0.0765415	0.0371161	-0.33624	1.0246	-0.0158309	0.0380764	-0.259698	0.331723
sp|Q6QNK2-4|AGRD1_HUMAN	ADGRD1	Isoform 4 of Adhesion G-protein coupled receptor D1 OS=Homo sapiens OX=9606 GN=ADGRD1	0.12305	0.0376217	0.359592	0.54107	0.457314	1.55076	0.236541	0.0715907
sp|Q86SQ4-3|AGRG6_HUMAN	ADGRG6	Isoform 3 of Adhesion G-protein coupled receptor G6 OS=Homo sapiens OX=9606 GN=ADGRG6	-0.0521863	0.0302643	-0.0763363	0.138083	-0.917074	10.7932	-0.02415	0.0011528
tr|B1ALU3|B1ALU3_HUMAN	ADGRL2	Adhesion G protein-coupled receptor L2 OS=Homo sapiens OX=9606 GN=ADGRL2 PE=1 SV=1	0.0208813	0.020178	0.0718519	0.294485	-0.250219	4.72354	0.0509707	0.0263563
tr|E7EUW2|E7EUW2_HUMAN	ADGRL3	Adhesion G protein-coupled receptor L3 OS=Homo sapiens OX=9606 GN=ADGRL3 PE=1 SV=1	0.0440961	0.0228266	-0.0697812	0.105989	-0.00429378	0.0104483	-0.113877	0.0440905
sp|Q8WXG9|AGRV1_HUMAN	ADGRV1	Adhesion G-protein coupled receptor V1 OS=Homo sapiens OX=9606 GN=ADGRV1 PE=1 SV=2	0.213642	0.0453949	-0.0260282	0.00898201	-0.799858	1.83658	-0.23967	0.0202946
sp|P11766|ADHX_HUMAN	ADH5	Alcohol dehydrogenase class-3 OS=Homo sapiens OX=9606 GN=ADH5 PE=1 SV=4	-0.0261509	0.0228266	0.0344337	0.0824739	0.647994	8.58336	0.0605846	0.0289586
sp|Q9BV57|MTND_HUMAN	ADI1	1,2-dihydroxy-3-keto-5-methylthiopentene dioxygenase OS=Homo sapiens OX=9606 GN=ADI1 PE=1 SV=1	0.00800288	0.00266296	0.134128	0.525385	0.425609	5.11351	0.126125	0.177769
sp|Q96A54|PAQR1_HUMAN	ADIPOR1	Adiponectin receptor protein 1 OS=Homo sapiens OX=9606 GN=ADIPOR1 PE=1 SV=1	-0.273693	0.370818	-0.33597	0.933301	-0.206906	0.884275	-0.0622769	0.00585636
sp|P55263|ADK_HUMAN	ADK	Adenosine kinase OS=Homo sapiens OX=9606 GN=ADK PE=1 SV=2	0.00814031	0.00311971	-0.0525598	0.123405	-0.180056	1.63174	-0.0607001	0.0209536
sp|Q9H2P0|ADNP_HUMAN	ADNP	Activity-dependent neuroprotector homeobox protein OS=Homo sapiens OX=9606 GN=ADNP PE=1 SV=1	0.010792	0.00668998	-0.0243478	0.0478783	-0.0929532	0.668581	-0.0351399	0.0071558
sp|Q6IQ32|ADNP2_HUMAN	ADNP2	Activity-dependent neuroprotector homeobox protein 2 OS=Homo sapiens OX=9606 GN=ADNP2 PE=1 SV=1	-0.153428	0.090321	-0.115001	0.149599	-0.103049	0.292722	0.038427	0.0011528
sp|Q96SZ5|AEDO_HUMAN	ADO	2-aminoethanethiol dioxygenase OS=Homo sapiens OX=9606 GN=ADO PE=1 SV=2	0.0598858	0.0427526	0.11276	0.310134	0.102631	0.562833	0.0528739	0.010246
sp|Q9BRR6|ADPGK_HUMAN	ADPGK	ADP-dependent glucokinase OS=Homo sapiens OX=9606 GN=ADPGK PE=1 SV=1	-0.038272	0.0288548	0.172253	0.82624	-0.244769	2.90342	0.210525	0.925005
sp|Q9NX46|ARHL2_HUMAN	ADPRHL2	Poly(ADP-ribose) glycohydrolase ARH3 OS=Homo sapiens OX=9606 GN=ADPRHL2 PE=1 SV=1	0.027781	0.0264907	0.0242304	0.0605438	-0.141329	1.71481	-0.0035506	0.0011528
sp|Q16186|ADRM1_HUMAN	ADRM1	Proteasomal ubiquitin receptor ADRM1 OS=Homo sapiens OX=9606 GN=ADRM1 PE=1 SV=2	0.0452642	0.0699862	0.022307	0.0687006	0.0324738	0.253825	-0.0229572	0.00382961
sp|P30566|PUR8_HUMAN	ADSL	Adenylosuccinate lyase OS=Homo sapiens OX=9606 GN=ADSL PE=1 SV=2	-0.09872	0.160194	-0.120275	0.481617	0.358925	4.50724	-0.0215554	0.0011528
sp|P30520|PURA2_HUMAN	ADSS	Adenylosuccinate synthetase isozyme 2 OS=Homo sapiens OX=9606 GN=ADSS PE=1 SV=3	-0.0665478	0.0788686	-0.0940223	0.352544	0.0108322	0.0492945	-0.0274745	0.0014605
sp|Q6ZN18|AEBP2_HUMAN	AEBP2	Zinc finger protein AEBP2 OS=Homo sapiens OX=9606 GN=AEBP2 PE=1 SV=2	-0.12742	0.0385086	-0.0636241	0.0427028	0.121011	0.231117	0.0637956	0.0011528
sp|Q08117-2|AES_HUMAN	AES	Isoform 2 of Amino-terminal enhancer of split OS=Homo sapiens OX=9606 GN=AES	0.0152579	0.00804237	0.171153	0.54118	-0.209881	1.47198	0.155895	0.166865
sp|Q8N556-2|AFAP1_HUMAN	AFAP1	Isoform 2 of Actin filament-associated protein 1 OS=Homo sapiens OX=9606 GN=AFAP1	-0.162741	0.171497	-0.196746	0.517088	-0.123408	0.53633	-0.0340052	0.0011528
tr|A8MQ02|A8MQ02_HUMAN	AFDN	Afadin OS=Homo sapiens OX=9606 GN=AFDN PE=1 SV=2	-0.147981	0.148838	-0.0734505	0.114705	0.150217	0.709641	0.0745306	0.0127732
sp|P55196-1|AFAD_HUMAN	AFDN	Isoform 2 of Afadin OS=Homo sapiens OX=9606 GN=AFDN	-0.085398	0.463167	-0.0817387	0.72136	0.10731	2.13372	0.00365935	0.0011528
sp|P51825-2|AFF1_HUMAN	AFF1	Isoform 2 of AF4/FMR2 family member 1 OS=Homo sapiens OX=9606 GN=AFF1	0.153169	0.159185	0.205533	0.564625	0.299003	2.06123	0.0523645	0.00516457
sp|P51826-2|AFF3_HUMAN	AFF3	Isoform 2 of AF4/FMR2 family member 3 OS=Homo sapiens OX=9606 GN=AFF3	-0.0219434	0.018316	-0.0775666	0.251475	-0.428727	7.4828	-0.0556232	0.0209536
sp|Q9UHB7|AFF4_HUMAN	AFF4	AF4/FMR2 family member 4 OS=Homo sapiens OX=9606 GN=AFF4 PE=1 SV=1	0.11823	0.24019	0.111067	0.441438	0.0195	0.0928784	-0.0071634	0.0011528
sp|Q8WV93|AFG1L_HUMAN	AFG1L	AFG1-like ATPase OS=Homo sapiens OX=9606 GN=AFG1L PE=1 SV=2	0.0941106	0.0804272	0.00209307	0.00140813	0.0228206	0.0773827	-0.0920175	0.034097
sp|Q9Y4W6|AFG32_HUMAN	AFG3L2	AFG3-like protein 2 OS=Homo sapiens OX=9606 GN=AFG3L2 PE=1 SV=2	-0.0733503	0.0414636	-0.051112	0.0729061	-0.354859	2.44353	0.0222383	0.0011528
tr|J3KMX3|J3KMX3_HUMAN	AFP	Alpha-fetoprotein OS=Homo sapiens OX=9606 GN=AFP PE=1 SV=1	0.194892	0.0803744	0.279481	0.363483	-0.136114	0.281911	0.0845888	0.00304088
sp|Q6ULP2-9|AFTIN_HUMAN	AFTPH	Isoform 5 of Aftiphilin OS=Homo sapiens OX=9606 GN=AFTPH	0.0413344	0.0228266	0.00158492	0.00106181	-0.00104467	0.00271942	-0.0397495	0.0011528
sp|P20933|ASPG_HUMAN	AGA	N(4)-(beta-N-acetylglucosaminyl)-L-asparaginase OS=Homo sapiens OX=9606 GN=AGA PE=1 SV=2	-0.171164	0.0722181	0.165468	0.178416	-0.348048	1.13358	0.336632	0.232129
tr|E7EUN2|E7EUN2_HUMAN	AGAP1	Arf-GAP with GTPase, ANK repeat and PH domain-containing protein 1 OS=Homo sapiens OX=9606 GN=AGAP1 PE=1 SV=1	-0.129814	0.140096	0.0179353	0.0222564	0.0605125	0.234795	0.147749	0.122253
sp|Q96P47-4|AGAP3_HUMAN	AGAP3	Isoform 4 of Arf-GAP with GTPase, ANK repeat and PH domain-containing protein 3 OS=Homo sapiens OX=9606 GN=AGAP3	-0.0359898	0.0311603	-0.0832088	0.296305	0.264147	3.87709	-0.047219	0.012901
sp|P52594-4|AGFG1_HUMAN	AGFG1	Isoform 4 of Arf-GAP domain and FG repeat-containing protein 1 OS=Homo sapiens OX=9606 GN=AGFG1	0.0483129	0.0810919	0.126023	1.11774	0.209989	4.98716	0.0777098	0.166865
sp|O95081|AGFG2_HUMAN	AGFG2	Arf-GAP domain and FG repeat-containing protein 2 OS=Homo sapiens OX=9606 GN=AGFG2 PE=1 SV=2	0.178218	0.0679229	0.0948553	0.0743325	0.0891444	0.158698	-0.0833622	0.0014605
sp|Q8N302|AGGF1_HUMAN	AGGF1	Angiogenic factor with G patch and FHA domains 1 OS=Homo sapiens OX=9606 GN=AGGF1 PE=1 SV=2	-0.272391	0.177136	-0.044175	0.0321427	-0.38291	1.33274	0.228216	0.0787657
sp|Q53H12|AGK_HUMAN	AGK	Acylglycerol kinase, mitochondrial OS=Homo sapiens OX=9606 GN=AGK PE=1 SV=2	-0.0499668	0.0228266	-0.0574751	0.0735608	0.25153	1.27201	-0.00750832	0.0011528
sp|P35573|GDE_HUMAN	AGL	Glycogen debranching enzyme OS=Homo sapiens OX=9606 GN=AGL PE=1 SV=3	0.0218247	0.0430242	0.0751807	0.906535	0.544264	43.8477	0.0533561	0.190315
sp|Q9UL18|AGO1_HUMAN	AGO1	Protein argonaute-1 OS=Homo sapiens OX=9606 GN=AGO1 PE=1 SV=3	-0.0127267	0.0102834	-0.0972831	0.480072	0.00584666	0.0298281	-0.0845564	0.116813
sp|Q9UKV8|AGO2_HUMAN	AGO2	Protein argonaute-2 OS=Homo sapiens OX=9606 GN=AGO2 PE=1 SV=3	-0.0967535	0.107102	-0.0549198	0.113193	0.145331	1.01626	0.0418336	0.0071558
sp|Q9H9G7|AGO3_HUMAN	AGO3	Protein argonaute-3 OS=Homo sapiens OX=9606 GN=AGO3 PE=1 SV=2	-0.035426	0.0228266	-0.052204	0.094503	0.0751035	0.354565	-0.016778	0.0011528
sp|Q99943|PLCA_HUMAN	AGPAT1	1-acyl-sn-glycerol-3-phosphate acyltransferase alpha OS=Homo sapiens OX=9606 GN=AGPAT1 PE=1 SV=2	0.0269217	0.0179641	0.109192	0.300946	-0.226388	1.8188	0.0822701	0.0324831
sp|O15120|PLCB_HUMAN	AGPAT2	1-acyl-sn-glycerol-3-phosphate acyltransferase beta OS=Homo sapiens OX=9606 GN=AGPAT2 PE=1 SV=1	-0.14339	0.141459	-0.0973188	0.179865	-0.508283	4.05453	0.0460712	0.0014605
sp|Q9NRZ7-3|PLCC_HUMAN	AGPAT3	Isoform 3 of 1-acyl-sn-glycerol-3-phosphate acyltransferase gamma OS=Homo sapiens OX=9606 GN=AGPAT3	-0.0971949	0.0611377	-0.0792141	0.117409	-0.30183	1.82094	0.0179808	0.0011528
sp|Q9NRZ5|PLCD_HUMAN	AGPAT4	1-acyl-sn-glycerol-3-phosphate acyltransferase delta OS=Homo sapiens OX=9606 GN=AGPAT4 PE=1 SV=1	-0.177581	0.270042	-0.168837	0.480072	0.2391	1.64264	0.00874448	0.0011528
sp|Q9NUQ2|PLCE_HUMAN	AGPAT5	1-acyl-sn-glycerol-3-phosphate acyltransferase epsilon OS=Homo sapiens OX=9606 GN=AGPAT5 PE=1 SV=3	-0.239958	0.163202	-0.0458937	0.0359817	-0.299924	1.05429	0.194064	0.0662927
sp|O00116|ADAS_HUMAN	AGPS	Alkyldihydroxyacetonephosphate synthase, peroxisomal OS=Homo sapiens OX=9606 GN=AGPS PE=1 SV=1	-0.0582119	0.180479	-0.0657945	0.488512	0.212749	7.14327	-0.00758268	0.0011528
sp|O00468|AGRIN_HUMAN	AGRN	Agrin OS=Homo sapiens OX=9606 GN=AGRN PE=1 SV=6	-0.163077	0.361189	-0.104136	0.316081	-0.50268	8.2426	0.0589409	0.0153982
tr|J3KNS1|J3KNS1_HUMAN	AGTPBP1	Cytosolic carboxypeptidase 1 OS=Homo sapiens OX=9606 GN=AGTPBP1 PE=1 SV=1	0.102423	0.159185	-0.117264	0.434352	0.180385	1.78262	-0.219686	1.08303
sp|Q6RW13|ATRAP_HUMAN	AGTRAP	Type-1 angiotensin II receptor-associated protein OS=Homo sapiens OX=9606 GN=AGTRAP PE=1 SV=1	-0.0333545	0.0228266	0.0438164	0.0840623	0.154546	1.14491	0.0771709	0.0308292
sp|Q8WYP5-2|ELYS_HUMAN	AHCTF1	Isoform 2 of Protein ELYS OS=Homo sapiens OX=9606 GN=AHCTF1	-0.042642	0.0275582	-0.0285771	0.0449082	0.334892	3.09604	0.0140649	0.0011528
sp|P23526|SAHH_HUMAN	AHCY	Adenosylhomocysteinase OS=Homo sapiens OX=9606 GN=AHCY PE=1 SV=4	-0.0118381	0.00996489	0.0230538	0.0554481	-0.0205086	0.112686	0.034892	0.00958133
sp|O43865|SAHH2_HUMAN	AHCYL1	S-adenosylhomocysteine hydrolase-like protein 1 OS=Homo sapiens OX=9606 GN=AHCYL1 PE=1 SV=2	-0.0390837	0.0356416	-0.220097	1.79149	0.271669	4.23807	-0.181014	0.887682
sp|Q96HN2|SAHH3_HUMAN	AHCYL2	Adenosylhomocysteinase 3 OS=Homo sapiens OX=9606 GN=AHCYL2 PE=1 SV=1	-0.0355053	0.0412589	-0.117775	0.706834	-0.0349802	0.255324	-0.0822692	0.126336
sp|Q5TGY3|AHDC1_HUMAN	AHDC1	AT-hook DNA-binding motif-containing protein 1 OS=Homo sapiens OX=9606 GN=AHDC1 PE=1 SV=1	0.131194	0.184234	0.0862526	0.209789	0.423314	5.27654	-0.0449413	0.0071558
sp|Q09666|AHNK_HUMAN	AHNAK	Neuroblast differentiation-associated protein AHNAK OS=Homo sapiens OX=9606 GN=AHNAK PE=1 SV=2	0.0201688	0.014895	0.0245601	0.0463163	-0.378302	4.48945	0.00439134	0.0011528
sp|Q8IVF2|AHNK2_HUMAN	AHNAK2	Protein AHNAK2 OS=Homo sapiens OX=9606 GN=AHNAK2 PE=1 SV=2	-0.0667355	0.0334115	0.273129	0.758985	0.0847307	0.290952	0.339865	0.815186
sp|P35869|AHR_HUMAN	AHR	Aryl hydrocarbon receptor OS=Homo sapiens OX=9606 GN=AHR PE=1 SV=2	0.173849	0.0831082	0.273195	0.443781	-0.298142	1.03764	0.0993466	0.0100312
sp|O95433|AHSA1_HUMAN	AHSA1	Activator of 90 kDa heat shock protein ATPase homolog 1 OS=Homo sapiens OX=9606 GN=AHSA1 PE=1 SV=1	0.0451444	0.0365579	0.0108173	0.0174549	0.332395	3.77017	-0.0343271	0.00410437
sp|Q96BJ3|AIDA_HUMAN	AIDA	Axin interactor, dorsalization-associated protein OS=Homo sapiens OX=9606 GN=AIDA PE=1 SV=1	0.0101788	0.00996489	0.014226	0.0345607	-0.112635	1.40471	0.00404712	0.0011528
sp|Q9BQI0|AIF1L_HUMAN	AIF1L	Allograft inflammatory factor 1-like OS=Homo sapiens OX=9606 GN=AIF1L PE=1 SV=1	0.0568734	0.0679229	0.058284	0.182227	-0.533319	13.4377	0.00141059	0.0011528
sp|O95831|AIFM1_HUMAN	AIFM1	Apoptosis-inducing factor 1, mitochondrial OS=Homo sapiens OX=9606 GN=AIFM1 PE=1 SV=1	-0.0067366	0.00111783	0.0397755	0.0666068	0.145975	0.884782	0.0465121	0.0071558
sp|Q9BRQ8|AIFM2_HUMAN	AIFM2	Apoptosis-inducing factor 2 OS=Homo sapiens OX=9606 GN=AIFM2 PE=1 SV=1	0.129535	0.159185	0.238486	0.931794	-0.818765	7.9393	0.10895	0.067734
sp|Q9NVV5-2|AIG1_HUMAN	AIG1	Isoform 2 of Androgen-induced gene 1 protein OS=Homo sapiens OX=9606 GN=AIG1	-0.177144	0.0545682	-0.583869	0.954465	-0.0848374	0.130893	-0.406725	0.230836
sp|Q9NVV5|AIG1_HUMAN	AIG1	Androgen-induced gene 1 protein OS=Homo sapiens OX=9606 GN=AIG1 PE=1 SV=2	-0.118987	0.0722181	-0.0883394	0.117635	-0.0484464	0.129491	0.0306475	0.0011528
sp|Q12904-2|AIMP1_HUMAN	AIMP1	Isoform 2 of Aminoacyl tRNA synthase complex-interacting multifunctional protein 1 OS=Homo sapiens OX=9606 GN=AIMP1	-0.0464528	0.112027	-0.0347115	0.172879	-0.0516356	0.682318	0.0117413	0.0011528
sp|Q13155-2|AIMP2_HUMAN	AIMP2	Isoform 2 of Aminoacyl tRNA synthase complex-interacting multifunctional protein 2 OS=Homo sapiens OX=9606 GN=AIMP2	-0.390153	0.163202	-0.572413	0.671975	0.118161	0.155715	-0.18226	0.0123683
sp|Q13155|AIMP2_HUMAN	AIMP2	Aminoacyl tRNA synthase complex-interacting multifunctional protein 2 OS=Homo sapiens OX=9606 GN=AIMP2 PE=1 SV=2	0.0313925	0.0334115	0.0480266	0.170625	0.0500464	0.399902	0.0166341	0.0011528
sp|O00170|AIP_HUMAN	AIP	AH receptor-interacting protein OS=Homo sapiens OX=9606 GN=AIP PE=1 SV=2	-0.0663256	0.150451	0.147231	1.22551	0.0292401	0.230313	0.213556	2.05698
sp|Q96IF1|AJUBA_HUMAN	AJUBA	LIM domain-containing protein ajuba OS=Homo sapiens OX=9606 GN=AJUBA PE=1 SV=1	-0.140407	0.038036	0.00181377	0.000851792	0.417706	1.12504	0.142221	0.0113367
tr|Q5T9B7|Q5T9B7_HUMAN	AK1	Adenylate kinase isoenzyme 1 OS=Homo sapiens OX=9606 GN=AK1 PE=1 SV=1	0.114382	0.154472	0.133401	0.434371	0.542936	5.88273	0.0190191	0.0011528
sp|P54819|KAD2_HUMAN	AK2	Adenylate kinase 2, mitochondrial OS=Homo sapiens OX=9606 GN=AK2 PE=1 SV=2	0.0503613	0.0707171	0.0639623	0.262031	0.277754	4.37263	0.013601	0.0011528
sp|Q9UIJ7|KAD3_HUMAN	AK3	GTP:AMP phosphotransferase AK3, mitochondrial OS=Homo sapiens OX=9606 GN=AK3 PE=1 SV=4	0.194016	0.551177	0.180075	0.771747	-0.192435	1.69994	-0.0139415	0.0011528
sp|P27144|KAD4_HUMAN	AK4	Adenylate kinase 4, mitochondrial OS=Homo sapiens OX=9606 GN=AK4 PE=1 SV=1	0.0478632	0.0673445	0.0140981	0.0345559	0.17571	2.44641	-0.0337651	0.0107112
sp|Q9Y6K8|KAD5_HUMAN	AK5	Adenylate kinase isoenzyme 5 OS=Homo sapiens OX=9606 GN=AK5 PE=1 SV=2	0.0370502	0.01689	0.285707	0.749768	0.682674	4.83565	0.248657	0.295284
sp|Q9Y3D8|KAD6_HUMAN	AK6	Adenylate kinase isoenzyme 6 OS=Homo sapiens OX=9606 GN=AK6 PE=1 SV=1	0.0145419	0.00855522	0.0841261	0.215498	-0.132357	0.90785	0.0695843	0.0239066
sp|Q92667|AKAP1_HUMAN	AKAP1	A-kinase anchor protein 1, mitochondrial OS=Homo sapiens OX=9606 GN=AKAP1 PE=1 SV=1	-0.0567061	0.0452726	-0.00784425	0.0107172	0.0079674	0.0293624	0.0488618	0.01031
sp|O43572|AKA10_HUMAN	AKAP10	A-kinase anchor protein 10, mitochondrial OS=Homo sapiens OX=9606 GN=AKAP10 PE=1 SV=2	-0.00503942	0.000573887	0.0491654	0.0964969	-0.285738	2.9501	0.0542048	0.0123683
sp|Q9UKA4|AKA11_HUMAN	AKAP11	A-kinase anchor protein 11 OS=Homo sapiens OX=9606 GN=AKAP11 PE=1 SV=1	0.0665038	0.0661574	0.0735416	0.197205	0.116748	0.830157	0.00703783	0.0011528
sp|Q02952|AKA12_HUMAN	AKAP12	A-kinase anchor protein 12 OS=Homo sapiens OX=9606 GN=AKAP12 PE=1 SV=4	-0.0668213	0.0702667	-0.0917011	0.296108	-0.0710301	0.430368	-0.0248798	0.0011528
sp|Q12802-2|AKP13_HUMAN	AKAP13	Isoform 2 of A-kinase anchor protein 13 OS=Homo sapiens OX=9606 GN=AKAP13	0.0482838	0.0746629	0.290089	6.06753	0.114139	1.59252	0.241806	3.88693
sp|Q02040|AK17A_HUMAN	AKAP17A	A-kinase anchor protein 17A OS=Homo sapiens OX=9606 GN=AKAP17A PE=1 SV=2	0.0499853	0.0911908	0.0092451	0.0252147	0.229225	6.11976	-0.0407402	0.0264478
sp|Q9Y2D5-6|AKAP2_HUMAN	AKAP2	Isoform 4 of A-kinase anchor protein 2 OS=Homo sapiens OX=9606 GN=AKAP2	0.0247237	0.0254746	-0.0217366	0.0578694	-0.152296	2.24931	-0.0464603	0.0239066
sp|Q5JQC9|AKAP4_HUMAN	AKAP4	A-kinase anchor protein 4 OS=Homo sapiens OX=9606 GN=AKAP4 PE=1 SV=1	-0.43613	0.557811	-0.36311	0.67043	-0.250599	0.776964	0.0730193	0.0014605
sp|P24588|AKAP5_HUMAN	AKAP5	A-kinase anchor protein 5 OS=Homo sapiens OX=9606 GN=AKAP5 PE=1 SV=3	-0.104565	0.0427526	-0.320168	0.643777	-0.155787	0.455938	-0.215603	0.102956
sp|O43823|AKAP8_HUMAN	AKAP8	A-kinase anchor protein 8 OS=Homo sapiens OX=9606 GN=AKAP8 PE=1 SV=1	0.080474	0.184234	0.0308519	0.0959297	-0.157257	2.22414	-0.0496221	0.0320841
sp|Q9ULX6|AKP8L_HUMAN	AKAP8L	A-kinase anchor protein 8-like OS=Homo sapiens OX=9606 GN=AKAP8L PE=1 SV=4	0.179552	0.625184	0.153652	0.756442	-0.119642	1.05452	-0.025901	0.0011528
sp|Q99996-6|AKAP9_HUMAN	AKAP9	Isoform 6 of A-kinase anchor protein 9 OS=Homo sapiens OX=9606 GN=AKAP9	-0.0185407	0.0191979	-0.0263691	0.0743325	0.2077	2.98247	-0.00782841	0.0011528
sp|Q9H9L7|AKIR1_HUMAN	AKIRIN1	Akirin-1 OS=Homo sapiens OX=9606 GN=AKIRIN1 PE=1 SV=1	0.185934	0.0788686	0.246752	0.3225	0.149033	0.332135	0.0608177	0.0011528
sp|Q53H80|AKIR2_HUMAN	AKIRIN2	Akirin-2 OS=Homo sapiens OX=9606 GN=AKIRIN2 PE=1 SV=2	0.204961	0.222963	0.263664	0.706103	0.136729	0.524826	0.0587024	0.00554214
sp|P14550|AK1A1_HUMAN	AKR1A1	Alcohol dehydrogenase [NADP(+)] OS=Homo sapiens OX=9606 GN=AKR1A1 PE=1 SV=3	0.0093924	0.00978126	0.0186597	0.0534008	-0.175463	2.70845	0.00926727	0.0011528
sp|P15121|ALDR_HUMAN	AKR1B1	Aldose reductase OS=Homo sapiens OX=9606 GN=AKR1B1 PE=1 SV=3	-0.00247634	0.000388875	-0.0111389	0.0304211	0.331936	6.20204	-0.0086626	0.0011528
sp|O43488|ARK72_HUMAN	AKR7A2	Aflatoxin B1 aldehyde reductase member 2 OS=Homo sapiens OX=9606 GN=AKR7A2 PE=1 SV=3	-0.032547	0.0422446	0.0255776	0.0843279	-0.0921135	1.20657	0.0581246	0.0715907
sp|P31749|AKT1_HUMAN	AKT1	RAC-alpha serine/threonine-protein kinase OS=Homo sapiens OX=9606 GN=AKT1 PE=1 SV=2	-0.0535331	0.094176	-0.0723491	0.390078	-0.303025	8.80967	-0.018816	0.0011528
sp|Q96B36-3|AKTS1_HUMAN	AKT1S1	Isoform 3 of Proline-rich AKT1 substrate 1 OS=Homo sapiens OX=9606 GN=AKT1S1	0.0417867	0.0334115	0.00125856	0.00116102	0.162288	1.38401	-0.0405282	0.00800307
sp|P31751|AKT2_HUMAN	AKT2	RAC-beta serine/threonine-protein kinase OS=Homo sapiens OX=9606 GN=AKT2 PE=1 SV=2	-0.133704	0.331414	-0.0435004	0.109037	-0.689814	9.03433	0.090204	0.0910996
sp|Q9Y243|AKT3_HUMAN	AKT3	RAC-gamma serine/threonine-protein kinase OS=Homo sapiens OX=9606 GN=AKT3 PE=1 SV=1	-0.00160595	0.000157901	-0.0152577	0.0267173	-0.137275	1.113	-0.0136518	0.0011528
sp|Q9H8T0-2|AKTIP_HUMAN	AKTIP	Isoform 2 of AKT-interacting protein OS=Homo sapiens OX=9606 GN=AKTIP	-0.118713	0.140093	-0.037763	0.0636406	-0.0438062	0.174223	0.0809497	0.0286664
sp|P13716-2|HEM2_HUMAN	ALAD	Isoform 2 of Delta-aminolevulinic acid dehydratase OS=Homo sapiens OX=9606 GN=ALAD	0.102125	0.0790995	-0.00271298	0.00195069	0.623225	5.45223	-0.104838	0.0424268
sp|P13196|HEM1_HUMAN	ALAS1	5-aminolevulinate synthase, nonspecific, mitochondrial OS=Homo sapiens OX=9606 GN=ALAS1 PE=1 SV=2	0.149165	0.321421	0.100512	0.320956	0.171259	1.45683	-0.0486534	0.0113367
sp|Q13740|CD166_HUMAN	ALCAM	CD166 antigen OS=Homo sapiens OX=9606 GN=ALCAM PE=1 SV=2	-0.101422	0.0831082	-0.0628974	0.107051	-0.0197065	0.0622976	0.0385247	0.0011528
sp|Q8IZ83|A16A1_HUMAN	ALDH16A1	Aldehyde dehydrogenase family 16 member A1 OS=Homo sapiens OX=9606 GN=ALDH16A1 PE=1 SV=2	-0.0366186	0.0233965	0.0454577	0.0814754	0.130806	0.786181	0.0820763	0.0308292
sp|P54886|P5CS_HUMAN	ALDH18A1	Delta-1-pyrroline-5-carboxylate synthase OS=Homo sapiens OX=9606 GN=ALDH18A1 PE=1 SV=2	-0.0603921	0.0454522	-0.0396507	0.0734627	0.0155067	0.0560544	0.0207414	0.0011528
sp|O94788|AL1A2_HUMAN	ALDH1A2	Retinal dehydrogenase 2 OS=Homo sapiens OX=9606 GN=ALDH1A2 PE=1 SV=3	0.0681886	0.159185	0.211197	3.23568	-0.191467	4.01189	0.143009	1.04235
sp|P30837|AL1B1_HUMAN	ALDH1B1	Aldehyde dehydrogenase X, mitochondrial OS=Homo sapiens OX=9606 GN=ALDH1B1 PE=1 SV=3	0.0572077	0.0460424	0.0628879	0.148065	0.324169	3.42143	0.0056802	0.0011528
sp|Q3SY69|AL1L2_HUMAN	ALDH1L2	Mitochondrial 10-formyltetrahydrofolate dehydrogenase OS=Homo sapiens OX=9606 GN=ALDH1L2 PE=1 SV=2	-0.162231	0.0945045	-0.298234	0.66083	3.11217	47.5686	-0.136003	0.0308292
sp|P05091|ALDH2_HUMAN	ALDH2	Aldehyde dehydrogenase, mitochondrial OS=Homo sapiens OX=9606 GN=ALDH2 PE=1 SV=2	0.0653038	0.0673445	0.0891229	0.282325	-0.0856321	0.558077	0.0238191	0.0011528
sp|P51648-2|AL3A2_HUMAN	ALDH3A2	Isoform 2 of Fatty aldehyde dehydrogenase OS=Homo sapiens OX=9606 GN=ALDH3A2	-0.0495738	0.0309804	-0.0311763	0.0464167	-0.134639	0.763397	0.0183975	0.0011528
sp|P30038|AL4A1_HUMAN	ALDH4A1	Delta-1-pyrroline-5-carboxylate dehydrogenase, mitochondrial OS=Homo sapiens OX=9606 GN=ALDH4A1 PE=1 SV=3	-0.0154954	0.020178	-0.0397149	0.182681	-0.407261	17.6556	-0.0242195	0.00958133
sp|P51649-2|SSDH_HUMAN	ALDH5A1	Isoform 2 of Succinate-semialdehyde dehydrogenase, mitochondrial OS=Homo sapiens OX=9606 GN=ALDH5A1	0.0506658	0.0514261	0.0726082	0.248971	-0.299339	3.94664	0.0219424	0.0011528
sp|Q02252|MMSA_HUMAN	ALDH6A1	Methylmalonate-semialdehyde dehydrogenase [acylating], mitochondrial OS=Homo sapiens OX=9606 GN=ALDH6A1 PE=1 SV=2	0.128496	0.513054	0.104267	0.598042	0.248358	4.02	-0.0242298	0.00382961
tr|A0A0J9YWM6|A0A0J9YWM6_HUMAN	ALDH7A1	Alpha-aminoadipic semialdehyde dehydrogenase (Fragment) OS=Homo sapiens OX=9606 GN=ALDH7A1 PE=1 SV=1	0.103289	0.0664813	0.233103	0.598427	0.30454	1.7752	0.129814	0.0498979
tr|A0A1B0GW77|A0A1B0GW77_HUMAN	ALDH7A1	Alpha-aminoadipic semialdehyde dehydrogenase OS=Homo sapiens OX=9606 GN=ALDH7A1 PE=1 SV=1	0.070844	0.16423	0.0524192	0.231159	-0.174564	2.82464	-0.0184248	0.0011528
sp|P49189|AL9A1_HUMAN	ALDH9A1	4-trimethylaminobutyraldehyde dehydrogenase OS=Homo sapiens OX=9606 GN=ALDH9A1 PE=1 SV=3	0.00218457	0.000573887	-0.00162168	0.0033109	0.271172	5.97881	-0.00380625	0.0011528
sp|P04075-2|ALDOA_HUMAN	ALDOA	Isoform 2 of Fructose-bisphosphate aldolase A OS=Homo sapiens OX=9606 GN=ALDOA	-0.0560538	0.0514261	-0.0141355	0.0252147	0.0615635	0.364385	0.0419182	0.00958133
sp|P09972|ALDOC_HUMAN	ALDOC	Fructose-bisphosphate aldolase C OS=Homo sapiens OX=9606 GN=ALDOC PE=1 SV=2	0.103578	0.162072	0.102601	0.354752	0.0981414	0.692355	-0.00097706	0.00108779
sp|Q9BT22|ALG1_HUMAN	ALG1	Chitobiosyldiphosphodolichol beta-mannosyltransferase OS=Homo sapiens OX=9606 GN=ALG1 PE=1 SV=2	-0.126939	0.0834645	-0.155876	0.309382	0.00366761	0.00814268	-0.0289371	0.0011528
sp|Q5BKT4|AG10A_HUMAN	ALG10	Dol-P-Glc:Glc(2)Man(9)GlcNAc(2)-PP-Dol alpha-1,2-glucosyltransferase OS=Homo sapiens OX=9606 GN=ALG10 PE=2 SV=1	0.0982995	0.029767	0.0480084	0.0334844	-0.113861	0.228542	-0.050291	0.0011528
sp|Q2TAA5|ALG11_HUMAN	ALG11	GDP-Man:Man(3)GlcNAc(2)-PP-Dol alpha-1,2-mannosyltransferase OS=Homo sapiens OX=9606 GN=ALG11 PE=1 SV=2	-0.164155	0.149117	-0.208832	0.480072	-0.351549	2.11079	-0.0446771	0.0011528
sp|Q9BV10|ALG12_HUMAN	ALG12	Dol-P-Man:Man(7)GlcNAc(2)-PP-Dol alpha-1,6-mannosyltransferase OS=Homo sapiens OX=9606 GN=ALG12 PE=1 SV=1	-0.202546	0.165775	-0.206677	0.388784	-0.498135	2.87692	-0.00413103	0.0011528
sp|Q9NP73|ALG13_HUMAN	ALG13	Putative bifunctional UDP-N-acetylglucosamine transferase and deubiquitinase ALG13 OS=Homo sapiens OX=9606 GN=ALG13 PE=1 SV=2	0.0667847	0.0902161	0.0743858	0.27882	0.178685	2.09574	0.00760103	0.0011528
sp|Q96F25|ALG14_HUMAN	ALG14	UDP-N-acetylglucosamine transferase subunit ALG14 homolog OS=Homo sapiens OX=9606 GN=ALG14 PE=1 SV=1	-0.118098	0.050455	-0.142688	0.182227	-0.0792588	0.185666	-0.0245902	0.0011528
sp|Q9H553|ALG2_HUMAN	ALG2	Alpha-1,3/1,6-mannosyltransferase ALG2 OS=Homo sapiens OX=9606 GN=ALG2 PE=1 SV=1	0.0669875	0.0717605	0.0479799	0.111041	0.0527192	0.293114	-0.0190076	0.0011528
sp|Q92685|ALG3_HUMAN	ALG3	Dol-P-Man:Man(5)GlcNAc(2)-PP-Dol alpha-1,3-mannosyltransferase OS=Homo sapiens OX=9606 GN=ALG3 PE=1 SV=1	-0.146577	0.0666072	-0.236157	0.353599	-1.22744	6.60555	-0.0895799	0.00765984
sp|Q9Y673|ALG5_HUMAN	ALG5	Dolichyl-phosphate beta-glucosyltransferase OS=Homo sapiens OX=9606 GN=ALG5 PE=1 SV=1	-0.0717702	0.0427526	-0.236174	0.72136	-0.165668	0.857964	-0.164404	0.129622
tr|A2A2G4|A2A2G4_HUMAN	ALG6	Alpha-1,3-glucosyltransferase OS=Homo sapiens OX=9606 GN=ALG6 PE=1 SV=1	0.0456379	0.0228266	0.0783658	0.116839	0.24604	1.4227	0.0327279	0.0011528
sp|Q9BVK2|ALG8_HUMAN	ALG8	Probable dolichyl pyrophosphate Glc1Man9GlcNAc2 alpha-1,3-glucosyltransferase OS=Homo sapiens OX=9606 GN=ALG8 PE=1 SV=2	-0.11034	0.0302643	-0.183746	0.167565	-0.0458229	0.067741	-0.0734064	0.0011528
sp|Q13686|ALKB1_HUMAN	ALKBH1	Nucleic acid dioxygenase ALKBH1 OS=Homo sapiens OX=9606 GN=ALKBH1 PE=1 SV=2	0.075831	0.0429015	0.0661031	0.0974883	0.175434	0.877089	-0.00972797	0.0011528
sp|Q6NS38|ALKB2_HUMAN	ALKBH2	DNA oxidative demethylase ALKBH2 OS=Homo sapiens OX=9606 GN=ALKBH2 PE=1 SV=1	-0.0486778	0.0202911	0.0513477	0.0554481	0.469774	2.70186	0.100026	0.0165032
sp|Q96Q83|ALKB3_HUMAN	ALKBH3	Alpha-ketoglutarate-dependent dioxygenase alkB homolog 3 OS=Homo sapiens OX=9606 GN=ALKBH3 PE=1 SV=1	0.109269	0.0404206	0.00283917	0.00116102	0.224634	0.686035	-0.10643	0.0113367
sp|Q9NXW9|ALKB4_HUMAN	ALKBH4	Alpha-ketoglutarate-dependent dioxygenase alkB homolog 4 OS=Homo sapiens OX=9606 GN=ALKBH4 PE=1 SV=1	0.0518292	0.0273438	0.0643823	0.0965389	0.0612705	0.212341	0.0125531	0.0011528
sp|Q6P6C2-1|ALKB5_HUMAN	ALKBH5	Isoform 1 of RNA demethylase ALKBH5 OS=Homo sapiens OX=9606 GN=ALKBH5	-0.0214793	0.0210417	0.0674835	0.261302	-0.108805	1.10597	0.0889628	0.124238
sp|Q96BT7-4|ALKB8_HUMAN	ALKBH8	Isoform 4 of Alkylated DNA repair protein alkB homolog 8 OS=Homo sapiens OX=9606 GN=ALKBH8	0.0460233	0.0288548	-0.0746606	0.154207	0.397931	4.67366	-0.120684	0.0915116
sp|Q8TCU4|ALMS1_HUMAN	ALMS1	Alstrom syndrome protein 1 OS=Homo sapiens OX=9606 GN=ALMS1 PE=1 SV=4	-0.145507	0.551177	-0.0279787	0.0713104	0.152273	1.84957	0.117528	0.292423
sp|P05186|PPBT_HUMAN	ALPL	Alkaline phosphatase, tissue-nonspecific isozyme OS=Homo sapiens OX=9606 GN=ALPL PE=1 SV=4	0.146981	0.0612648	-0.0104912	0.00532267	2.70639	12.2823	-0.157472	0.0286669
sp|Q96Q42|ALS2_HUMAN	ALS2	Alsin OS=Homo sapiens OX=9606 GN=ALS2 PE=1 SV=2	-0.00319096	0.000157901	0.149729	0.534041	0.196054	1.60216	0.15292	0.242845
sp|Q15699|ALX1_HUMAN	ALX1	ALX homeobox protein 1 OS=Homo sapiens OX=9606 GN=ALX1 PE=1 SV=2	-0.0369319	0.0206837	-0.0389559	0.0567884	0.194322	1.19775	-0.00202398	0.0011528
tr|E9PB61|E9PB61_HUMAN	ALYREF	THO complex subunit 4 OS=Homo sapiens OX=9606 GN=ALYREF PE=1 SV=1	0.008714	0.00627492	0.029546	0.0783864	-0.0549271	0.410524	0.0208319	0.0011528
sp|Q9UHK6-5|AMACR_HUMAN	AMACR	Isoform 4 of Alpha-methylacyl-CoA racemase OS=Homo sapiens OX=9606 GN=AMACR	0.202041	0.112027	0.071771	0.0647732	-0.254932	0.81586	-0.13027	0.0188831
sp|Q9C0C7-5|AMRA1_HUMAN	AMBRA1	Isoform 5 of Activating molecule in BECN1-regulated autophagy protein 1 OS=Homo sapiens OX=9606 GN=AMBRA1	0.0973107	0.0993592	0.107192	0.292827	0.423063	5.20621	0.00988085	0.0011528
sp|P17707|DCAM_HUMAN	AMD1	S-adenosylmethionine decarboxylase proenzyme OS=Homo sapiens OX=9606 GN=AMD1 PE=1 SV=2	0.144629	0.0425798	0.180742	0.158579	0.461917	1.36182	0.0361131	0.0011528
sp|Q9Y303|NAGA_HUMAN	AMDHD2	N-acetylglucosamine-6-phosphate deacetylase OS=Homo sapiens OX=9606 GN=AMDHD2 PE=1 SV=2	-0.0597139	0.0254781	-0.0104815	0.00819922	0.0472471	0.120852	0.0492323	0.0011528
sp|Q5JTC6|AMER1_HUMAN	AMER1	APC membrane recruitment protein 1 OS=Homo sapiens OX=9606 GN=AMER1 PE=1 SV=2	-0.333507	0.491562	-0.298579	0.673633	0.611933	3.66997	0.0349281	0.0011528
sp|Q9UKV5|AMFR_HUMAN	AMFR	E3 ubiquitin-protein ligase AMFR OS=Homo sapiens OX=9606 GN=AMFR PE=1 SV=2	-0.137601	0.17734	-0.126609	0.346123	-0.0338013	0.126296	0.0109919	0.0011528
sp|Q9Y4X0|AMMR1_HUMAN	AMMECR1	AMME syndrome candidate gene 1 protein OS=Homo sapiens OX=9606 GN=AMMECR1 PE=1 SV=1	0.00320234	0.000349519	-0.0694959	0.240888	0.627498	15.0841	-0.0726982	0.0625677
sp|Q6DCA0|AMERL_HUMAN	AMMECR1L	AMMECR1-like protein OS=Homo sapiens OX=9606 GN=AMMECR1L PE=1 SV=1	-0.0954627	0.0400697	0.0192628	0.0158813	0.334751	1.47762	0.114725	0.0194052
sp|Q8IY45|AMN1_HUMAN	AMN1	Protein AMN1 homolog OS=Homo sapiens OX=9606 GN=AMN1 PE=2 SV=4	-0.0384988	0.0137753	-0.195248	0.320956	0.00653735	0.0120486	-0.156749	0.0464374
sp|Q4VCS5|AMOT_HUMAN	AMOT	Angiomotin OS=Homo sapiens OX=9606 GN=AMOT PE=1 SV=1	-0.355157	0.634421	-0.273938	0.62116	3.15492	59.0773	0.0812191	0.00958133
sp|Q8IY63|AMOL1_HUMAN	AMOTL1	Angiomotin-like protein 1 OS=Homo sapiens OX=9606 GN=AMOTL1 PE=1 SV=1	-0.0218404	0.0158782	-0.0399679	0.0839085	0.0757854	0.445659	-0.0181275	0.0011528
sp|Q01433|AMPD2_HUMAN	AMPD2	AMP deaminase 2 OS=Homo sapiens OX=9606 GN=AMPD2 PE=1 SV=2	-0.0829815	0.288575	0.0493305	0.229395	0.193478	4.5867	0.132312	1.00324
sp|P49418|AMPH_HUMAN	AMPH	Amphiphysin OS=Homo sapiens OX=9606 GN=AMPH PE=1 SV=1	-0.106318	0.133972	-0.0380223	0.0714409	0.968224	16.3872	0.0682958	0.021855
sp|Q86W34|AMZ2_HUMAN	AMZ2	Archaemetzincin-2 OS=Homo sapiens OX=9606 GN=AMZ2 PE=1 SV=2	-0.0131428	0.00188631	0.0715742	0.0748342	0.247845	0.936818	0.084717	0.00958133
sp|Q9H1A4|APC1_HUMAN	ANAPC1	Anaphase-promoting complex subunit 1 OS=Homo sapiens OX=9606 GN=ANAPC1 PE=1 SV=1	-0.0288729	0.0275582	0.0168479	0.0374049	-0.0415991	0.280364	0.0457208	0.0180673
sp|Q9UM13|APC10_HUMAN	ANAPC10	Anaphase-promoting complex subunit 10 OS=Homo sapiens OX=9606 GN=ANAPC10 PE=1 SV=1	0.0200632	0.0193327	0.036614	0.100532	0.0486476	0.341854	0.0165508	0.0011528
sp|Q9NYG5|APC11_HUMAN	ANAPC11	Anaphase-promoting complex subunit 11 OS=Homo sapiens OX=9606 GN=ANAPC11 PE=1 SV=1	0.0251868	0.00825525	-0.142224	0.202832	-0.0936081	0.252396	-0.167411	0.0625677
sp|Q96DE5|APC16_HUMAN	ANAPC16	Anaphase-promoting complex subunit 16 OS=Homo sapiens OX=9606 GN=ANAPC16 PE=1 SV=1	-0.00305255	0.000157901	0.104883	0.158302	0.202048	0.897925	0.107935	0.025048
sp|Q9UJX6|ANC2_HUMAN	ANAPC2	Anaphase-promoting complex subunit 2 OS=Homo sapiens OX=9606 GN=ANAPC2 PE=1 SV=1	-0.0229904	0.0288548	-0.0400387	0.172182	-0.0662544	0.798349	-0.0170482	0.0011528
sp|Q9UJX5-3|APC4_HUMAN	ANAPC4	Isoform 3 of Anaphase-promoting complex subunit 4 OS=Homo sapiens OX=9606 GN=ANAPC4	-0.00641471	0.00209545	0.0244299	0.0503685	0.0962107	0.753621	0.0308446	0.00326988
sp|Q9UJX4|APC5_HUMAN	ANAPC5	Anaphase-promoting complex subunit 5 OS=Homo sapiens OX=9606 GN=ANAPC5 PE=1 SV=2	0.0254715	0.0300227	-0.0529467	0.239152	-0.114647	1.71366	-0.0784182	0.156007
sp|Q9UJX3|APC7_HUMAN	ANAPC7	Anaphase-promoting complex subunit 7 OS=Homo sapiens OX=9606 GN=ANAPC7 PE=1 SV=4	0.0581886	0.0666072	0.04427	0.113705	0.190992	2.08153	-0.0139185	0.0011528
sp|Q9UNK9|ANGE1_HUMAN	ANGEL1	Protein angel homolog 1 OS=Homo sapiens OX=9606 GN=ANGEL1 PE=1 SV=1	0.0382824	0.0170446	0.0625096	0.0781653	0.634369	4.37572	0.0242271	0.0011528
sp|Q5VTE6|ANGE2_HUMAN	ANGEL2	Protein angel homolog 2 OS=Homo sapiens OX=9606 GN=ANGEL2 PE=2 SV=1	-0.16202	0.0404353	-0.279045	0.249281	-0.117662	0.170125	-0.117025	0.00554214
sp|P16157-14|ANK1_HUMAN	ANK1	Isoform Er13 of Ankyrin-1 OS=Homo sapiens OX=9606 GN=ANK1	0.0854121	0.0427526	0.325795	0.931794	0.125286	0.448851	0.240383	0.258241
sp|Q01484|ANK2_HUMAN	ANK2	Ankyrin-2 OS=Homo sapiens OX=9606 GN=ANK2 PE=1 SV=4	-0.0195414	0.0165394	-0.169768	1.06841	-0.203015	2.70519	-0.150227	0.507766
sp|Q12955|ANK3_HUMAN	ANK3	Ankyrin-3 OS=Homo sapiens OX=9606 GN=ANK3 PE=1 SV=3	0.0164861	0.0254746	-0.0371831	0.213557	-0.0705773	1.2288	-0.0536691	0.117266
sp|A6NHY2|AKD1B_HUMAN	ANKDD1B	Ankyrin repeat and death domain-containing protein 1B OS=Homo sapiens OX=9606 GN=ANKDD1B PE=4 SV=3	0.13657	0.0882347	0.195588	0.396804	0.317544	1.68676	0.0590179	0.00419548
sp|Q9P2R3-4|ANFY1_HUMAN	ANKFY1	Isoform 4 of Rabankyrin-5 OS=Homo sapiens OX=9606 GN=ANKFY1	0.0592231	0.0901053	0.0254957	0.0729061	0.0508074	0.405583	-0.0337273	0.0107112
sp|Q8IWZ3-6|ANKH1_HUMAN	ANKHD1	Isoform 6 of Ankyrin repeat and KH domain-containing protein 1 OS=Homo sapiens OX=9606 GN=ANKHD1	-0.00241591	0.000157901	-0.00897345	0.013753	-0.0395793	0.187336	-0.00655754	0.0011528
sp|Q86XL3|ANKL2_HUMAN	ANKLE2	Ankyrin repeat and LEM domain-containing protein 2 OS=Homo sapiens OX=9606 GN=ANKLE2 PE=1 SV=4	-0.0294439	0.0275892	-0.0408488	0.116099	-0.117673	1.19465	-0.011405	0.0011528
sp|Q8IV38|ANKY2_HUMAN	ANKMY2	Ankyrin repeat and MYND domain-containing protein 2 OS=Homo sapiens OX=9606 GN=ANKMY2 PE=1 SV=1	-0.114561	0.164759	-0.0306495	0.0574918	0.0787301	0.452832	0.0839119	0.0464374
sp|Q9NXR5|ANR10_HUMAN	ANKRD10	Ankyrin repeat domain-containing protein 10 OS=Homo sapiens OX=9606 GN=ANKRD10 PE=1 SV=2	0.12064	0.115281	0.114672	0.262903	-0.969212	11.4622	-0.00596772	0.0011528
sp|Q6UB99|ANR11_HUMAN	ANKRD11	Ankyrin repeat domain-containing protein 11 OS=Homo sapiens OX=9606 GN=ANKRD11 PE=1 SV=3	-0.0864755	0.166134	-0.0938213	0.434371	-0.230019	3.91919	-0.00734573	0.0011528
sp|Q8IZ07|AN13A_HUMAN	ANKRD13A	Ankyrin repeat domain-containing protein 13A OS=Homo sapiens OX=9606 GN=ANKRD13A PE=1 SV=3	0.135051	0.326281	0.0405488	0.0961887	-0.014777	0.0674923	-0.0945021	0.0984128
sp|Q8N6S4|AN13C_HUMAN	ANKRD13C	Ankyrin repeat domain-containing protein 13C OS=Homo sapiens OX=9606 GN=ANKRD13C PE=2 SV=2	0.127838	0.101038	0.13182	0.264455	0.182831	0.915009	0.00398211	0.0011528
sp|Q6P6B7|ANR16_HUMAN	ANKRD16	Ankyrin repeat domain-containing protein 16 OS=Homo sapiens OX=9606 GN=ANKRD16 PE=1 SV=1	-0.0752369	0.0673445	-0.216459	0.898169	-0.0466598	0.20263	-0.141222	0.156007
sp|O75179|ANR17_HUMAN	ANKRD17	Ankyrin repeat domain-containing protein 17 OS=Homo sapiens OX=9606 GN=ANKRD17 PE=1 SV=3	0.05713	0.0673445	0.0634035	0.203599	0.253313	3.19217	0.00627359	0.0011528
tr|E7ESJ3|E7ESJ3_HUMAN	ANKRD26	Ankyrin repeat domain-containing protein 26 OS=Homo sapiens OX=9606 GN=ANKRD26 PE=1 SV=1	0.0156265	0.00996489	-0.095927	0.285295	-0.410064	4.54821	-0.111553	0.105441
sp|Q96NW4|ANR27_HUMAN	ANKRD27	Ankyrin repeat domain-containing protein 27 OS=Homo sapiens OX=9606 GN=ANKRD27 PE=1 SV=2	-0.0527564	0.0375354	-0.153584	0.560874	-0.25452	2.56786	-0.100828	0.0715907
sp|O15084-1|ANR28_HUMAN	ANKRD28	Isoform 3 of Serine/threonine-protein phosphatase 6 regulatory ankyrin repeat subunit A OS=Homo sapiens OX=9606 GN=ANKRD28	0.0285699	0.0356416	-0.0264034	0.0883433	-0.180314	3.75326	-0.0549733	0.0625299
sp|Q6AI12|ANR40_HUMAN	ANKRD40	Ankyrin repeat domain-containing protein 40 OS=Homo sapiens OX=9606 GN=ANKRD40 PE=1 SV=2	0.127743	0.0996809	0.24537	0.691451	0.368004	2.46917	0.117627	0.0440905
sp|Q8N8A2-2|ANR44_HUMAN	ANKRD44	Isoform 2 of Serine/threonine-protein phosphatase 6 regulatory ankyrin repeat subunit B OS=Homo sapiens OX=9606 GN=ANKRD44	0.0933201	0.159185	0.124619	0.564354	0.234618	3.19217	0.0312987	0.00410153
sp|Q86W74|ANR46_HUMAN	ANKRD46	Ankyrin repeat domain-containing protein 46 OS=Homo sapiens OX=9606 GN=ANKRD46 PE=1 SV=1	-0.13148	0.0767377	0.0223665	0.0201835	0.0977157	0.293428	0.153846	0.0605286
sp|Q8WVL7|ANR49_HUMAN	ANKRD49	Ankyrin repeat domain-containing protein 49 OS=Homo sapiens OX=9606 GN=ANKRD49 PE=1 SV=1	0.0782822	0.0565314	0.0511963	0.0843907	0.141274	0.787244	-0.0270859	0.0011528
sp|Q9ULJ7|ANR50_HUMAN	ANKRD50	Ankyrin repeat domain-containing protein 50 OS=Homo sapiens OX=9606 GN=ANKRD50 PE=1 SV=4	0.0184847	0.0107997	0.141393	0.517088	0.20415	1.87997	0.122909	0.130552
sp|Q8NB46|ANR52_HUMAN	ANKRD52	Serine/threonine-protein phosphatase 6 regulatory ankyrin repeat subunit C OS=Homo sapiens OX=9606 GN=ANKRD52 PE=1 SV=3	-0.101834	0.26455	-0.0461033	0.15072	-0.0446437	0.327172	0.0557304	0.034097
sp|Q6NXT1|ANR54_HUMAN	ANKRD54	Ankyrin repeat domain-containing protein 54 OS=Homo sapiens OX=9606 GN=ANKRD54 PE=1 SV=2	0.00387478	0.000580269	0.0453584	0.128163	0.117606	1.12699	0.0414836	0.0123683
sp|C9JTQ0|ANR63_HUMAN	ANKRD63	Ankyrin repeat domain-containing protein 63 OS=Homo sapiens OX=9606 GN=ANKRD63 PE=3 SV=1	-0.255367	0.115281	-0.00811818	0.00314872	0.323476	0.847675	0.247249	0.067734
tr|A0A3B3ISP1|A0A3B3ISP1_HUMAN	ANKS1A	Ankyrin repeat and SAM domain-containing protein 1A OS=Homo sapiens OX=9606 GN=ANKS1A PE=4 SV=1	0.127713	0.370522	0.115999	0.573538	-0.0446467	0.300674	-0.0117143	0.0011528
sp|Q6ZW76|ANKS3_HUMAN	ANKS3	Ankyrin repeat and SAM domain-containing protein 3 OS=Homo sapiens OX=9606 GN=ANKS3 PE=1 SV=1	0.0803559	0.0323705	-0.00396203	0.00195069	-0.223974	0.81356	-0.0843179	0.00958133
sp|Q68DC2-4|ANKS6_HUMAN	ANKS6	Isoform 3 of Ankyrin repeat and SAM domain-containing protein 6 OS=Homo sapiens OX=9606 GN=ANKS6	-0.00949759	0.000573887	-0.0659611	0.0592646	0.199115	0.586483	-0.0564635	0.0011528
sp|Q9H8Y5|ANKZ1_HUMAN	ANKZF1	Ankyrin repeat and zinc finger domain-containing protein 1 OS=Homo sapiens OX=9606 GN=ANKZF1 PE=1 SV=1	0.0334588	0.0334115	0.101323	0.49794	0.061437	0.491848	0.0678638	0.0667975
sp|Q9NQW6|ANLN_HUMAN	ANLN	Anillin OS=Homo sapiens OX=9606 GN=ANLN PE=1 SV=2	0.305895	1.69527	0.382567	3.30014	0.332007	4.16813	0.0766725	0.0542109
sp|Q9NW15|ANO10_HUMAN	ANO10	Anoctamin-10 OS=Homo sapiens OX=9606 GN=ANO10 PE=1 SV=2	-0.0961912	0.080777	-0.1237	0.316864	0.304233	2.4239	-0.0275091	0.0011528
sp|Q4KMQ2-2|ANO6_HUMAN	ANO6	Isoform 2 of Anoctamin-6 OS=Homo sapiens OX=9606 GN=ANO6	0.00776207	0.00668998	0.0159364	0.0416628	-0.379692	11.3665	0.00817434	0.0011528
sp|P23352|KALM_HUMAN	ANOS1	Anosmin-1 OS=Homo sapiens OX=9606 GN=ANOS1 PE=1 SV=3	-0.0772104	0.0371537	0.0972535	0.143222	-1.19295	11.317	0.174464	0.107235
sp|P39687|AN32A_HUMAN	ANP32A	Acidic leucine-rich nuclear phosphoprotein 32 family member A OS=Homo sapiens OX=9606 GN=ANP32A PE=1 SV=1	-0.0932261	0.0514261	0.0730443	0.100715	0.0340066	0.0929935	0.16627	0.102956
sp|Q92688|AN32B_HUMAN	ANP32B	Acidic leucine-rich nuclear phosphoprotein 32 family member B OS=Homo sapiens OX=9606 GN=ANP32B PE=1 SV=1	-0.0209988	0.020178	0.108781	0.544214	0.215844	2.92496	0.12978	0.384466
sp|Q9BTT0|AN32E_HUMAN	ANP32E	Acidic leucine-rich nuclear phosphoprotein 32 family member E OS=Homo sapiens OX=9606 GN=ANP32E PE=1 SV=1	0.045974	0.0334115	0.0091599	0.0130217	0.165151	1.25377	-0.0368141	0.00341354
sp|Q9H6X2|ANTR1_HUMAN	ANTXR1	Anthrax toxin receptor 1 OS=Homo sapiens OX=9606 GN=ANTXR1 PE=1 SV=2	0.113994	0.164944	0.128828	0.454634	-0.193023	1.78283	0.0148346	0.0011528
sp|P58335-4|ANTR2_HUMAN	ANTXR2	Isoform 4 of Anthrax toxin receptor 2 OS=Homo sapiens OX=9606 GN=ANTXR2	0.155649	0.150451	0.172519	0.390078	-0.291778	1.75064	0.0168695	0.0011528
sp|P04083|ANXA1_HUMAN	ANXA1	Annexin A1 OS=Homo sapiens OX=9606 GN=ANXA1 PE=1 SV=2	0.475535	0.947575	0.421647	1.14414	-0.913338	5.69037	-0.053888	0.0011528
sp|P50995|ANX11_HUMAN	ANXA11	Annexin A11 OS=Homo sapiens OX=9606 GN=ANXA11 PE=1 SV=1	0.049104	0.0514261	0.0892169	0.356828	0.130269	1.30391	0.0401129	0.0113367
sp|P07355-2|ANXA2_HUMAN	ANXA2	Isoform 2 of Annexin A2 OS=Homo sapiens OX=9606 GN=ANXA2	0.13491	0.285697	0.499129	4.25571	-0.182577	1.69671	0.364219	2.58176
sp|P12429|ANXA3_HUMAN	ANXA3	Annexin A3 OS=Homo sapiens OX=9606 GN=ANXA3 PE=1 SV=3	0.187188	0.24019	0.303806	1.07691	-1.1115	9.00612	0.116618	0.0471677
sp|P09525|ANXA4_HUMAN	ANXA4	Annexin A4 OS=Homo sapiens OX=9606 GN=ANXA4 PE=1 SV=4	0.143503	0.526991	0.166066	1.1092	0.0822889	0.743481	0.0225626	0.0011528
sp|P08758|ANXA5_HUMAN	ANXA5	Annexin A5 OS=Homo sapiens OX=9606 GN=ANXA5 PE=1 SV=2	0.102388	0.159185	0.0587253	0.14908	0.348368	4.1107	-0.0436632	0.010246
tr|E5RK69|E5RK69_HUMAN	ANXA6	Annexin OS=Homo sapiens OX=9606 GN=ANXA6 PE=1 SV=1	-0.0254591	0.0073062	-0.165715	0.215179	-0.0251482	0.0469596	-0.140256	0.025048
sp|P08133|ANXA6_HUMAN	ANXA6	Annexin A6 OS=Homo sapiens OX=9606 GN=ANXA6 PE=1 SV=3	-0.104247	0.17734	-0.0844122	0.288641	0.262333	3.07214	0.0198352	0.0011528
sp|P20073|ANXA7_HUMAN	ANXA7	Annexin A7 OS=Homo sapiens OX=9606 GN=ANXA7 PE=1 SV=3	0.0336841	0.0376217	0.057135	0.228989	0.0546143	0.463961	0.0234509	0.00326988
sp|Q63HQ0|AP1AR_HUMAN	AP1AR	AP-1 complex-associated regulatory protein OS=Homo sapiens OX=9606 GN=AP1AR PE=1 SV=1	0.0274054	0.0158155	0.0262616	0.03562	0.285196	2.17438	-0.00114383	0.00108779
sp|Q10567-3|AP1B1_HUMAN	AP1B1	Isoform C of AP-1 complex subunit beta-1 OS=Homo sapiens OX=9606 GN=AP1B1	0.00985819	0.00871347	-0.028322	0.0808349	0.195372	3.42395	-0.0381802	0.012901
sp|O43747-2|AP1G1_HUMAN	AP1G1	Isoform 2 of AP-1 complex subunit gamma-1 OS=Homo sapiens OX=9606 GN=AP1G1	0.0453585	0.0679229	0.0543713	0.231527	0.231368	5.27819	0.00901281	0.0011528
sp|O75843|AP1G2_HUMAN	AP1G2	AP-1 complex subunit gamma-like 2 OS=Homo sapiens OX=9606 GN=AP1G2 PE=1 SV=1	-0.280575	0.3869	-0.0818218	0.100366	-0.404461	2.41046	0.198753	0.120994
sp|Q9BXS5-2|AP1M1_HUMAN	AP1M1	Isoform 2 of AP-1 complex subunit mu-1 OS=Homo sapiens OX=9606 GN=AP1M1	0.042213	0.0767377	0.0481303	0.243547	0.0332228	0.314458	0.00591724	0.0011528
sp|P61966|AP1S1_HUMAN	AP1S1	AP-1 complex subunit sigma-1A OS=Homo sapiens OX=9606 GN=AP1S1 PE=1 SV=1	-0.0742579	0.0660354	-0.0283578	0.0458489	0.120075	0.727694	0.0459001	0.00765984
sp|P56377|AP1S2_HUMAN	AP1S2	AP-1 complex subunit sigma-2 OS=Homo sapiens OX=9606 GN=AP1S2 PE=1 SV=1	-0.0219885	0.015491	0.115618	0.377235	0.14831	1.14819	0.137606	0.197749
tr|H7BZG6|H7BZG6_HUMAN	AP1S2	AP complex subunit sigma (Fragment) OS=Homo sapiens OX=9606 GN=AP1S2 PE=1 SV=1	-0.11233	0.0673445	0.112869	0.171798	0.0199454	0.0473742	0.225199	0.197669
sp|O95782|AP2A1_HUMAN	AP2A1	AP-2 complex subunit alpha-1 OS=Homo sapiens OX=9606 GN=AP2A1 PE=1 SV=3	-0.0910528	0.321421	-0.0731584	0.415859	0.0170969	0.12517	0.0178945	0.0011528
sp|O94973-2|AP2A2_HUMAN	AP2A2	Isoform 2 of AP-2 complex subunit alpha-2 OS=Homo sapiens OX=9606 GN=AP2A2	-0.000220761	4.32496e-05	-0.0997772	0.597074	0.149952	2.16961	-0.0995565	0.283053
sp|P63010-2|AP2B1_HUMAN	AP2B1	Isoform 2 of AP-2 complex subunit beta OS=Homo sapiens OX=9606 GN=AP2B1	0.0146248	0.0106535	-0.0367421	0.0919868	-0.115446	1.03889	-0.0513669	0.0202946
tr|E9PFW3|E9PFW3_HUMAN	AP2M1	AP-2 complex subunit mu OS=Homo sapiens OX=9606 GN=AP2M1 PE=1 SV=1	-0.0322768	0.0365579	-0.0744296	0.347612	-0.0544477	0.463258	-0.0421528	0.0202946
tr|M0QYZ2|M0QYZ2_HUMAN	AP2S1	AP complex subunit sigma OS=Homo sapiens OX=9606 GN=AP2S1 PE=1 SV=1	0.0816284	0.161166	0.0823555	0.361579	0.258838	4.91364	0.000727087	0.00108779
sp|O00203|AP3B1_HUMAN	AP3B1	AP-3 complex subunit beta-1 OS=Homo sapiens OX=9606 GN=AP3B1 PE=1 SV=3	-0.0221729	0.0261633	0.00184365	0.00314872	-0.115469	1.60457	0.0240165	0.0071558
sp|Q13367|AP3B2_HUMAN	AP3B2	AP-3 complex subunit beta-2 OS=Homo sapiens OX=9606 GN=AP3B2 PE=1 SV=2	0.159842	0.0805841	0.256246	0.436771	-0.76119	4.13194	0.0964032	0.0103709
sp|O14617-5|AP3D1_HUMAN	AP3D1	Isoform 5 of AP-3 complex subunit delta-1 OS=Homo sapiens OX=9606 GN=AP3D1	-0.0779344	0.207995	-0.0849776	0.505406	-0.180072	3.01498	-0.00704316	0.0011528
sp|Q9Y2T2|AP3M1_HUMAN	AP3M1	AP-3 complex subunit mu-1 OS=Homo sapiens OX=9606 GN=AP3M1 PE=1 SV=1	-0.00178468	0.000157901	0.0552449	0.189753	-0.076985	0.673786	0.0570296	0.034097
sp|P53677|AP3M2_HUMAN	AP3M2	AP-3 complex subunit mu-2 OS=Homo sapiens OX=9606 GN=AP3M2 PE=2 SV=1	-0.00343289	0.000349519	-0.0293045	0.0637992	-0.0920643	0.681698	-0.0258716	0.0011528
sp|Q92572|AP3S1_HUMAN	AP3S1	AP-3 complex subunit sigma-1 OS=Homo sapiens OX=9606 GN=AP3S1 PE=1 SV=1	-0.0446945	0.0585496	-0.0977283	0.545214	-0.204994	3.7346	-0.0530338	0.034097
sp|Q9Y6B7|AP4B1_HUMAN	AP4B1	AP-4 complex subunit beta-1 OS=Homo sapiens OX=9606 GN=AP4B1 PE=1 SV=2	0.0188805	0.00996489	0.223478	0.738942	-0.159024	0.896535	0.204598	0.323652
sp|Q9UPM8|AP4E1_HUMAN	AP4E1	AP-4 complex subunit epsilon-1 OS=Homo sapiens OX=9606 GN=AP4E1 PE=1 SV=2	0.12729	0.310579	0.352609	3.19635	-0.00316769	0.0131525	0.225319	1.19248
tr|C9JC87|C9JC87_HUMAN	AP4M1	AP-4 complex subunit mu-1 OS=Homo sapiens OX=9606 GN=AP4M1 PE=1 SV=1	0.00975175	0.00387168	0.210135	0.864733	-0.101615	0.579925	0.200383	0.459501
sp|Q2VPB7|AP5B1_HUMAN	AP5B1	AP-5 complex subunit beta-1 OS=Homo sapiens OX=9606 GN=AP5B1 PE=1 SV=4	-0.117515	0.0538927	-0.198201	0.330489	0.327562	1.42859	-0.0806863	0.00850816
tr|E7EQ45|E7EQ45_HUMAN	AP5M1	AP-5 complex subunit mu-1 OS=Homo sapiens OX=9606 GN=AP5M1 PE=1 SV=1	-0.00340355	0.000157901	0.0595023	0.105446	0.14696	0.886291	0.0629058	0.0123683
sp|Q9NUS5|AP5S1_HUMAN	AP5S1	AP-5 complex subunit sigma-1 OS=Homo sapiens OX=9606 GN=AP5S1 PE=1 SV=1	0.11493	0.0656643	0.139033	0.221721	0.690637	4.52288	0.0241032	0.0011528
sp|O43299|AP5Z1_HUMAN	AP5Z1	AP-5 complex subunit zeta-1 OS=Homo sapiens OX=9606 GN=AP5Z1 PE=1 SV=2	0.0793445	0.0334115	0.188127	0.339587	0.315878	1.50112	0.108782	0.0202946
sp|O14727|APAF_HUMAN	APAF1	Apoptotic protease-activating factor 1 OS=Homo sapiens OX=9606 GN=APAF1 PE=1 SV=2	-0.00217573	0.000157901	0.0598495	0.260234	-0.185188	3.3562	0.0620252	0.0677821
sp|Q99767|APBA2_HUMAN	APBA2	Amyloid-beta A4 precursor protein-binding family A member 2 OS=Homo sapiens OX=9606 GN=APBA2 PE=1 SV=3	-0.295789	0.408292	-0.347892	0.925896	-0.350509	1.80105	-0.052103	0.0011528
sp|O96018|APBA3_HUMAN	APBA3	Amyloid-beta A4 precursor protein-binding family A member 3 OS=Homo sapiens OX=9606 GN=APBA3 PE=1 SV=1	-0.135088	0.0719444	0.00590103	0.0034102	0.0312526	0.0667303	0.140989	0.034097
tr|J3KPL8|J3KPL8_HUMAN	APBB1	Amyloid-beta A4 precursor protein-binding family B member 1 OS=Homo sapiens OX=9606 GN=APBB1 PE=1 SV=1	-0.0441785	0.0371161	-0.00571275	0.00819922	0.0878682	0.613921	0.0384657	0.00769104
sp|Q92870-4|APBB2_HUMAN	APBB2	Isoform 4 of Amyloid-beta A4 precursor protein-binding family B member 2 OS=Homo sapiens OX=9606 GN=APBB2	-0.102201	0.103668	-0.00302685	0.00269391	-0.217023	1.75053	0.0991739	0.0549045
sp|P25054|APC_HUMAN	APC	Adenomatous polyposis coli protein OS=Homo sapiens OX=9606 GN=APC PE=1 SV=2	-0.0393889	0.0699862	-0.0517307	0.277262	-0.261257	8.44612	-0.0123418	0.0011528
tr|C9JIF9|C9JIF9_HUMAN	APEH	Acylamino-acid-releasing enzyme OS=Homo sapiens OX=9606 GN=APEH PE=1 SV=1	-0.0393867	0.0767377	-0.0258043	0.105989	-0.187792	3.97092	0.0135824	0.0011528
sp|P27695|APEX1_HUMAN	APEX1	DNA-(apurinic or apyrimidinic site) lyase OS=Homo sapiens OX=9606 GN=APEX1 PE=1 SV=2	-0.0541448	0.0385086	0.0656245	0.138755	0.517368	5.42136	0.119769	0.104644
sp|Q96BI3|APH1A_HUMAN	APH1A	Gamma-secretase subunit APH-1A OS=Homo sapiens OX=9606 GN=APH1A PE=1 SV=1	-0.0713513	0.0270042	-0.0725229	0.0748342	-0.141954	0.414064	-0.00117154	0.000619938
sp|Q8WW43|APH1B_HUMAN	APH1B	Gamma-secretase subunit APH-1B OS=Homo sapiens OX=9606 GN=APH1B PE=1 SV=3	-0.359019	0.341388	-0.244447	0.347545	-0.447026	1.74397	0.114573	0.0123683
sp|Q9BZZ5|API5_HUMAN	API5	Apoptosis inhibitor 5 OS=Homo sapiens OX=9606 GN=API5 PE=1 SV=3	-0.038757	0.0414391	0.0202194	0.0481704	0.277337	4.07779	0.0589764	0.0372411
sp|Q96GX9|MTNB_HUMAN	APIP	Methylthioribulose-1-phosphate dehydratase OS=Homo sapiens OX=9606 GN=APIP PE=1 SV=1	-0.0790554	0.0514261	-0.119056	0.27095	0.485878	4.16494	-0.0400008	0.0011528
sp|Q06481|APLP2_HUMAN	APLP2	Amyloid-like protein 2 OS=Homo sapiens OX=9606 GN=APLP2 PE=1 SV=2	0.0378873	0.0371161	0.0380867	0.101887	0.00671333	0.0321813	0.000199454	0.000359519
sp|Q9HDC9|APMAP_HUMAN	APMAP	Adipocyte plasma membrane-associated protein OS=Homo sapiens OX=9606 GN=APMAP PE=1 SV=2	-0.085951	0.0483113	-0.0531799	0.07203	-0.298792	1.79184	0.0327711	0.0011528
sp|P02647|APOA1_HUMAN	APOA1	Apolipoprotein A-I OS=Homo sapiens OX=9606 GN=APOA1 PE=1 SV=1	0.218775	0.328481	0.255953	0.758985	-0.274292	1.68688	0.0371778	0.0011528
sp|P04114|APOB_HUMAN	APOB	Apolipoprotein B-100 OS=Homo sapiens OX=9606 GN=APOB PE=1 SV=2	0.132917	0.10896	0.0869093	0.140151	0.0221809	0.0612352	-0.0460076	0.0014605
sp|Q8IUX4|ABC3F_HUMAN	APOBEC3F	DNA dC->dU-editing enzyme APOBEC-3F OS=Homo sapiens OX=9606 GN=APOBEC3F PE=1 SV=3	0.0883864	0.0673445	0.0560019	0.0913117	0.0211554	0.0659788	-0.0323845	0.0011528
tr|B0YIW2|B0YIW2_HUMAN	APOC3	Apolipoprotein C-III variant 1 OS=Homo sapiens OX=9606 GN=APOC3 PE=1 SV=1	0.1718	0.0643166	0.291426	0.364898	0.177664	0.380976	0.119626	0.0101191
sp|P02649|APOE_HUMAN	APOE	Apolipoprotein E OS=Homo sapiens OX=9606 GN=APOE PE=1 SV=1	0.38112	0.856155	0.388857	1.31429	-0.00979327	0.0229732	0.00773745	0.0011528
tr|J3KQL8|J3KQL8_HUMAN	APOL2	Apolipoprotein L2 OS=Homo sapiens OX=9606 GN=APOL2 PE=1 SV=2	0.00155829	0.000157901	-0.039977	0.104919	-0.509967	7.27654	-0.0415353	0.0123683
sp|Q9BUR5|MIC26_HUMAN	APOO	MICOS complex subunit MIC26 OS=Homo sapiens OX=9606 GN=APOO PE=1 SV=1	0.0143005	0.00996489	0.024968	0.0464167	-0.154319	1.29757	0.0106675	0.0011528
sp|Q6UXV4|MIC27_HUMAN	APOOL	MICOS complex subunit MIC27 OS=Homo sapiens OX=9606 GN=APOOL PE=1 SV=1	0.0938814	0.0453949	0.149871	0.249436	0.523563	3.20206	0.0559898	0.0014605
sp|P05067|A4_HUMAN	APP	Amyloid-beta A4 protein OS=Homo sapiens OX=9606 GN=APP PE=1 SV=3	0.0548259	0.0679229	0.0752231	0.293146	-0.259745	4.63264	0.0203972	0.0011528
sp|Q92624|APBP2_HUMAN	APPBP2	Amyloid protein-binding protein 2 OS=Homo sapiens OX=9606 GN=APPBP2 PE=1 SV=2	0.0981927	0.0483113	0.223096	0.467814	-0.0386874	0.0960123	0.124903	0.0320841
sp|Q9UKG1|DP13A_HUMAN	APPL1	DCC-interacting protein 13-alpha OS=Homo sapiens OX=9606 GN=APPL1 PE=1 SV=1	0.0022886	0.000388875	-0.0321947	0.128387	-0.115177	2.04709	-0.0344833	0.0194052
sp|Q8NEU8-3|DP13B_HUMAN	APPL2	Isoform 3 of DCC-interacting protein 13-beta OS=Homo sapiens OX=9606 GN=APPL2	-0.0623642	0.0460424	0.0933446	0.235945	-0.143048	0.939435	0.155709	0.22144
sp|P07741|APT_HUMAN	APRT	Adenine phosphoribosyltransferase OS=Homo sapiens OX=9606 GN=APRT PE=1 SV=2	0.0610664	0.0454626	0.104953	0.291924	0.0698682	0.346384	0.0438862	0.0071558
sp|Q7Z2E3|APTX_HUMAN	APTX	Aprataxin OS=Homo sapiens OX=9606 GN=APTX PE=1 SV=2	0.0868456	0.133389	0.147732	0.7422	0.333837	5.67572	0.060886	0.0286664
sp|O60306|AQR_HUMAN	AQR	RNA helicase aquarius OS=Homo sapiens OX=9606 GN=AQR PE=1 SV=4	-0.0604188	0.0673445	-0.0861031	0.296386	-0.133641	1.17601	-0.0256843	0.0011528
sp|P10398|ARAF_HUMAN	ARAF	Serine/threonine-protein kinase A-Raf OS=Homo sapiens OX=9606 GN=ARAF PE=1 SV=2	0.0173869	0.0131498	0.0111031	0.0195957	-0.127903	1.09704	-0.00628379	0.0011528
sp|Q96P48|ARAP1_HUMAN	ARAP1	Arf-GAP with Rho-GAP domain, ANK repeat and PH domain-containing protein 1 OS=Homo sapiens OX=9606 GN=ARAP1 PE=1 SV=3	0.0209973	0.0228266	-0.143647	1.21631	0.465787	16.007	-0.164644	1.32687
tr|B0YIW6|B0YIW6_HUMAN	ARCN1	Archain 1, isoform CRA_a OS=Homo sapiens OX=9606 GN=ARCN1 PE=1 SV=1	0.0721657	0.0722181	0.0841141	0.233749	0.235112	2.23882	0.0119484	0.0011528
sp|O15033|AREL1_HUMAN	AREL1	Apoptosis-resistant E3 ubiquitin protein ligase 1 OS=Homo sapiens OX=9606 GN=AREL1 PE=1 SV=3	0.198429	0.169016	0.174083	0.316864	0.23385	1.00933	-0.0243453	0.0011528
sp|P84077|ARF1_HUMAN	ARF1	ADP-ribosylation factor 1 OS=Homo sapiens OX=9606 GN=ARF1 PE=1 SV=2	0.0326473	0.0275582	0.0586334	0.167461	0.168428	1.69958	0.025986	0.0011528
sp|P18085|ARF4_HUMAN	ARF4	ADP-ribosylation factor 4 OS=Homo sapiens OX=9606 GN=ARF4 PE=1 SV=3	0.0766159	0.104527	0.115194	0.488863	0.0818197	0.608887	0.0385784	0.00958133
sp|P84085|ARF5_HUMAN	ARF5	ADP-ribosylation factor 5 OS=Homo sapiens OX=9606 GN=ARF5 PE=1 SV=2	0.0743604	0.0723559	-0.0269882	0.0470817	-0.0109457	0.0414073	-0.101349	0.0853606
sp|P62330|ARF6_HUMAN	ARF6	ADP-ribosylation factor 6 OS=Homo sapiens OX=9606 GN=ARF6 PE=1 SV=2	-0.0647273	0.0273438	-0.0961789	0.124133	-0.0342646	0.0804508	-0.0314516	0.0011528
sp|Q8N6T3|ARFG1_HUMAN	ARFGAP1	ADP-ribosylation factor GTPase-activating protein 1 OS=Homo sapiens OX=9606 GN=ARFGAP1 PE=1 SV=2	0.126798	0.503745	0.13888	0.962068	-0.0842771	0.886744	0.0120821	0.0011528
sp|Q8N6H7|ARFG2_HUMAN	ARFGAP2	ADP-ribosylation factor GTPase-activating protein 2 OS=Homo sapiens OX=9606 GN=ARFGAP2 PE=1 SV=1	-0.0903071	0.163202	-0.0425054	0.115362	0.257381	3.36548	0.0478017	0.0177608
sp|Q9NP61|ARFG3_HUMAN	ARFGAP3	ADP-ribosylation factor GTPase-activating protein 3 OS=Homo sapiens OX=9606 GN=ARFGAP3 PE=1 SV=1	-0.0351338	0.0385086	-0.0572054	0.22019	0.121831	1.42356	-0.0220716	0.0011528
sp|Q9Y6D6|BIG1_HUMAN	ARFGEF1	Brefeldin A-inhibited guanine nucleotide-exchange protein 1 OS=Homo sapiens OX=9606 GN=ARFGEF1 PE=1 SV=2	-0.0692739	0.138789	-0.1153	0.708264	0.00614859	0.0346738	-0.0460265	0.0264478
sp|Q9Y6D5|BIG2_HUMAN	ARFGEF2	Brefeldin A-inhibited guanine nucleotide-exchange protein 2 OS=Homo sapiens OX=9606 GN=ARFGEF2 PE=1 SV=3	-0.012238	0.0060922	0.066433	0.143056	0.0105712	0.037244	0.078671	0.0308292
sp|Q5TH69|BIG3_HUMAN	ARFGEF3	Brefeldin A-inhibited guanine nucleotide-exchange protein 3 OS=Homo sapiens OX=9606 GN=ARFGEF3 PE=1 SV=3	-0.0224628	0.015491	-0.0471312	0.094503	-0.482751	5.30715	-0.0246684	0.0011528
sp|P53367-2|ARFP1_HUMAN	ARFIP1	Isoform A of Arfaptin-1 OS=Homo sapiens OX=9606 GN=ARFIP1	0.0157467	0.0114975	0.0566819	0.163702	0.0049146	0.0211868	0.0409352	0.0107112
tr|A0A087X1E4|A0A087X1E4_HUMAN	ARFIP2	Arfaptin-2 OS=Homo sapiens OX=9606 GN=ARFIP2 PE=1 SV=1	0.0718219	0.0728449	0.0642229	0.16194	0.73557	16.719	-0.007599	0.0011528
sp|Q13795|ARFRP_HUMAN	ARFRP1	ADP-ribosylation factor-related protein 1 OS=Homo sapiens OX=9606 GN=ARFRP1 PE=1 SV=1	-0.069545	0.050455	0.0133912	0.0174549	-0.21299	1.52523	0.0829361	0.0286664
sp|P78540|ARGI2_HUMAN	ARG2	Arginase-2, mitochondrial OS=Homo sapiens OX=9606 GN=ARG2 PE=1 SV=1	-0.0997499	0.0767377	-0.196092	0.573538	-0.100691	0.441281	-0.0963425	0.0312034
sp|Q9NWB6|ARGL1_HUMAN	ARGLU1	Arginine and glutamate-rich protein 1 OS=Homo sapiens OX=9606 GN=ARGLU1 PE=1 SV=1	0.0139251	0.0106535	-0.0366856	0.0966522	-0.310449	4.37675	-0.0506107	0.0215863
sp|Q07960|RHG01_HUMAN	ARHGAP1	Rho GTPase-activating protein 1 OS=Homo sapiens OX=9606 GN=ARHGAP1 PE=1 SV=1	-0.0202716	0.0210417	0.015242	0.0359817	0.106212	1.24396	0.0355136	0.0123683
sp|A1A4S6|RHG10_HUMAN	ARHGAP10	Rho GTPase-activating protein 10 OS=Homo sapiens OX=9606 GN=ARHGAP10 PE=1 SV=1	0.0391534	0.0356416	0.0752528	0.260025	-0.167696	1.91165	0.0360995	0.00892671
sp|Q6P4F7|RHGBA_HUMAN	ARHGAP11A	Rho GTPase-activating protein 11A OS=Homo sapiens OX=9606 GN=ARHGAP11A PE=1 SV=2	0.0874955	0.0673445	0.170182	0.500676	0.173378	1.05375	0.0826868	0.0236554
sp|Q8IWW6|RHG12_HUMAN	ARHGAP12	Rho GTPase-activating protein 12 OS=Homo sapiens OX=9606 GN=ARHGAP12 PE=1 SV=1	0.0177718	0.0107997	-0.0426884	0.0904294	-0.271602	3.3228	-0.0604602	0.0202946
sp|Q68EM7|RHG17_HUMAN	ARHGAP17	Rho GTPase-activating protein 17 OS=Homo sapiens OX=9606 GN=ARHGAP17 PE=1 SV=1	0.146724	0.303407	0.161381	0.653506	0.0672483	0.374104	0.0146562	0.0011528
sp|Q8N392|RHG18_HUMAN	ARHGAP18	Rho GTPase-activating protein 18 OS=Homo sapiens OX=9606 GN=ARHGAP18 PE=1 SV=3	-0.0394394	0.0443098	0.107421	0.565866	0.223344	3.21905	0.14686	0.612161
sp|Q14CB8-2|RHG19_HUMAN	ARHGAP19	Isoform 2 of Rho GTPase-activating protein 19 OS=Homo sapiens OX=9606 GN=ARHGAP19	0.0243156	0.0140944	0.00066616	0.000851792	0.0111233	0.0364673	-0.0236494	0.0011528
sp|Q5T5U3|RHG21_HUMAN	ARHGAP21	Rho GTPase-activating protein 21 OS=Homo sapiens OX=9606 GN=ARHGAP21 PE=1 SV=1	0.0297239	0.0371661	0.0774871	0.461244	-0.0890602	1.1874	0.0477633	0.0392049
sp|Q7Z5H3-2|RHG22_HUMAN	ARHGAP22	Isoform 2 of Rho GTPase-activating protein 22 OS=Homo sapiens OX=9606 GN=ARHGAP22	0.259373	0.159185	0.281434	0.400266	-0.505438	1.95973	0.0220614	0.0011528
sp|Q8N264|RHG24_HUMAN	ARHGAP24	Rho GTPase-activating protein 24 OS=Homo sapiens OX=9606 GN=ARHGAP24 PE=1 SV=2	0.22201	0.141697	0.012306	0.00733724	0.243257	0.776728	-0.209704	0.0787657
sp|Q9UNA1|RHG26_HUMAN	ARHGAP26	Rho GTPase-activating protein 26 OS=Homo sapiens OX=9606 GN=ARHGAP26 PE=1 SV=1	-0.0116582	0.0107997	0.0321039	0.104705	-0.184728	3.50335	0.0437621	0.025048
sp|Q6ZUM4|RHG27_HUMAN	ARHGAP27	Rho GTPase-activating protein 27 OS=Homo sapiens OX=9606 GN=ARHGAP27 PE=1 SV=3	0.176324	0.0911908	0.190687	0.269871	0.12193	0.308739	0.0143635	0.0011528
sp|Q9P2N2|RHG28_HUMAN	ARHGAP28	Rho GTPase-activating protein 28 OS=Homo sapiens OX=9606 GN=ARHGAP28 PE=1 SV=3	-0.187661	0.140529	0.0103708	0.00723688	-0.531099	3.02203	0.198032	0.103706
sp|Q52LW3|RHG29_HUMAN	ARHGAP29	Rho GTPase-activating protein 29 OS=Homo sapiens OX=9606 GN=ARHGAP29 PE=1 SV=2	-0.0357238	0.0272665	0.0369812	0.0767494	-0.309722	3.39209	0.0727051	0.034097
sp|Q2M1Z3|RHG31_HUMAN	ARHGAP31	Rho GTPase-activating protein 31 OS=Homo sapiens OX=9606 GN=ARHGAP31 PE=1 SV=2	-0.222512	0.160194	-0.0892098	0.0922577	0.285951	1.07498	0.133302	0.0242204
sp|A7KAX9|RHG32_HUMAN	ARHGAP32	Rho GTPase-activating protein 32 OS=Homo sapiens OX=9606 GN=ARHGAP32 PE=1 SV=1	-0.118267	0.12603	-0.0420671	0.0692576	-0.0288796	0.100847	0.0761998	0.0209536
sp|Q9NRY4|RHG35_HUMAN	ARHGAP35	Rho GTPase-activating protein 35 OS=Homo sapiens OX=9606 GN=ARHGAP35 PE=1 SV=3	-0.00384508	0.000425226	0.00640969	0.00909671	0.123733	0.945872	0.0102548	0.0011528
sp|Q9C0H5-2|RHG39_HUMAN	ARHGAP39	Isoform 2 of Rho GTPase-activating protein 39 OS=Homo sapiens OX=9606 GN=ARHGAP39	-0.136855	0.0583768	0.0904161	0.0869479	0.365834	1.39879	0.227272	0.0915116
sp|Q5TG30|RHG40_HUMAN	ARHGAP40	Rho GTPase-activating protein 40 OS=Homo sapiens OX=9606 GN=ARHGAP40 PE=3 SV=3	0.0642267	0.0231315	0.086337	0.0895394	0.144465	0.403064	0.0221103	0.0011528
sp|Q17R89|RHG44_HUMAN	ARHGAP44	Rho GTPase-activating protein 44 OS=Homo sapiens OX=9606 GN=ARHGAP44 PE=1 SV=1	0.0727822	0.0255979	-0.145374	0.180303	-0.413405	1.77804	-0.218157	0.0923216
sp|Q13017|RHG05_HUMAN	ARHGAP5	Rho GTPase-activating protein 5 OS=Homo sapiens OX=9606 GN=ARHGAP5 PE=1 SV=2	-0.110307	0.911568	-0.0636336	0.480072	0.218037	7.66756	0.0466737	0.0752241
tr|J3QQX2|J3QQX2_HUMAN	ARHGDIA	Rho GDP-dissociation inhibitor 1 OS=Homo sapiens OX=9606 GN=ARHGDIA PE=1 SV=1	-0.0195753	0.0101316	0.00917819	0.0105956	-0.258942	1.89757	0.0287535	0.0011528
sp|Q92888-3|ARHG1_HUMAN	ARHGEF1	Isoform 3 of Rho guanine nucleotide exchange factor 1 OS=Homo sapiens OX=9606 GN=ARHGEF1	-0.0892026	0.159185	0.0372476	0.0954708	-0.244003	3.11871	0.12645	0.297012
sp|O15013|ARHGA_HUMAN	ARHGEF10	Rho guanine nucleotide exchange factor 10 OS=Homo sapiens OX=9606 GN=ARHGEF10 PE=1 SV=4	0.16898	0.309871	0.22815	1.00828	-0.166865	1.13907	0.0591703	0.0123683
sp|O15085-2|ARHGB_HUMAN	ARHGEF11	Isoform 2 of Rho guanine nucleotide exchange factor 11 OS=Homo sapiens OX=9606 GN=ARHGEF11	0.00875964	0.00514998	0.0294277	0.0663145	0.000450508	0.00184334	0.0206681	0.0011528
sp|Q9NZN5-2|ARHGC_HUMAN	ARHGEF12	Isoform 2 of Rho guanine nucleotide exchange factor 12 OS=Homo sapiens OX=9606 GN=ARHGEF12	0.126197	0.0719444	-0.091584	0.114636	-0.0400051	0.095489	-0.217781	0.140204
sp|Q9NZN5|ARHGC_HUMAN	ARHGEF12	Rho guanine nucleotide exchange factor 12 OS=Homo sapiens OX=9606 GN=ARHGEF12 PE=1 SV=1	0.0471894	0.0862771	0.00605607	0.0165019	0.0341729	0.313856	-0.0411333	0.0308292
sp|Q5VV41|ARHGG_HUMAN	ARHGEF16	Rho guanine nucleotide exchange factor 16 OS=Homo sapiens OX=9606 GN=ARHGEF16 PE=1 SV=1	0.0498255	0.0204064	0.312887	0.817387	-0.178192	0.664987	0.263061	0.290657
sp|Q96PE2|ARHGH_HUMAN	ARHGEF17	Rho guanine nucleotide exchange factor 17 OS=Homo sapiens OX=9606 GN=ARHGEF17 PE=1 SV=1	0.0279689	0.0131737	0.000167895	0.000328648	-0.0149474	0.0407772	-0.027801	0.0011528
sp|Q6ZSZ5|ARHGI_HUMAN	ARHGEF18	Rho guanine nucleotide exchange factor 18 OS=Homo sapiens OX=9606 GN=ARHGEF18 PE=1 SV=4	0.105262	0.202147	0.184932	1.216	0.123681	1.1491	0.0796706	0.0689817
tr|V9GYM8|V9GYM8_HUMAN	ARHGEF2	Rho guanine nucleotide exchange factor 2 OS=Homo sapiens OX=9606 GN=ARHGEF2 PE=1 SV=1	-0.0339869	0.070191	-0.0859433	0.843964	-0.194566	6.66959	-0.0519564	0.105257
sp|Q96DR7|ARHGQ_HUMAN	ARHGEF26	Rho guanine nucleotide exchange factor 26 OS=Homo sapiens OX=9606 GN=ARHGEF26 PE=1 SV=4	-0.0696862	0.0753233	0.0251638	0.0483925	0.098142	0.695351	0.09485	0.0862487
sp|Q8N1W1-6|ARG28_HUMAN	ARHGEF28	Isoform 6 of Rho guanine nucleotide exchange factor 28 OS=Homo sapiens OX=9606 GN=ARHGEF28	-0.0123073	0.000648387	-0.119554	0.112851	-0.974867	5.62893	-0.107246	0.0100312
tr|E7EV07|E7EV07_HUMAN	ARHGEF4	Rho guanine nucleotide exchange factor 4 OS=Homo sapiens OX=9606 GN=ARHGEF4 PE=1 SV=2	-0.212296	0.241172	-0.361481	1.1757	0.462061	3.05958	-0.149185	0.0733831
sp|Q8TER5|ARH40_HUMAN	ARHGEF40	Rho guanine nucleotide exchange factor 40 OS=Homo sapiens OX=9606 GN=ARHGEF40 PE=1 SV=3	0.130891	0.0810919	0.263993	0.637515	0.408723	2.40793	0.133102	0.0440905
tr|A0A2R8YF49|A0A2R8YF49_HUMAN	ARHGEF5	Rho guanine nucleotide exchange factor 5 OS=Homo sapiens OX=9606 GN=ARHGEF5 PE=1 SV=1	0.174829	0.0513671	0.217036	0.194427	-1.01446	4.30277	0.0422067	0.0011528
sp|Q15052|ARHG6_HUMAN	ARHGEF6	Rho guanine nucleotide exchange factor 6 OS=Homo sapiens OX=9606 GN=ARHGEF6 PE=1 SV=2	-0.0320342	0.0140944	-0.149155	0.295375	0.0195028	0.0495235	-0.117121	0.034097
tr|A0A2R8YG42|A0A2R8YG42_HUMAN	ARHGEF7	Rho guanine nucleotide exchange factor 7 OS=Homo sapiens OX=9606 GN=ARHGEF7 PE=1 SV=1	-0.00344952	0.000648387	-0.00592128	0.0127059	-0.559766	9.07058	-0.00247176	0.0011528
sp|O14497|ARI1A_HUMAN	ARID1A	AT-rich interactive domain-containing protein 1A OS=Homo sapiens OX=9606 GN=ARID1A PE=1 SV=3	0.0353839	0.0334115	0.0259594	0.0648294	-0.0860348	0.741923	-0.00942447	0.0011528
sp|Q8NFD5-3|ARI1B_HUMAN	ARID1B	Isoform 3 of AT-rich interactive domain-containing protein 1B OS=Homo sapiens OX=9606 GN=ARID1B	-0.0189458	0.021607	-0.0569849	0.251115	0.0282588	0.209582	-0.0380391	0.0177608
sp|Q68CP9|ARID2_HUMAN	ARID2	AT-rich interactive domain-containing protein 2 OS=Homo sapiens OX=9606 GN=ARID2 PE=1 SV=2	-0.00463113	0.00111783	0.00666783	0.0126064	-0.0550252	0.387295	0.011299	0.0011528
sp|Q99856|ARI3A_HUMAN	ARID3A	AT-rich interactive domain-containing protein 3A OS=Homo sapiens OX=9606 GN=ARID3A PE=1 SV=2	-0.0152378	0.0101316	0.00832677	0.0130217	0.464005	8.96658	0.0235646	0.0011528
sp|Q8IVW6|ARI3B_HUMAN	ARID3B	AT-rich interactive domain-containing protein 3B OS=Homo sapiens OX=9606 GN=ARID3B PE=1 SV=2	0.165153	0.942036	0.36877	7.18709	0.674316	22.5719	0.203617	1.93074
sp|P29374|ARI4A_HUMAN	ARID4A	AT-rich interactive domain-containing protein 4A OS=Homo sapiens OX=9606 GN=ARID4A PE=1 SV=3	0.0474003	0.0456415	0.00651735	0.0111041	0.287761	3.68797	-0.0408829	0.0107112
sp|Q4LE39|ARI4B_HUMAN	ARID4B	AT-rich interactive domain-containing protein 4B OS=Homo sapiens OX=9606 GN=ARID4B PE=1 SV=2	0.0299066	0.0264907	-0.0171638	0.0345607	-0.0268823	0.145518	-0.0470704	0.0157667
sp|Q14865|ARI5B_HUMAN	ARID5B	AT-rich interactive domain-containing protein 5B OS=Homo sapiens OX=9606 GN=ARID5B PE=1 SV=3	0.0559849	0.0287951	0.0760043	0.115725	0.0184501	0.0498529	0.0200194	0.0011528
sp|Q9Y4X5|ARI1_HUMAN	ARIH1	E3 ubiquitin-protein ligase ARIH1 OS=Homo sapiens OX=9606 GN=ARIH1 PE=1 SV=2	0.0279869	0.0275582	0.136286	0.785604	-0.102827	1.03754	0.108299	0.246047
sp|O95376|ARI2_HUMAN	ARIH2	E3 ubiquitin-protein ligase ARIH2 OS=Homo sapiens OX=9606 GN=ARIH2 PE=1 SV=1	0.00848844	0.00433308	0.105029	0.379768	-0.0112828	0.04845	0.0965406	0.0936527
tr|F8VYN9|F8VYN9_HUMAN	ARL1	ADP-ribosylation factor-like protein 1 OS=Homo sapiens OX=9606 GN=ARL1 PE=1 SV=1	-0.0927273	0.137012	-0.132818	0.55641	-0.0328565	0.166422	-0.0400903	0.00958133
sp|Q8N8L6|ARL10_HUMAN	ARL10	ADP-ribosylation factor-like protein 10 OS=Homo sapiens OX=9606 GN=ARL10 PE=2 SV=1	0.0398743	0.0148189	0.0807594	0.090313	1.34758	8.22915	0.0408851	0.0011528
sp|Q3SXY8|AR13B_HUMAN	ARL13B	ADP-ribosylation factor-like protein 13B OS=Homo sapiens OX=9606 GN=ARL13B PE=1 SV=1	0.0247167	0.0101316	0.0656487	0.0887565	0.491717	3.38819	0.040932	0.0011528
sp|Q8N8R7|AL14E_HUMAN	ARL14EP	ARL14 effector protein OS=Homo sapiens OX=9606 GN=ARL14EP PE=1 SV=1	0.0845755	0.080322	0.0379611	0.0704548	-0.0332641	0.136629	-0.0466145	0.00921277
tr|A0A087WUW9|A0A087WUW9_HUMAN	ARL15	ADP-ribosylation factor-like protein 15 OS=Homo sapiens OX=9606 GN=ARL15 PE=1 SV=1	-0.0376992	0.0275582	-0.016646	0.0278419	-0.0122947	0.0477908	0.0210531	0.0011528
sp|P36404|ARL2_HUMAN	ARL2	ADP-ribosylation factor-like protein 2 OS=Homo sapiens OX=9606 GN=ARL2 PE=1 SV=4	0.0377431	0.0272665	0.0571889	0.126672	0.1852	1.67038	0.0194458	0.0011528
sp|Q9Y2Y0|AR2BP_HUMAN	ARL2BP	ADP-ribosylation factor-like protein 2-binding protein OS=Homo sapiens OX=9606 GN=ARL2BP PE=1 SV=1	0.0130981	0.00644893	-0.0447929	0.0808349	0.162832	1.14542	-0.057891	0.0123683
sp|P36405|ARL3_HUMAN	ARL3	ADP-ribosylation factor-like protein 3 OS=Homo sapiens OX=9606 GN=ARL3 PE=1 SV=2	0.0766209	0.0959739	0.132045	0.569349	-0.0902397	0.658082	0.0554237	0.0202946
sp|Q96KC2|ARL5B_HUMAN	ARL5B	ADP-ribosylation factor-like protein 5B OS=Homo sapiens OX=9606 GN=ARL5B PE=1 SV=1	-0.0185535	0.0051274	0.0785486	0.0877332	0.0409053	0.0918535	0.0971021	0.0123683
sp|Q9H0F7-2|ARL6_HUMAN	ARL6	Isoform 2 of ADP-ribosylation factor-like protein 6 OS=Homo sapiens OX=9606 GN=ARL6	-0.00435581	0.000573887	0.0752206	0.213523	0.400142	4.75696	0.0795764	0.0471677
sp|Q66PJ3|AR6P4_HUMAN	ARL6IP4	ADP-ribosylation factor-like protein 6-interacting protein 4 OS=Homo sapiens OX=9606 GN=ARL6IP4 PE=1 SV=2	-0.0229543	0.0189278	-0.00054248	0.000851792	-0.0383168	0.199546	0.0224119	0.0011528
sp|O75915|PRAF3_HUMAN	ARL6IP5	PRA1 family protein 3 OS=Homo sapiens OX=9606 GN=ARL6IP5 PE=1 SV=1	-0.128646	0.211105	-0.174457	0.72136	0.333443	3.5519	-0.0458114	0.00958133
sp|Q8N6S5|AR6P6_HUMAN	ARL6IP6	ADP-ribosylation factor-like protein 6-interacting protein 6 OS=Homo sapiens OX=9606 GN=ARL6IP6 PE=1 SV=1	-0.0573678	0.0233965	-0.337813	0.843964	-0.133676	0.42899	-0.280445	0.305106
sp|Q96BM9|ARL8A_HUMAN	ARL8A	ADP-ribosylation factor-like protein 8A OS=Homo sapiens OX=9606 GN=ARL8A PE=1 SV=1	-0.121758	0.0590401	-0.198298	0.339687	-0.224046	0.847771	-0.0765396	0.0071558
sp|Q9NVJ2|ARL8B_HUMAN	ARL8B	ADP-ribosylation factor-like protein 8B OS=Homo sapiens OX=9606 GN=ARL8B PE=1 SV=1	-0.0571043	0.0660354	-0.0949633	0.361579	-0.0392727	0.226135	-0.037859	0.00958133
sp|Q9NVT9|ARMC1_HUMAN	ARMC1	Armadillo repeat-containing protein 1 OS=Homo sapiens OX=9606 GN=ARMC1 PE=1 SV=1	2.03859	22.3335	1.4996	13.857	1.43952	15.015	-0.538984	1.55046
sp|Q8N2F6|ARM10_HUMAN	ARMC10	Armadillo repeat-containing protein 10 OS=Homo sapiens OX=9606 GN=ARMC10 PE=1 SV=1	-0.0865868	0.0334115	-0.0505381	0.0460246	-0.359232	1.56305	0.0360488	0.0011528
sp|Q5T2S8|ARMC4_HUMAN	ARMC4	Armadillo repeat-containing protein 4 OS=Homo sapiens OX=9606 GN=ARMC4 PE=1 SV=1	-0.199079	0.150451	-0.32504	0.718306	-0.78462	4.70997	-0.12596	0.0242204
tr|J3KQ26|J3KQ26_HUMAN	ARMC5	Armadillo repeat-containing protein 5 OS=Homo sapiens OX=9606 GN=ARMC5 PE=1 SV=1	0.0381389	0.0135311	-0.0534912	0.0522592	-0.274954	1.10877	-0.09163	0.0107112
sp|Q6NXE6|ARMC6_HUMAN	ARMC6	Armadillo repeat-containing protein 6 OS=Homo sapiens OX=9606 GN=ARMC6 PE=1 SV=2	0.0719124	0.0766598	0.056414	0.136183	0.315906	3.54456	-0.0154984	0.0011528
sp|Q9H6L4|ARMC7_HUMAN	ARMC7	Armadillo repeat-containing protein 7 OS=Homo sapiens OX=9606 GN=ARMC7 PE=1 SV=1	0.0706128	0.0334115	0.030406	0.0326322	0.0578833	0.168333	-0.0402069	0.0011528
sp|Q8IUR7|ARMC8_HUMAN	ARMC8	Armadillo repeat-containing protein 8 OS=Homo sapiens OX=9606 GN=ARMC8 PE=1 SV=2	-0.0459792	0.0334115	-0.114479	0.353599	0.336498	3.43368	-0.0685	0.0236554
sp|Q7Z3E5|ARMC9_HUMAN	ARMC9	LisH domain-containing protein ARMC9 OS=Homo sapiens OX=9606 GN=ARMC9 PE=1 SV=3	-0.0160354	0.0106535	-0.105228	0.380444	0.691603	8.63639	-0.0891924	0.0787657
sp|Q7L311|ARMX2_HUMAN	ARMCX2	Armadillo repeat-containing X-linked protein 2 OS=Homo sapiens OX=9606 GN=ARMCX2 PE=2 SV=1	0.0184914	0.0073062	0.0127396	0.012599	-1.06522	10.5952	-0.00575179	0.0011528
sp|Q9UH62|ARMX3_HUMAN	ARMCX3	Armadillo repeat-containing X-linked protein 3 OS=Homo sapiens OX=9606 GN=ARMCX3 PE=1 SV=1	0.0543187	0.0427526	0.077868	0.205095	0.540375	9.53018	0.0235492	0.0011528
sp|Q6P1M9|ARMX5_HUMAN	ARMCX5	Armadillo repeat-containing X-linked protein 5 OS=Homo sapiens OX=9606 GN=ARMCX5 PE=1 SV=1	-0.52874	0.708312	-0.170127	0.187194	0.633199	2.69706	0.358612	0.28144
sp|Q5T2E6|ARMD3_HUMAN	ARMH3	Armadillo-like helical domain-containing protein 3 OS=Homo sapiens OX=9606 GN=ARMH3 PE=1 SV=1	-0.00626594	0.00188397	-0.0777329	0.236556	0.0179465	0.0794709	-0.071467	0.0362518
sp|Q9H993|ARMT1_HUMAN	ARMT1	Protein-glutamate O-methyltransferase OS=Homo sapiens OX=9606 GN=ARMT1 PE=1 SV=1	-0.00341841	0.000580269	-0.0182554	0.0452891	0.182073	3.01701	-0.014837	0.0011528
sp|P27540|ARNT_HUMAN	ARNT	Aryl hydrocarbon receptor nuclear translocator OS=Homo sapiens OX=9606 GN=ARNT PE=1 SV=1	-0.076999	0.0513671	-0.0696748	0.121738	0.327041	2.52391	0.00732413	0.0011528
sp|Q92747|ARC1A_HUMAN	ARPC1A	Actin-related protein 2/3 complex subunit 1A OS=Homo sapiens OX=9606 GN=ARPC1A PE=2 SV=2	0.0737019	0.156688	0.0488651	0.184508	0.2199	3.43334	-0.0248368	0.00501775
sp|O15143|ARC1B_HUMAN	ARPC1B	Actin-related protein 2/3 complex subunit 1B OS=Homo sapiens OX=9606 GN=ARPC1B PE=1 SV=3	0.0136747	0.0102834	0.0223358	0.052331	0.144515	1.56117	0.00866114	0.0011528
sp|O15144|ARPC2_HUMAN	ARPC2	Actin-related protein 2/3 complex subunit 2 OS=Homo sapiens OX=9606 GN=ARPC2 PE=1 SV=1	0.0155793	0.0163589	0.0139327	0.0345607	0.201828	3.06253	-0.00164662	0.0011528
sp|O15145|ARPC3_HUMAN	ARPC3	Actin-related protein 2/3 complex subunit 3 OS=Homo sapiens OX=9606 GN=ARPC3 PE=1 SV=3	-0.0429273	0.0367004	-0.054973	0.141926	0.216101	2.28994	-0.0120458	0.0011528
sp|P59998-3|ARPC4_HUMAN	ARPC4	Isoform 3 of Actin-related protein 2/3 complex subunit 4 OS=Homo sapiens OX=9606 GN=ARPC4	0.0942412	0.207995	0.0834047	0.363483	0.200079	2.69475	-0.0108365	0.0011528
sp|O15511|ARPC5_HUMAN	ARPC5	Actin-related protein 2/3 complex subunit 5 OS=Homo sapiens OX=9606 GN=ARPC5 PE=1 SV=3	0.0368627	0.0364497	0.0158256	0.0345559	0.214867	2.74766	-0.0210371	0.0011528
sp|Q9BPX5|ARP5L_HUMAN	ARPC5L	Actin-related protein 2/3 complex subunit 5-like protein OS=Homo sapiens OX=9606 GN=ARPC5L PE=1 SV=1	0.00150299	0.000157901	0.0703934	0.191705	0.259611	3.22881	0.0688904	0.0308292
sp|Q7Z6K5-2|ARPIN_HUMAN	ARPIN	Isoform C15orf38-AP3S2 of Arpin OS=Homo sapiens OX=9606 GN=ARPIN	-0.160938	0.435152	0.159111	0.728293	0.28095	3.72607	0.320048	2.88127
tr|H3BMD8|H3BMD8_HUMAN	ARPP19	cAMP-regulated phosphoprotein 19 OS=Homo sapiens OX=9606 GN=ARPP19 PE=1 SV=1	-0.0394904	0.0073062	-0.0769128	0.0410123	-0.34286	0.710718	-0.0374224	0.0011528
sp|P49407|ARRB1_HUMAN	ARRB1	Beta-arrestin-1 OS=Homo sapiens OX=9606 GN=ARRB1 PE=1 SV=2	0.0505162	0.0250925	0.0119745	0.0116274	0.444074	3.09154	-0.0385417	0.0011528
sp|P32121-4|ARRB2_HUMAN	ARRB2	Isoform 4 of Beta-arrestin-2 OS=Homo sapiens OX=9606 GN=ARRB2	0.0309866	0.0221159	-0.0262369	0.0439519	-0.3733	3.8939	-0.0572235	0.012901
sp|Q8N5I2|ARRD1_HUMAN	ARRDC1	Arrestin domain-containing protein 1 OS=Homo sapiens OX=9606 GN=ARRDC1 PE=1 SV=1	-0.044329	0.0267915	-0.0837211	0.173066	-0.198252	1.38627	-0.0393921	0.0014605
tr|A0A0C4DFZ2|A0A0C4DFZ2_HUMAN	ARSA	Arylsulfatase A OS=Homo sapiens OX=9606 GN=ARSA PE=1 SV=1	0.181734	0.094176	0.035997	0.0285643	-0.37132	1.46234	-0.145737	0.0268089
sp|P15848|ARSB_HUMAN	ARSB	Arylsulfatase B OS=Homo sapiens OX=9606 GN=ARSB PE=1 SV=1	0.0413115	0.0406177	0.107926	0.50057	-0.220525	3.27359	0.0666147	0.0464374
sp|Q6UWY0|ARSK_HUMAN	ARSK	Arylsulfatase K OS=Homo sapiens OX=9606 GN=ARSK PE=1 SV=1	0.0870383	0.0509525	0.0509548	0.069405	-0.202873	1.03718	-0.0360835	0.0011528
sp|Q96L15|NAR5_HUMAN	ART5	Ecto-ADP-ribosyltransferase 5 OS=Homo sapiens OX=9606 GN=ART5 PE=2 SV=4	-0.104384	0.0514261	-0.0348731	0.0345607	1.19396	7.96658	0.0695106	0.0071558
sp|O00192|ARVC_HUMAN	ARVCF	Armadillo repeat protein deleted in velo-cardio-facial syndrome OS=Homo sapiens OX=9606 GN=ARVCF PE=1 SV=1	-0.0273549	0.0128594	-0.106605	0.202152	-0.109042	0.451897	-0.0792505	0.0153982
sp|Q9HBK9|AS3MT_HUMAN	AS3MT	Arsenite methyltransferase OS=Homo sapiens OX=9606 GN=AS3MT PE=1 SV=3	-0.0775626	0.0568993	-0.0175789	0.0228954	0.805781	7.55596	0.0599837	0.0107112
sp|Q13510-2|ASAH1_HUMAN	ASAH1	Isoform 2 of Acid ceramidase OS=Homo sapiens OX=9606 GN=ASAH1	0.211999	0.950659	0.236484	1.78116	-0.467574	6.63264	0.0244853	0.0011528
sp|Q9ULH1-2|ASAP1_HUMAN	ASAP1	Isoform 1 of Arf-GAP with SH3 domain, ANK repeat and PH domain-containing protein 1 OS=Homo sapiens OX=9606 GN=ASAP1	0.0122142	0.0073062	-0.0587103	0.137353	0.153807	1.23238	-0.0709245	0.0308292
sp|O43150|ASAP2_HUMAN	ASAP2	Arf-GAP with SH3 domain, ANK repeat and PH domain-containing protein 2 OS=Homo sapiens OX=9606 GN=ASAP2 PE=1 SV=3	-0.0960526	0.106841	0.0765072	0.187194	-0.05568	0.268776	0.17256	0.331723
sp|Q8TDY4|ASAP3_HUMAN	ASAP3	Arf-GAP with SH3 domain, ANK repeat and PH domain-containing protein 3 OS=Homo sapiens OX=9606 GN=ASAP3 PE=1 SV=1	0.00402262	0.000157901	-0.127651	0.202152	0.315219	1.61793	-0.131674	0.0372411
sp|Q9Y576|ASB1_HUMAN	ASB1	Ankyrin repeat and SOCS box protein 1 OS=Homo sapiens OX=9606 GN=ASB1 PE=1 SV=1	0.0694058	0.0365579	0.0333492	0.0389542	0.155658	0.710984	-0.0360566	0.0011528
sp|Q9Y575-3|ASB3_HUMAN	ASB3	Isoform 3 of Ankyrin repeat and SOCS box protein 3 OS=Homo sapiens OX=9606 GN=ASB3	-0.0633533	0.0288548	0.0149263	0.0137838	-0.0403438	0.106106	0.0782796	0.0107112
sp|Q9NWX5|ASB6_HUMAN	ASB6	Ankyrin repeat and SOCS box protein 6 OS=Homo sapiens OX=9606 GN=ASB6 PE=1 SV=1	0.109312	0.112027	0.0859251	0.192479	-0.342094	3.03709	-0.0233868	0.0011528
sp|Q9H672|ASB7_HUMAN	ASB7	Ankyrin repeat and SOCS box protein 7 OS=Homo sapiens OX=9606 GN=ASB7 PE=1 SV=2	-0.0486912	0.0228266	0.249927	0.675781	-0.313524	1.91904	0.298619	0.605426
sp|Q9H765|ASB8_HUMAN	ASB8	Ankyrin repeat and SOCS box protein 8 OS=Homo sapiens OX=9606 GN=ASB8 PE=2 SV=1	0.0449023	0.0245331	0.0275194	0.0345607	-0.129819	0.613788	-0.0173829	0.0011528
sp|Q8N9N2-2|ASCC1_HUMAN	ASCC1	Isoform 2 of Activating signal cointegrator 1 complex subunit 1 OS=Homo sapiens OX=9606 GN=ASCC1	-0.0285416	0.0158782	-0.0232359	0.0310759	0.0642225	0.254655	0.00530566	0.0011528
sp|Q9H1I8|ASCC2_HUMAN	ASCC2	Activating signal cointegrator 1 complex subunit 2 OS=Homo sapiens OX=9606 GN=ASCC2 PE=1 SV=3	-0.0101976	0.0060922	0.0124615	0.0213101	0.28408	3.29404	0.0226591	0.0011528
sp|Q8N3C0|ASCC3_HUMAN	ASCC3	Activating signal cointegrator 1 complex subunit 3 OS=Homo sapiens OX=9606 GN=ASCC3 PE=1 SV=3	-0.0207566	0.0233965	-0.0307115	0.100532	0.101654	1.25657	-0.00995491	0.0011528
sp|L0R819|ASURF_HUMAN	ASDURF	ASNSD1 upstream open reading frame protein OS=Homo sapiens OX=9606 GN=ASDURF PE=1 SV=1	-0.0668078	0.025857	-0.10491	0.125586	0.148353	0.459778	-0.0381021	0.0011528
sp|Q9Y294|ASF1A_HUMAN	ASF1A	Histone chaperone ASF1A OS=Homo sapiens OX=9606 GN=ASF1A PE=1 SV=1	0.0497553	0.0376217	-0.0204156	0.0345559	0.0401516	0.185462	-0.0701708	0.0273375
sp|Q9NVP2|ASF1B_HUMAN	ASF1B	Histone chaperone ASF1B OS=Homo sapiens OX=9606 GN=ASF1B PE=1 SV=1	0.0615058	0.0460424	0.241403	1.18905	0.147121	1.02407	0.179897	0.37197
sp|Q9NR48|ASH1L_HUMAN	ASH1L	Histone-lysine N-methyltransferase ASH1L OS=Homo sapiens OX=9606 GN=ASH1L PE=1 SV=2	0.120017	0.408186	0.0894018	0.423507	0.0791254	0.727563	-0.0306156	0.00734585
sp|Q9UBL3|ASH2L_HUMAN	ASH2L	Set1/Ash2 histone methyltransferase complex subunit ASH2 OS=Homo sapiens OX=9606 GN=ASH2L PE=1 SV=1	-0.0508512	0.112027	-0.094045	0.772646	0.0826386	1.24968	-0.0431938	0.040646
sp|P78348-1|ASIC1_HUMAN	ASIC1	Isoform 1 of Acid-sensing ion channel 1 OS=Homo sapiens OX=9606 GN=ASIC1	-0.568715	0.678481	-0.925481	2.53926	-0.651102	2.44492	-0.356766	0.197749
sp|P04424|ARLY_HUMAN	ASL	Argininosuccinate lyase OS=Homo sapiens OX=9606 GN=ASL PE=1 SV=4	-0.132793	0.0545682	-0.109531	0.110792	0.244815	0.781257	0.0232628	0.0011528
sp|O95671|ASML_HUMAN	ASMTL	N-acetylserotonin O-methyltransferase-like protein OS=Homo sapiens OX=9606 GN=ASMTL PE=1 SV=3	0.0946218	0.0666072	-0.232137	0.682217	0.97404	8.01863	-0.326759	0.912159
sp|O43681|ASNA_HUMAN	ASNA1	ATPase ASNA1 OS=Homo sapiens OX=9606 GN=ASNA1 PE=1 SV=2	-0.0930718	0.190529	-0.0920493	0.403259	0.000445888	0.00208447	0.00102247	0.0011528
sp|P08243|ASNS_HUMAN	ASNS	Asparagine synthetase [glutamine-hydrolyzing] OS=Homo sapiens OX=9606 GN=ASNS PE=1 SV=4	0.0537563	0.021607	-0.0485989	0.0470767	0.229017	0.887521	-0.102355	0.0148416
sp|Q9NWL6|ASND1_HUMAN	ASNSD1	Asparagine synthetase domain-containing protein 1 OS=Homo sapiens OX=9606 GN=ASNSD1 PE=2 SV=2	0.296159	0.328481	0.109989	0.130292	0.359073	1.60692	-0.186169	0.0752241
sp|Q12797|ASPH_HUMAN	ASPH	Aspartyl/asparaginyl beta-hydroxylase OS=Homo sapiens OX=9606 GN=ASPH PE=1 SV=3	-0.171486	0.235748	-0.132017	0.323632	0.0882504	0.381365	0.0394689	0.0011528
sp|Q6ICH7|ASPH2_HUMAN	ASPHD2	Aspartate beta-hydroxylase domain-containing protein 2 OS=Homo sapiens OX=9606 GN=ASPHD2 PE=2 SV=1	-0.170194	0.112901	-0.168075	0.277262	0.0623979	0.157897	0.00211866	0.00108779
sp|Q8IZT6|ASPM_HUMAN	ASPM	Abnormal spindle-like microcephaly-associated protein OS=Homo sapiens OX=9606 GN=ASPM PE=1 SV=2	0.101428	0.290259	0.124752	0.744137	-0.0999857	1.07771	0.0233237	0.0014605
sp|Q9BZE9-2|ASPC1_HUMAN	ASPSCR1	Isoform 2 of Tether containing UBX domain for GLUT4 OS=Homo sapiens OX=9606 GN=ASPSCR1	-0.0888944	0.080777	-0.0896551	0.215179	-0.302522	2.68424	-0.000760712	0.000690608
sp|Q7L266|ASGL1_HUMAN	ASRGL1	Isoaspartyl peptidase/L-asparaginase OS=Homo sapiens OX=9606 GN=ASRGL1 PE=1 SV=2	0.0787257	0.0862771	0.0832605	0.248484	0.334234	3.80911	0.00453482	0.0011528
sp|P00966|ASSY_HUMAN	ASS1	Argininosuccinate synthase OS=Homo sapiens OX=9606 GN=ASS1 PE=1 SV=2	0.161866	0.117558	-0.179467	0.341697	-0.22581	0.990691	-0.341332	0.617999
tr|D6RG30|D6RG30_HUMAN	ASTE1	Asteroid homolog 1 (Drosophila), isoform CRA_c OS=Homo sapiens OX=9606 GN=ASTE1 PE=1 SV=1	0.132438	0.115057	0.00202239	0.00123477	0.288685	1.99433	-0.130415	0.0687174
sp|Q8IXJ9|ASXL1_HUMAN	ASXL1	Putative Polycomb group protein ASXL1 OS=Homo sapiens OX=9606 GN=ASXL1 PE=1 SV=4	0.234143	0.32255	0.132823	0.246009	0.0679645	0.213976	-0.10132	0.0240589
sp|Q76L83|ASXL2_HUMAN	ASXL2	Putative Polycomb group protein ASXL2 OS=Homo sapiens OX=9606 GN=ASXL2 PE=1 SV=1	0.0316142	0.0250925	-0.0355361	0.0766219	0.154128	1.45172	-0.0671503	0.0308292
sp|Q9C0F0|ASXL3_HUMAN	ASXL3	Putative Polycomb group protein ASXL3 OS=Homo sapiens OX=9606 GN=ASXL3 PE=2 SV=3	-0.00928222	0.000251963	0.0841654	0.0652546	-0.348686	1.03543	0.0934476	0.00558166
sp|Q8NBU5|ATAD1_HUMAN	ATAD1	ATPase family AAA domain-containing protein 1 OS=Homo sapiens OX=9606 GN=ATAD1 PE=1 SV=1	0.114178	0.213709	0.111555	0.434371	-0.280327	3.32233	-0.00262224	0.0011528
sp|Q6PL18|ATAD2_HUMAN	ATAD2	ATPase family AAA domain-containing protein 2 OS=Homo sapiens OX=9606 GN=ATAD2 PE=1 SV=1	-0.12241	0.0831082	-0.173559	0.37261	-0.235845	1.22465	-0.0511488	0.00267371
sp|Q9ULI0|ATD2B_HUMAN	ATAD2B	ATPase family AAA domain-containing protein 2B OS=Homo sapiens OX=9606 GN=ATAD2B PE=1 SV=3	-0.0393931	0.0323705	-0.058683	0.15029	0.208114	2.07969	-0.0192899	0.0011528
sp|Q9NVI7-2|ATD3A_HUMAN	ATAD3A	Isoform 2 of ATPase family AAA domain-containing protein 3A OS=Homo sapiens OX=9606 GN=ATAD3A	0.0269914	0.013906	0.021459	0.0265159	-0.0962308	0.407587	-0.00553245	0.0011528
sp|Q5T9A4|ATD3B_HUMAN	ATAD3B	ATPase family AAA domain-containing protein 3B OS=Homo sapiens OX=9606 GN=ATAD3B PE=1 SV=1	-0.00268117	0.000157901	0.076124	0.207071	0.12322	0.892507	0.0788052	0.0424268
sp|Q96QE3|ATAD5_HUMAN	ATAD5	ATPase family AAA domain-containing protein 5 OS=Homo sapiens OX=9606 GN=ATAD5 PE=1 SV=4	0.123688	0.209893	0.228085	1.38229	-0.106442	0.729014	0.104397	0.0964087
sp|Q5SQI0|ATAT_HUMAN	ATAT1	Alpha-tubulin N-acetyltransferase 1 OS=Homo sapiens OX=9606 GN=ATAT1 PE=1 SV=1	0.0145739	0.00996489	-0.0260391	0.0475243	-0.298603	3.78719	-0.0406129	0.00765984
sp|O95260-2|ATE1_HUMAN	ATE1	Isoform ATE1-2 of Arginyl-tRNA--protein transferase 1 OS=Homo sapiens OX=9606 GN=ATE1	0.00042381	4.32496e-05	-0.152144	0.691451	-0.249553	3.11084	-0.152567	0.369301
sp|P18846|ATF1_HUMAN	ATF1	Cyclic AMP-dependent transcription factor ATF-1 OS=Homo sapiens OX=9606 GN=ATF1 PE=1 SV=2	-0.181209	0.133511	-0.138641	0.20564	-0.0265433	0.0583278	0.0425682	0.0011528
sp|P15336|ATF2_HUMAN	ATF2	Cyclic AMP-dependent transcription factor ATF-2 OS=Homo sapiens OX=9606 GN=ATF2 PE=1 SV=4	0.215068	0.135772	0.453389	1.04347	0.390501	1.56754	0.238321	0.110479
sp|P18847|ATF3_HUMAN	ATF3	Cyclic AMP-dependent transcription factor ATF-3 OS=Homo sapiens OX=9606 GN=ATF3 PE=1 SV=2	0.104998	0.0756981	0.349452	1.5633	-0.153911	0.750755	0.244454	0.448678
sp|P18850|ATF6A_HUMAN	ATF6	Cyclic AMP-dependent transcription factor ATF-6 alpha OS=Homo sapiens OX=9606 GN=ATF6 PE=1 SV=3	-0.0367059	0.0251753	-0.0128359	0.0184584	-0.13094	0.863706	0.02387	0.0011528
sp|Q99941|ATF6B_HUMAN	ATF6B	Cyclic AMP-dependent transcription factor ATF-6 beta OS=Homo sapiens OX=9606 GN=ATF6B PE=1 SV=2	-0.0485351	0.018316	-0.0186531	0.0141036	-0.0595343	0.133257	0.029882	0.0011528
sp|P17544|ATF7_HUMAN	ATF7	Cyclic AMP-dependent transcription factor ATF-7 OS=Homo sapiens OX=9606 GN=ATF7 PE=1 SV=2	0.0184592	0.00804237	-0.175516	0.436771	0.341202	2.35825	-0.193975	0.20664
sp|Q6VMQ6-4|MCAF1_HUMAN	ATF7IP	Isoform 3 of Activating transcription factor 7-interacting protein 1 OS=Homo sapiens OX=9606 GN=ATF7IP	0.0556197	0.0365579	0.00498139	0.00477783	-0.335944	2.89912	-0.0506384	0.00921277
sp|Q9BSB4|ATGA1_HUMAN	ATG101	Autophagy-related protein 101 OS=Homo sapiens OX=9606 GN=ATG101 PE=1 SV=1	0.0770323	0.080777	0.1378	0.545214	0.123932	0.932357	0.0607678	0.0202946
sp|O75143-5|ATG13_HUMAN	ATG13	Isoform 5 of Autophagy-related protein 13 OS=Homo sapiens OX=9606 GN=ATG13	-0.110997	0.0427526	-0.147523	0.181102	-0.0549037	0.113124	-0.0365252	0.0011528
sp|Q6ZNE5|BAKOR_HUMAN	ATG14	Beclin 1-associated autophagy-related key regulator OS=Homo sapiens OX=9606 GN=ATG14 PE=1 SV=1	0.0316498	0.0189752	0.0772464	0.145895	0.078022	0.335938	0.0455966	0.00501775
tr|E7EVC7|E7EVC7_HUMAN	ATG16L1	Autophagy-related protein 16-1 OS=Homo sapiens OX=9606 GN=ATG16L1 PE=1 SV=1	0.0585372	0.0513671	0.0846915	0.246871	0.381463	4.36754	0.0261543	0.0011528
sp|Q2TAZ0-3|ATG2A_HUMAN	ATG2A	Isoform 2 of Autophagy-related protein 2 homolog A OS=Homo sapiens OX=9606 GN=ATG2A	-0.0392994	0.0254781	-0.0722695	0.156186	0.0942723	0.506874	-0.03297	0.0011528
sp|Q96BY7|ATG2B_HUMAN	ATG2B	Autophagy-related protein 2 homolog B OS=Homo sapiens OX=9606 GN=ATG2B PE=1 SV=5	0.00330973	0.000573887	-0.073607	0.270868	-0.148051	1.58262	-0.0769167	0.0752241
sp|Q9NT62|ATG3_HUMAN	ATG3	Ubiquitin-like-conjugating enzyme ATG3 OS=Homo sapiens OX=9606 GN=ATG3 PE=1 SV=1	-0.0280423	0.01385	-0.0223036	0.0264654	0.439634	4.16494	0.00573868	0.0011528
sp|Q9Y4P1-2|ATG4B_HUMAN	ATG4B	Isoform 2 of Cysteine protease ATG4B OS=Homo sapiens OX=9606 GN=ATG4B	0.172827	0.207995	0.170119	0.429047	0.496473	3.99346	-0.00270862	0.0011528
sp|Q96DT6|ATG4C_HUMAN	ATG4C	Cysteine protease ATG4C OS=Homo sapiens OX=9606 GN=ATG4C PE=1 SV=1	0.0859753	0.0513671	0.141393	0.301951	0.159744	0.753069	0.0554174	0.0071558
sp|Q9H1Y0|ATG5_HUMAN	ATG5	Autophagy protein 5 OS=Homo sapiens OX=9606 GN=ATG5 PE=1 SV=2	0.111726	0.17734	0.103446	0.347545	0.0745816	0.447027	-0.00828024	0.0011528
sp|O95352|ATG7_HUMAN	ATG7	Ubiquitin-like modifier-activating enzyme ATG7 OS=Homo sapiens OX=9606 GN=ATG7 PE=1 SV=1	0.00545532	0.00225759	-0.0492545	0.167536	0.0188485	0.109953	-0.0547098	0.034097
sp|Q7Z3C6|ATG9A_HUMAN	ATG9A	Autophagy-related protein 9A OS=Homo sapiens OX=9606 GN=ATG9A PE=1 SV=3	-0.066446	0.0831082	-0.0471638	0.12986	0.213552	2.55716	0.0192823	0.0011528
sp|P31939|PUR9_HUMAN	ATIC	Bifunctional purine biosynthesis protein PURH OS=Homo sapiens OX=9606 GN=ATIC PE=1 SV=3	0.011783	0.0117653	0.0780153	0.423905	0.373935	6.86646	0.0662323	0.0910996
sp|Q8WXF7|ATLA1_HUMAN	ATL1	Atlastin-1 OS=Homo sapiens OX=9606 GN=ATL1 PE=1 SV=1	-0.0837475	0.133972	-0.0849948	0.319981	-0.536581	7.44129	-0.0012473	0.0011528
sp|Q8NHH9|ATLA2_HUMAN	ATL2	Atlastin-2 OS=Homo sapiens OX=9606 GN=ATL2 PE=1 SV=2	0.0147735	0.0140944	0.0115669	0.0263643	0.198941	2.78887	-0.00320667	0.0011528
sp|Q6DD88|ATLA3_HUMAN	ATL3	Atlastin-3 OS=Homo sapiens OX=9606 GN=ATL3 PE=1 SV=1	-0.389749	0.247571	-0.296849	0.327678	2.386	12.4868	0.0929006	0.0014605
sp|Q13315|ATM_HUMAN	ATM	Serine-protein kinase ATM OS=Homo sapiens OX=9606 GN=ATM PE=1 SV=4	-0.0991795	0.137012	-0.0910335	0.280122	-0.04956	0.257335	0.008146	0.0011528
sp|P54259|ATN1_HUMAN	ATN1	Atrophin-1 OS=Homo sapiens OX=9606 GN=ATN1 PE=1 SV=3	-0.0895226	0.0453949	0.0487285	0.0567884	-0.437154	2.95965	0.138251	0.0503525
tr|E5RIM7|E5RIM7_HUMAN	ATOX1	Copper transport protein ATOX1 OS=Homo sapiens OX=9606 GN=ATOX1 PE=1 SV=1	-0.0441832	0.0192506	-0.0146528	0.0128715	0.333169	1.72793	0.0295304	0.0011528
tr|E9PEJ6|E9PEJ6_HUMAN	ATP11A	Phospholipid-transporting ATPase OS=Homo sapiens OX=9606 GN=ATP11A PE=1 SV=1	-0.0104901	0.0060922	0.0141574	0.0252147	-0.399638	6.71444	0.0246475	0.0011528
sp|Q9Y2G3|AT11B_HUMAN	ATP11B	Probable phospholipid-transporting ATPase IF OS=Homo sapiens OX=9606 GN=ATP11B PE=1 SV=2	0.0431416	0.036003	0.0210898	0.0389734	-0.497606	9.75945	-0.0220518	0.0011528
sp|Q8NB49|AT11C_HUMAN	ATP11C	Phospholipid-transporting ATPase IG OS=Homo sapiens OX=9606 GN=ATP11C PE=1 SV=3	-0.0553624	0.0427526	-0.100734	0.294189	-0.0838064	0.472375	-0.0453711	0.00958133
sp|Q9HD20|AT131_HUMAN	ATP13A1	Manganese-transporting ATPase 13A1 OS=Homo sapiens OX=9606 GN=ATP13A1 PE=1 SV=2	-0.0574694	0.0590401	0.0495254	0.124516	0.207232	2.20439	0.106995	0.128626
sp|Q9NQ11|AT132_HUMAN	ATP13A2	Cation-transporting ATPase 13A2 OS=Homo sapiens OX=9606 GN=ATP13A2 PE=1 SV=2	0.217147	0.208505	0.294243	0.716458	-0.167455	0.627104	0.0770962	0.00958133
tr|A0A2R8YDN7|A0A2R8YDN7_HUMAN	ATP13A3	Cation-transporting ATPase OS=Homo sapiens OX=9606 GN=ATP13A3 PE=1 SV=1	-0.0946344	0.207995	-0.0289976	0.0757492	-0.654278	21.7328	0.0656368	0.0536889
sp|P05023-4|AT1A1_HUMAN	ATP1A1	Isoform 4 of Sodium/potassium-transporting ATPase subunit alpha-1 OS=Homo sapiens OX=9606 GN=ATP1A1	-0.00483422	0.00111783	-0.0368473	0.0950872	-0.0746571	0.57419	-0.0320131	0.0071558
sp|P13637-3|AT1A3_HUMAN	ATP1A3	Isoform 3 of Sodium/potassium-transporting ATPase subunit alpha-3 OS=Homo sapiens OX=9606 GN=ATP1A3	0.0499444	0.0805841	0.0168754	0.0464167	-0.101382	1.34895	-0.033069	0.0123683
sp|P05026|AT1B1_HUMAN	ATP1B1	Sodium/potassium-transporting ATPase subunit beta-1 OS=Homo sapiens OX=9606 GN=ATP1B1 PE=1 SV=1	-0.0520978	0.0460424	-0.0488747	0.115959	-0.512237	6.41454	0.00322312	0.0011528
sp|P14415|AT1B2_HUMAN	ATP1B2	Sodium/potassium-transporting ATPase subunit beta-2 OS=Homo sapiens OX=9606 GN=ATP1B2 PE=1 SV=3	0.121762	0.0425798	0.218523	0.280573	-0.241295	0.67868	0.0967604	0.00765984
sp|P54709|AT1B3_HUMAN	ATP1B3	Sodium/potassium-transporting ATPase subunit beta-3 OS=Homo sapiens OX=9606 GN=ATP1B3 PE=1 SV=1	0.019973	0.0140944	-0.00591287	0.00803096	0.0269305	0.120852	-0.0258858	0.0011528
sp|P16615|AT2A2_HUMAN	ATP2A2	Sarcoplasmic/endoplasmic reticulum calcium ATPase 2 OS=Homo sapiens OX=9606 GN=ATP2A2 PE=1 SV=1	-0.0579974	0.0242629	-0.0935177	0.116164	-0.39378	2.08083	-0.0355203	0.0011528
sp|P20020-1|AT2B1_HUMAN	ATP2B1	Isoform D of Plasma membrane calcium-transporting ATPase 1 OS=Homo sapiens OX=9606 GN=ATP2B1	0.00444286	0.00111783	-0.0436423	0.136183	-0.373991	5.83863	-0.0480851	0.0235437
sp|P23634|AT2B4_HUMAN	ATP2B4	Plasma membrane calcium-transporting ATPase 4 OS=Homo sapiens OX=9606 GN=ATP2B4 PE=1 SV=2	0.0313641	0.0288548	0.0195176	0.0418234	0.507604	7.30627	-0.0118465	0.0011528
sp|P98194-3|AT2C1_HUMAN	ATP2C1	Isoform 3 of Calcium-transporting ATPase type 2C member 1 OS=Homo sapiens OX=9606 GN=ATP2C1	-0.0232053	0.0268563	-0.0345475	0.120562	-0.0905695	1.08175	-0.0113422	0.0011528
sp|P25705|ATPA_HUMAN	ATP5F1A	ATP synthase subunit alpha, mitochondrial OS=Homo sapiens OX=9606 GN=ATP5F1A PE=1 SV=1	-0.0278767	0.028849	-0.033747	0.0995139	-0.242284	3.66088	-0.00587025	0.0011528
tr|H0YI37|H0YI37_HUMAN	ATP5F1B	ATP synthase subunit beta, mitochondrial (Fragment) OS=Homo sapiens OX=9606 GN=ATP5F1B PE=1 SV=1	0.205593	0.136549	0.230705	0.372013	0.0399973	0.081107	0.0251118	0.0011528
sp|P06576|ATPB_HUMAN	ATP5F1B	ATP synthase subunit beta, mitochondrial OS=Homo sapiens OX=9606 GN=ATP5F1B PE=1 SV=3	-0.00562613	0.000648387	0.0290524	0.0464167	-0.150549	0.998808	0.0346785	0.0011528
sp|P36542|ATPG_HUMAN	ATP5F1C	ATP synthase subunit gamma, mitochondrial OS=Homo sapiens OX=9606 GN=ATP5F1C PE=1 SV=1	0.0194053	0.015491	0.0177243	0.0340382	-0.0988945	0.748167	-0.00168109	0.0011528
sp|P30049|ATPD_HUMAN	ATP5F1D	ATP synthase subunit delta, mitochondrial OS=Homo sapiens OX=9606 GN=ATP5F1D PE=1 SV=2	-0.0265129	0.0190542	0.0610278	0.134172	-0.00262096	0.00843532	0.0875407	0.0471677
sp|P56381|ATP5E_HUMAN	ATP5F1E	ATP synthase subunit epsilon, mitochondrial OS=Homo sapiens OX=9606 GN=ATP5F1E PE=1 SV=2	0.00727671	0.00225966	-0.124363	0.445968	-0.12059	0.879182	-0.13164	0.190315
sp|Q9UII2|ATIF1_HUMAN	ATP5IF1	ATPase inhibitor, mitochondrial OS=Homo sapiens OX=9606 GN=ATP5IF1 PE=1 SV=1	0.00249995	0.000157901	0.021119	0.0252147	0.391116	2.89938	0.018619	0.0011528
sp|Q06055-2|AT5G2_HUMAN	ATP5MC2	Isoform 2 of ATP synthase F(0) complex subunit C2, mitochondrial OS=Homo sapiens OX=9606 GN=ATP5MC2	-0.0161286	0.00201132	-0.023425	0.0159038	0.134396	0.309315	-0.0072964	0.0011528
sp|Q96IX5|USMG5_HUMAN	ATP5MD	Up-regulated during skeletal muscle growth protein 5 OS=Homo sapiens OX=9606 GN=ATP5MD PE=1 SV=1	-0.197695	0.122642	-0.264629	0.460519	-0.0836534	0.196058	-0.0669339	0.0014605
sp|P56385|ATP5I_HUMAN	ATP5ME	ATP synthase subunit e, mitochondrial OS=Homo sapiens OX=9606 GN=ATP5ME PE=1 SV=2	-0.0473843	0.0228266	-0.0809428	0.115959	-0.17779	0.803209	-0.0335585	0.0011528
tr|G3V325|G3V325_HUMAN	ATP5MF-PTCD1	ATP5MF-PTCD1 readthrough OS=Homo sapiens OX=9606 GN=ATP5MF-PTCD1 PE=4 SV=1	-0.0634842	0.0767377	-0.0710096	0.233974	-0.137146	1.31153	-0.00752545	0.0011528
sp|O75964|ATP5L_HUMAN	ATP5MG	ATP synthase subunit g, mitochondrial OS=Homo sapiens OX=9606 GN=ATP5MG PE=1 SV=3	-0.123204	0.133972	-0.240961	0.900712	-0.253533	1.86365	-0.117757	0.0752241
tr|G3V556|G3V556_HUMAN	ATP5MPL	ATP synthase membrane subunit 6.8PL OS=Homo sapiens OX=9606 GN=ATP5MPL PE=1 SV=1	-0.230293	0.159185	-0.40494	0.865365	-0.272565	0.938136	-0.174647	0.0464374
sp|P24539|AT5F1_HUMAN	ATP5PB	ATP synthase F(0) complex subunit B1, mitochondrial OS=Homo sapiens OX=9606 GN=ATP5PB PE=1 SV=2	-0.197693	0.216222	-0.156926	0.320302	-0.271889	1.4856	0.0407665	0.0011528
sp|O75947|ATP5H_HUMAN	ATP5PD	ATP synthase subunit d, mitochondrial OS=Homo sapiens OX=9606 GN=ATP5PD PE=1 SV=3	-0.0681987	0.0334115	-0.0628935	0.0847916	-0.188365	0.873693	0.00530524	0.0011528
sp|P18859-2|ATP5J_HUMAN	ATP5PF	Isoform 2 of ATP synthase-coupling factor 6, mitochondrial OS=Homo sapiens OX=9606 GN=ATP5PF	0.298983	0.0324957	-0.0301475	0.00488339	0.602547	0.519656	-0.329131	0.010246
sp|P48047|ATPO_HUMAN	ATP5PO	ATP synthase subunit O, mitochondrial OS=Homo sapiens OX=9606 GN=ATP5PO PE=1 SV=1	0.0153043	0.00969534	0.0248568	0.0399629	-0.106677	0.665844	0.00955251	0.0011528
sp|Q99766|ATP5S_HUMAN	ATP5S	ATP synthase subunit s, mitochondrial OS=Homo sapiens OX=9606 GN=ATP5S PE=1 SV=3	0.253941	0.164944	0.153949	0.173798	0.163069	0.41552	-0.0999919	0.00958133
sp|Q15904|VAS1_HUMAN	ATP6AP1	V-type proton ATPase subunit S1 OS=Homo sapiens OX=9606 GN=ATP6AP1 PE=1 SV=2	-0.0519095	0.0427526	0.0249417	0.0446679	-0.00507082	0.0188295	0.0768513	0.0366052
sp|O75787|RENR_HUMAN	ATP6AP2	Renin receptor OS=Homo sapiens OX=9606 GN=ATP6AP2 PE=1 SV=2	0.0660337	0.0323705	0.0460003	0.0554481	-0.0312494	0.08242	-0.0200334	0.0011528
sp|Q93050-3|VPP1_HUMAN	ATP6V0A1	Isoform 3 of V-type proton ATPase 116 kDa subunit a isoform 1 OS=Homo sapiens OX=9606 GN=ATP6V0A1	0.103085	0.199564	0.0596224	0.185183	0.152085	1.5653	-0.0434625	0.0123683
sp|Q9Y487|VPP2_HUMAN	ATP6V0A2	V-type proton ATPase 116 kDa subunit a isoform 2 OS=Homo sapiens OX=9606 GN=ATP6V0A2 PE=1 SV=2	0.0307593	0.0303406	0.0461601	0.144693	0.0324905	0.207284	0.0154008	0.0011528
sp|P27449|VATL_HUMAN	ATP6V0C	V-type proton ATPase 16 kDa proteolipid subunit OS=Homo sapiens OX=9606 GN=ATP6V0C PE=1 SV=1	-0.227198	0.0611377	-0.284536	0.225302	-0.309499	0.549177	-0.0573379	0.0011528
tr|F5GYQ1|F5GYQ1_HUMAN	ATP6V0D1	V-type proton ATPase subunit OS=Homo sapiens OX=9606 GN=ATP6V0D1 PE=1 SV=1	0.0945483	0.153664	0.0629913	0.182832	0.1734	1.72893	-0.031557	0.00410437
sp|P38606|VATA_HUMAN	ATP6V1A	V-type proton ATPase catalytic subunit A OS=Homo sapiens OX=9606 GN=ATP6V1A PE=1 SV=2	0.0956466	0.643808	0.0704331	0.587133	0.184342	6.04431	-0.0252135	0.0123683
sp|P21281|VATB2_HUMAN	ATP6V1B2	V-type proton ATPase subunit B, brain isoform OS=Homo sapiens OX=9606 GN=ATP6V1B2 PE=1 SV=3	-0.00586265	0.00266296	-0.033616	0.101887	-0.331355	5.45842	-0.0277533	0.0071558
sp|P21283|VATC1_HUMAN	ATP6V1C1	V-type proton ATPase subunit C 1 OS=Homo sapiens OX=9606 GN=ATP6V1C1 PE=1 SV=4	-0.0208612	0.0208593	0.0171757	0.0400511	0.266612	4.00174	0.0380369	0.0123683
sp|Q9Y5K8|VATD_HUMAN	ATP6V1D	V-type proton ATPase subunit D OS=Homo sapiens OX=9606 GN=ATP6V1D PE=1 SV=1	0.0891158	0.150451	0.0454972	0.120456	-0.0519499	0.332399	-0.0436187	0.0123683
sp|P36543|VATE1_HUMAN	ATP6V1E1	V-type proton ATPase subunit E 1 OS=Homo sapiens OX=9606 GN=ATP6V1E1 PE=1 SV=1	-0.0366688	0.0723559	-0.0220605	0.0918578	-0.260825	9.5817	0.0146083	0.0011528
sp|Q16864-2|VATF_HUMAN	ATP6V1F	Isoform 2 of V-type proton ATPase subunit F OS=Homo sapiens OX=9606 GN=ATP6V1F	-0.241872	0.227913	0.131307	0.184707	0.166559	0.564378	0.373179	0.625959
sp|O75348|VATG1_HUMAN	ATP6V1G1	V-type proton ATPase subunit G 1 OS=Homo sapiens OX=9606 GN=ATP6V1G1 PE=1 SV=3	-0.0389326	0.0299277	-0.0353628	0.0741064	-0.299617	4.00833	0.00356973	0.0011528
sp|Q9UI12|VATH_HUMAN	ATP6V1H	V-type proton ATPase subunit H OS=Homo sapiens OX=9606 GN=ATP6V1H PE=1 SV=1	0.0422239	0.0460424	0.0829055	0.367748	-0.0679497	0.572331	0.0406815	0.012901
sp|Q04656-3|ATP7A_HUMAN	ATP7A	Isoform 2 of Copper-transporting ATPase 1 OS=Homo sapiens OX=9606 GN=ATP7A	0.0460068	0.0587863	0.0906255	0.454634	0.0147018	0.0842948	0.0446188	0.0202946
sp|P35670|ATP7B_HUMAN	ATP7B	Copper-transporting ATPase 2 OS=Homo sapiens OX=9606 GN=ATP7B PE=1 SV=4	0.0454369	0.0293875	0.0312739	0.049539	0.198987	1.45583	-0.014163	0.0011528
sp|Q9Y2Q0|AT8A1_HUMAN	ATP8A1	Phospholipid-transporting ATPase IA OS=Homo sapiens OX=9606 GN=ATP8A1 PE=1 SV=1	-0.00795515	0.000865964	0.142412	0.300946	0.0275572	0.0777291	0.150367	0.0877309
sp|O75110|ATP9A_HUMAN	ATP9A	Probable phospholipid-transporting ATPase IIA OS=Homo sapiens OX=9606 GN=ATP9A PE=1 SV=3	-0.12209	0.308684	-0.184612	1.13249	-0.197531	2.32341	-0.0625222	0.034097
sp|O43861|ATP9B_HUMAN	ATP9B	Probable phospholipid-transporting ATPase IIB OS=Homo sapiens OX=9606 GN=ATP9B PE=2 SV=4	-0.15653	0.112027	-0.0529878	0.0613767	0.0615056	0.169878	0.103542	0.0202946
tr|I3L448|I3L448_HUMAN	ATPAF1	ATP synthase mitochondrial F1 complex assembly factor 1 OS=Homo sapiens OX=9606 GN=ATPAF1 PE=1 SV=1	-0.0631629	0.0661574	-0.144903	0.604466	0.0919581	0.625309	-0.0817403	0.0550354
sp|Q8N5M1|ATPF2_HUMAN	ATPAF2	ATP synthase mitochondrial F1 complex assembly factor 2 OS=Homo sapiens OX=9606 GN=ATPAF2 PE=1 SV=1	0.0817249	0.0402283	0.0248783	0.0252147	0.051891	0.143332	-0.0568465	0.00326988
sp|Q13535|ATR_HUMAN	ATR	Serine/threonine-protein kinase ATR OS=Homo sapiens OX=9606 GN=ATR PE=1 SV=3	-0.136686	0.431368	-0.150205	0.874139	0.135186	1.4539	-0.0135191	0.0011528
sp|Q6UW56-3|ARAID_HUMAN	ATRAID	Isoform 3 of All-trans retinoic acid-induced differentiation factor OS=Homo sapiens OX=9606 GN=ATRAID	-0.0520493	0.0199925	0.122968	0.152408	-0.00477545	0.00840472	0.175018	0.0666868
sp|Q8WXE1|ATRIP_HUMAN	ATRIP	ATR-interacting protein OS=Homo sapiens OX=9606 GN=ATRIP PE=1 SV=1	-0.0685196	0.0513671	-0.144238	0.44694	0.343197	3.64045	-0.075718	0.0240589
sp|O75882|ATRN_HUMAN	ATRN	Attractin OS=Homo sapiens OX=9606 GN=ATRN PE=1 SV=2	0.0886557	0.113525	-0.0106143	0.0174549	-0.096537	0.672868	-0.09927	0.0929112
tr|A0A096LNL9|A0A096LNL9_HUMAN	ATRX	Transcriptional regulator ATRX (Fragment) OS=Homo sapiens OX=9606 GN=ATRX PE=1 SV=1	-0.128275	0.0723559	0.0517303	0.0557541	-0.146606	0.502004	0.180005	0.0862824
sp|P46100|ATRX_HUMAN	ATRX	Transcriptional regulator ATRX OS=Homo sapiens OX=9606 GN=ATRX PE=1 SV=5	0.0679593	0.104617	0.0868793	0.377844	-0.00584135	0.0296158	0.01892	0.0011528
sp|P54253|ATX1_HUMAN	ATXN1	Ataxin-1 OS=Homo sapiens OX=9606 GN=ATXN1 PE=1 SV=2	-0.00923922	0.00209545	0.101899	0.221482	-0.22002	1.53272	0.111139	0.0590715
sp|Q9UBB4|ATX10_HUMAN	ATXN10	Ataxin-10 OS=Homo sapiens OX=9606 GN=ATXN10 PE=1 SV=1	-0.0679738	0.0505345	-0.203176	0.739968	0.177974	1.21864	-0.135202	0.120994
sp|P0C7T5|ATX1L_HUMAN	ATXN1L	Ataxin-1-like OS=Homo sapiens OX=9606 GN=ATXN1L PE=1 SV=1	0.0697226	0.0606837	-0.0417327	0.0787693	0.158405	1.19776	-0.111455	0.0915116
tr|F8WB06|F8WB06_HUMAN	ATXN2	Ataxin-2 (Fragment) OS=Homo sapiens OX=9606 GN=ATXN2 PE=1 SV=2	-0.278124	0.0961348	-0.0145621	0.00519209	-0.0312139	0.037244	0.263562	0.0464374
tr|A0A2R8Y5A6|A0A2R8Y5A6_HUMAN	ATXN2	Ataxin-2 OS=Homo sapiens OX=9606 GN=ATXN2 PE=1 SV=1	0.0675828	0.025857	-0.0505085	0.0475243	0.326154	1.42356	-0.118091	0.0202946
sp|Q99700|ATX2_HUMAN	ATXN2	Ataxin-2 OS=Homo sapiens OX=9606 GN=ATXN2 PE=1 SV=2	-0.0244879	0.0233965	-0.0655905	0.242715	0.119795	1.24572	-0.0411026	0.012901
sp|Q8WWM7|ATX2L_HUMAN	ATXN2L	Ataxin-2-like protein OS=Homo sapiens OX=9606 GN=ATXN2L PE=1 SV=2	0.026746	0.0590401	-0.0291663	0.180021	-0.2996	18.3344	-0.0559123	0.206778
tr|H3BUF6|H3BUF6_HUMAN	ATXN2L	Ataxin-2-like protein OS=Homo sapiens OX=9606 GN=ATXN2L PE=1 SV=1	-0.0859448	0.0273438	-0.0184946	0.0115057	-0.0561642	0.102689	0.0674501	0.0011528
tr|F5H211|F5H211_HUMAN	ATXN3	Ataxin-3 OS=Homo sapiens OX=9606 GN=ATXN3 PE=1 SV=2	-0.0617471	0.05019	-0.0351658	0.0651519	-0.108929	0.691668	0.0265813	0.0011528
sp|O15265-2|ATX7_HUMAN	ATXN7	Isoform b of Ataxin-7 OS=Homo sapiens OX=9606 GN=ATXN7	-0.155425	0.112027	-0.0390266	0.0401088	0.188033	0.769642	0.116399	0.0286664
sp|Q14CW9-2|AT7L3_HUMAN	ATXN7L3	Isoform 2 of Ataxin-7-like protein 3 OS=Homo sapiens OX=9606 GN=ATXN7L3	0.0697378	0.0334115	0.215706	0.49439	0.102917	0.352456	0.145968	0.067734
sp|Q96GX2|A7L3B_HUMAN	ATXN7L3B	Ataxin-7-like protein 3B OS=Homo sapiens OX=9606 GN=ATXN7L3B PE=1 SV=2	-0.0237586	0.00935523	0.0484607	0.0534008	0.403606	2.30024	0.0722194	0.00921277
sp|Q13825|AUHM_HUMAN	AUH	Methylglutaconyl-CoA hydratase, mitochondrial OS=Homo sapiens OX=9606 GN=AUH PE=1 SV=1	-0.0144807	0.0117653	-0.0590561	0.200713	-0.06826	0.53354	-0.0445753	0.0165032
sp|Q9Y679|AUP1_HUMAN	AUP1	Ancient ubiquitous protein 1 OS=Homo sapiens OX=9606 GN=AUP1 PE=1 SV=2	-0.0730649	0.0300227	-0.00657065	0.00376489	0.101215	0.291295	0.0664943	0.00554214
sp|O14965|AURKA_HUMAN	AURKA	Aurora kinase A OS=Homo sapiens OX=9606 GN=AURKA PE=1 SV=2	0.334674	1.54858	0.281082	1.66411	-0.171733	1.41282	-0.0535914	0.0128223
sp|Q9NWT8|AKIP_HUMAN	AURKAIP1	Aurora kinase A-interacting protein OS=Homo sapiens OX=9606 GN=AURKAIP1 PE=1 SV=1	0.237616	0.187242	-0.111188	0.127531	0.17786	0.555822	-0.348804	0.420389
sp|Q96GD4-5|AURKB_HUMAN	AURKB	Isoform 5 of Aurora kinase B OS=Homo sapiens OX=9606 GN=AURKB	0.152471	0.625184	0.0892207	0.389362	-0.0684355	0.544506	-0.0632507	0.0464374
sp|Q8WXX7|AUTS2_HUMAN	AUTS2	Autism susceptibility gene 2 protein OS=Homo sapiens OX=9606 GN=AUTS2 PE=1 SV=1	0.0343786	0.018316	-0.0684561	0.103917	0.347644	2.42454	-0.102835	0.0320841
sp|Q9NQS1|AVEN_HUMAN	AVEN	Cell death regulator Aven OS=Homo sapiens OX=9606 GN=AVEN PE=1 SV=1	-0.0293663	0.0254746	0.0397182	0.0985046	0.198284	2.54191	0.0690844	0.0464374
sp|Q8NBF6|AVL9_HUMAN	AVL9	Late secretory pathway protein AVL9 homolog OS=Homo sapiens OX=9606 GN=AVL9 PE=1 SV=1	-0.0540622	0.0590401	0.0710415	0.236425	0.413307	5.66756	0.125104	0.262093
sp|O15169|AXIN1_HUMAN	AXIN1	Axin-1 OS=Homo sapiens OX=9606 GN=AXIN1 PE=1 SV=2	0.0825284	0.0810919	-0.074774	0.184707	0.402043	5.00612	-0.157302	0.288446
sp|Q9H6S1|AZI2_HUMAN	AZI2	5-azacytidine-induced protein 2 OS=Homo sapiens OX=9606 GN=AZI2 PE=1 SV=1	0.0863216	0.163202	0.0197023	0.0443388	0.100421	0.96656	-0.0666193	0.0528006
sp|P61769|B2MG_HUMAN	B2M	Beta-2-microglobulin OS=Homo sapiens OX=9606 GN=B2M PE=1 SV=1	0.0557406	0.02833	0.279099	0.947823	-0.987985	11.8477	0.223358	0.313086
sp|Q8NCR0|B3GL2_HUMAN	B3GALNT2	UDP-GalNAc:beta-1,3-N-acetylgalactosaminyltransferase 2 OS=Homo sapiens OX=9606 GN=B3GALNT2 PE=1 SV=1	0.0475115	0.0220912	0.0986386	0.143384	-0.127873	0.464633	0.051127	0.0011528
sp|Q96L58|B3GT6_HUMAN	B3GALT6	Beta-1,3-galactosyltransferase 6 OS=Homo sapiens OX=9606 GN=B3GALT6 PE=1 SV=2	0.0211662	0.0194298	-0.0315957	0.0795387	-0.474517	11.2534	-0.0527619	0.0240536
sp|O94766|B3GA3_HUMAN	B3GAT3	Galactosylgalactosylxylosylprotein 3-beta-glucuronosyltransferase 3 OS=Homo sapiens OX=9606 GN=B3GAT3 PE=1 SV=2	0.119532	0.0911908	0.151792	0.345691	0.10546	0.427968	0.0322605	0.0011528
sp|Q6Y288|B3GLT_HUMAN	B3GLCT	Beta-1,3-glucosyltransferase OS=Homo sapiens OX=9606 GN=B3GLCT PE=1 SV=2	0.087781	0.101038	0.0810458	0.2217	0.17672	1.56177	-0.00673524	0.0011528
sp|Q9NY97|B3GN2_HUMAN	B3GNT2	N-acetyllactosaminide beta-1,3-N-acetylglucosaminyltransferase 2 OS=Homo sapiens OX=9606 GN=B3GNT2 PE=1 SV=2	0.195972	0.165775	0.238689	0.513677	0.0272777	0.0637593	0.0427178	0.0011528
sp|Q6L9W6|B4GN3_HUMAN	B4GALNT3	Beta-1,4-N-acetylgalactosaminyltransferase 3 OS=Homo sapiens OX=9606 GN=B4GALNT3 PE=1 SV=2	0.0315826	0.0154455	0.0208768	0.022807	-0.219665	1.16048	-0.0107058	0.0011528
sp|P15291|B4GT1_HUMAN	B4GALT1	Beta-1,4-galactosyltransferase 1 OS=Homo sapiens OX=9606 GN=B4GALT1 PE=1 SV=5	-0.0195814	0.00418134	-0.0575867	0.0481704	0.135925	0.342841	-0.0380053	0.0011528
sp|O60512|B4GT3_HUMAN	B4GALT3	Beta-1,4-galactosyltransferase 3 OS=Homo sapiens OX=9606 GN=B4GALT3 PE=1 SV=2	-0.249876	0.303629	-0.116757	0.174014	0.0620522	0.169848	0.133119	0.0392049
sp|O43286|B4GT5_HUMAN	B4GALT5	Beta-1,4-galactosyltransferase 5 OS=Homo sapiens OX=9606 GN=B4GALT5 PE=2 SV=1	0.193863	0.163202	0.298139	0.715622	0.325033	1.61465	0.104276	0.0189988
sp|Q9UBX8|B4GT6_HUMAN	B4GALT6	Beta-1,4-galactosyltransferase 6 OS=Homo sapiens OX=9606 GN=B4GALT6 PE=1 SV=1	0.00698672	0.000648387	0.214425	0.595194	0.381448	2.72416	0.207438	0.253261
sp|O43505|B4GA1_HUMAN	B4GAT1	Beta-1,4-glucuronyltransferase 1 OS=Homo sapiens OX=9606 GN=B4GAT1 PE=1 SV=1	-0.0878596	0.0961348	-0.104595	0.325349	-0.0349362	0.154559	-0.0167357	0.0011528
sp|Q9NWV8|BABA1_HUMAN	BABAM1	BRISC and BRCA1-A complex member 1 OS=Homo sapiens OX=9606 GN=BABAM1 PE=1 SV=1	0.0236681	0.0228266	0.00629932	0.0123687	0.193367	2.95114	-0.0173688	0.0011528
sp|Q9NXR7|BABA2_HUMAN	BABAM2	BRISC and BRCA1-A complex member 2 OS=Homo sapiens OX=9606 GN=BABAM2 PE=1 SV=2	-0.0361371	0.0443098	-0.0894957	0.506226	0.37146	10.6676	-0.0533586	0.0440905
sp|P56817|BACE1_HUMAN	BACE1	Beta-secretase 1 OS=Homo sapiens OX=9606 GN=BACE1 PE=1 SV=3	-0.0344467	0.0130874	0.129528	0.189531	0.0895294	0.254521	0.163975	0.067734
sp|O14867|BACH1_HUMAN	BACH1	Transcription regulator protein BACH1 OS=Homo sapiens OX=9606 GN=BACH1 PE=1 SV=2	0.105405	0.137075	-0.023964	0.0397473	0.428311	4.70553	-0.129369	0.14353
sp|Q9BYV9|BACH2_HUMAN	BACH2	Transcription regulator protein BACH2 OS=Homo sapiens OX=9606 GN=BACH2 PE=1 SV=1	-0.111938	0.0831082	-0.0303128	0.0362134	-0.279598	1.92395	0.0816255	0.0177608
sp|Q92934|BAD_HUMAN	BAD	Bcl2-associated agonist of cell death OS=Homo sapiens OX=9606 GN=BAD PE=1 SV=3	0.0366886	0.0231315	0.0134493	0.0176129	0.145409	0.923997	-0.0232392	0.0011528
tr|J3QTA2|J3QTA2_HUMAN	BAG1	BAG family molecular chaperone regulator 1 OS=Homo sapiens OX=9606 GN=BAG1 PE=1 SV=1	-0.131239	0.0893039	-0.107651	0.171798	-0.0396382	0.107665	0.023588	0.0011528
sp|O95816|BAG2_HUMAN	BAG2	BAG family molecular chaperone regulator 2 OS=Homo sapiens OX=9606 GN=BAG2 PE=1 SV=1	0.0799965	0.199789	0.16999	1.83472	-0.57911	23.3307	0.0899932	0.222891
sp|O95817|BAG3_HUMAN	BAG3	BAG family molecular chaperone regulator 3 OS=Homo sapiens OX=9606 GN=BAG3 PE=1 SV=3	0.0614799	0.0513671	0.111329	0.347226	-0.0505996	0.245039	0.0498493	0.0107112
sp|O95429|BAG4_HUMAN	BAG4	BAG family molecular chaperone regulator 4 OS=Homo sapiens OX=9606 GN=BAG4 PE=1 SV=1	0.124716	0.112346	0.071525	0.119139	0.225953	1.40823	-0.0531908	0.0071558
sp|Q9UL15-2|BAG5_HUMAN	BAG5	Isoform 2 of BAG family molecular chaperone regulator 5 OS=Homo sapiens OX=9606 GN=BAG5	0.0933822	0.112901	0.0222681	0.0386448	-0.0309873	0.139519	-0.0711141	0.0308292
sp|P46379-3|BAG6_HUMAN	BAG6	Isoform 3 of Large proline-rich protein BAG6 OS=Homo sapiens OX=9606 GN=BAG6	0.0151844	0.0188863	0.080915	0.475094	-0.000626176	0.00341034	0.0657306	0.102157
sp|Q8TBE0-3|BAHD1_HUMAN	BAHD1	Isoform 3 of Bromo adjacent homology domain-containing 1 protein OS=Homo sapiens OX=9606 GN=BAHD1	0.0219461	0.0170377	0.10108	0.350287	-0.0110086	0.045337	0.0791338	0.0484539
sp|Q9UQB8-4|BAIP2_HUMAN	BAIAP2	Isoform 4 of Brain-specific angiogenesis inhibitor 1-associated protein 2 OS=Homo sapiens OX=9606 GN=BAIAP2	0.0604081	0.116483	0.166934	1.50916	0.109983	1.45405	0.106526	0.369301
sp|Q9UHR4|BI2L1_HUMAN	BAIAP2L1	Brain-specific angiogenesis inhibitor 1-associated protein 2-like protein 1 OS=Homo sapiens OX=9606 GN=BAIAP2L1 PE=1 SV=2	-0.0132247	0.0102834	0.0120795	0.0261557	-0.129734	1.39798	0.0253042	0.0014605
sp|Q16611|BAK_HUMAN	BAK1	Bcl-2 homologous antagonist/killer OS=Homo sapiens OX=9606 GN=BAK1 PE=1 SV=1	-0.0453425	0.0198628	0.00971003	0.00733724	-0.014069	0.0318137	0.0550526	0.0014605
sp|O75531|BAF_HUMAN	BANF1	Barrier-to-autointegration factor OS=Homo sapiens OX=9606 GN=BANF1 PE=1 SV=1	0.159682	0.0767377	0.238576	0.364898	0.539643	2.50416	0.0788941	0.00570194
sp|Q8N9N5|BANP_HUMAN	BANP	Protein BANP OS=Homo sapiens OX=9606 GN=BANP PE=1 SV=3	-0.0287018	0.0287951	-0.0811573	0.353093	0.21091	2.91155	-0.0524555	0.0294256
sp|Q92560|BAP1_HUMAN	BAP1	Ubiquitin carboxyl-terminal hydrolase BAP1 OS=Homo sapiens OX=9606 GN=BAP1 PE=1 SV=2	0.0579333	0.0656643	0.0653675	0.200694	0.134482	1.29598	0.00743419	0.0011528
sp|Q8IXM2-3|BAP18_HUMAN	BAP18	Isoform 3 of Chromatin complexes subunit BAP18 OS=Homo sapiens OX=9606 GN=BAP18	-0.0924197	0.0723559	-0.198646	0.62116	-0.289977	2.17536	-0.106226	0.047673
sp|Q8IXM2-2|BAP18_HUMAN	BAP18	Isoform 2 of Chromatin complexes subunit BAP18 OS=Homo sapiens OX=9606 GN=BAP18	0.0484253	0.0170377	0.100454	0.102324	-0.0169401	0.031231	0.0520291	0.0011528
sp|Q99728|BARD1_HUMAN	BARD1	BRCA1-associated RING domain protein 1 OS=Homo sapiens OX=9606 GN=BARD1 PE=1 SV=2	0.0275389	0.0194298	0.019723	0.0321427	0.226486	2.00422	-0.00781591	0.0011528
sp|Q6ZT62|BGIN_HUMAN	BARGIN	Bargin OS=Homo sapiens OX=9606 GN=BARGIN PE=1 SV=2	0.0372347	0.0204064	0.00199275	0.00124693	0.702138	9.90309	-0.035242	0.0011528
sp|P80723|BASP1_HUMAN	BASP1	Brain acid soluble protein 1 OS=Homo sapiens OX=9606 GN=BASP1 PE=1 SV=2	0.222321	0.172191	0.0713166	0.0746634	-2.39122	12.5784	-0.151004	0.0392049
sp|Q07812-2|BAX_HUMAN	BAX	Isoform Beta of Apoptosis regulator BAX OS=Homo sapiens OX=9606 GN=BAX	-0.0867456	0.0790995	-0.0825271	0.19333	0.160493	1.09611	0.00421852	0.0011528
sp|Q9NRL2|BAZ1A_HUMAN	BAZ1A	Bromodomain adjacent to zinc finger domain protein 1A OS=Homo sapiens OX=9606 GN=BAZ1A PE=1 SV=2	0.00255147	0.000157901	-0.0454217	0.0918578	0.299159	2.97072	-0.0479732	0.010246
sp|Q9UIG0|BAZ1B_HUMAN	BAZ1B	Tyrosine-protein kinase BAZ1B OS=Homo sapiens OX=9606 GN=BAZ1B PE=1 SV=2	-0.0120537	0.00514998	-0.0256027	0.035973	0.272509	2.13414	-0.013549	0.0011528
sp|Q9UIF9|BAZ2A_HUMAN	BAZ2A	Bromodomain adjacent to zinc finger domain protein 2A OS=Homo sapiens OX=9606 GN=BAZ2A PE=1 SV=4	0.0256616	0.0131498	-0.0187965	0.0232302	-0.0047616	0.0128143	-0.0444581	0.00326988
sp|Q9UIF8|BAZ2B_HUMAN	BAZ2B	Bromodomain adjacent to zinc finger domain protein 2B OS=Homo sapiens OX=9606 GN=BAZ2B PE=1 SV=3	0.0141699	0.00871347	0.128729	0.441037	-0.188772	1.58574	0.114559	0.110479
sp|Q9BXH1|BBC3_HUMAN	BBC3	Bcl-2-binding component 3 OS=Homo sapiens OX=9606 GN=BBC3 PE=1 SV=1	-0.129769	0.0603087	-0.0471356	0.0401864	-0.452268	2.11432	0.0826339	0.00751412
sp|Q8NFJ9-2|BBS1_HUMAN	BBS1	Isoform 3 of Bardet-Biedl syndrome 1 protein OS=Homo sapiens OX=9606 GN=BBS1	-0.0118572	0.00184479	-0.165993	0.280532	0.440357	2.42061	-0.154136	0.0550354
sp|Q9BXC9|BBS2_HUMAN	BBS2	Bardet-Biedl syndrome 2 protein OS=Homo sapiens OX=9606 GN=BBS2 PE=1 SV=1	-0.251574	0.580721	-0.107252	0.224278	0.340133	2.9379	0.144323	0.107235
sp|Q96RK4-2|BBS4_HUMAN	BBS4	Isoform 2 of Bardet-Biedl syndrome 4 protein OS=Homo sapiens OX=9606 GN=BBS4	-0.0876971	0.155659	0.0583612	0.182227	-0.0982335	0.855754	0.146058	0.474123
sp|Q8IWZ6|BBS7_HUMAN	BBS7	Bardet-Biedl syndrome 7 protein OS=Homo sapiens OX=9606 GN=BBS7 PE=1 SV=2	0.05993	0.0376217	-0.00879705	0.0101671	0.290856	2.26492	-0.0687271	0.014993
sp|Q3SYG4|PTHB1_HUMAN	BBS9	Protein PTHB1 OS=Homo sapiens OX=9606 GN=BBS9 PE=1 SV=1	-0.168834	0.137012	-0.123049	0.194427	0.392845	2.26437	0.0457853	0.0011528
sp|Q8WY36|BBX_HUMAN	BBX	HMG box transcription factor BBX OS=Homo sapiens OX=9606 GN=BBX PE=1 SV=1	0.00808643	0.00576054	0.0437762	0.135641	0.418988	11.4157	0.0356898	0.0107112
sp|P50895|BCAM_HUMAN	BCAM	Basal cell adhesion molecule OS=Homo sapiens OX=9606 GN=BCAM PE=1 SV=2	-0.0755462	0.0699862	-0.10471	0.296608	-0.308382	2.94239	-0.0291643	0.0011528
sp|Q9UHQ4-2|BAP29_HUMAN	BCAP29	Isoform 2 of B-cell receptor-associated protein 29 OS=Homo sapiens OX=9606 GN=BCAP29	-0.0932316	0.0585496	-0.182569	0.434371	-0.203349	1.04682	-0.0893375	0.0202946
sp|P51572-2|BAP31_HUMAN	BCAP31	Isoform 2 of B-cell receptor-associated protein 31 OS=Homo sapiens OX=9606 GN=BCAP31	-0.14262	0.125882	-0.130528	0.262903	-0.0223935	0.0616001	0.0120921	0.0011528
sp|P56945-6|BCAR1_HUMAN	BCAR1	Isoform 6 of Breast cancer anti-estrogen resistance protein 1 OS=Homo sapiens OX=9606 GN=BCAR1	0.0803004	0.112027	0.0707288	0.228419	0.237362	2.81386	-0.00957158	0.0011528
sp|O75934|SPF27_HUMAN	BCAS2	Pre-mRNA-splicing factor SPF27 OS=Homo sapiens OX=9606 GN=BCAS2 PE=1 SV=1	0.0158709	0.0163589	0.0122259	0.0297572	0.16348	2.2476	-0.003645	0.0011528
sp|Q9H6U6|BCAS3_HUMAN	BCAS3	Breast carcinoma-amplified sequence 3 OS=Homo sapiens OX=9606 GN=BCAS3 PE=1 SV=3	0.0463133	0.060401	-0.00727525	0.0158813	-0.077157	0.738924	-0.0535886	0.034097
sp|Q8TDM0|BCAS4_HUMAN	BCAS4	Breast carcinoma-amplified sequence 4 OS=Homo sapiens OX=9606 GN=BCAS4 PE=1 SV=1	0.0122395	0.00188631	0.279323	0.637515	0.241896	1.02977	0.267084	0.284567
sp|P54687-5|BCAT1_HUMAN	BCAT1	Isoform 5 of Branched-chain-amino-acid aminotransferase, cytosolic OS=Homo sapiens OX=9606 GN=BCAT1	0.107521	0.150451	0.19296	0.84727	0.209969	1.85576	0.0854386	0.0471677
tr|M0QXF9|M0QXF9_HUMAN	BCAT2	Branched-chain-amino-acid aminotransferase (Fragment) OS=Homo sapiens OX=9606 GN=BCAT2 PE=1 SV=1	0.0251294	0.0254746	-0.0171138	0.0401864	-0.497165	7.86967	-0.0422432	0.0170347
sp|Q9P287|BCCIP_HUMAN	BCCIP	BRCA2 and CDKN1A-interacting protein OS=Homo sapiens OX=9606 GN=BCCIP PE=1 SV=1	0.0165599	0.0108776	-0.114687	0.434371	0.00484267	0.0193321	-0.131247	0.23397
sp|Q9P287-2|BCCIP_HUMAN	BCCIP	Isoform 2 of BRCA2 and CDKN1A-interacting protein OS=Homo sapiens OX=9606 GN=BCCIP	-0.0040871	0.000984034	0.00310946	0.00488339	0.194548	3.23163	0.00719655	0.0011528
sp|P21953|ODBB_HUMAN	BCKDHB	2-oxoisovalerate dehydrogenase subunit beta, mitochondrial OS=Homo sapiens OX=9606 GN=BCKDHB PE=1 SV=2	0.164966	0.174118	0.139812	0.300764	0.00387964	0.00914811	-0.0251542	0.0011528
sp|O14874|BCKD_HUMAN	BCKDK	[3-methyl-2-oxobutanoate dehydrogenase [lipoamide]] kinase, mitochondrial OS=Homo sapiens OX=9606 GN=BCKDK PE=1 SV=2	-0.0141554	0.00825525	-0.201985	0.857396	0.0164558	0.0618937	-0.187829	0.42466
sp|O95999|BCL10_HUMAN	BCL10	B-cell lymphoma/leukemia 10 OS=Homo sapiens OX=9606 GN=BCL10 PE=1 SV=1	0.0741887	0.0862771	-0.0374844	0.0851803	-0.250199	3.21693	-0.111673	0.14353
sp|Q9H165|BC11A_HUMAN	BCL11A	B-cell lymphoma/leukemia 11A OS=Homo sapiens OX=9606 GN=BCL11A PE=1 SV=2	-0.0874098	0.0903069	-0.0333623	0.0622443	-0.298251	2.93412	0.0540474	0.0123683
sp|Q9C0K0|BC11B_HUMAN	BCL11B	B-cell lymphoma/leukemia 11B OS=Homo sapiens OX=9606 GN=BCL11B PE=1 SV=1	0.0207986	0.00511479	0.0425247	0.0345607	0.159845	0.436576	0.0217261	0.0011528
sp|Q07817|B2CL1_HUMAN	BCL2L1	Bcl-2-like protein 1 OS=Homo sapiens OX=9606 GN=BCL2L1 PE=1 SV=1	0.16519	0.0961348	-0.218522	0.373647	0.0716762	0.173758	-0.383713	0.607816
sp|Q9HB09|B2L12_HUMAN	BCL2L12	Bcl-2-like protein 12 OS=Homo sapiens OX=9606 GN=BCL2L12 PE=1 SV=1	0.191311	0.162655	0.0190295	0.016886	1.00095	8.4318	-0.172282	0.0834568
tr|A0A087WX97|A0A087WX97_HUMAN	BCL2L13	Bcl-2-like protein 13 OS=Homo sapiens OX=9606 GN=BCL2L13 PE=1 SV=1	-0.0251655	0.014895	0.0599371	0.109892	0.203112	1.42878	0.0851026	0.0308292
sp|Q4VC05|BCL7A_HUMAN	BCL7A	B-cell CLL/lymphoma 7 protein family member A OS=Homo sapiens OX=9606 GN=BCL7A PE=1 SV=1	0.000680395	4.32496e-05	0.0151996	0.0174549	-0.304483	2.11434	0.0145192	0.0011528
tr|F2Z3H6|F2Z3H6_HUMAN	BCL7B	B-cell CLL/lymphoma 7 protein family member B OS=Homo sapiens OX=9606 GN=BCL7B PE=1 SV=2	-0.0551125	0.0225552	-0.120737	0.158134	-0.122039	0.359753	-0.0656245	0.00364253
tr|I3L1Q2|I3L1Q2_HUMAN	BCL7C	B-cell CLL/lymphoma 7 protein family member C (Fragment) OS=Homo sapiens OX=9606 GN=BCL7C PE=1 SV=1	-0.127475	0.159185	-0.0593334	0.108151	0.200607	1.48261	0.0681417	0.0170053
sp|O00512|BCL9_HUMAN	BCL9	B-cell CLL/lymphoma 9 protein OS=Homo sapiens OX=9606 GN=BCL9 PE=1 SV=4	-0.0574189	0.0452726	-0.0513813	0.103196	0.546381	6.00174	0.00603757	0.0011528
sp|Q86UU0|BCL9L_HUMAN	BCL9L	B-cell CLL/lymphoma 9-like protein OS=Homo sapiens OX=9606 GN=BCL9L PE=1 SV=1	-0.020125	0.00514998	0.13447	0.173798	0.149086	0.442225	0.154595	0.0413234
sp|Q9NYF8|BCLF1_HUMAN	BCLAF1	Bcl-2-associated transcription factor 1 OS=Homo sapiens OX=9606 GN=BCLAF1 PE=1 SV=2	-0.00262352	0.000157901	-0.0900477	0.354915	-0.0291843	0.163925	-0.0874241	0.0984128
tr|E9PK91|E9PK91_HUMAN	BCLAF1	Bcl-2-associated transcription factor 1 OS=Homo sapiens OX=9606 GN=BCLAF1 PE=1 SV=1	-0.00862262	0.000573887	-0.071416	0.0784804	0.363261	1.7379	-0.0627934	0.00326988
sp|A2AJT9|BCLA3_HUMAN	BCLAF3	BCLAF1 and THRAP3 family member 3 OS=Homo sapiens OX=9606 GN=BCLAF3 PE=1 SV=1	0.0902073	0.0568993	0.0310202	0.0362134	0.115769	0.475267	-0.0591871	0.00751412
sp|Q6W2J9|BCOR_HUMAN	BCOR	BCL-6 corepressor OS=Homo sapiens OX=9606 GN=BCOR PE=1 SV=1	-0.107564	0.274	-0.0815782	0.343723	0.22886	3.13834	0.0259857	0.00326988
sp|Q5H9F3-3|BCORL_HUMAN	BCORL1	Isoform 3 of BCL-6 corepressor-like protein 1 OS=Homo sapiens OX=9606 GN=BCORL1	0.10097	0.386212	0.0867893	0.53035	0.0738661	0.834376	-0.0141808	0.0011528
sp|P11274|BCR_HUMAN	BCR	Breakpoint cluster region protein OS=Homo sapiens OX=9606 GN=BCR PE=1 SV=2	-0.0524858	0.0723559	-0.0944397	0.461585	0.114276	1.26057	-0.0419539	0.0170347
sp|Q9Y276|BCS1_HUMAN	BCS1L	Mitochondrial chaperone BCS1 OS=Homo sapiens OX=9606 GN=BCS1L PE=1 SV=1	0.0262822	0.0194298	0.0231897	0.0396453	0.210574	1.9009	-0.00309244	0.0011528
sp|Q9BUT1|BDH2_HUMAN	BDH2	3-hydroxybutyrate dehydrogenase type 2 OS=Homo sapiens OX=9606 GN=BDH2 PE=1 SV=2	0.111869	0.103668	0.113013	0.263479	0.772319	10.3439	0.00114426	0.00108779
sp|A6H8Y1|BDP1_HUMAN	BDP1	Transcription factor TFIIIB component B'' homolog OS=Homo sapiens OX=9606 GN=BDP1 PE=1 SV=3	-0.361971	0.259907	-0.383707	0.564625	-0.662681	2.49949	-0.0217358	0.0011528
sp|Q14457|BECN1_HUMAN	BECN1	Beclin-1 OS=Homo sapiens OX=9606 GN=BECN1 PE=1 SV=2	-0.0284212	0.020178	-0.10632	0.336453	0.0120277	0.0454706	-0.0778986	0.034097
tr|A0A1B0GVM0|A0A1B0GVM0_HUMAN	BEGAIN	Brain-enriched guanylate kinase-associated protein OS=Homo sapiens OX=9606 GN=BEGAIN PE=1 SV=1	0.0131651	0.00234751	0.110046	0.15072	0.359918	1.8614	0.096881	0.0148416
sp|Q5T5X7|BEND3_HUMAN	BEND3	BEN domain-containing protein 3 OS=Homo sapiens OX=9606 GN=BEND3 PE=1 SV=1	-0.099286	0.143551	-0.0602283	0.15072	-0.109416	0.788061	0.0390577	0.0071558
sp|Q6ZU67|BEND4_HUMAN	BEND4	BEN domain-containing protein 4 OS=Homo sapiens OX=9606 GN=BEND4 PE=2 SV=3	-0.117192	0.0453949	-0.0398317	0.0316018	-0.223104	0.692002	0.07736	0.00501775
sp|Q8N7W2|BEND7_HUMAN	BEND7	BEN domain-containing protein 7 OS=Homo sapiens OX=9606 GN=BEND7 PE=1 SV=2	-0.0442044	0.0158782	-0.121174	0.142606	-0.0544152	0.118498	-0.0769699	0.0071558
tr|H7C1N3|H7C1N3_HUMAN	BET1	BET1 homolog (Fragment) OS=Homo sapiens OX=9606 GN=BET1 PE=1 SV=1	0.0310179	0.0131498	0.0755411	0.100961	-0.237883	1.17143	0.0445232	0.0011528
tr|B8ZZS0|B8ZZS0_HUMAN	BET1L	BET1-like protein OS=Homo sapiens OX=9606 GN=BET1L PE=1 SV=1	-0.0322908	0.0178967	0.15463	0.380946	0.141854	0.704347	0.186921	0.21414
sp|Q9NZS9|BFAR_HUMAN	BFAR	Bifunctional apoptosis regulator OS=Homo sapiens OX=9606 GN=BFAR PE=1 SV=1	-0.0972413	0.03056	-0.01412	0.00758588	-0.204645	0.524092	0.0831212	0.00341354
sp|Q9H694|BICC1_HUMAN	BICC1	Protein bicaudal C homolog 1 OS=Homo sapiens OX=9606 GN=BICC1 PE=1 SV=2	0.29018	0.290259	0.0950055	0.0996195	-0.298779	1.14642	-0.195175	0.0752241
sp|Q96G01|BICD1_HUMAN	BICD1	Protein bicaudal D homolog 1 OS=Homo sapiens OX=9606 GN=BICD1 PE=1 SV=3	-0.014927	0.0108776	0.0710925	0.246045	-0.167032	1.81736	0.0860194	0.0907568
sp|Q8TD16-2|BICD2_HUMAN	BICD2	Isoform 2 of Protein bicaudal D homolog 2 OS=Homo sapiens OX=9606 GN=BICD2	-0.0180697	0.015491	-0.0615813	0.194992	0.287991	4.96257	-0.0435117	0.0123683
sp|Q9NZM4|BICRA_HUMAN	BICRA	BRD4-interacting chromatin-remodeling complex-associated protein OS=Homo sapiens OX=9606 GN=BICRA PE=1 SV=2	-0.0661496	0.0780199	-0.0485736	0.126508	0.0620367	0.404389	0.0175759	0.0011528
sp|P55957-2|BID_HUMAN	BID	Isoform 2 of BH3-interacting domain death agonist OS=Homo sapiens OX=9606 GN=BID	0.0237307	0.0101316	0.11995	0.22705	-0.205333	1.06706	0.0962189	0.0242204
sp|O00499|BIN1_HUMAN	BIN1	Myc box-dependent-interacting protein 1 OS=Homo sapiens OX=9606 GN=BIN1 PE=1 SV=1	-0.282612	0.18494	-0.512515	1.06841	3.57361	14.1965	-0.229903	0.0779658
sp|Q9NQY0|BIN3_HUMAN	BIN3	Bridging integrator 3 OS=Homo sapiens OX=9606 GN=BIN3 PE=1 SV=1	0.0125158	0.00804237	0.0444155	0.0993474	-0.281082	3.09326	0.0318998	0.00294334
sp|Q13490|BIRC2_HUMAN	BIRC2	Baculoviral IAP repeat-containing protein 2 OS=Homo sapiens OX=9606 GN=BIRC2 PE=1 SV=2	0.0724766	0.0722181	0.0506778	0.108366	0.4179	4.69897	-0.0217989	0.0011528
tr|A0A0B4J1S3|A0A0B4J1S3_HUMAN	BIRC5	Baculoviral IAP repeat-containing protein 5 OS=Homo sapiens OX=9606 GN=BIRC5 PE=1 SV=1	0.150031	0.0788379	0.261028	0.494627	0.274896	1.09064	0.110997	0.0160051
sp|Q9NR09|BIRC6_HUMAN	BIRC6	Baculoviral IAP repeat-containing protein 6 OS=Homo sapiens OX=9606 GN=BIRC6 PE=1 SV=2	-0.078221	0.190529	-0.124218	0.874139	0.0966207	1.16986	-0.0459975	0.0308292
tr|R4GMW8|R4GMW8_HUMAN	BIVM-ERCC5	BIVM-ERCC5 readthrough OS=Homo sapiens OX=9606 GN=BIVM-ERCC5 PE=1 SV=2	-0.0363133	0.0199925	0.0262026	0.0332472	-0.383154	3.41111	0.0625159	0.010246
sp|P54132|BLM_HUMAN	BLM	Bloom syndrome protein OS=Homo sapiens OX=9606 GN=BLM PE=1 SV=1	0.0428878	0.0746814	0.243166	3.24923	-0.0524658	0.563713	0.200278	2.10385
sp|Q13867|BLMH_HUMAN	BLMH	Bleomycin hydrolase OS=Homo sapiens OX=9606 GN=BLMH PE=1 SV=1	0.0830074	0.207995	0.122432	0.815492	-0.553738	9.42022	0.0394247	0.0188831
sp|P78537|BL1S1_HUMAN	BLOC1S1	Biogenesis of lysosome-related organelles complex 1 subunit 1 OS=Homo sapiens OX=9606 GN=BLOC1S1 PE=1 SV=2	0.0291135	0.0245331	0.030055	0.0680222	0.059889	0.378729	0.000941467	0.00108779
sp|Q6QNY1|BL1S2_HUMAN	BLOC1S2	Biogenesis of lysosome-related organelles complex 1 subunit 2 OS=Homo sapiens OX=9606 GN=BLOC1S2 PE=1 SV=1	0.1196	0.0454522	0.130391	0.14199	0.344336	1.28878	0.0107914	0.0011528
sp|Q6QNY0|BL1S3_HUMAN	BLOC1S3	Biogenesis of lysosome-related organelles complex 1 subunit 3 OS=Homo sapiens OX=9606 GN=BLOC1S3 PE=1 SV=1	-0.0289687	0.018316	-0.00662598	0.00711043	0.0870631	0.423957	0.0223427	0.0011528
sp|Q9NUP1|BL1S4_HUMAN	BLOC1S4	Biogenesis of lysosome-related organelles complex 1 subunit 4 OS=Homo sapiens OX=9606 GN=BLOC1S4 PE=1 SV=1	0.0952196	0.094176	0.19685	0.743664	0.133796	0.845397	0.10163	0.0667975
sp|Q8TDH9|BL1S5_HUMAN	BLOC1S5	Biogenesis of lysosome-related organelles complex 1 subunit 5 OS=Homo sapiens OX=9606 GN=BLOC1S5 PE=1 SV=1	0.00974063	0.00962291	0.0227093	0.0647732	-0.173708	2.95114	0.0129687	0.0011528
tr|H3BST1|H3BST1_HUMAN	BLOC1S6	Biogenesis of lysosome-related organelles complex 1 subunit 6 OS=Homo sapiens OX=9606 GN=BLOC1S6 PE=1 SV=1	0.122387	0.0699862	0.191792	0.354915	0.148614	0.514559	0.0694052	0.0071558
sp|P53004|BIEA_HUMAN	BLVRA	Biliverdin reductase A OS=Homo sapiens OX=9606 GN=BLVRA PE=1 SV=2	-0.00329465	0.000157901	0.0982559	0.257764	-0.275876	2.44082	0.101551	0.067734
sp|P30043|BLVRB_HUMAN	BLVRB	Flavin reductase (NADPH) OS=Homo sapiens OX=9606 GN=BLVRB PE=1 SV=3	0.170853	0.24019	0.149855	0.394543	0.0408034	0.145015	-0.0209978	0.0011528
sp|Q9H2G9|GO45_HUMAN	BLZF1	Golgin-45 OS=Homo sapiens OX=9606 GN=BLZF1 PE=1 SV=2	0.0433663	0.0254746	0.0817739	0.16161	0.501316	4.53018	0.0384076	0.0011528
sp|Q9NSY1|BMP2K_HUMAN	BMP2K	BMP-2-inducible protein kinase OS=Homo sapiens OX=9606 GN=BMP2K PE=1 SV=2	-0.0465044	0.0323705	-0.0478324	0.0912672	0.0481376	0.210953	-0.00132802	0.00108779
sp|P18075|BMP7_HUMAN	BMP7	Bone morphogenetic protein 7 OS=Homo sapiens OX=9606 GN=BMP7 PE=1 SV=1	-0.000212977	9.71084e-07	-0.0183489	0.0121403	-0.38257	1.41884	-0.0181359	0.0011528
sp|P34820|BMP8B_HUMAN	BMP8B	Bone morphogenetic protein 8B OS=Homo sapiens OX=9606 GN=BMP8B PE=2 SV=2	0.0609054	0.0158782	0.222602	0.224226	-0.270998	0.6387	0.161697	0.0177608
sp|Q14692|BMS1_HUMAN	BMS1	Ribosome biogenesis protein BMS1 homolog OS=Homo sapiens OX=9606 GN=BMS1 PE=1 SV=1	-0.155363	0.248391	-0.176083	0.609899	0.153591	1.00642	-0.0207194	0.0011528
sp|Q12981|SEC20_HUMAN	BNIP1	Vesicle transport protein SEC20 OS=Homo sapiens OX=9606 GN=BNIP1 PE=1 SV=3	0.0156949	0.0101316	0.000610276	0.000851792	0.0895367	0.618416	-0.0150846	0.0011528
tr|J3KN59|J3KN59_HUMAN	BNIP2	BCL2/adenovirus E1B 19 kDa protein-interacting protein 2 OS=Homo sapiens OX=9606 GN=BNIP2 PE=1 SV=1	0.0436752	0.0228266	0.2856	0.930743	-0.387328	2.74797	0.241925	0.377352
sp|Q12983|BNIP3_HUMAN	BNIP3	BCL2/adenovirus E1B 19 kDa protein-interacting protein 3 OS=Homo sapiens OX=9606 GN=BNIP3 PE=1 SV=3	-0.21014	0.186952	0.260893	0.573782	-0.17867	0.666427	0.471033	1.23103
sp|Q96IK1|BOD1_HUMAN	BOD1	Biorientation of chromosomes in cell division protein 1 OS=Homo sapiens OX=9606 GN=BOD1 PE=1 SV=2	0.0387915	0.0323705	-0.000103816	0.000328648	0.396444	4.88273	-0.0388953	0.00800307
sp|Q8NFC6|BD1L1_HUMAN	BOD1L1	Biorientation of chromosomes in cell division protein 1-like 1 OS=Homo sapiens OX=9606 GN=BOD1L1 PE=1 SV=2	-0.0482035	0.0723559	-0.0191384	0.0535839	-0.245263	4.09528	0.0290651	0.00958133
tr|H0Y9Y2|H0Y9Y2_HUMAN	BOD1L1	Biorientation of chromosomes in cell division protein 1-like 1 (Fragment) OS=Homo sapiens OX=9606 GN=BOD1L1 PE=1 SV=1	-0.0662573	0.034409	-0.0408343	0.0518233	-0.245641	1.38765	0.0254229	0.0011528
sp|Q9Y3E2|BOLA1_HUMAN	BOLA1	BolA-like protein 1 OS=Homo sapiens OX=9606 GN=BOLA1 PE=1 SV=1	0.172291	0.331414	0.153721	0.509482	0.416216	4.17263	-0.0185695	0.0011528
tr|A0A087WZT3|A0A087WZT3_HUMAN	BOLA2	BolA-like protein 2 OS=Homo sapiens OX=9606 GN=BOLA2 PE=1 SV=2	0.00618627	0.000573887	0.00312864	0.00218244	-0.138168	0.618475	-0.00305764	0.0011528
sp|Q53S33|BOLA3_HUMAN	BOLA3	BolA-like protein 3 OS=Homo sapiens OX=9606 GN=BOLA3 PE=1 SV=1	0.0452594	0.0323705	0.0525601	0.104244	0.280628	2.60369	0.00730072	0.0011528
sp|Q14137|BOP1_HUMAN	BOP1	Ribosome biogenesis protein BOP1 OS=Homo sapiens OX=9606 GN=BOP1 PE=1 SV=2	0.0187763	0.01479	-0.0499247	0.128001	0.28594	3.45206	-0.068701	0.0362518
tr|A0A087WV86|A0A087WV86_HUMAN	BORA	Protein aurora borealis OS=Homo sapiens OX=9606 GN=BORA PE=1 SV=1	-0.0128039	0.00209545	0.122623	0.170625	0.65974	4.67162	0.135427	0.034097
sp|Q969J3|BORC5_HUMAN	BORCS5	BLOC-1-related complex subunit 5 OS=Homo sapiens OX=9606 GN=BORCS5 PE=1 SV=1	-0.0184789	0.0101316	0.0632599	0.123484	0.0833319	0.412166	0.0817388	0.0304507
sp|Q96GS4|BORC6_HUMAN	BORCS6	BLOC-1-related complex subunit 6 OS=Homo sapiens OX=9606 GN=BORCS6 PE=1 SV=2	0.0680783	0.0626081	0.0613548	0.137438	-0.00242152	0.00814268	-0.00672353	0.0011528
tr|A0A0B4J1R7|A0A0B4J1R7_HUMAN	BORCS7-ASMT	BORCS7-ASMT readthrough (NMD candidate) OS=Homo sapiens OX=9606 GN=BORCS7-ASMT PE=1 SV=1	-0.00123825	4.32496e-05	0.247366	0.270021	0.469755	1.4527	0.248604	0.067734
sp|Q96FH0|BORC8_HUMAN	BORCS8	BLOC-1-related complex subunit 8 OS=Homo sapiens OX=9606 GN=BORCS8 PE=1 SV=1	-0.0147919	0.00871347	-0.00157182	0.00124693	-0.0678724	0.340381	0.0132201	0.0011528
sp|P07738|PMGE_HUMAN	BPGM	Bisphosphoglycerate mutase OS=Homo sapiens OX=9606 GN=BPGM PE=1 SV=2	0.105837	0.187242	0.198856	1.13826	0.352071	4.49894	0.0930185	0.0929112
sp|Q86WA6|BPHL_HUMAN	BPHL	Valacyclovir hydrolase OS=Homo sapiens OX=9606 GN=BPHL PE=1 SV=1	0.0269382	0.0233965	-0.041181	0.104707	0.138245	1.34572	-0.0681192	0.0464374
sp|P59826|BPIB3_HUMAN	BPIFB3	BPI fold-containing family B member 3 OS=Homo sapiens OX=9606 GN=BPIFB3 PE=2 SV=2	0.191793	0.162995	0.332188	0.870885	0.213026	0.878822	0.140395	0.0464374
sp|O95861|BPNT1_HUMAN	BPNT1	3'(2'),5'-bisphosphate nucleotidase 1 OS=Homo sapiens OX=9606 GN=BPNT1 PE=1 SV=1	0.017728	0.0254746	0.0422882	0.229498	0.446818	21.5086	0.0245602	0.0107112
sp|Q12830-2|BPTF_HUMAN	BPTF	Isoform 2 of Nucleosome-remodeling factor subunit BPTF OS=Homo sapiens OX=9606 GN=BPTF	-0.0570996	0.0228266	-0.213177	0.392545	-0.0285343	0.0627979	-0.156078	0.0528006
sp|Q12830|BPTF_HUMAN	BPTF	Nucleosome-remodeling factor subunit BPTF OS=Homo sapiens OX=9606 GN=BPTF PE=1 SV=3	-0.0496337	0.0767377	-0.0757433	0.38149	0.0332311	0.256727	-0.0261096	0.0071558
tr|A0A2R8Y8E0|A0A2R8Y8E0_HUMAN	BRAF	Serine/threonine-protein kinase B-raf OS=Homo sapiens OX=9606 GN=BRAF PE=1 SV=1	-0.0241508	0.0195061	-0.0196611	0.0364678	-0.0673574	0.426601	0.00448969	0.0011528
sp|Q7Z569|BRAP_HUMAN	BRAP	BRCA1-associated protein OS=Homo sapiens OX=9606 GN=BRAP PE=1 SV=2	0.0215595	0.0194298	-0.040337	0.105989	0.0967271	0.859943	-0.0618966	0.034097
sp|Q6PJG6|BRAT1_HUMAN	BRAT1	BRCA1-associated ATM activator 1 OS=Homo sapiens OX=9606 GN=BRAT1 PE=1 SV=2	0.0378772	0.0250925	0.0367512	0.0643666	0.149213	0.986831	-0.00112603	0.00108779
sp|P38398-7|BRCA1_HUMAN	BRCA1	Isoform 7 of Breast cancer type 1 susceptibility protein OS=Homo sapiens OX=9606 GN=BRCA1	-0.0159125	0.0111583	-0.0174217	0.0345559	0.00933944	0.0416351	-0.00150914	0.0011528
sp|P51587|BRCA2_HUMAN	BRCA2	Breast cancer type 2 susceptibility protein OS=Homo sapiens OX=9606 GN=BRCA2 PE=1 SV=3	-0.101951	0.159185	-0.116078	0.429047	0.244542	2.59913	-0.0141275	0.0011528
sp|P46736|BRCC3_HUMAN	BRCC3	Lys-63-specific deubiquitinase BRCC36 OS=Homo sapiens OX=9606 GN=BRCC3 PE=1 SV=2	-0.0159079	0.0101316	-0.0550093	0.120692	0.529529	6.05899	-0.0391014	0.0071558
sp|O95696-2|BRD1_HUMAN	BRD1	Isoform 2 of Bromodomain-containing protein 1 OS=Homo sapiens OX=9606 GN=BRD1	0.00190419	0.000157901	-0.012407	0.0312162	-0.239726	3.91091	-0.0143112	0.0011528
sp|P25440-2|BRD2_HUMAN	BRD2	Isoform 2 of Bromodomain-containing protein 2 OS=Homo sapiens OX=9606 GN=BRD2	-0.06031	0.112027	-0.0355223	0.122828	-0.119091	1.57555	0.0247877	0.00668511
sp|Q15059|BRD3_HUMAN	BRD3	Bromodomain-containing protein 3 OS=Homo sapiens OX=9606 GN=BRD3 PE=1 SV=1	-0.018543	0.0140944	-0.0233866	0.0464167	-0.374024	4.7167	-0.00484356	0.0011528
tr|Q6XYD6|Q6XYD6_HUMAN	BRD3OS	LP2477 OS=Homo sapiens OX=9606 GN=BRD3OS PE=2 SV=1	-0.0415247	0.0204064	-0.00961261	0.00876039	0.0968863	0.356017	0.0319121	0.0011528
sp|O60885|BRD4_HUMAN	BRD4	Bromodomain-containing protein 4 OS=Homo sapiens OX=9606 GN=BRD4 PE=1 SV=2	0.0461339	0.0385086	0.0358594	0.0777852	-0.0614775	0.360327	-0.0102745	0.0011528
sp|Q9NPI1-2|BRD7_HUMAN	BRD7	Isoform 2 of Bromodomain-containing protein 7 OS=Homo sapiens OX=9606 GN=BRD7	-0.0427017	0.050455	-0.102853	0.531322	-0.0813876	0.763287	-0.0601513	0.0464374
sp|Q9H0E9-2|BRD8_HUMAN	BRD8	Isoform 2 of Bromodomain-containing protein 8 OS=Homo sapiens OX=9606 GN=BRD8	0.053321	0.0810919	0.042994	0.152305	-0.0633458	0.591302	-0.010327	0.0011528
sp|Q9H8M2|BRD9_HUMAN	BRD9	Bromodomain-containing protein 9 OS=Homo sapiens OX=9606 GN=BRD9 PE=1 SV=2	0.0751213	0.0753233	-0.100399	0.30996	0.0504385	0.252396	-0.17552	0.401733
sp|Q92994|TF3B_HUMAN	BRF1	Transcription factor IIIB 90 kDa subunit OS=Homo sapiens OX=9606 GN=BRF1 PE=1 SV=1	0.00096761	4.32496e-05	-0.0748902	0.124133	0.0930554	0.38157	-0.0758578	0.014993
sp|Q9BX63|FANCJ_HUMAN	BRIP1	Fanconi anemia group J protein OS=Homo sapiens OX=9606 GN=BRIP1 PE=1 SV=2	-0.0109662	0.00514998	-0.0269143	0.0458489	-0.173249	1.34426	-0.0159481	0.0011528
sp|Q8TDN6|BRX1_HUMAN	BRIX1	Ribosome biogenesis protein BRX1 homolog OS=Homo sapiens OX=9606 GN=BRIX1 PE=1 SV=2	-0.0614515	0.052777	-0.105569	0.338106	-0.283751	2.90485	-0.0441171	0.00958133
sp|Q8WUW1-2|BRK1_HUMAN	BRK1	Isoform 2 of Protein BRICK1 OS=Homo sapiens OX=9606 GN=BRK1	0.0539705	0.0191979	-0.0659793	0.0613767	0.149229	0.402911	-0.11995	0.0168093
tr|G5E9I4|G5E9I4_HUMAN	BRMS1	Breast cancer metastasis suppressor 1, isoform CRA_c OS=Homo sapiens OX=9606 GN=BRMS1 PE=1 SV=1	0.084312	0.0780545	0.273911	1.60487	0.143111	0.974652	0.189599	0.438602
sp|Q5PSV4|BRM1L_HUMAN	BRMS1L	Breast cancer metastasis-suppressor 1-like protein OS=Homo sapiens OX=9606 GN=BRMS1L PE=1 SV=2	-0.0642668	0.0454522	-0.111373	0.290223	-0.0179	0.0612352	-0.047106	0.0071558
sp|Q5VW32|BROX_HUMAN	BROX	BRO1 domain-containing protein BROX OS=Homo sapiens OX=9606 GN=BROX PE=1 SV=1	-0.104877	0.177916	0.0406577	0.0934137	0.294437	4.39362	0.145535	0.35943
sp|P55201-2|BRPF1_HUMAN	BRPF1	Isoform 2 of Peregrin OS=Homo sapiens OX=9606 GN=BRPF1	0.106155	0.127613	-0.0558656	0.11498	-0.183417	1.4213	-0.16202	0.275008
sp|Q9ULD4|BRPF3_HUMAN	BRPF3	Bromodomain and PHD finger-containing protein 3 OS=Homo sapiens OX=9606 GN=BRPF3 PE=1 SV=2	0.129905	0.22482	0.109239	0.353599	0.148106	1.18429	-0.0206663	0.0011528
sp|Q8IWQ3-4|BRSK2_HUMAN	BRSK2	Isoform 4 of Serine/threonine-protein kinase BRSK2 OS=Homo sapiens OX=9606 GN=BRSK2	0.0326127	0.0228266	-0.00936382	0.0134632	0.0289325	0.119709	-0.0419766	0.0071558
sp|Q9NSI6-2|BRWD1_HUMAN	BRWD1	Isoform B of Bromodomain and WD repeat-containing protein 1 OS=Homo sapiens OX=9606 GN=BRWD1	0.0381322	0.0378515	-0.0128145	0.0272556	-0.460941	12.1959	-0.0509467	0.0240589
sp|Q6RI45|BRWD3_HUMAN	BRWD3	Bromodomain and WD repeat-containing protein 3 OS=Homo sapiens OX=9606 GN=BRWD3 PE=1 SV=2	0.020118	0.0170377	0.0213648	0.0439519	0.055733	0.355304	0.00124684	0.0011528
sp|Q9NW68|BSDC1_HUMAN	BSDC1	BSD domain-containing protein 1 OS=Homo sapiens OX=9606 GN=BSDC1 PE=1 SV=1	0.0797021	0.0911908	0.0489867	0.114015	0.150548	1.27753	-0.0307154	0.0014605
sp|P35613|BASI_HUMAN	BSG	Basigin OS=Homo sapiens OX=9606 GN=BSG PE=1 SV=2	-0.0578527	0.0571853	-0.103734	0.368057	0.159062	1.44789	-0.045881	0.0114348
tr|A0A0A0MTH9|A0A0A0MTH9_HUMAN	BTAF1	TATA-binding protein-associated factor 172 OS=Homo sapiens OX=9606 GN=BTAF1 PE=1 SV=1	-0.0406764	0.0516319	-0.0698361	0.341697	-0.11365	1.53122	-0.0291597	0.00958133
sp|Q9H0C5|BTBD1_HUMAN	BTBD1	BTB/POZ domain-containing protein 1 OS=Homo sapiens OX=9606 GN=BTBD1 PE=1 SV=1	-0.0610054	0.0300227	0.137846	0.268573	0.248792	1.34136	0.198851	0.174552
sp|A6QL63|BTBDB_HUMAN	BTBD11	Ankyrin repeat and BTB/POZ domain-containing protein BTBD11 OS=Homo sapiens OX=9606 GN=BTBD11 PE=2 SV=3	-0.160043	0.150451	-0.121538	0.218594	-0.394467	2.80227	0.0385049	0.0011528
sp|Q9BX70|BTBD2_HUMAN	BTBD2	BTB/POZ domain-containing protein 2 OS=Homo sapiens OX=9606 GN=BTBD2 PE=1 SV=1	0.000697233	4.32496e-05	0.0844034	0.165703	0.155433	0.875845	0.0837061	0.0242204
tr|A0A1B0GUL6|A0A1B0GUL6_HUMAN	BTBD8	BTB/POZ domain-containing protein 8 OS=Homo sapiens OX=9606 GN=BTBD8 PE=1 SV=1	0.0402052	0.0101316	0.0551635	0.0362134	-0.214395	0.505015	0.0149583	0.0011528
sp|Q96Q07|BTBD9_HUMAN	BTBD9	BTB/POZ domain-containing protein 9 OS=Homo sapiens OX=9606 GN=BTBD9 PE=1 SV=2	-0.086159	0.0266833	0.00372566	0.00124693	-0.175439	0.419335	0.0898846	0.0059645
sp|P43251-3|BTD_HUMAN	BTD	Isoform 3 of Biotinidase OS=Homo sapiens OX=9606 GN=BTD	0.0578861	0.0233965	0.0761901	0.087867	0.753446	4.74473	0.018304	0.0011528
sp|P20290|BTF3_HUMAN	BTF3	Transcription factor BTF3 OS=Homo sapiens OX=9606 GN=BTF3 PE=1 SV=1	0.0266595	0.0170446	-0.0159913	0.0228133	-0.0295849	0.113291	-0.0426508	0.0059645
sp|Q96K17|BT3L4_HUMAN	BTF3L4	Transcription factor BTF3 homolog 4 OS=Homo sapiens OX=9606 GN=BTF3L4 PE=1 SV=1	-0.00880002	0.00387168	-0.0796149	0.221509	-0.382205	4.3363	-0.0708149	0.0308292
sp|Q14201-2|BTG3_HUMAN	BTG3	Isoform 2 of Protein BTG3 OS=Homo sapiens OX=9606 GN=BTG3	0.0644134	0.0275582	-0.045388	0.046956	-0.0975549	0.296569	-0.109801	0.0215863
sp|Q7KYR7|BT2A1_HUMAN	BTN2A1	Butyrophilin subfamily 2 member A1 OS=Homo sapiens OX=9606 GN=BTN2A1 PE=1 SV=3	0.0463771	0.0300227	0.065586	0.130292	-0.0920061	0.472375	0.0192089	0.0011528
sp|P78410|BT3A2_HUMAN	BTN3A2	Butyrophilin subfamily 3 member A2 OS=Homo sapiens OX=9606 GN=BTN3A2 PE=1 SV=2	-0.0937963	0.0427526	-0.057352	0.0636406	-0.376309	1.9412	0.0364443	0.0011528
sp|O00478|BT3A3_HUMAN	BTN3A3	Butyrophilin subfamily 3 member A3 OS=Homo sapiens OX=9606 GN=BTN3A3 PE=1 SV=1	0.104513	0.0513671	-0.00903515	0.00630821	-0.116394	0.369875	-0.113548	0.0236554
sp|Q9Y297|FBW1A_HUMAN	BTRC	F-box/WD repeat-containing protein 1A OS=Homo sapiens OX=9606 GN=BTRC PE=1 SV=1	0.0254335	0.0189278	0.0532481	0.115173	0.315785	3.26256	0.0278146	0.0011528
sp|O43683|BUB1_HUMAN	BUB1	Mitotic checkpoint serine/threonine-protein kinase BUB1 OS=Homo sapiens OX=9606 GN=BUB1 PE=1 SV=1	0.240032	0.713105	0.32229	1.93675	0.358038	3.65534	0.0822582	0.0362518
sp|O60566-3|BUB1B_HUMAN	BUB1B	Isoform 3 of Mitotic checkpoint serine/threonine-protein kinase BUB1 beta OS=Homo sapiens OX=9606 GN=BUB1B	0.135824	0.29621	0.090402	0.296108	-0.274972	3.05554	-0.0454222	0.0107112
sp|O43684|BUB3_HUMAN	BUB3	Mitotic checkpoint protein BUB3 OS=Homo sapiens OX=9606 GN=BUB3 PE=1 SV=1	0.127115	0.838134	0.0958082	0.759753	0.0313485	0.311479	-0.0313071	0.0177608
sp|Q9BRD0|BUD13_HUMAN	BUD13	BUD13 homolog OS=Homo sapiens OX=9606 GN=BUD13 PE=1 SV=1	0.0673205	0.0356416	-0.00330498	0.00221153	0.108915	0.425565	-0.0706255	0.0107112
sp|O43709-3|BUD23_HUMAN	BUD23	Isoform 3 of Probable 18S rRNA (guanine-N(7))-methyltransferase OS=Homo sapiens OX=9606 GN=BUD23	-0.0372715	0.0273438	0.0115092	0.0174549	-0.0486486	0.24222	0.0487806	0.0107112
sp|P41223|BUD31_HUMAN	BUD31	Protein BUD31 homolog OS=Homo sapiens OX=9606 GN=BUD31 PE=1 SV=2	0.0811597	0.112027	-0.051789	0.136183	-0.0805895	0.578061	-0.132949	0.303126
sp|Q13895|BYST_HUMAN	BYSL	Bystin OS=Homo sapiens OX=9606 GN=BYSL PE=1 SV=3	-0.170855	0.947575	-0.11075	0.677037	-0.129952	1.70926	0.0601047	0.0642292
sp|Q7L1Q6-3|BZW1_HUMAN	BZW1	Isoform 3 of Basic leucine zipper and W2 domain-containing protein 1 OS=Homo sapiens OX=9606 GN=BZW1	-0.0435294	0.05019	0.000181515	0.000433178	0.417996	6.52288	0.0437109	0.0177608
sp|Q9Y6E2|BZW2_HUMAN	BZW2	Basic leucine zipper and W2 domain-containing protein 2 OS=Homo sapiens OX=9606 GN=BZW2 PE=1 SV=1	-0.0776721	0.0767377	-0.0656087	0.153496	0.389028	4.23359	0.0120634	0.0011528
sp|Q9H8K7|CJ088_HUMAN	C10orf88	Uncharacterized protein C10orf88 OS=Homo sapiens OX=9606 GN=C10orf88 PE=1 SV=2	0.118471	0.249293	0.0498203	0.132273	-0.117434	1.01136	-0.0686507	0.0413234
sp|Q9H6J7-2|CK049_HUMAN	C11orf49	Isoform 2 of UPF0705 protein C11orf49 OS=Homo sapiens OX=9606 GN=C11orf49	0.0840942	0.0334115	0.0115588	0.00819922	-0.0855736	0.222113	-0.0725353	0.0071558
sp|Q9H0W9|CK054_HUMAN	C11orf54	Ester hydrolase C11orf54 OS=Homo sapiens OX=9606 GN=C11orf54 PE=1 SV=1	-0.0229257	0.0108776	-0.0371582	0.0548751	0.151504	0.835861	-0.0142325	0.0011528
sp|Q9H3H3-3|CK068_HUMAN	C11orf68	Isoform 3 of UPF0696 protein C11orf68 OS=Homo sapiens OX=9606 GN=C11orf68	-0.0287963	0.0228266	-0.0429097	0.0992798	0.387212	6.53611	-0.0141133	0.0011528
sp|Q86VG3|CK074_HUMAN	C11orf74	Uncharacterized protein C11orf74 OS=Homo sapiens OX=9606 GN=C11orf74 PE=1 SV=1	-0.14263	0.0673445	-0.289867	0.518655	0.404096	1.7182	-0.147237	0.0304507
sp|C9JLR9|CK095_HUMAN	C11orf95	Uncharacterized protein C11orf95 OS=Homo sapiens OX=9606 GN=C11orf95 PE=1 SV=1	-0.0346764	0.0101316	-0.0809706	0.0765452	-1.35313	7.33536	-0.0462942	0.0011528
sp|Q7Z7L8|CK096_HUMAN	C11orf96	Uncharacterized protein C11orf96 OS=Homo sapiens OX=9606 GN=C11orf96 PE=1 SV=3	0.287531	0.259907	0.317346	0.599185	-0.476156	2.17476	0.0298147	0.0011528
tr|A0A0B4J220|A0A0B4J220_HUMAN	C11orf98	Chromosome 11 open reading frame 48, isoform CRA_c OS=Homo sapiens OX=9606 GN=C11orf98 PE=1 SV=1	0.129174	0.585994	0.074821	0.364196	-0.0668062	0.643453	-0.054353	0.0440905
sp|Q9HB07|MYG1_HUMAN	C12orf10	UPF0160 protein MYG1, mitochondrial OS=Homo sapiens OX=9606 GN=C12orf10 PE=1 SV=2	-0.0137331	0.00996489	0.00324845	0.00376386	-0.0473715	0.269783	0.0169816	0.0011528
sp|Q8N999|CL029_HUMAN	C12orf29	Uncharacterized protein C12orf29 OS=Homo sapiens OX=9606 GN=C12orf29 PE=1 SV=2	0.0842416	0.147289	-0.0458175	0.126704	0.102087	0.926502	-0.130059	0.352283
tr|F5H7W8|F5H7W8_HUMAN	C12orf43	Chromosome 12 open reading frame 43 OS=Homo sapiens OX=9606 GN=C12orf43 PE=1 SV=2	0.0963278	0.0976512	0.0464067	0.0865232	0.237277	1.9524	-0.049921	0.00958133
tr|A0A087WT30|A0A087WT30_HUMAN	C12orf45	Uncharacterized protein C12orf45 OS=Homo sapiens OX=9606 GN=C12orf45 PE=1 SV=2	-0.0695815	0.0403558	-0.0318925	0.0397231	0.121427	0.538542	0.037689	0.0011528
sp|Q99622|C10_HUMAN	C12orf57	Protein C10 OS=Homo sapiens OX=9606 GN=C12orf57 PE=1 SV=1	0.107721	0.0767377	0.174869	0.432731	-0.313366	2.23377	0.0671485	0.010246
tr|J3KNH0|J3KNH0_HUMAN	C12orf66	KICSTOR complex protein C12orf66 OS=Homo sapiens OX=9606 GN=C12orf66 PE=1 SV=2	0.0383236	0.0205978	0.0645009	0.100366	-0.142459	0.690768	0.0261773	0.0011528
sp|Q69YU5|CL073_HUMAN	C12orf73	Uncharacterized protein C12orf73 OS=Homo sapiens OX=9606 GN=C12orf73 PE=3 SV=2	-0.116266	0.0432936	-0.159371	0.191907	-0.445717	1.84954	-0.0431044	0.0011528
tr|F8VQD4|F8VQD4_HUMAN	C12orf75	Chromosome 12 open reading frame 75 (Fragment) OS=Homo sapiens OX=9606 GN=C12orf75 PE=1 SV=2	0.0943264	0.0275582	0.0170197	0.00942525	0.175458	0.39694	-0.0773067	0.0011528
sp|Q9NWQ9|CN119_HUMAN	C14orf119	Uncharacterized protein C14orf119 OS=Homo sapiens OX=9606 GN=C14orf119 PE=1 SV=1	0.150497	0.12035	0.00168681	0.00106181	0.626567	4.54061	-0.14881	0.0752241
sp|Q6ZRI6|CO039_HUMAN	C15orf39	Uncharacterized protein C15orf39 OS=Homo sapiens OX=9606 GN=C15orf39 PE=1 SV=3	-0.00250427	0.000157901	0.107487	0.199023	0.176303	0.878184	0.109991	0.0350344
sp|Q8WUR7|CO040_HUMAN	C15orf40	UPF0235 protein C15orf40 OS=Homo sapiens OX=9606 GN=C15orf40 PE=1 SV=2	-0.13292	0.160194	0.0206546	0.0285096	0.289039	2.44752	0.153575	0.155396
tr|H3BS01|H3BS01_HUMAN	C15orf41	Uncharacterized protein C15orf41 OS=Homo sapiens OX=9606 GN=C15orf41 PE=1 SV=1	0.0216077	0.00846358	0.218638	0.505923	-0.315643	1.76351	0.197031	0.140204
sp|A6NNL5|CO061_HUMAN	C15orf61	Uncharacterized protein C15orf61 OS=Homo sapiens OX=9606 GN=C15orf61 PE=2 SV=2	-0.340107	0.462449	-0.126824	0.166912	-0.615135	3.49301	0.213283	0.11212
sp|Q96GQ5|RUS1_HUMAN	C16orf58	RUS1 family protein C16orf58 OS=Homo sapiens OX=9606 GN=C16orf58 PE=1 SV=2	-0.0665691	0.0334115	0.0801593	0.115173	0.245836	1.28667	0.146728	0.0752241
sp|Q9BSU1|CP070_HUMAN	C16orf70	UPF0183 protein C16orf70 OS=Homo sapiens OX=9606 GN=C16orf70 PE=1 SV=1	0.0429786	0.0334115	0.0617954	0.15072	0.0212397	0.0908374	0.0188168	0.0011528
tr|A0A087X1J2|A0A087X1J2_HUMAN	C16orf72	UPF0472 protein C16orf72 (Fragment) OS=Homo sapiens OX=9606 GN=C16orf72 PE=1 SV=1	0.241874	0.31087	0.230015	0.539253	-0.1945	0.851534	-0.0118589	0.0011528
sp|Q8N3J3|CQ053_HUMAN	C17orf53	Uncharacterized protein C17orf53 OS=Homo sapiens OX=9606 GN=C17orf53 PE=1 SV=1	0.0450862	0.0228266	-0.223316	0.592185	-0.123243	0.502004	-0.268402	0.456834
tr|J9JIC5|J9JIC5_HUMAN	C17orf75	Protein Njmu-R1 OS=Homo sapiens OX=9606 GN=C17orf75 PE=1 SV=1	-0.0470712	0.0279222	0.0662935	0.11915	-0.0209379	0.068648	0.113365	0.067734
sp|Q9BSJ5|CQ080_HUMAN	C17orf80	Uncharacterized protein C17orf80 OS=Homo sapiens OX=9606 GN=C17orf80 PE=2 SV=2	-0.0494641	0.0334115	0.100696	0.267919	0.193347	1.46686	0.15016	0.192404
sp|Q32NC0|CR021_HUMAN	C18orf21	UPF0711 protein C18orf21 OS=Homo sapiens OX=9606 GN=C18orf21 PE=1 SV=1	-0.0607619	0.0334115	0.0768222	0.129854	0.285332	1.93341	0.137584	0.0862487
sp|Q96B23-2|CR025_HUMAN	C18orf25	Isoform 2 of Uncharacterized protein C18orf25 OS=Homo sapiens OX=9606 GN=C18orf25	0.0229108	0.00996489	0.17098	0.349726	-0.0819292	0.264762	0.148069	0.0715391
sp|Q8TCD1|CR032_HUMAN	C18orf32	UPF0729 protein C18orf32 OS=Homo sapiens OX=9606 GN=C18orf32 PE=3 SV=1	0.0214655	0.00314173	0.10978	0.0918578	-0.985088	4.40782	0.0883141	0.00364253
sp|Q9NSK7|CS012_HUMAN	C19orf12	Protein C19orf12 OS=Homo sapiens OX=9606 GN=C19orf12 PE=1 SV=3	-0.0171054	0.00514998	0.0985671	0.134172	-0.241224	1.08491	0.115672	0.026673
tr|E7EP72|E7EP72_HUMAN	C19orf25	UPF0449 protein C19orf25 OS=Homo sapiens OX=9606 GN=C19orf25 PE=1 SV=1	0.0642793	0.0194298	0.0617184	0.0442695	0.485099	1.74268	-0.00256091	0.00108779
sp|Q8N9M1|CS047_HUMAN	C19orf47	Uncharacterized protein C19orf47 OS=Homo sapiens OX=9606 GN=C19orf47 PE=1 SV=1	0.0132622	0.00996489	0.0534736	0.135172	-0.504778	6.41567	0.0402114	0.00958133
sp|Q9UNZ5|L10K_HUMAN	C19orf53	Leydig cell tumor 10 kDa protein homolog OS=Homo sapiens OX=9606 GN=C19orf53 PE=1 SV=1	0.152237	0.175572	0.0189914	0.0232573	-0.136587	0.687967	-0.133245	0.0862487
sp|Q5BKX5|CS054_HUMAN	C19orf54	UPF0692 protein C19orf54 OS=Homo sapiens OX=9606 GN=C19orf54 PE=1 SV=2	-0.10011	0.0767377	-0.143578	0.347545	-0.564009	4.82102	-0.0434675	0.0014605
tr|A0A140TA86|A0A140TA86_HUMAN	C19orf70	MICOS complex subunit MIC13 OS=Homo sapiens OX=9606 GN=C19orf70 PE=1 SV=1	0.0276444	0.0170377	0.04822	0.0840623	0.0574979	0.241908	0.0205756	0.0011528
tr|J3KPZ4|J3KPZ4_HUMAN	C1D	Nuclear nucleic acid-binding protein C1D OS=Homo sapiens OX=9606 GN=C1D PE=1 SV=1	-0.0221933	0.00996489	-0.196033	0.460519	-0.0562622	0.173721	-0.17384	0.117361
sp|Q9NS00|C1GLT_HUMAN	C1GALT1	Glycoprotein-N-acetylgalactosamine 3-beta-galactosyltransferase 1 OS=Homo sapiens OX=9606 GN=C1GALT1 PE=1 SV=1	-0.0581317	0.0303995	0.0888491	0.149969	0.175124	0.894859	0.146981	0.0904609
sp|Q96EU7|C1GLC_HUMAN	C1GALT1C1	C1GALT1-specific chaperone 1 OS=Homo sapiens OX=9606 GN=C1GALT1C1 PE=1 SV=1	-0.0846437	0.0767377	0.0753509	0.165703	0.00531324	0.0170236	0.159995	0.242845
sp|Q9NX04|CA109_HUMAN	C1orf109	Uncharacterized protein C1orf109 OS=Homo sapiens OX=9606 GN=C1orf109 PE=1 SV=1	0.220305	0.276907	0.315547	0.947823	0.00538916	0.0121927	0.0952417	0.0202946
sp|Q9NSG2|CA112_HUMAN	C1orf112	Uncharacterized protein C1orf112 OS=Homo sapiens OX=9606 GN=C1orf112 PE=1 SV=1	-0.0724988	0.0767377	-0.0544938	0.127637	-0.0427486	0.213252	0.0180051	0.0011528
sp|Q6ZSJ8|CA122_HUMAN	C1orf122	Uncharacterized protein C1orf122 OS=Homo sapiens OX=9606 GN=C1orf122 PE=4 SV=2	0.135861	0.17734	0.204749	0.744513	0.400436	3.77464	0.0688875	0.0180317
sp|Q9NWV4|CA123_HUMAN	C1orf123	UPF0587 protein C1orf123 OS=Homo sapiens OX=9606 GN=C1orf123 PE=1 SV=1	0.0351249	0.0323705	-0.0351454	0.0877332	0.0250989	0.133257	-0.0702704	0.049659
sp|Q8NDD1-5|CA131_HUMAN	C1orf131	Isoform 2 of Uncharacterized protein C1orf131 OS=Homo sapiens OX=9606 GN=C1orf131	-0.030057	0.0303406	-0.0380936	0.113906	0.154981	2.15044	-0.00803661	0.0011528
sp|Q96HA4|CA159_HUMAN	C1orf159	Uncharacterized protein C1orf159 OS=Homo sapiens OX=9606 GN=C1orf159 PE=2 SV=2	-0.33218	0.341926	-0.305738	0.558955	0.0024214	0.00393415	0.0264414	0.0011528
sp|Q5SNV9-2|CA167_HUMAN	C1orf167	Isoform 2 of Uncharacterized protein C1orf167 OS=Homo sapiens OX=9606 GN=C1orf167	0.298101	0.221878	0.462523	0.936838	0.53735	2.2428	0.164422	0.0308292
sp|Q8IYL3|CA174_HUMAN	C1orf174	UPF0688 protein C1orf174 OS=Homo sapiens OX=9606 GN=C1orf174 PE=1 SV=2	-0.20704	0.24019	-0.0595032	0.0781922	0.140484	0.565289	0.147537	0.0752241
sp|Q9H425|CA198_HUMAN	C1orf198	Uncharacterized protein C1orf198 OS=Homo sapiens OX=9606 GN=C1orf198 PE=1 SV=1	0.0111761	0.00514998	-0.0386251	0.0729164	-0.370647	4.91364	-0.0498012	0.010246
sp|Q9H246|CA021_HUMAN	C1orf21	Uncharacterized protein C1orf21 OS=Homo sapiens OX=9606 GN=C1orf21 PE=1 SV=1	-0.257041	0.164944	-0.461327	0.954465	-0.8977	4.45346	-0.204285	0.0650069
sp|A1L170-2|CA226_HUMAN	C1orf226	Isoform 2 of Uncharacterized protein C1orf226 OS=Homo sapiens OX=9606 GN=C1orf226	-0.1591	0.0882347	0.0132906	0.00947355	-0.0191078	0.0382086	0.172391	0.0640983
sp|Q9BWL3|CA043_HUMAN	C1orf43	Uncharacterized protein C1orf43 OS=Homo sapiens OX=9606 GN=C1orf43 PE=2 SV=1	-0.0337106	0.0228266	-0.0142731	0.0208091	-0.210672	1.71635	0.0194374	0.0011528
sp|Q9BV19|CA050_HUMAN	C1orf50	Uncharacterized protein C1orf50 OS=Homo sapiens OX=9606 GN=C1orf50 PE=1 SV=2	0.0432263	0.0371161	0.116758	0.471737	0.375584	6.3439	0.0735319	0.0464374
sp|Q8N6N3|CA052_HUMAN	C1orf52	UPF0690 protein C1orf52 OS=Homo sapiens OX=9606 GN=C1orf52 PE=1 SV=1	-0.0469132	0.025857	0.0305885	0.0397231	-0.0472321	0.164434	0.0775018	0.0177608
sp|Q07021|C1QBP_HUMAN	C1QBP	Complement component 1 Q subcomponent-binding protein, mitochondrial OS=Homo sapiens OX=9606 GN=C1QBP PE=1 SV=1	-0.00832712	0.00236735	-0.0844226	0.213786	-0.174558	1.32347	-0.0760955	0.0304507
sp|Q9GZN8-2|CT027_HUMAN	C20orf27	Isoform 2 of UPF0687 protein C20orf27 OS=Homo sapiens OX=9606 GN=C20orf27	-0.0663993	0.0588164	0.0649161	0.149969	0.177006	1.41886	0.131315	0.150685
sp|O14523-2|C2C2L_HUMAN	C2CD2L	Isoform 2 of Phospholipid transfer protein C2CD2L OS=Homo sapiens OX=9606 GN=C2CD2L	-0.0526758	0.0144379	-0.118593	0.100366	-0.459489	1.57721	-0.0659174	0.0011528
sp|Q4AC94|C2CD3_HUMAN	C2CD3	C2 domain-containing protein 3 OS=Homo sapiens OX=9606 GN=C2CD3 PE=1 SV=4	0.156405	0.17734	0.158546	0.396221	0.100366	0.430678	0.00214061	0.0011528
sp|Q86YS7-3|C2CD5_HUMAN	C2CD5	Isoform 3 of C2 domain-containing protein 5 OS=Homo sapiens OX=9606 GN=C2CD5	-0.0853051	0.190529	-0.176684	1.62907	-0.224903	4.23359	-0.0913787	0.166865
tr|C9JG08|C9JG08_HUMAN	C2orf16	Uncharacterized protein C2orf16 OS=Homo sapiens OX=9606 GN=C2orf16 PE=1 SV=2	0.157713	0.112027	0.104712	0.144252	-0.0707693	0.197268	-0.053001	0.0011528
sp|Q9BVC5|ASHWN_HUMAN	C2orf49	Ashwin OS=Homo sapiens OX=9606 GN=C2orf49 PE=1 SV=1	0.0101866	0.00514998	0.0451352	0.0937312	0.191048	1.65007	0.0349486	0.00326988
sp|Q8N8R5|CB069_HUMAN	C2orf69	UPF0565 protein C2orf69 OS=Homo sapiens OX=9606 GN=C2orf69 PE=1 SV=1	0.0159821	0.0107997	0.0117108	0.0203286	0.222214	2.41318	-0.00427127	0.0011528
sp|A6NCS6|CB072_HUMAN	C2orf72	Uncharacterized protein C2orf72 OS=Homo sapiens OX=9606 GN=C2orf72 PE=1 SV=2	-0.0663803	0.0250925	0.20934	0.346088	-0.256304	0.96656	0.275721	0.230836
sp|Q3KRA6|CB076_HUMAN	C2orf76	UPF0538 protein C2orf76 OS=Homo sapiens OX=9606 GN=C2orf76 PE=1 SV=3	0.00644591	0.000573887	-0.00877178	0.00736	0.594238	4.39469	-0.0152177	0.0011528
sp|Q6P1S2|CC033_HUMAN	C3orf33	Protein C3orf33 OS=Homo sapiens OX=9606 GN=C3orf33 PE=1 SV=2	0.0702823	0.0516633	0.265841	1.29562	0.0922031	0.472786	0.195559	0.402326
sp|Q5JPI3|CC038_HUMAN	C3orf38	Uncharacterized protein C3orf38 OS=Homo sapiens OX=9606 GN=C3orf38 PE=1 SV=1	0.00772891	0.00209545	-0.00729632	0.00924169	0.507493	7.3439	-0.0150252	0.0011528
sp|Q8NDZ4|DIA1_HUMAN	C3orf58	Deleted in autism protein 1 OS=Homo sapiens OX=9606 GN=C3orf58 PE=1 SV=1	0.0300334	0.0189752	0.11313	0.287343	0.0259442	0.0911625	0.0830968	0.0286664
sp|F5H4A9|CC080_HUMAN	C3orf80	Uncharacterized membrane protein C3orf80 OS=Homo sapiens OX=9606 GN=C3orf80 PE=2 SV=1	-0.161499	0.0514261	0.0147068	0.00693246	-0.650681	2.36554	0.176206	0.0242204
sp|P0C0L4|CO4A_HUMAN	C4A	Complement C4-A OS=Homo sapiens OX=9606 GN=C4A PE=1 SV=2	0.34128	0.224049	0.215265	0.228419	0.289315	0.752876	-0.126015	0.0107112
sp|Q8WVX3-2|CD003_HUMAN	C4orf3	Isoform 2 of Uncharacterized protein C4orf3 OS=Homo sapiens OX=9606 GN=C4orf3	0.0275971	0.00514998	0.0535959	0.0332472	0.201326	0.416402	0.0259988	0.0011528
sp|Q49AR2|CE022_HUMAN	C5orf22	UPF0489 protein C5orf22 OS=Homo sapiens OX=9606 GN=C5orf22 PE=1 SV=2	0.190631	0.431368	0.0110899	0.0148968	-0.564145	8.65758	-0.179541	0.339022
sp|Q7Z6I8|CE024_HUMAN	C5orf24	UPF0461 protein C5orf24 OS=Homo sapiens OX=9606 GN=C5orf24 PE=1 SV=1	0.0272623	0.0140552	-0.0150569	0.0174549	-0.086445	0.351141	-0.0423192	0.0011528
sp|Q96GV9|CE030_HUMAN	C5orf30	UNC119-binding protein C5orf30 OS=Homo sapiens OX=9606 GN=C5orf30 PE=1 SV=1	0.105625	0.0422446	0.186275	0.270021	-0.435157	1.95927	0.0806498	0.0071558
sp|Q96MH7|CE034_HUMAN	C5orf34	Uncharacterized protein C5orf34 OS=Homo sapiens OX=9606 GN=C5orf34 PE=2 SV=2	0.00278766	0.000157901	-0.0798733	0.0782833	-0.643878	3.28915	-0.0826609	0.0071558
sp|A6NDU8|CE051_HUMAN	C5orf51	UPF0600 protein C5orf51 OS=Homo sapiens OX=9606 GN=C5orf51 PE=1 SV=1	0.046903	0.0288548	-0.157016	0.466028	-0.199297	1.36402	-0.203919	0.380872
sp|Q9H6K1|CF106_HUMAN	C6orf106	Uncharacterized protein C6orf106 OS=Homo sapiens OX=9606 GN=C6orf106 PE=1 SV=2	0.0893664	0.0679229	-0.0209105	0.0268323	-0.297834	2.35269	-0.110277	0.0526093
sp|Q7Z4R8|CF120_HUMAN	C6orf120	UPF0669 protein C6orf120 OS=Homo sapiens OX=9606 GN=C6orf120 PE=1 SV=1	0.0311118	0.0101316	-0.0793427	0.082847	-0.388573	1.73437	-0.110454	0.014993
sp|Q5T0Z8|CF132_HUMAN	C6orf132	Uncharacterized protein C6orf132 OS=Homo sapiens OX=9606 GN=C6orf132 PE=1 SV=4	0.0846511	0.0699862	0.118172	0.300946	-0.495379	4.64207	0.0335211	0.0011528
sp|O95873|CF047_HUMAN	C6orf47	Uncharacterized protein C6orf47 OS=Homo sapiens OX=9606 GN=C6orf47 PE=1 SV=2	-0.0221115	0.0101316	-0.13577	0.316081	-0.104235	0.445659	-0.113659	0.0471677
sp|Q6UWU4-2|CF089_HUMAN	C6orf89	Isoform 2 of Bombesin receptor-activated protein C6orf89 OS=Homo sapiens OX=9606 GN=C6orf89	-0.0180619	0.00514998	-0.296688	0.688564	0.0739948	0.199595	-0.278626	0.305106
sp|Q9BPX7-2|CG025_HUMAN	C7orf25	Isoform 2 of UPF0415 protein C7orf25 OS=Homo sapiens OX=9606 GN=C7orf25	-0.0282004	0.0161387	-0.0591993	0.100366	-0.0739624	0.313861	-0.0309989	0.0011528
sp|Q96N11|CG026_HUMAN	C7orf26	Uncharacterized protein C7orf26 OS=Homo sapiens OX=9606 GN=C7orf26 PE=2 SV=1	-0.0134518	0.0040648	-0.0159927	0.0166984	0.206542	1.05162	-0.00254094	0.0011528
sp|Q9BRJ6|CG050_HUMAN	C7orf50	Uncharacterized protein C7orf50 OS=Homo sapiens OX=9606 GN=C7orf50 PE=1 SV=1	0.169517	0.600964	0.14859	0.743664	0.064839	0.421499	-0.0209271	0.0011528
sp|Q9H7E9-2|CH033_HUMAN	C8orf33	Isoform 2 of UPF0488 protein C8orf33 OS=Homo sapiens OX=9606 GN=C8orf33	-0.11598	0.0810919	-0.0381262	0.0464167	0.389684	2.65467	0.0778535	0.0128223
sp|Q8N0T1|CH059_HUMAN	C8orf59	Uncharacterized protein C8orf59 OS=Homo sapiens OX=9606 GN=C8orf59 PE=1 SV=4	0.380683	0.685583	0.334429	0.875502	0.123315	0.402274	-0.0462543	0.0011528
tr|H0YF29|H0YF29_HUMAN	C8orf82	UPF0598 protein C8orf82 (Fragment) OS=Homo sapiens OX=9606 GN=C8orf82 PE=1 SV=1	-0.00858864	0.00418134	-0.0128217	0.0213101	0.165566	1.59093	-0.00423308	0.0011528
sp|Q8IXQ3|CI040_HUMAN	C9orf40	Uncharacterized protein C9orf40 OS=Homo sapiens OX=9606 GN=C9orf40 PE=1 SV=1	0.13111	0.0514261	0.301534	0.513651	0.657275	3.17866	0.170424	0.0392049
sp|Q5T6V5|QSPP_HUMAN	C9orf64	Queuosine salvage protein OS=Homo sapiens OX=9606 GN=C9orf64 PE=1 SV=1	0.151706	0.303629	0.23368	1.14414	0.347817	3.67052	0.0819743	0.0424268
tr|A0A2R8Y5K2|A0A2R8Y5K2_HUMAN	C9orf72	Guanine nucleotide exchange C9orf72 OS=Homo sapiens OX=9606 GN=C9orf72 PE=1 SV=1	0.00265834	0.000157901	-0.0662282	0.0910573	-0.0802358	0.267784	-0.0688865	0.00958133
sp|Q9NZ63|TLS1_HUMAN	C9orf78	Telomere length and silencing protein 1 homolog OS=Homo sapiens OX=9606 GN=C9orf78 PE=1 SV=1	0.128644	0.385935	0.0845647	0.353599	0.292749	4.2233	-0.0440791	0.0165032
sp|O43570|CAH12_HUMAN	CA12	Carbonic anhydrase 12 OS=Homo sapiens OX=9606 GN=CA12 PE=1 SV=1	-0.219404	0.112027	0.302206	0.449715	-0.655313	2.8299	0.52161	0.79967
sp|Q8N1Q1|CAH13_HUMAN	CA13	Carbonic anhydrase 13 OS=Homo sapiens OX=9606 GN=CA13 PE=1 SV=1	0.180325	0.122843	0.324052	0.734631	-0.0141793	0.0293624	0.143727	0.0362518
sp|P00918|CAH2_HUMAN	CA2	Carbonic anhydrase 2 OS=Homo sapiens OX=9606 GN=CA2 PE=1 SV=2	-0.114121	0.321421	-0.17335	1.17403	1.94113	18.8761	-0.0592285	0.0392049
sp|Q9Y2D0|CAH5B_HUMAN	CA5B	Carbonic anhydrase 5B, mitochondrial OS=Homo sapiens OX=9606 GN=CA5B PE=1 SV=1	-0.0694125	0.0288548	-0.15817	0.266642	-1.33435	13.4672	-0.088758	0.0123683
sp|P35219|CAH8_HUMAN	CA8	Carbonic anhydrase-related protein OS=Homo sapiens OX=9606 GN=CA8 PE=1 SV=3	0.110736	0.0879401	0.208134	0.628808	0.452315	4.15552	0.097398	0.0310624
sp|Q9H8G2|CAAP1_HUMAN	CAAP1	Caspase activity and apoptosis inhibitor 1 OS=Homo sapiens OX=9606 GN=CAAP1 PE=1 SV=2	-0.0488728	0.0288344	-0.0847022	0.167226	0.305245	2.34871	-0.0358294	0.0011528
sp|Q9Y376|CAB39_HUMAN	CAB39	Calcium-binding protein 39 OS=Homo sapiens OX=9606 GN=CAB39 PE=1 SV=1	0.0379863	0.0626081	0.0118958	0.0345607	0.402016	16.4559	-0.0260905	0.00958133
sp|Q9Y6J0|CABIN_HUMAN	CABIN1	Calcineurin-binding protein cabin-1 OS=Homo sapiens OX=9606 GN=CABIN1 PE=1 SV=1	-0.0650367	0.0993592	-0.00697634	0.013975	0.15104	1.80259	0.0580603	0.0362518
sp|Q8TDN4|CABL1_HUMAN	CABLES1	CDK5 and ABL1 enzyme substrate 1 OS=Homo sapiens OX=9606 GN=CABLES1 PE=1 SV=2	-0.222284	0.204732	-0.148302	0.231243	-0.280411	1.26057	0.0739816	0.00769104
sp|Q5VU97|CAHD1_HUMAN	CACHD1	VWFA and cache domain-containing protein 1 OS=Homo sapiens OX=9606 GN=CACHD1 PE=2 SV=2	0.0638805	0.0509525	0.0106462	0.0152651	0.393655	4.03527	-0.0532343	0.0113367
sp|P54289|CA2D1_HUMAN	CACNA2D1	Voltage-dependent calcium channel subunit alpha-2/delta-1 OS=Homo sapiens OX=9606 GN=CACNA2D1 PE=1 SV=3	-0.051754	0.0606148	-0.0341557	0.0899133	-0.425723	6.19044	0.0175983	0.0011528
tr|C9JVC9|C9JVC9_HUMAN	CACNA2D2	Voltage-dependent calcium channel subunit alpha-2/delta-2 OS=Homo sapiens OX=9606 GN=CACNA2D2 PE=1 SV=1	-0.177589	0.201522	-0.149744	0.336453	-0.28807	1.80705	0.0278454	0.0011528
sp|Q08289|CACB2_HUMAN	CACNB2	Voltage-dependent L-type calcium channel subunit beta-2 OS=Homo sapiens OX=9606 GN=CACNB2 PE=1 SV=3	-0.143823	0.163202	0.000932586	0.000851792	-0.0171233	0.0517055	0.144755	0.11212
sp|Q8WUQ7-2|CATIN_HUMAN	CACTIN	Isoform 2 of Cactin OS=Homo sapiens OX=9606 GN=CACTIN	0.0240936	0.0288548	-0.0258119	0.0869479	0.00504666	0.031231	-0.0499054	0.0443702
sp|Q86Y37|CACL1_HUMAN	CACUL1	CDK2-associated and cullin domain-containing protein 1 OS=Homo sapiens OX=9606 GN=CACUL1 PE=1 SV=1	0.0143204	0.00668765	0.126563	0.327706	0.138039	0.770192	0.112243	0.067734
sp|Q9HB71|CYBP_HUMAN	CACYBP	Calcyclin-binding protein OS=Homo sapiens OX=9606 GN=CACYBP PE=1 SV=2	-0.0439895	0.0334115	-0.0971821	0.288641	0.254827	2.43949	-0.0531925	0.0123683
sp|P27708|PYR1_HUMAN	CAD	CAD protein OS=Homo sapiens OX=9606 GN=CAD PE=1 SV=3	0.0020098	0.000157901	0.0472784	0.166938	0.214217	3.19856	0.0452686	0.0234096
sp|Q9BY67-3|CADM1_HUMAN	CADM1	Isoform 3 of Cell adhesion molecule 1 OS=Homo sapiens OX=9606 GN=CADM1	-0.100187	0.0767377	-0.129675	0.297519	-0.657699	5.69897	-0.0294883	0.0011528
sp|Q8NFZ8|CADM4_HUMAN	CADM4	Cell adhesion molecule 4 OS=Homo sapiens OX=9606 GN=CADM4 PE=1 SV=1	-0.0595081	0.0334115	-0.0948651	0.182227	-0.499995	4.1463	-0.035357	0.0011528
sp|Q86UW7-2|CAPS2_HUMAN	CADPS2	Isoform 2 of Calcium-dependent secretion activator 2 OS=Homo sapiens OX=9606 GN=CADPS2	-0.00942376	0.0073062	0.066662	0.249436	-0.4615	12.3655	0.0760857	0.0853606
sp|Q9P1Z2|CACO1_HUMAN	CALCOCO1	Calcium-binding and coiled-coil domain-containing protein 1 OS=Homo sapiens OX=9606 GN=CALCOCO1 PE=1 SV=2	0.288917	0.927702	0.0830868	0.187194	-0.00228974	0.00696785	-0.20583	0.434052
sp|Q13137-4|CACO2_HUMAN	CALCOCO2	Isoform 4 of Calcium-binding and coiled-coil domain-containing protein 2 OS=Homo sapiens OX=9606 GN=CALCOCO2	0.0761078	0.112901	0.00585494	0.0101671	-0.105856	0.958056	-0.0702528	0.0550354
sp|Q05682-5|CALD1_HUMAN	CALD1	Isoform 5 of Caldesmon OS=Homo sapiens OX=9606 GN=CALD1	-0.0858718	0.0679229	-0.226503	0.781248	-0.117018	0.594512	-0.140632	0.113544
sp|Q05682|CALD1_HUMAN	CALD1	Caldesmon OS=Homo sapiens OX=9606 GN=CALD1 PE=1 SV=3	-0.0277184	0.0170446	-0.0658185	0.126694	-0.0525458	0.216902	-0.0381001	0.0014605
tr|H0Y7A7|H0Y7A7_HUMAN	CALM2	Calmodulin-2 (Fragment) OS=Homo sapiens OX=9606 GN=CALM2 PE=1 SV=1	-0.0989514	0.111351	0.0229768	0.0361469	-0.159317	1.15797	0.121928	0.116386
sp|P27797|CALR_HUMAN	CALR	Calreticulin OS=Homo sapiens OX=9606 GN=CALR PE=1 SV=1	0.125715	0.302293	0.087828	0.323632	-0.28953	3.66734	-0.0378866	0.00958133
sp|O43852-3|CALU_HUMAN	CALU	Isoform 3 of Calumenin OS=Homo sapiens OX=9606 GN=CALU	0.132678	0.227181	0.073822	0.191015	-0.308586	3.22138	-0.0588562	0.0177608
sp|O43852-4|CALU_HUMAN	CALU	Isoform 4 of Calumenin OS=Homo sapiens OX=9606 GN=CALU	-0.00475726	0.000573887	0.0281183	0.0460246	-0.458637	5.65561	0.0328755	0.0011528
sp|Q14012|KCC1A_HUMAN	CAMK1	Calcium/calmodulin-dependent protein kinase type 1 OS=Homo sapiens OX=9606 GN=CAMK1 PE=1 SV=1	-0.0464258	0.0497343	-0.177402	1.30725	-0.345967	7.22113	-0.130977	0.392564
sp|Q8IU85|KCC1D_HUMAN	CAMK1D	Calcium/calmodulin-dependent protein kinase type 1D OS=Homo sapiens OX=9606 GN=CAMK1D PE=1 SV=1	0.0739062	0.0752785	-0.068878	0.175159	-0.728445	16.064	-0.142784	0.257255
sp|Q13554|KCC2B_HUMAN	CAMK2B	Calcium/calmodulin-dependent protein kinase type II subunit beta OS=Homo sapiens OX=9606 GN=CAMK2B PE=1 SV=3	0.109594	0.0707171	0.0156371	0.0157367	-0.479092	3.84303	-0.0939573	0.0194052
sp|Q13557-12|KCC2D_HUMAN	CAMK2D	Isoform Delta 12 of Calcium/calmodulin-dependent protein kinase type II subunit delta OS=Homo sapiens OX=9606 GN=CAMK2D	0.0603579	0.0723559	-0.0100856	0.0189207	0.00885592	0.0411837	-0.0704435	0.0496579
sp|Q13555-6|KCC2G_HUMAN	CAMK2G	Isoform 6 of Calcium/calmodulin-dependent protein kinase type II subunit gamma OS=Homo sapiens OX=9606 GN=CAMK2G	-0.188005	0.0350578	-0.385353	0.281241	0.0183103	0.0160658	-0.197349	0.0107112
sp|Q16566|KCC4_HUMAN	CAMK4	Calcium/calmodulin-dependent protein kinase type IV OS=Homo sapiens OX=9606 GN=CAMK4 PE=1 SV=1	0.0241037	0.0208909	0.020889	0.0426265	-0.371959	5.00261	-0.00321475	0.0011528
tr|J3KPJ3|J3KPJ3_HUMAN	CAMKK1	Calcium/calmodulin-dependent protein kinase kinase 1 OS=Homo sapiens OX=9606 GN=CAMKK1 PE=1 SV=1	-0.0744749	0.0461321	-0.146123	0.370086	-0.426445	4.19928	-0.071648	0.0141526
sp|Q96RR4-3|KKCC2_HUMAN	CAMKK2	Isoform 3 of Calcium/calmodulin-dependent protein kinase kinase 2 OS=Homo sapiens OX=9606 GN=CAMKK2	-0.0646166	0.0699862	-0.0932123	0.32123	0.114833	0.918278	-0.0285956	0.0011528
sp|Q7Z624|CMKMT_HUMAN	CAMKMT	Calmodulin-lysine N-methyltransferase OS=Homo sapiens OX=9606 GN=CAMKMT PE=1 SV=2	0.0572455	0.0371362	-0.0572864	0.102204	0.345862	3.01907	-0.114532	0.0752241
sp|Q8NCB2|CAMKV_HUMAN	CAMKV	CaM kinase-like vesicle-associated protein OS=Homo sapiens OX=9606 GN=CAMKV PE=2 SV=2	-0.137511	0.111351	-0.168801	0.372013	0.306531	1.8614	-0.0312899	0.0011528
sp|P49069|CAMLG_HUMAN	CAMLG	Calcium signal-modulating cyclophilin ligand OS=Homo sapiens OX=9606 GN=CAMLG PE=1 SV=1	-0.227104	0.159185	-0.231657	0.355918	0.160199	0.440825	-0.00455368	0.0011528
sp|Q5T5Y3-3|CAMP1_HUMAN	CAMSAP1	Isoform 3 of Calmodulin-regulated spectrin-associated protein 1 OS=Homo sapiens OX=9606 GN=CAMSAP1	-0.0719315	0.103059	-0.0264631	0.0643666	-0.124616	1.2181	0.0454684	0.0153982
sp|Q08AD1|CAMP2_HUMAN	CAMSAP2	Calmodulin-regulated spectrin-associated protein 2 OS=Homo sapiens OX=9606 GN=CAMSAP2 PE=1 SV=3	-0.0787799	0.0767377	-0.00326156	0.0034102	0.101373	0.621733	0.0755183	0.0308292
sp|Q9P1Y5|CAMP3_HUMAN	CAMSAP3	Calmodulin-regulated spectrin-associated protein 3 OS=Homo sapiens OX=9606 GN=CAMSAP3 PE=1 SV=2	-0.0553874	0.0527689	0.017609	0.0332472	-0.138677	1.20979	0.0729965	0.0440905
sp|Q86VP6|CAND1_HUMAN	CAND1	Cullin-associated NEDD8-dissociated protein 1 OS=Homo sapiens OX=9606 GN=CAND1 PE=1 SV=2	-0.0109025	0.00528593	0.0334796	0.0643666	-0.065569	0.346246	0.0443821	0.00958133
sp|O75155|CAND2_HUMAN	CAND2	Cullin-associated NEDD8-dissociated protein 2 OS=Homo sapiens OX=9606 GN=CAND2 PE=1 SV=3	-0.0908804	0.171497	-0.0242155	0.0570148	0.0657001	0.491568	0.0666649	0.0471677
sp|Q8WVQ1|CANT1_HUMAN	CANT1	Soluble calcium-activated nucleotidase 1 OS=Homo sapiens OX=9606 GN=CANT1 PE=1 SV=1	0.0313999	0.0264907	0.0992815	0.385966	-0.0935783	0.737173	0.0678816	0.0380435
sp|P27824-2|CALX_HUMAN	CANX	Isoform 2 of Calnexin OS=Homo sapiens OX=9606 GN=CANX	-0.0911852	0.0681307	-0.0916302	0.179545	-0.0112751	0.033015	-0.000444975	0.000359519
sp|Q01518|CAP1_HUMAN	CAP1	Adenylyl cyclase-associated protein 1 OS=Homo sapiens OX=9606 GN=CAP1 PE=1 SV=5	0.0698832	0.107138	0.0469136	0.143276	-0.104934	1.01946	-0.0229696	0.0011528
sp|P40123|CAP2_HUMAN	CAP2	Adenylyl cyclase-associated protein 2 OS=Homo sapiens OX=9606 GN=CAP2 PE=1 SV=1	-0.0428492	0.0583768	0.0168386	0.0431207	-0.42328	13.5229	0.0596877	0.0613615
sp|P07384|CAN1_HUMAN	CAPN1	Calpain-1 catalytic subunit OS=Homo sapiens OX=9606 GN=CAPN1 PE=1 SV=1	0.0454542	0.0414391	-0.014098	0.0263643	0.371365	4.767	-0.0595521	0.0253774
sp|O75808|CAN15_HUMAN	CAPN15	Calpain-15 OS=Homo sapiens OX=9606 GN=CAPN15 PE=1 SV=1	0.167174	0.211105	0.0195191	0.0243831	0.131254	0.646737	-0.147655	0.110479
sp|P17655|CAN2_HUMAN	CAPN2	Calpain-2 catalytic subunit OS=Homo sapiens OX=9606 GN=CAPN2 PE=1 SV=6	0.0542514	0.0414391	0.0590549	0.126694	-0.0748932	0.399874	0.00480353	0.0011528
sp|Q9Y6W3|CAN7_HUMAN	CAPN7	Calpain-7 OS=Homo sapiens OX=9606 GN=CAPN7 PE=1 SV=1	-0.006914	0.00245247	-0.078073	0.277176	-0.654363	8.81531	-0.071159	0.0489149
tr|A0A0C4DGQ5|A0A0C4DGQ5_HUMAN	CAPNS1	Calpain small subunit 1 OS=Homo sapiens OX=9606 GN=CAPNS1 PE=1 SV=1	-0.000330811	4.32496e-05	-0.117387	0.277262	-0.00771319	0.022671	-0.117056	0.067734
sp|Q14444|CAPR1_HUMAN	CAPRIN1	Caprin-1 OS=Homo sapiens OX=9606 GN=CAPRIN1 PE=1 SV=2	-0.0494971	0.0545682	-0.0216559	0.0490088	0.206538	2.56337	0.0278411	0.00326988
sp|P52907|CAZA1_HUMAN	CAPZA1	F-actin-capping protein subunit alpha-1 OS=Homo sapiens OX=9606 GN=CAPZA1 PE=1 SV=3	0.0526317	0.125401	0.0886954	0.71639	0.171521	4.34582	0.0360637	0.0242204
sp|P47755|CAZA2_HUMAN	CAPZA2	F-actin-capping protein subunit alpha-2 OS=Homo sapiens OX=9606 GN=CAPZA2 PE=1 SV=3	0.0419164	0.0425503	0.0582683	0.189114	-0.294908	5.35262	0.0163519	0.0011528
tr|B1AK88|B1AK88_HUMAN	CAPZB	Capping protein (Actin filament) muscle Z-line, beta, isoform CRA_d OS=Homo sapiens OX=9606 GN=CAPZB PE=1 SV=1	0.0112662	0.0110505	-0.0543176	0.260025	-0.0962093	1.33687	-0.0655839	0.103588
sp|Q9BWT7|CAR10_HUMAN	CARD10	Caspase recruitment domain-containing protein 10 OS=Homo sapiens OX=9606 GN=CARD10 PE=1 SV=2	-0.090637	0.0454522	-0.0781147	0.100366	-0.199182	0.854186	0.0125223	0.0011528
sp|Q96LW7-2|CAR19_HUMAN	CARD19	Isoform 2 of Caspase recruitment domain-containing protein 19 OS=Homo sapiens OX=9606 GN=CARD19	-0.119996	0.0787116	-0.00813047	0.00630821	-0.128706	0.491848	0.111865	0.0308292
sp|Q9Y2G2-5|CARD8_HUMAN	CARD8	Isoform 5 of Caspase recruitment domain-containing protein 8 OS=Homo sapiens OX=9606 GN=CARD8	0.0372979	0.0125464	0.0692507	0.0714409	-0.354844	1.55358	0.0319528	0.0011528
sp|Q9Y2V2|CHSP1_HUMAN	CARHSP1	Calcium-regulated heat-stable protein 1 OS=Homo sapiens OX=9606 GN=CARHSP1 PE=1 SV=2	-0.0372649	0.0254746	0.0973224	0.262031	-0.336896	3.28059	0.134587	0.140257
sp|Q86X55|CARM1_HUMAN	CARM1	Histone-arginine methyltransferase CARM1 OS=Homo sapiens OX=9606 GN=CARM1 PE=1 SV=3	-0.0745752	0.106584	-0.12406	0.587199	0.0943451	0.788329	-0.0494843	0.0190505
sp|Q5VZK9|CARL1_HUMAN	CARMIL1	F-actin-uncapping protein LRRC16A OS=Homo sapiens OX=9606 GN=CARMIL1 PE=1 SV=1	-0.113397	0.713105	-0.158361	2.40993	-0.270732	9.15927	-0.0449632	0.0464374
sp|Q6F5E8|CARL2_HUMAN	CARMIL2	Capping protein, Arp2/3 and myosin-I linker protein 2 OS=Homo sapiens OX=9606 GN=CARMIL2 PE=1 SV=2	0.180013	0.642693	0.0776162	0.243113	0.0177655	0.0799068	-0.102396	0.116386
sp|Q8N4J0|CARME_HUMAN	CARNMT1	Carnosine N-methyltransferase OS=Homo sapiens OX=9606 GN=CARNMT1 PE=1 SV=1	0.0414466	0.0218186	-0.031097	0.0373202	0.514839	4.01189	-0.0725436	0.0123683
sp|P49589-3|SYCC_HUMAN	CARS	Isoform 3 of Cysteine--tRNA ligase, cytoplasmic OS=Homo sapiens OX=9606 GN=CARS	-0.051291	0.0433504	-0.0468963	0.104705	0.407069	4.85387	0.00439479	0.0011528
sp|Q9HA77|SYCM_HUMAN	CARS2	Probable cysteine--tRNA ligase, mitochondrial OS=Homo sapiens OX=9606 GN=CARS2 PE=1 SV=1	-0.00308312	0.000191323	-0.0326936	0.0756069	-0.833104	10.4168	-0.0296105	0.00326988
sp|O15234|CASC3_HUMAN	CASC3	Protein CASC3 OS=Homo sapiens OX=9606 GN=CASC3 PE=1 SV=2	0.0688253	0.117334	0.145856	1.06518	0.209325	3.65632	0.0770306	0.102157
sp|Q6P4E1-4|CASC4_HUMAN	CASC4	Isoform 4 of Protein CASC4 OS=Homo sapiens OX=9606 GN=CASC4	-0.0569044	0.0509525	0.145882	0.629264	-0.254047	3.20206	0.202786	0.888714
tr|A0A2R8YEK3|A0A2R8YEK3_HUMAN	CASK	Peripheral plasma membrane protein CASK OS=Homo sapiens OX=9606 GN=CASK PE=1 SV=1	-0.036267	0.0334115	-0.0851772	0.327706	-0.22157	2.70185	-0.0489102	0.0177608
sp|O14936-4|CSKP_HUMAN	CASK	Isoform 4 of Peripheral plasma membrane protein CASK OS=Homo sapiens OX=9606 GN=CASK	0.000600712	4.32496e-05	-0.0713136	0.0719191	-0.312876	1.24722	-0.0719143	0.0045527
sp|Q8WXE0|CSKI2_HUMAN	CASKIN2	Caskin-2 OS=Homo sapiens OX=9606 GN=CASKIN2 PE=1 SV=2	-0.0188735	0.0189752	-0.1198	0.637515	0.00578744	0.0296158	-0.100927	0.190315
sp|Q6UXS9|CASPC_HUMAN	CASP12	Inactive caspase-12 OS=Homo sapiens OX=9606 GN=CASP12 PE=2 SV=3	0.033869	0.000157901	1.99566	0.422845	1.22796	0.436677	1.96179	0.131278
sp|P42575|CASP2_HUMAN	CASP2	Caspase-2 OS=Homo sapiens OX=9606 GN=CASP2 PE=1 SV=2	-0.0179424	0.00804237	0.099445	0.184656	0.674608	7.98716	0.117387	0.0496579
sp|P42574|CASP3_HUMAN	CASP3	Caspase-3 OS=Homo sapiens OX=9606 GN=CASP3 PE=1 SV=2	0.0794413	0.0695899	0.104968	0.275473	-0.659057	6.73993	0.0255262	0.0011528
sp|P55212|CASP6_HUMAN	CASP6	Caspase-6 OS=Homo sapiens OX=9606 GN=CASP6 PE=1 SV=2	-0.0638678	0.0911908	-0.00975755	0.0200143	0.367993	8.27003	0.0541102	0.0304507
sp|P55210-3|CASP7_HUMAN	CASP7	Isoform Alpha' of Caspase-7 OS=Homo sapiens OX=9606 GN=CASP7	0.0727115	0.0661574	0.170334	0.627502	-0.206514	1.67726	0.0976227	0.0666868
sp|Q14790-9|CASP8_HUMAN	CASP8	Isoform 9 of Caspase-8 OS=Homo sapiens OX=9606 GN=CASP8	0.153898	0.202815	-0.0002992	0.000433178	-0.63406	8.51004	-0.154197	0.14353
sp|Q14790-4|CASP8_HUMAN	CASP8	Isoform 4 of Caspase-8 OS=Homo sapiens OX=9606 GN=CASP8	0.0118678	0.00234751	0.0635189	0.0860751	-0.00213827	0.00478447	0.0516511	0.00294334
sp|Q9UKL3|C8AP2_HUMAN	CASP8AP2	CASP8-associated protein 2 OS=Homo sapiens OX=9606 GN=CASP8AP2 PE=1 SV=1	0.0463826	0.0427526	0.226168	1.435	0.107985	0.870578	0.179786	0.626315
sp|P55211|CASP9_HUMAN	CASP9	Caspase-9 OS=Homo sapiens OX=9606 GN=CASP9 PE=1 SV=3	-0.103539	0.0334115	-0.0756574	0.0636846	0.496736	1.94615	0.0278816	0.0011528
tr|E7EVY3|E7EVY3_HUMAN	CAST	Calpastatin OS=Homo sapiens OX=9606 GN=CAST PE=1 SV=1	-0.166829	0.240923	-0.0873997	0.182227	-0.317571	2.54418	0.079429	0.0230292
sp|P20810-7|ICAL_HUMAN	CAST	Isoform 7 of Calpastatin OS=Homo sapiens OX=9606 GN=CAST	-0.0531461	0.0334115	-0.0194795	0.0263643	-0.410247	3.62717	0.0336666	0.0011528
sp|Q86V15|CASZ1_HUMAN	CASZ1	Zinc finger protein castor homolog 1 OS=Homo sapiens OX=9606 GN=CASZ1 PE=1 SV=4	0.120886	0.0850409	0.0471491	0.0613767	-0.107448	0.41066	-0.0737366	0.0113367
sp|P04040|CATA_HUMAN	CAT	Catalase OS=Homo sapiens OX=9606 GN=CAT PE=1 SV=3	-0.0477469	0.0673445	-0.0337272	0.102169	-0.00700705	0.0385156	0.0140197	0.0011528
sp|Q03135|CAV1_HUMAN	CAV1	Caveolin-1 OS=Homo sapiens OX=9606 GN=CAV1 PE=1 SV=4	-0.0305921	0.0102834	-0.018915	0.0166962	-1.75759	10.5751	0.011677	0.0011528
sp|Q6NZI2|CAVN1_HUMAN	CAVIN1	Caveolae-associated protein 1 OS=Homo sapiens OX=9606 GN=CAVIN1 PE=1 SV=1	-0.00639321	0.000573887	0.0445536	0.0637992	-1.0374	8.60555	0.0509468	0.00570194
tr|A0A140LJL2|A0A140LJL2_HUMAN	CBARP	Voltage-dependent calcium channel beta subunit-associated regulatory protein OS=Homo sapiens OX=9606 GN=CBARP PE=1 SV=1	0.246921	0.326727	0.0855959	0.113705	-0.375328	2.35499	-0.161325	0.0800538
sp|O43439-4|MTG8R_HUMAN	CBFA2T2	Isoform 4 of Protein CBFA2T2 OS=Homo sapiens OX=9606 GN=CBFA2T2	-0.00290099	0.000157901	-0.11351	0.275747	-0.300138	2.37494	-0.110609	0.0650069
sp|Q13951|PEBB_HUMAN	CBFB	Core-binding factor subunit beta OS=Homo sapiens OX=9606 GN=CBFB PE=1 SV=2	0.282445	0.258712	0.225057	0.355743	0.211635	0.682318	-0.0573877	0.0011528
sp|Q13951-2|PEBB_HUMAN	CBFB	Isoform 2 of Core-binding factor subunit beta OS=Homo sapiens OX=9606 GN=CBFB	0.100361	0.0837496	0.122652	0.310033	0.105462	0.515803	0.0222907	0.0011528
sp|P22681|CBL_HUMAN	CBL	E3 ubiquitin-protein ligase CBL OS=Homo sapiens OX=9606 GN=CBL PE=1 SV=2	-0.00114842	0.000157901	0.00997136	0.0150517	0.560762	6.35952	0.0111198	0.0011528
tr|H0Y3L9|H0Y3L9_HUMAN	CBLB	E3 ubiquitin-protein ligase CBL-B OS=Homo sapiens OX=9606 GN=CBLB PE=1 SV=1	0.018848	0.00514998	-0.0870727	0.100366	0.12486	0.378729	-0.105921	0.0170053
sp|Q75N03|HAKAI_HUMAN	CBLL1	E3 ubiquitin-protein ligase Hakai OS=Homo sapiens OX=9606 GN=CBLL1 PE=1 SV=1	-0.0278228	0.0171135	-0.0295597	0.0446679	-0.260148	2.07909	-0.00173683	0.0011528
sp|P16152|CBR1_HUMAN	CBR1	Carbonyl reductase [NADPH] 1 OS=Homo sapiens OX=9606 GN=CBR1 PE=1 SV=3	0.0173575	0.020178	0.0250789	0.0827121	0.0411712	0.360317	0.00772145	0.0011528
sp|O75828|CBR3_HUMAN	CBR3	Carbonyl reductase [NADPH] 3 OS=Homo sapiens OX=9606 GN=CBR3 PE=1 SV=3	0.137495	0.241172	-0.067944	0.165763	-0.85042	9.38091	-0.205439	0.617999
sp|Q8N4T8|CBR4_HUMAN	CBR4	Carbonyl reductase family member 4 OS=Homo sapiens OX=9606 GN=CBR4 PE=1 SV=3	0.168518	0.24019	0.159976	0.445968	0.00150048	0.00393415	-0.00854252	0.0011528
sp|P35520-2|CBS_HUMAN	CBS	Isoform 2 of Cystathionine beta-synthase OS=Homo sapiens OX=9606 GN=CBS	-0.214198	0.526991	-0.315452	1.96114	1.61188	41.1085	-0.101254	0.0505517
sp|Q9BRT8|CBWD1_HUMAN	CBWD1	COBW domain-containing protein 1 OS=Homo sapiens OX=9606 GN=CBWD1 PE=2 SV=1	-0.158147	0.310487	-0.218195	1.04702	0.0981124	0.561841	-0.0600483	0.0141526
sp|Q8IUF1|CBWD2_HUMAN	CBWD2	COBW domain-containing protein 2 OS=Homo sapiens OX=9606 GN=CBWD2 PE=2 SV=1	-0.0406652	0.0189752	-0.194142	0.405512	0.744293	5.27654	-0.153477	0.0725994
sp|P83916|CBX1_HUMAN	CBX1	Chromobox protein homolog 1 OS=Homo sapiens OX=9606 GN=CBX1 PE=1 SV=1	0.070516	0.0334115	-0.0556301	0.0674811	0.0631719	0.181017	-0.126146	0.0356498
sp|Q14781|CBX2_HUMAN	CBX2	Chromobox protein homolog 2 OS=Homo sapiens OX=9606 GN=CBX2 PE=1 SV=2	-0.132301	0.112027	-0.0904134	0.15182	0.382925	2.70199	0.0418874	0.0011528
sp|Q13185|CBX3_HUMAN	CBX3	Chromobox protein homolog 3 OS=Homo sapiens OX=9606 GN=CBX3 PE=1 SV=4	-0.112248	0.0788686	0.00412074	0.00292886	-0.141357	0.624251	0.116369	0.0438046
sp|O00257|CBX4_HUMAN	CBX4	E3 SUMO-protein ligase CBX4 OS=Homo sapiens OX=9606 GN=CBX4 PE=1 SV=3	-0.0367657	0.0275582	0.119795	0.421972	0.208754	1.95927	0.15656	0.317782
sp|P45973|CBX5_HUMAN	CBX5	Chromobox protein homolog 5 OS=Homo sapiens OX=9606 GN=CBX5 PE=1 SV=1	0.151829	0.238221	0.0584743	0.113193	0.10137	0.550278	-0.0933543	0.0464374
sp|O95503|CBX6_HUMAN	CBX6	Chromobox protein homolog 6 OS=Homo sapiens OX=9606 GN=CBX6 PE=1 SV=1	0.0602821	0.0288548	0.104287	0.171798	-0.00866639	0.0208661	0.0440049	0.0011528
sp|Q9HC52|CBX8_HUMAN	CBX8	Chromobox protein homolog 8 OS=Homo sapiens OX=9606 GN=CBX8 PE=1 SV=3	0.0467028	0.0414391	0.106004	0.390078	0.176223	1.70972	0.0593015	0.0236554
tr|A0A087WUW0|A0A087WUW0_HUMAN	CBY1	Protein chibby homolog 1 OS=Homo sapiens OX=9606 GN=CBY1 PE=1 SV=1	-0.199177	0.164944	-0.202937	0.381101	0.0967662	0.282141	-0.00375953	0.0011528
sp|Q6P1N0|C2D1A_HUMAN	CC2D1A	Coiled-coil and C2 domain-containing protein 1A OS=Homo sapiens OX=9606 GN=CC2D1A PE=1 SV=1	-0.0269287	0.0264907	0.0226857	0.0572284	-0.178303	2.27896	0.0496144	0.0242204
sp|Q5T0F9-2|C2D1B_HUMAN	CC2D1B	Isoform 2 of Coiled-coil and C2 domain-containing protein 1B OS=Homo sapiens OX=9606 GN=CC2D1B	-0.0318962	0.020178	0.010585	0.0137678	0.227257	1.70786	0.0424813	0.00501775
sp|Q9P2K1|C2D2A_HUMAN	CC2D2A	Coiled-coil and C2 domain-containing protein 2A OS=Homo sapiens OX=9606 GN=CC2D2A PE=1 SV=3	0.278728	0.551561	0.223999	0.626477	-0.122567	0.526427	-0.0547298	0.0071558
sp|Q8IX12|CCAR1_HUMAN	CCAR1	Cell division cycle and apoptosis regulator protein 1 OS=Homo sapiens OX=9606 GN=CCAR1 PE=1 SV=2	0.0293056	0.0254781	-0.0351215	0.0876428	-0.0293186	0.160737	-0.0644271	0.0350344
sp|Q8N163|CCAR2_HUMAN	CCAR2	Cell cycle and apoptosis regulator protein 2 OS=Homo sapiens OX=9606 GN=CCAR2 PE=1 SV=2	0.0637584	0.0723559	0.0996296	0.37175	-0.585913	7.71444	0.0358713	0.0071558
sp|Q96A19|C102A_HUMAN	CCDC102A	Coiled-coil domain-containing protein 102A OS=Homo sapiens OX=9606 GN=CCDC102A PE=1 SV=2	-0.0327552	0.0174431	-0.0124354	0.0137801	0.50238	5.42829	0.0203198	0.0011528
sp|Q96NT0|CC115_HUMAN	CCDC115	Coiled-coil domain-containing protein 115 OS=Homo sapiens OX=9606 GN=CCDC115 PE=1 SV=1	0.192409	0.135772	0.0516526	0.0490088	0.281895	1.14395	-0.140756	0.0324831
sp|Q8IWD4|CC117_HUMAN	CCDC117	Coiled-coil domain-containing protein 117 OS=Homo sapiens OX=9606 GN=CCDC117 PE=1 SV=1	-0.0206971	0.0101316	0.0419189	0.0665121	0.480421	4.32606	0.0626161	0.0123683
tr|J3KR35|J3KR35_HUMAN	CCDC12	Coiled-coil domain containing 12, isoform CRA_a OS=Homo sapiens OX=9606 GN=CCDC12 PE=1 SV=1	0.0570466	0.0334115	-0.064449	0.110557	-0.0287514	0.0952891	-0.121496	0.0752241
sp|Q96CT7|CC124_HUMAN	CCDC124	Coiled-coil domain-containing protein 124 OS=Homo sapiens OX=9606 GN=CCDC124 PE=1 SV=1	-0.0474604	0.0663443	-0.0359988	0.112687	0.0500685	0.403045	0.0114616	0.0011528
sp|Q86Z20|CC125_HUMAN	CCDC125	Coiled-coil domain-containing protein 125 OS=Homo sapiens OX=9606 GN=CCDC125 PE=1 SV=2	0.24514	0.150451	0.185298	0.216928	0.0607868	0.112686	-0.0598422	0.0011528
sp|Q96BQ5|CC127_HUMAN	CCDC127	Coiled-coil domain-containing protein 127 OS=Homo sapiens OX=9606 GN=CCDC127 PE=1 SV=1	0.0326277	0.0194298	-0.0811336	0.163467	-0.462243	4.65956	-0.113761	0.0689817
sp|P13994|CC130_HUMAN	CCDC130	Coiled-coil domain-containing protein 130 OS=Homo sapiens OX=9606 GN=CCDC130 PE=1 SV=2	-0.0520832	0.0371161	0.0231683	0.03562	-0.0901011	0.489572	0.0752515	0.0268089
sp|Q9H6E4|CC134_HUMAN	CCDC134	Coiled-coil domain-containing protein 134 OS=Homo sapiens OX=9606 GN=CCDC134 PE=1 SV=1	0.157594	0.241172	0.117563	0.316864	0.0277917	0.101272	-0.0400303	0.00326988
tr|I3L0U5|I3L0U5_HUMAN	CCDC137	Coiled-coil domain-containing protein 137 (Fragment) OS=Homo sapiens OX=9606 GN=CCDC137 PE=1 SV=1	0.128718	0.198672	0.0284201	0.049229	0.121178	0.804238	-0.100298	0.0752241
sp|Q96M89|CC138_HUMAN	CCDC138	Coiled-coil domain-containing protein 138 OS=Homo sapiens OX=9606 GN=CCDC138 PE=1 SV=1	-0.0813274	0.0609301	-0.13652	0.354077	-0.337251	2.7279	-0.0551926	0.00958133
sp|Q49A88|CCD14_HUMAN	CCDC14	Coiled-coil domain-containing protein 14 OS=Homo sapiens OX=9606 GN=CCDC14 PE=1 SV=3	0.0626779	0.0404206	-0.06528	0.115959	-0.120823	0.624958	-0.127958	0.0877309
sp|Q9P0B6|CC167_HUMAN	CCDC167	Coiled-coil domain-containing protein 167 OS=Homo sapiens OX=9606 GN=CCDC167 PE=1 SV=2	-0.0115809	0.00111783	-0.0794074	0.0808349	0.451544	2.11003	-0.0678264	0.00302521
tr|E9PFB9|E9PFB9_HUMAN	CCDC18	Coiled-coil domain-containing protein 18 OS=Homo sapiens OX=9606 GN=CCDC18 PE=1 SV=2	0.0315217	0.0268563	-0.0660142	0.204223	-0.232335	2.69911	-0.0975358	0.110613
sp|Q7Z3E2|CC186_HUMAN	CCDC186	Coiled-coil domain-containing protein 186 OS=Homo sapiens OX=9606 GN=CCDC186 PE=1 SV=2	0.0143778	0.0189278	0.0183326	0.062212	-0.0114362	0.0820126	0.00395486	0.0011528
sp|O60826|CCD22_HUMAN	CCDC22	Coiled-coil domain-containing protein 22 OS=Homo sapiens OX=9606 GN=CCDC22 PE=1 SV=1	0.0448145	0.0681285	0.0319452	0.105749	0.159832	2.85933	-0.0128693	0.0011528
sp|Q86WR0|CCD25_HUMAN	CCDC25	Coiled-coil domain-containing protein 25 OS=Homo sapiens OX=9606 GN=CCDC25 PE=1 SV=2	0.014817	0.00996489	-0.0813088	0.236728	-0.1127	0.81571	-0.0961258	0.0853606
sp|Q8IWP9|CC28A_HUMAN	CCDC28A	Coiled-coil domain-containing protein 28A OS=Homo sapiens OX=9606 GN=CCDC28A PE=1 SV=1	0.0475614	0.020178	0.0711138	0.0860751	0.063491	0.1717	0.0235524	0.0011528
tr|H0YMC0|H0YMC0_HUMAN	CCDC32	Coiled-coil domain-containing protein 32 OS=Homo sapiens OX=9606 GN=CCDC32 PE=1 SV=1	-0.0865166	0.0403558	0.1593	0.277262	0.788366	5.27409	0.245817	0.23397
sp|Q96HJ3|CCD34_HUMAN	CCDC34	Coiled-coil domain-containing protein 34 OS=Homo sapiens OX=9606 GN=CCDC34 PE=1 SV=2	0.0178021	0.00514998	0.0101605	0.00733724	0.0367491	0.0864492	-0.00764163	0.0011528
tr|Q86WV7|Q86WV7_HUMAN	CCDC43	CCDC43 protein OS=Homo sapiens OX=9606 GN=CCDC43 PE=1 SV=1	0.0831485	0.0673445	0.0214814	0.0298514	0.186829	1.21519	-0.0616672	0.0123683
sp|Q96A33|CCD47_HUMAN	CCDC47	Coiled-coil domain-containing protein 47 OS=Homo sapiens OX=9606 GN=CCDC47 PE=1 SV=1	-0.130826	0.0911908	-0.122125	0.213523	0.0775992	0.252396	0.00870091	0.0011528
sp|Q8IVM0|CCD50_HUMAN	CCDC50	Coiled-coil domain-containing protein 50 OS=Homo sapiens OX=9606 GN=CCDC50 PE=1 SV=1	0.106703	0.105224	0.122	0.326045	-0.506545	4.8729	0.015297	0.0011528
sp|Q96ER9|CCD51_HUMAN	CCDC51	Coiled-coil domain-containing protein 51 OS=Homo sapiens OX=9606 GN=CCDC51 PE=1 SV=2	-0.075663	0.0717605	-0.0580972	0.122219	-0.246505	2.20144	0.0175657	0.0011528
sp|Q2TAC2|CCD57_HUMAN	CCDC57	Coiled-coil domain-containing protein 57 OS=Homo sapiens OX=9606 GN=CCDC57 PE=1 SV=2	-0.0465997	0.0194298	-0.0675451	0.0782115	-0.59995	4.54821	-0.0209454	0.0011528
sp|Q4VC31|CCD58_HUMAN	CCDC58	Coiled-coil domain-containing protein 58 OS=Homo sapiens OX=9606 GN=CCDC58 PE=1 SV=1	0.029329	0.0288548	-0.0192462	0.0461518	0.291501	6.23284	-0.0485751	0.0239066
sp|Q9P031|TAP26_HUMAN	CCDC59	Thyroid transcription factor 1-associated protein 26 OS=Homo sapiens OX=9606 GN=CCDC59 PE=1 SV=2	-0.115903	0.164759	-0.134669	0.466278	0.00276203	0.00919722	-0.0187661	0.0011528
sp|Q16204|CCDC6_HUMAN	CCDC6	Coiled-coil domain-containing protein 6 OS=Homo sapiens OX=9606 GN=CCDC6 PE=1 SV=2	-0.0338231	0.03056	0.102876	0.434352	0.05974	0.410535	0.136699	0.347893
sp|Q9Y6R9|CCD61_HUMAN	CCDC61	Coiled-coil domain-containing protein 61 OS=Homo sapiens OX=9606 GN=CCDC61 PE=1 SV=3	-0.342809	0.89148	-0.238452	0.712467	-0.276814	1.75937	0.104356	0.034097
sp|A2RUB6|CCD66_HUMAN	CCDC66	Coiled-coil domain-containing protein 66 OS=Homo sapiens OX=9606 GN=CCDC66 PE=1 SV=4	0.127342	0.0781886	0.157689	0.288641	0.299446	1.59156	0.0303464	0.0011528
sp|Q8N9Z2|CC71L_HUMAN	CCDC71L	Coiled-coil domain-containing protein 71L OS=Homo sapiens OX=9606 GN=CCDC71L PE=1 SV=2	-0.0542048	0.0334115	0.101224	0.228419	0.0411612	0.153202	0.155428	0.150685
sp|Q9BR77|CCD77_HUMAN	CCDC77	Coiled-coil domain-containing protein 77 OS=Homo sapiens OX=9606 GN=CCDC77 PE=1 SV=1	-0.0956816	0.190529	-0.132559	0.718306	-0.214233	3.15294	-0.0368777	0.00958133
sp|Q9H0W5|CCDC8_HUMAN	CCDC8	Coiled-coil domain-containing protein 8 OS=Homo sapiens OX=9606 GN=CCDC8 PE=1 SV=2	0.0205957	0.00804237	0.180337	0.376298	-0.0765063	0.242514	0.159742	0.0861357
sp|Q8N4S0|CCD82_HUMAN	CCDC82	Coiled-coil domain-containing protein 82 OS=Homo sapiens OX=9606 GN=CCDC82 PE=1 SV=2	-0.194829	0.159185	-0.21246	0.394995	-0.00938144	0.0190944	-0.0176307	0.0011528
sp|Q86UT8|CCD84_HUMAN	CCDC84	Coiled-coil domain-containing protein 84 OS=Homo sapiens OX=9606 GN=CCDC84 PE=1 SV=1	-0.20395	0.0843877	-0.0878631	0.0707147	-0.140084	0.292311	0.116087	0.010246
sp|Q15834|CC85B_HUMAN	CCDC85B	Coiled-coil domain-containing protein 85B OS=Homo sapiens OX=9606 GN=CCDC85B PE=1 SV=2	0.020779	0.00804237	-0.0128431	0.0114133	0.209721	0.937346	-0.0336222	0.0011528
sp|A6NKD9|CC85C_HUMAN	CCDC85C	Coiled-coil domain-containing protein 85C OS=Homo sapiens OX=9606 GN=CCDC85C PE=1 SV=1	-0.101903	0.107184	-0.0425789	0.0767727	0.0973416	0.530878	0.059324	0.0128223
sp|Q9H6F5|CCD86_HUMAN	CCDC86	Coiled-coil domain-containing protein 86 OS=Homo sapiens OX=9606 GN=CCDC86 PE=1 SV=1	-0.114153	0.170245	-0.027083	0.049539	-0.104331	0.698333	0.0870703	0.0581145
sp|Q9H6F5-2|CCD86_HUMAN	CCDC86	Isoform 2 of Coiled-coil domain-containing protein 86 OS=Homo sapiens OX=9606 GN=CCDC86	0.176228	0.127613	0.291321	0.664805	0.077643	0.210747	0.115093	0.0234096
sp|Q3V6T2|GRDN_HUMAN	CCDC88A	Girdin OS=Homo sapiens OX=9606 GN=CCDC88A PE=1 SV=2	-0.0244455	0.0181612	-0.0275077	0.0493625	0.269128	2.67815	-0.00306212	0.0011528
sp|Q9P219|DAPLE_HUMAN	CCDC88C	Protein Daple OS=Homo sapiens OX=9606 GN=CCDC88C PE=1 SV=3	-0.192445	0.331414	-0.238955	0.870169	-0.665413	6.20971	-0.0465101	0.0059645
tr|A0A2R8Y4Z8|A0A2R8Y4Z8_HUMAN	CCDC9	Coiled-coil domain-containing protein 9 OS=Homo sapiens OX=9606 GN=CCDC9 PE=1 SV=1	0.0693776	0.0454522	0.0835879	0.166752	0.0410492	0.149772	0.0142103	0.0011528
sp|Q9GZT6|CC90B_HUMAN	CCDC90B	Coiled-coil domain-containing protein 90B, mitochondrial OS=Homo sapiens OX=9606 GN=CCDC90B PE=1 SV=2	0.0701138	0.0334115	-0.00352571	0.00221153	0.303312	1.69958	-0.0736395	0.01031
sp|Q7Z6B0|CCD91_HUMAN	CCDC91	Coiled-coil domain-containing protein 91 OS=Homo sapiens OX=9606 GN=CCDC91 PE=1 SV=2	0.117082	0.150451	0.0967388	0.248984	-0.419285	4.20412	-0.0203428	0.0011528
sp|Q53HC0|CCD92_HUMAN	CCDC92	Coiled-coil domain-containing protein 92 OS=Homo sapiens OX=9606 GN=CCDC92 PE=1 SV=2	-0.0562192	0.0334115	-0.0486883	0.0765452	0.13525	0.697214	0.00753086	0.0011528
sp|Q567U6|CCD93_HUMAN	CCDC93	Coiled-coil domain-containing protein 93 OS=Homo sapiens OX=9606 GN=CCDC93 PE=1 SV=2	0.0244332	0.0245331	-0.0198754	0.0481704	0.166537	2.10912	-0.0443085	0.0188831
sp|Q96F63|CCD97_HUMAN	CCDC97	Coiled-coil domain-containing protein 97 OS=Homo sapiens OX=9606 GN=CCDC97 PE=1 SV=1	0.116276	0.201625	0.192247	1.06841	-0.0380784	0.187451	0.0759707	0.0434971
sp|Q8TD31-2|CCHCR_HUMAN	CCHCR1	Isoform 2 of Coiled-coil alpha-helical rod protein 1 OS=Homo sapiens OX=9606 GN=CCHCR1	0.171096	0.0514261	0.245479	0.246652	0.000492758	0.000642862	0.074383	0.0011528
sp|Q9BSQ5-2|CCM2_HUMAN	CCM2	Isoform 2 of Cerebral cavernous malformations 2 protein OS=Homo sapiens OX=9606 GN=CCM2	0.132109	0.109696	-0.113594	0.21498	0.0762054	0.270893	-0.245703	0.412878
sp|P20248|CCNA2_HUMAN	CCNA2	Cyclin-A2 OS=Homo sapiens OX=9606 GN=CCNA2 PE=1 SV=2	0.148511	0.164944	0.206774	0.626477	0.357493	2.76202	0.0582638	0.00958133
sp|P14635|CCNB1_HUMAN	CCNB1	G2/mitotic-specific cyclin-B1 OS=Homo sapiens OX=9606 GN=CCNB1 PE=1 SV=1	0.33117	0.911568	0.285608	1.04881	-0.11185	0.505081	-0.0455617	0.00326988
sp|O95067|CCNB2_HUMAN	CCNB2	G2/mitotic-specific cyclin-B2 OS=Homo sapiens OX=9606 GN=CCNB2 PE=1 SV=1	0.0452656	0.0357359	0.348194	2.53926	-0.176515	1.53191	0.302928	1.70204
sp|P24863|CCNC_HUMAN	CCNC	Cyclin-C OS=Homo sapiens OX=9606 GN=CCNC PE=1 SV=2	-0.054402	0.0406177	0.0113455	0.0166962	0.0637945	0.316606	0.0657476	0.0202946
sp|P24385|CCND1_HUMAN	CCND1	G1/S-specific cyclin-D1 OS=Homo sapiens OX=9606 GN=CCND1 PE=1 SV=1	0.189158	0.115281	0.394257	0.906535	-0.979099	5.6517	0.2051	0.0862824
sp|P30279|CCND2_HUMAN	CCND2	G1/S-specific cyclin-D2 OS=Homo sapiens OX=9606 GN=CCND2 PE=1 SV=1	0.406386	0.303407	0.489839	0.749277	0.0926132	0.153275	0.0834531	0.0011528
sp|P30281|CCND3_HUMAN	CCND3	G1/S-specific cyclin-D3 OS=Homo sapiens OX=9606 GN=CCND3 PE=1 SV=2	0.182312	0.0666072	0.0947643	0.0713104	-0.0395875	0.0585229	-0.0875478	0.0014605
sp|O95273|CCDB1_HUMAN	CCNDBP1	Cyclin-D1-binding protein 1 OS=Homo sapiens OX=9606 GN=CCNDBP1 PE=1 SV=2	0.307166	0.217416	0.585237	1.31429	-0.079749	0.152302	0.278071	0.120994
sp|P24864|CCNE1_HUMAN	CCNE1	G1/S-specific cyclin-E1 OS=Homo sapiens OX=9606 GN=CCNE1 PE=1 SV=2	-0.0810825	0.073826	0.0691612	0.15072	-0.358585	4.20204	0.150244	0.216138
tr|A0A2R8YEM2|A0A2R8YEM2_HUMAN	CCNH	Cyclin-H OS=Homo sapiens OX=9606 GN=CCNH PE=1 SV=1	-0.0145338	0.00996489	-0.00299799	0.00348259	-0.022637	0.103254	0.0115358	0.0011528
sp|Q5T5M9-3|CCNJ_HUMAN	CCNJ	Isoform 3 of Cyclin-J OS=Homo sapiens OX=9606 GN=CCNJ	-0.276047	0.258712	-0.161205	0.221563	-0.173705	0.531214	0.114842	0.0169985
sp|O75909-4|CCNK_HUMAN	CCNK	Isoform 4 of Cyclin-K OS=Homo sapiens OX=9606 GN=CCNK	-0.00252135	0.000157901	-0.0410513	0.0957864	-0.25308	2.88554	-0.0385299	0.00921277
sp|Q9UK58|CCNL1_HUMAN	CCNL1	Cyclin-L1 OS=Homo sapiens OX=9606 GN=CCNL1 PE=1 SV=1	0.004049	0.000157901	0.234501	0.306231	0.109328	0.226314	0.230452	0.0779658
sp|Q96S94|CCNL2_HUMAN	CCNL2	Cyclin-L2 OS=Homo sapiens OX=9606 GN=CCNL2 PE=1 SV=1	-0.135437	0.190529	-0.146505	0.468472	0.0243528	0.0901845	-0.0110681	0.0011528
sp|Q8N1B3|CCNQ_HUMAN	CCNQ	Cyclin-Q OS=Homo sapiens OX=9606 GN=CCNQ PE=1 SV=2	0.004823	0.000157901	-0.0208382	0.0174113	-0.1286	0.38263	-0.0256612	0.0011528
sp|O60563|CCNT1_HUMAN	CCNT1	Cyclin-T1 OS=Homo sapiens OX=9606 GN=CCNT1 PE=1 SV=1	-0.026577	0.0334115	-0.0313238	0.117114	-0.140174	2.28755	-0.00474677	0.0011528
sp|O60583|CCNT2_HUMAN	CCNT2	Cyclin-T2 OS=Homo sapiens OX=9606 GN=CCNT2 PE=1 SV=2	0.0214195	0.00581893	-0.0717604	0.0734627	0.687796	4.35262	-0.0931799	0.0103709
sp|Q8ND76|CCNY_HUMAN	CCNY	Cyclin-Y OS=Homo sapiens OX=9606 GN=CCNY PE=1 SV=2	0.0204426	0.015491	0.0587139	0.15072	-0.0648542	0.389255	0.0382713	0.0071558
sp|Q8N7R7|CCYL1_HUMAN	CCNYL1	Cyclin-Y-like protein 1 OS=Homo sapiens OX=9606 GN=CCNYL1 PE=1 SV=2	-0.0150602	0.00668998	0.0518807	0.0843907	-0.169149	1.00642	0.0669409	0.0125756
sp|O43303|CP110_HUMAN	CCP110	Centriolar coiled-coil protein of 110 kDa OS=Homo sapiens OX=9606 GN=CCP110 PE=1 SV=3	-0.0190616	0.0101316	-0.0281945	0.0416846	-0.124859	0.736388	-0.00913286	0.0011528
sp|Q9ULG6-5|CCPG1_HUMAN	CCPG1	Isoform 5 of Cell cycle progression protein 1 OS=Homo sapiens OX=9606 GN=CCPG1	0.0565568	0.0203657	0.346719	0.712467	-0.404657	1.77385	0.290162	0.23397
sp|O14618|CCS_HUMAN	CCS	Copper chaperone for superoxide dismutase OS=Homo sapiens OX=9606 GN=CCS PE=1 SV=1	0.0568877	0.0302643	0.197931	0.531322	0.820741	6.81248	0.141043	0.0853606
sp|Q4G0I0|CSMT1_HUMAN	CCSMST1	Protein CCSMST1 OS=Homo sapiens OX=9606 GN=CCSMST1 PE=2 SV=1	0.0600752	0.0334115	0.133953	0.313557	-0.0761689	0.298979	0.0738782	0.0146637
sp|P78371|TCPB_HUMAN	CCT2	T-complex protein 1 subunit beta OS=Homo sapiens OX=9606 GN=CCT2 PE=1 SV=4	-0.0176698	0.0205978	-0.0414748	0.162755	0.094021	1.16451	-0.023805	0.0059645
sp|P49368|TCPG_HUMAN	CCT3	T-complex protein 1 subunit gamma OS=Homo sapiens OX=9606 GN=CCT3 PE=1 SV=4	-0.0312709	0.0461725	-0.00325107	0.00757191	0.235966	4.89963	0.0280198	0.0123683
sp|P50991|TCPD_HUMAN	CCT4	T-complex protein 1 subunit delta OS=Homo sapiens OX=9606 GN=CCT4 PE=1 SV=4	-0.0359981	0.0761201	-0.0511814	0.342067	0.176458	4.06753	-0.0151833	0.0011528
sp|P48643|TCPE_HUMAN	CCT5	T-complex protein 1 subunit epsilon OS=Homo sapiens OX=9606 GN=CCT5 PE=1 SV=1	-0.00211054	0.000157901	-0.0185747	0.0345607	0.110623	0.842137	-0.0164641	0.0011528
sp|P40227|TCPZ_HUMAN	CCT6A	T-complex protein 1 subunit zeta OS=Homo sapiens OX=9606 GN=CCT6A PE=1 SV=3	-0.0706568	0.190487	-0.00922246	0.0261557	0.241791	4.68403	0.0614344	0.0915116
sp|Q92526|TCPW_HUMAN	CCT6B	T-complex protein 1 subunit zeta-2 OS=Homo sapiens OX=9606 GN=CCT6B PE=1 SV=5	0.187339	0.164759	-0.0843265	0.110792	-0.836146	5.84466	-0.271665	0.336903
sp|Q99832|TCPH_HUMAN	CCT7	T-complex protein 1 subunit eta OS=Homo sapiens OX=9606 GN=CCT7 PE=1 SV=2	-0.0440847	0.0675627	-0.0166419	0.0464167	0.185761	3.01096	0.0274428	0.00921277
sp|P50990|TCPQ_HUMAN	CCT8	T-complex protein 1 subunit theta OS=Homo sapiens OX=9606 GN=CCT8 PE=1 SV=4	0.00284101	0.000573887	-0.00959012	0.0229594	0.136858	1.826	-0.0124311	0.0011528
sp|P86791|CCZ1_HUMAN	CCZ1	Vacuolar fusion protein CCZ1 homolog OS=Homo sapiens OX=9606 GN=CCZ1 PE=1 SV=1	0.0783559	0.0843877	0.16901	0.736547	0.240792	2.44826	0.0906546	0.0719387
sp|Q6YHK3|CD109_HUMAN	CD109	CD109 antigen OS=Homo sapiens OX=9606 GN=CD109 PE=1 SV=2	-0.0816596	0.0788686	-0.128401	0.411365	-0.0039775	0.0131745	-0.0467417	0.00958133
sp|P48509|CD151_HUMAN	CD151	CD151 antigen OS=Homo sapiens OX=9606 GN=CD151 PE=1 SV=3	-0.220047	0.411729	-0.216989	0.699934	-0.0227801	0.0721196	0.00305782	0.0011528
sp|Q5ZPR3|CD276_HUMAN	CD276	CD276 antigen OS=Homo sapiens OX=9606 GN=CD276 PE=1 SV=1	-0.0188983	0.0108776	0.07496	0.187194	-0.204554	1.73991	0.0938582	0.0660316
sp|Q9Y5K6|CD2AP_HUMAN	CD2AP	CD2-associated protein OS=Homo sapiens OX=9606 GN=CD2AP PE=1 SV=1	-0.0218039	0.0250925	-0.00938505	0.0236384	-0.558728	9.67162	0.0124188	0.0011528
sp|O95400|CD2B2_HUMAN	CD2BP2	CD2 antigen cytoplasmic tail-binding protein 2 OS=Homo sapiens OX=9606 GN=CD2BP2 PE=1 SV=1	0.043082	0.0979906	0.170367	3.30014	0.0591108	0.849072	0.127285	1.45176
sp|Q9NPF0|CD320_HUMAN	CD320	CD320 antigen OS=Homo sapiens OX=9606 GN=CD320 PE=1 SV=1	-0.0201376	0.00804237	-0.0778968	0.108366	-0.212716	1.05412	-0.0577592	0.00584468
sp|O15446-2|RPA34_HUMAN	CD3EAP	Isoform 2 of DNA-directed RNA polymerase I subunit RPA34 OS=Homo sapiens OX=9606 GN=CD3EAP	0.0338154	0.0319964	0.0423483	0.115482	-0.257913	4.42829	0.00853292	0.0011528
sp|P16070|CD44_HUMAN	CD44	CD44 antigen OS=Homo sapiens OX=9606 GN=CD44 PE=1 SV=3	0.0843581	0.0385086	-0.0767381	0.0941931	-1.29296	16.1013	-0.161096	0.0752241
sp|P15529-2|MCP_HUMAN	CD46	Isoform B of Membrane cofactor protein OS=Homo sapiens OX=9606 GN=CD46	-0.0758545	0.0732926	-0.0868824	0.236728	-0.132529	0.937346	-0.0110279	0.0011528
sp|Q08722|CD47_HUMAN	CD47	Leukocyte surface antigen CD47 OS=Homo sapiens OX=9606 GN=CD47 PE=1 SV=1	0.0748678	0.0427526	0.0634497	0.0929426	-0.105295	0.423455	-0.0114181	0.0011528
sp|P08174-7|DAF_HUMAN	CD55	Isoform 7 of Complement decay-accelerating factor OS=Homo sapiens OX=9606 GN=CD55	0.0360231	0.0233965	0.0280249	0.0435062	-0.0473713	0.200923	-0.00799817	0.0011528
sp|P19256|LFA3_HUMAN	CD58	Lymphocyte function-associated antigen 3 OS=Homo sapiens OX=9606 GN=CD58 PE=1 SV=1	-0.0450015	0.0199925	-0.138492	0.230253	0.0317735	0.078504	-0.0934905	0.0153982
sp|P08962|CD63_HUMAN	CD63	CD63 antigen OS=Homo sapiens OX=9606 GN=CD63 PE=1 SV=2	-0.205035	0.350626	-0.121381	0.287011	-0.259	1.80811	0.0836539	0.0236554
tr|A6NMH8|A6NMH8_HUMAN	CD81	Tetraspanin OS=Homo sapiens OX=9606 GN=CD81 PE=1 SV=1	-0.451386	0.290259	-0.265893	0.237355	-0.095257	0.134969	0.185493	0.0177608
tr|G8JLH6|G8JLH6_HUMAN	CD9	Tetraspanin OS=Homo sapiens OX=9606 GN=CD9 PE=1 SV=2	0.0144763	0.00514998	-0.115689	0.229155	-0.454463	3.4876	-0.130166	0.0689817
sp|P48960|CD97_HUMAN	CD97	CD97 antigen OS=Homo sapiens OX=9606 GN=CD97 PE=1 SV=4	0.116448	0.145674	0.0702855	0.148065	-1.07104	19.4498	-0.0461624	0.0071558
sp|P14209|CD99_HUMAN	CD99	CD99 antigen OS=Homo sapiens OX=9606 GN=CD99 PE=1 SV=1	-0.20657	0.080777	-1.44264	6.06753	0.909139	4.27491	-1.23607	4.50307
sp|Q8IWY9|CDAN1_HUMAN	CDAN1	Codanin-1 OS=Homo sapiens OX=9606 GN=CDAN1 PE=1 SV=4	-0.230338	0.496801	0.154129	0.428485	-0.307732	2.41261	0.384468	1.70204
sp|O75794|CD123_HUMAN	CDC123	Cell division cycle protein 123 homolog OS=Homo sapiens OX=9606 GN=CDC123 PE=1 SV=1	0.0996935	0.190529	0.0993829	0.409278	0.119893	1.11615	-0.00031061	0.000359519
sp|Q13042|CDC16_HUMAN	CDC16	Cell division cycle protein 16 homolog OS=Homo sapiens OX=9606 GN=CDC16 PE=1 SV=2	0.00809931	0.00236735	-0.0460792	0.0929188	-0.355096	3.73537	-0.0541786	0.0123683
sp|Q12834|CDC20_HUMAN	CDC20	Cell division cycle protein 20 homolog OS=Homo sapiens OX=9606 GN=CDC20 PE=1 SV=2	0.229014	0.708742	0.213345	0.987159	-0.037867	0.156564	-0.015669	0.0011528
sp|Q9UJX2|CDC23_HUMAN	CDC23	Cell division cycle protein 23 homolog OS=Homo sapiens OX=9606 GN=CDC23 PE=1 SV=3	-0.0436723	0.0371161	-0.0416508	0.0959634	-0.256025	2.88554	0.00202148	0.0011528
sp|P30304|MPIP1_HUMAN	CDC25A	M-phase inducer phosphatase 1 OS=Homo sapiens OX=9606 GN=CDC25A PE=1 SV=2	0.499196	0.616958	0.430235	0.758985	0.478327	1.77808	-0.0689614	0.0011528
sp|P30305-4|MPIP2_HUMAN	CDC25B	Isoform 4 of M-phase inducer phosphatase 2 OS=Homo sapiens OX=9606 GN=CDC25B	0.198377	0.148838	0.2168	0.377235	0.093404	0.2477	0.0184233	0.0011528
sp|P30307|MPIP3_HUMAN	CDC25C	M-phase inducer phosphatase 3 OS=Homo sapiens OX=9606 GN=CDC25C PE=1 SV=2	-0.024424	0.0163589	-0.151882	0.560874	-0.0807648	0.439386	-0.127458	0.132139
sp|Q8NHZ8|CDC26_HUMAN	CDC26	Anaphase-promoting complex subunit CDC26 OS=Homo sapiens OX=9606 GN=CDC26 PE=1 SV=1	-0.0108462	0.00111783	-0.112401	0.15072	-0.281443	1.25751	-0.101555	0.0162704
sp|P30260-2|CDC27_HUMAN	CDC27	Isoform 2 of Cell division cycle protein 27 homolog OS=Homo sapiens OX=9606 GN=CDC27	0.0464681	0.0679229	0.0489822	0.190221	0.12234	1.56342	0.00251412	0.0011528
sp|P49427|UB2R1_HUMAN	CDC34	Ubiquitin-conjugating enzyme E2 R1 OS=Homo sapiens OX=9606 GN=CDC34 PE=1 SV=2	0.0624062	0.0255267	0.17894	0.316249	0.470747	2.65496	0.116534	0.0239066
sp|Q16543|CDC37_HUMAN	CDC37	Hsp90 co-chaperone Cdc37 OS=Homo sapiens OX=9606 GN=CDC37 PE=1 SV=1	-0.00227307	0.000157901	-0.11931	0.555774	0.0744213	0.562678	-0.117037	0.233449
sp|Q7L3B6|CD37L_HUMAN	CDC37L1	Hsp90 co-chaperone Cdc37-like 1 OS=Homo sapiens OX=9606 GN=CDC37L1 PE=1 SV=1	-0.0741672	0.0460424	-0.0996991	0.201483	-0.179429	1.01777	-0.025532	0.0011528
sp|O60508|PRP17_HUMAN	CDC40	Pre-mRNA-processing factor 17 OS=Homo sapiens OX=9606 GN=CDC40 PE=1 SV=1	-0.0301006	0.0509525	-0.0296379	0.134258	0.0880297	1.57773	0.000462675	0.00108779
sp|P60953|CDC42_HUMAN	CDC42	Cell division control protein 42 homolog OS=Homo sapiens OX=9606 GN=CDC42 PE=1 SV=2	-0.0291008	0.016201	0.0585272	0.0950872	-0.0872218	0.374104	0.0876279	0.0264478
sp|Q5VT25-6|MRCKA_HUMAN	CDC42BPA	Isoform 6 of Serine/threonine-protein kinase MRCK alpha OS=Homo sapiens OX=9606 GN=CDC42BPA	-0.0886337	0.18868	-0.0441894	0.139788	0.0600037	0.484772	0.0444443	0.0194052
sp|Q9Y5S2|MRCKB_HUMAN	CDC42BPB	Serine/threonine-protein kinase MRCK beta OS=Homo sapiens OX=9606 GN=CDC42BPB PE=1 SV=2	0.0173424	0.0181612	-0.030763	0.0904294	0.159764	2.09213	-0.0481054	0.0253774
sp|Q00587|BORG5_HUMAN	CDC42EP1	Cdc42 effector protein 1 OS=Homo sapiens OX=9606 GN=CDC42EP1 PE=1 SV=1	0.0259489	0.025857	-0.0419629	0.130292	0.420212	6.64207	-0.0679118	0.067734
sp|O14613|BORG1_HUMAN	CDC42EP2	Cdc42 effector protein 2 OS=Homo sapiens OX=9606 GN=CDC42EP2 PE=1 SV=1	0.163364	0.0717605	0.0769394	0.0658907	1.30779	6.62525	-0.0864242	0.0059645
sp|Q9H3Q1|BORG4_HUMAN	CDC42EP4	Cdc42 effector protein 4 OS=Homo sapiens OX=9606 GN=CDC42EP4 PE=1 SV=1	-0.038958	0.0217591	-0.0443639	0.0652279	0.459235	3.74962	-0.00540599	0.0011528
sp|O75419-3|CDC45_HUMAN	CDC45	Isoform 3 of Cell division control protein 45 homolog OS=Homo sapiens OX=9606 GN=CDC45	-0.0977966	0.16423	-0.0658329	0.198361	0.303265	4.72354	0.0319637	0.00460548
sp|Q99459|CDC5L_HUMAN	CDC5L	Cell division cycle 5-like protein OS=Homo sapiens OX=9606 GN=CDC5L PE=1 SV=2	0.0175652	0.0170446	-0.0160392	0.0363003	0.0324356	0.211769	-0.0336044	0.00958133
sp|Q99741|CDC6_HUMAN	CDC6	Cell division control protein 6 homolog OS=Homo sapiens OX=9606 GN=CDC6 PE=1 SV=1	0.419328	0.54382	0.445859	0.982176	0.503066	2.2232	0.0265302	0.0011528
sp|O00311|CDC7_HUMAN	CDC7	Cell division cycle 7-related protein kinase OS=Homo sapiens OX=9606 GN=CDC7 PE=1 SV=1	0.101466	0.18246	0.113981	0.480072	0.664097	8.81816	0.0125149	0.0011528
sp|Q6P1J9|CDC73_HUMAN	CDC73	Parafibromin OS=Homo sapiens OX=9606 GN=CDC73 PE=1 SV=1	-0.00209625	0.000157901	0.029672	0.0741815	0.169479	1.89717	0.0317682	0.0071558
sp|Q69YH5|CDCA2_HUMAN	CDCA2	Cell division cycle-associated protein 2 OS=Homo sapiens OX=9606 GN=CDCA2 PE=1 SV=2	0.337918	0.679493	0.334956	1.06841	-0.255441	1.34958	-0.00296271	0.0011528
sp|Q99618|CDCA3_HUMAN	CDCA3	Cell division cycle-associated protein 3 OS=Homo sapiens OX=9606 GN=CDCA3 PE=1 SV=1	0.192927	0.41504	0.149833	0.480072	-0.235788	1.91243	-0.0430948	0.00690925
sp|Q9BXL8|CDCA4_HUMAN	CDCA4	Cell division cycle-associated protein 4 OS=Homo sapiens OX=9606 GN=CDCA4 PE=1 SV=1	-0.0610398	0.0239782	-0.0049567	0.00269391	0.0275066	0.0582035	0.0560831	0.0011528
tr|B5MBX0|B5MBX0_HUMAN	CDCA5	Sororin OS=Homo sapiens OX=9606 GN=CDCA5 PE=1 SV=1	0.200803	0.325076	0.191139	0.555774	0.291883	2.06898	-0.00966431	0.0011528
sp|Q9BWT1-2|CDCA7_HUMAN	CDCA7	Isoform 2 of Cell division cycle-associated protein 7 OS=Homo sapiens OX=9606 GN=CDCA7	0.384075	0.892054	0.103149	0.1632	0.548322	3.84915	-0.280926	0.444217
sp|Q96GN5|CDA7L_HUMAN	CDCA7L	Cell division cycle-associated 7-like protein OS=Homo sapiens OX=9606 GN=CDCA7L PE=1 SV=2	-0.103033	0.190529	-0.14982	0.776448	-0.382779	7.51145	-0.0467872	0.012901
sp|Q53HL2|BOREA_HUMAN	CDCA8	Borealin OS=Homo sapiens OX=9606 GN=CDCA8 PE=1 SV=2	0.311593	1.19346	0.289767	1.50916	0.25598	2.22312	-0.0218252	0.0011528
tr|A0A087WXI5|A0A087WXI5_HUMAN	CDH1	Cadherin-1 OS=Homo sapiens OX=9606 GN=CDH1 PE=1 SV=1	0.879753	1.19346	0.213866	0.157056	1.18294	4.52871	-0.665887	0.677104
sp|P19022|CADH2_HUMAN	CDH2	Cadherin-2 OS=Homo sapiens OX=9606 GN=CDH2 PE=1 SV=4	-0.115907	0.164944	-0.113617	0.361456	-0.106497	0.688238	0.00228971	0.0011528
sp|P55283|CADH4_HUMAN	CDH4	Cadherin-4 OS=Homo sapiens OX=9606 GN=CDH4 PE=2 SV=2	-0.192229	0.0656643	-0.142888	0.105989	-1.08519	5.2161	0.049341	0.0011528
sp|O14735|CDIPT_HUMAN	CDIPT	CDP-diacylglycerol--inositol 3-phosphatidyltransferase OS=Homo sapiens OX=9606 GN=CDIPT PE=1 SV=1	-0.0269034	0.0101316	-0.0505022	0.0567884	-0.192445	0.78225	-0.0235988	0.0011528
sp|P06493|CDK1_HUMAN	CDK1	Cyclin-dependent kinase 1 OS=Homo sapiens OX=9606 GN=CDK1 PE=1 SV=3	0.121187	0.941816	0.0581455	0.360455	-0.267622	9.87943	-0.0630411	0.131326
sp|Q15131|CDK10_HUMAN	CDK10	Cyclin-dependent kinase 10 OS=Homo sapiens OX=9606 GN=CDK10 PE=1 SV=1	-0.345184	0.694609	-0.270049	0.72136	-0.177982	0.781958	0.0751354	0.0107112
sp|Q9UQ88|CD11A_HUMAN	CDK11A	Cyclin-dependent kinase 11A OS=Homo sapiens OX=9606 GN=CDK11A PE=1 SV=4	-0.117247	0.0655171	-0.207058	0.392913	0.150447	0.518312	-0.0898115	0.0123683
sp|P21127|CD11B_HUMAN	CDK11B	Cyclin-dependent kinase 11B OS=Homo sapiens OX=9606 GN=CDK11B PE=1 SV=4	0.0446394	0.0723559	-0.0334526	0.120692	-0.143777	2.60431	-0.078092	0.166865
sp|Q9NYV4|CDK12_HUMAN	CDK12	Cyclin-dependent kinase 12 OS=Homo sapiens OX=9606 GN=CDK12 PE=1 SV=2	0.022117	0.0226276	0.0100196	0.0212684	-0.281385	4.22988	-0.0120974	0.0011528
sp|Q14004-2|CDK13_HUMAN	CDK13	Isoform 2 of Cyclin-dependent kinase 13 OS=Homo sapiens OX=9606 GN=CDK13	-0.0921106	0.224594	0.0181904	0.0442695	0.149407	2.1063	0.110301	0.313086
sp|O94921|CDK14_HUMAN	CDK14	Cyclin-dependent kinase 14 OS=Homo sapiens OX=9606 GN=CDK14 PE=1 SV=3	0.0738321	0.0228266	-0.00855538	0.0036867	-0.416483	1.42653	-0.0823875	0.00326988
sp|Q00536-2|CDK16_HUMAN	CDK16	Isoform 2 of Cyclin-dependent kinase 16 OS=Homo sapiens OX=9606 GN=CDK16	-0.000526729	4.32496e-05	0.010602	0.0208618	0.193365	2.34925	0.0111288	0.0011528
sp|Q00537|CDK17_HUMAN	CDK17	Cyclin-dependent kinase 17 OS=Homo sapiens OX=9606 GN=CDK17 PE=1 SV=2	0.0816256	0.115281	0.0154755	0.0298514	0.271231	4.11014	-0.0661501	0.034097
sp|Q07002-3|CDK18_HUMAN	CDK18	Isoform 2 of Cyclin-dependent kinase 18 OS=Homo sapiens OX=9606 GN=CDK18	0.170558	0.118082	0.144942	0.224764	0.378072	1.95128	-0.0256162	0.0011528
sp|Q9BWU1|CDK19_HUMAN	CDK19	Cyclin-dependent kinase 19 OS=Homo sapiens OX=9606 GN=CDK19 PE=1 SV=1	0.0263445	0.0240926	0.0596729	0.196	0.0218094	0.117038	0.0333284	0.00765984
tr|G3V5T9|G3V5T9_HUMAN	CDK2	Cyclin-dependent kinase 2 OS=Homo sapiens OX=9606 GN=CDK2 PE=1 SV=1	-0.0161974	0.0206106	-0.0467447	0.228419	0.197084	5.05899	-0.0305473	0.012901
sp|O14519|CDKA1_HUMAN	CDK2AP1	Cyclin-dependent kinase 2-associated protein 1 OS=Homo sapiens OX=9606 GN=CDK2AP1 PE=1 SV=1	0.072993	0.0231315	-0.0521733	0.0389734	0.141799	0.33027	-0.125166	0.012901
sp|P11802|CDK4_HUMAN	CDK4	Cyclin-dependent kinase 4 OS=Homo sapiens OX=9606 GN=CDK4 PE=1 SV=2	-0.0210235	0.015491	0.0625221	0.158134	0.181009	1.62814	0.0835455	0.0550354
sp|Q00535|CDK5_HUMAN	CDK5	Cyclin-dependent-like kinase 5 OS=Homo sapiens OX=9606 GN=CDK5 PE=1 SV=3	-0.0659566	0.135415	-0.0438334	0.163276	0.412842	13.4377	0.0221232	0.0014605
sp|Q96SZ6|CK5P1_HUMAN	CDK5RAP1	CDK5 regulatory subunit-associated protein 1 OS=Homo sapiens OX=9606 GN=CDK5RAP1 PE=1 SV=2	-0.00544591	0.00236735	-0.108697	0.621119	0.0253987	0.170096	-0.103251	0.264865
sp|Q96SN8|CK5P2_HUMAN	CDK5RAP2	CDK5 regulatory subunit-associated protein 2 OS=Homo sapiens OX=9606 GN=CDK5RAP2 PE=1 SV=5	-0.0459592	0.134315	0.0403478	0.251698	0.191882	6.8729	0.0863069	0.59785
sp|Q96JB5-4|CK5P3_HUMAN	CDK5RAP3	Isoform 4 of CDK5 regulatory subunit-associated protein 3 OS=Homo sapiens OX=9606 GN=CDK5RAP3	-0.00589979	0.000856417	-0.10425	0.291924	-0.210438	1.70058	-0.0983502	0.0666868
sp|Q00534|CDK6_HUMAN	CDK6	Cyclin-dependent kinase 6 OS=Homo sapiens OX=9606 GN=CDK6 PE=1 SV=1	0.0302871	0.0302643	0.060978	0.228419	0.276839	5.66756	0.0306909	0.00744842
sp|P50613|CDK7_HUMAN	CDK7	Cyclin-dependent kinase 7 OS=Homo sapiens OX=9606 GN=CDK7 PE=1 SV=1	0.0646671	0.0483113	0.0931148	0.229967	0.0440771	0.185322	0.0284477	0.0011528
sp|P49336|CDK8_HUMAN	CDK8	Cyclin-dependent kinase 8 OS=Homo sapiens OX=9606 GN=CDK8 PE=1 SV=1	-0.0174997	0.00996489	-0.0123259	0.0166962	-0.0455031	0.182247	0.00517376	0.0011528
sp|P50750-2|CDK9_HUMAN	CDK9	Isoform 2 of Cyclin-dependent kinase 9 OS=Homo sapiens OX=9606 GN=CDK9	0.0664969	0.0993592	0.0102401	0.0208091	0.143109	1.71672	-0.0562568	0.0320841
sp|Q5VV42-2|CDKAL_HUMAN	CDKAL1	Isoform 2 of Threonylcarbamoyladenosine tRNA methylthiotransferase OS=Homo sapiens OX=9606 GN=CDKAL1	0.0299849	0.0130717	-0.129933	0.233953	-0.415284	2.69576	-0.159918	0.0877309
sp|Q5VV42|CDKAL_HUMAN	CDKAL1	Threonylcarbamoyladenosine tRNA methylthiotransferase OS=Homo sapiens OX=9606 GN=CDKAL1 PE=1 SV=1	-0.0163393	0.00996489	0.0492414	0.0950872	-0.1487	1.02795	0.0655807	0.0194052
tr|E7ES52|E7ES52_HUMAN	CDKN1B	Cyclin-dependent kinase inhibitor 1B OS=Homo sapiens OX=9606 GN=CDKN1B PE=1 SV=1	-0.0125386	0.000349519	0.275609	0.236728	-1.69484	6.02457	0.288147	0.0605286
sp|P42771|CDN2A_HUMAN	CDKN2A	Cyclin-dependent kinase inhibitor 2A OS=Homo sapiens OX=9606 GN=CDKN2A PE=1 SV=2	-0.101284	0.164049	0.0119338	0.0203008	0.133692	1.18339	0.113217	0.14994
sp|Q8N726|ARF_HUMAN	CDKN2A	Tumor suppressor ARF OS=Homo sapiens OX=9606 GN=CDKN2A PE=1 SV=2	-0.0963595	0.0483113	-0.0717164	0.0905966	0.160508	0.615811	0.0246431	0.0011528
sp|Q9NXV6|CARF_HUMAN	CDKN2AIP	CDKN2A-interacting protein OS=Homo sapiens OX=9606 GN=CDKN2AIP PE=1 SV=3	-0.0338997	0.0300227	0.024361	0.0542738	-0.311171	4.1152	0.0582607	0.0286664
sp|Q96HQ2|C2AIL_HUMAN	CDKN2AIPNL	CDKN2AIP N-terminal-like protein OS=Homo sapiens OX=9606 GN=CDKN2AIPNL PE=1 SV=1	0.0106807	0.00239141	0.0671774	0.112603	-0.324145	2.41483	0.0564967	0.00958133
sp|P42773|CDN2C_HUMAN	CDKN2C	Cyclin-dependent kinase 4 inhibitor C OS=Homo sapiens OX=9606 GN=CDKN2C PE=1 SV=1	0.190418	0.601674	0.282785	2.23121	-0.296461	3.8158	0.0923665	0.0725994
sp|Q6NVV7|CDPF1_HUMAN	CDPF1	Cysteine-rich DPF motif domain-containing protein 1 OS=Homo sapiens OX=9606 GN=CDPF1 PE=1 SV=1	-0.0810129	0.0334115	0.00591871	0.00348259	-0.259146	1.08262	0.0869316	0.0107112
sp|Q01850|CDR2_HUMAN	CDR2	Cerebellar degeneration-related protein 2 OS=Homo sapiens OX=9606 GN=CDR2 PE=1 SV=2	0.217515	0.503895	0.101203	0.231159	0.101156	0.499304	-0.116311	0.0752241
sp|Q86X02|CDR2L_HUMAN	CDR2L	Cerebellar degeneration-related protein 2-like OS=Homo sapiens OX=9606 GN=CDR2L PE=1 SV=2	-0.0373959	0.020178	0.0537279	0.0801287	0.094398	0.387537	0.0911239	0.025048
sp|Q92903|CDS1_HUMAN	CDS1	Phosphatidate cytidylyltransferase 1 OS=Homo sapiens OX=9606 GN=CDS1 PE=2 SV=2	-0.051974	0.0254746	-0.0093429	0.00819922	-0.17027	0.768685	0.0426311	0.0011528
sp|O95674|CDS2_HUMAN	CDS2	Phosphatidate cytidylyltransferase 2 OS=Homo sapiens OX=9606 GN=CDS2 PE=1 SV=1	0.155669	0.228333	0.0706396	0.139346	0.0767119	0.355796	-0.0850297	0.0308292
sp|Q9H211|CDT1_HUMAN	CDT1	DNA replication factor Cdt1 OS=Homo sapiens OX=9606 GN=CDT1 PE=1 SV=3	-0.261855	0.942193	-0.0815171	0.192775	-0.176723	1.34048	0.180338	0.368638
sp|Q9UKY7|CDV3_HUMAN	CDV3	Protein CDV3 homolog OS=Homo sapiens OX=9606 GN=CDV3 PE=1 SV=1	-0.110182	0.0917553	-0.115215	0.257183	0.320022	2.4001	-0.00503304	0.0011528
sp|Q99626|CDX2_HUMAN	CDX2	Homeobox protein CDX-2 OS=Homo sapiens OX=9606 GN=CDX2 PE=1 SV=3	0.110103	0.0661574	0.133486	0.224226	0.480895	3.04055	0.0233825	0.0011528
sp|Q9Y232|CDYL_HUMAN	CDYL	Chromodomain Y-like protein OS=Homo sapiens OX=9606 GN=CDYL PE=1 SV=2	0.050804	0.0699862	-0.0520438	0.186973	-0.100939	1.09568	-0.102848	0.250089
sp|P53567|CEBPG_HUMAN	CEBPG	CCAAT/enhancer-binding protein gamma OS=Homo sapiens OX=9606 GN=CEBPG PE=1 SV=1	0.0864988	0.0406177	0.0948247	0.125736	-0.848969	5.75945	0.00832593	0.0011528
sp|Q03701|CEBPZ_HUMAN	CEBPZ	CCAAT/enhancer-binding protein zeta OS=Homo sapiens OX=9606 GN=CEBPZ PE=1 SV=3	-0.0203653	0.0120232	-0.0344935	0.062212	0.279654	2.56286	-0.0141282	0.0011528
sp|A8MTT3|CEBOS_HUMAN	CEBPZOS	Protein CEBPZOS OS=Homo sapiens OX=9606 GN=CEBPZOS PE=1 SV=2	0.0847295	0.0454522	0.116117	0.200458	0.0917248	0.315818	0.0313874	0.0011528
sp|Q9BXF3|CECR2_HUMAN	CECR2	Cat eye syndrome critical region protein 2 OS=Homo sapiens OX=9606 GN=CECR2 PE=1 SV=2	-0.105135	0.115281	-0.225736	1.04702	0.287181	2.88331	-0.120601	0.105257
sp|Q9BXF3-2|CECR2_HUMAN	CECR2	Isoform B of Cat eye syndrome critical region protein 2 OS=Homo sapiens OX=9606 GN=CECR2	-0.0265151	0.0102834	-0.147865	0.287343	0.616853	4.44733	-0.12135	0.0366052
tr|G5EA30|G5EA30_HUMAN	CELF1	CUG triplet repeat, RNA binding protein 1, isoform CRA_c OS=Homo sapiens OX=9606 GN=CELF1 PE=1 SV=1	0.0679953	0.199789	0.0435127	0.211176	0.365418	14.4711	-0.0244826	0.00958133
tr|A0A0J9YXJ0|A0A0J9YXJ0_HUMAN	CELF2	CUGBP Elav-like family member 2 OS=Homo sapiens OX=9606 GN=CELF2 PE=1 SV=1	-0.0625994	0.035864	-0.0407538	0.0570218	-1.05255	18.056	0.0218456	0.0011528
sp|Q9NYQ6|CELR1_HUMAN	CELSR1	Cadherin EGF LAG seven-pass G-type receptor 1 OS=Homo sapiens OX=9606 GN=CELSR1 PE=1 SV=1	0.213368	0.0723559	0.125403	0.0904294	0.262502	0.557302	-0.0879653	0.0011528
sp|Q9HCU4|CELR2_HUMAN	CELSR2	Cadherin EGF LAG seven-pass G-type receptor 2 OS=Homo sapiens OX=9606 GN=CELSR2 PE=1 SV=1	-0.138579	0.249293	-0.0375066	0.0745176	-0.28795	2.92218	0.101073	0.0853606
sp|Q9UHN6|CEIP2_HUMAN	CEMIP2	Cell surface hyaluronidase OS=Homo sapiens OX=9606 GN=CEMIP2 PE=1 SV=1	0.09779	0.163202	0.110099	0.442937	-0.419603	5.55284	0.0123095	0.0011528
sp|P07199|CENPB_HUMAN	CENPB	Major centromere autoantigen B OS=Homo sapiens OX=9606 GN=CENPB PE=1 SV=2	0.116086	0.308407	0.0256235	0.0613767	0.190712	2.59418	-0.0904621	0.116386
sp|Q03188|CENPC_HUMAN	CENPC	Centromere protein C OS=Homo sapiens OX=9606 GN=CENPC PE=1 SV=2	0.0111172	0.0073062	0.14187	0.609899	0.263012	2.96158	0.130753	0.23397
sp|Q02224|CENPE_HUMAN	CENPE	Centromere-associated protein E OS=Homo sapiens OX=9606 GN=CENPE PE=1 SV=2	0.319873	0.947575	0.327299	1.50916	0.0588962	0.235183	0.00742574	0.0011528
sp|P49454|CENPF_HUMAN	CENPF	Centromere protein F OS=Homo sapiens OX=9606 GN=CENPF PE=1 SV=2	0.270269	1.05443	0.209319	0.997326	-0.10003	0.641754	-0.0609506	0.0194052
sp|Q9H3R5|CENPH_HUMAN	CENPH	Centromere protein H OS=Homo sapiens OX=9606 GN=CENPH PE=1 SV=1	0.00570384	0.0017125	-0.107479	0.445235	0.0341296	0.184669	-0.113183	0.189284
sp|Q92674|CENPI_HUMAN	CENPI	Centromere protein I OS=Homo sapiens OX=9606 GN=CENPI PE=1 SV=2	0.0404354	0.0233965	-0.24111	0.860462	0.61499	5.6216	-0.281545	0.814919
sp|Q9HC77|CENPJ_HUMAN	CENPJ	Centromere protein J OS=Homo sapiens OX=9606 GN=CENPJ PE=1 SV=2	-0.0191171	0.00996489	-0.0854694	0.173519	-0.470387	4.22915	-0.0663523	0.012901
sp|Q9BS16|CENPK_HUMAN	CENPK	Centromere protein K OS=Homo sapiens OX=9606 GN=CENPK PE=1 SV=1	0.0251721	0.0105742	-0.08465	0.135831	-0.794906	6.4045	-0.109822	0.034097
sp|Q8N0S6-2|CENPL_HUMAN	CENPL	Isoform 2 of Centromere protein L OS=Homo sapiens OX=9606 GN=CENPL	0.0431786	0.0154455	0.0831871	0.0856664	0.343198	1.41496	0.0400085	0.0011528
sp|Q9NSP4|CENPM_HUMAN	CENPM	Centromere protein M OS=Homo sapiens OX=9606 GN=CENPM PE=1 SV=1	-0.114592	0.150451	-0.181035	0.703841	-0.00325868	0.0101959	-0.0664432	0.0194052
sp|Q6IPU0|CENPP_HUMAN	CENPP	Centromere protein P OS=Homo sapiens OX=9606 GN=CENPP PE=1 SV=1	-0.0443702	0.0240926	-0.258086	0.92666	-0.0148987	0.0424976	-0.213716	0.331723
sp|Q7L2Z9|CENPQ_HUMAN	CENPQ	Centromere protein Q OS=Homo sapiens OX=9606 GN=CENPQ PE=1 SV=1	0.0035377	0.000157901	0.159269	0.235702	0.257515	1.01658	0.155732	0.0464374
sp|Q8N2Z9|CENPS_HUMAN	CENPS	Centromere protein S OS=Homo sapiens OX=9606 GN=CENPS PE=1 SV=1	0.0973313	0.150138	0.190227	1.06753	0.140144	1.22278	0.0928955	0.0853606
sp|Q96BT3|CENPT_HUMAN	CENPT	Centromere protein T OS=Homo sapiens OX=9606 GN=CENPT PE=1 SV=2	-0.018059	0.0101316	-0.0229407	0.0350577	0.361614	3.51985	-0.00488176	0.0011528
sp|Q71F23|CENPU_HUMAN	CENPU	Centromere protein U OS=Homo sapiens OX=9606 GN=CENPU PE=1 SV=1	0.0954539	0.207995	0.0213251	0.0521133	0.212902	2.86723	-0.0741288	0.0787657
sp|Q7Z7K6|CENPV_HUMAN	CENPV	Centromere protein V OS=Homo sapiens OX=9606 GN=CENPV PE=1 SV=1	-0.0588969	0.0810919	-0.055046	0.194946	-0.114995	1.27582	0.00385093	0.0011528
sp|Q8N8E3|CE112_HUMAN	CEP112	Centrosomal protein of 112 kDa OS=Homo sapiens OX=9606 GN=CEP112 PE=1 SV=2	-0.0186281	0.0105599	0.0710782	0.165819	-0.265766	2.74823	0.0897063	0.0496579
sp|Q8N960|CE120_HUMAN	CEP120	Centrosomal protein of 120 kDa OS=Homo sapiens OX=9606 GN=CEP120 PE=1 SV=2	-0.0261405	0.0154455	0.16482	0.51358	-0.0630587	0.265093	0.19096	0.331723
sp|Q6ZU80|CE128_HUMAN	CEP128	Centrosomal protein of 128 kDa OS=Homo sapiens OX=9606 GN=CEP128 PE=1 SV=2	0.0526677	0.0460424	0.0394177	0.0878125	0.328781	5.04479	-0.01325	0.0011528
sp|Q9UPN4|CP131_HUMAN	CEP131	Centrosomal protein of 131 kDa OS=Homo sapiens OX=9606 GN=CEP131 PE=1 SV=3	-0.0865903	0.150451	-0.0960967	0.392913	-0.176033	1.9846	-0.00950635	0.0011528
sp|Q66GS9|CP135_HUMAN	CEP135	Centrosomal protein of 135 kDa OS=Homo sapiens OX=9606 GN=CEP135 PE=1 SV=2	-0.0198242	0.0193327	-0.0839237	0.355918	0.0100754	0.0518562	-0.0640995	0.0483433
sp|O94986|CE152_HUMAN	CEP152	Centrosomal protein of 152 kDa OS=Homo sapiens OX=9606 GN=CEP152 PE=1 SV=4	0.0943412	0.141807	0.194527	1.04588	-0.120212	0.968462	0.100186	0.106034
sp|Q5TB80|CE162_HUMAN	CEP162	Centrosomal protein of 162 kDa OS=Homo sapiens OX=9606 GN=CEP162 PE=1 SV=2	0.165341	0.107102	0.0634107	0.0698071	-0.041984	0.0970863	-0.101931	0.0152235
sp|Q9UPV0|CE164_HUMAN	CEP164	Centrosomal protein of 164 kDa OS=Homo sapiens OX=9606 GN=CEP164 PE=1 SV=3	0.0579311	0.0228266	-0.0046143	0.00237793	0.203369	0.716416	-0.0625454	0.0014605
sp|Q5SW79|CE170_HUMAN	CEP170	Centrosomal protein of 170 kDa OS=Homo sapiens OX=9606 GN=CEP170 PE=1 SV=1	-0.0675638	0.0911908	-0.100559	0.437437	0.0159968	0.0823768	-0.0329948	0.00744842
tr|H0Y2V6|H0Y2V6_HUMAN	CEP170	Centrosomal protein of 170 kDa (Fragment) OS=Homo sapiens OX=9606 GN=CEP170 PE=1 SV=1	-0.107469	0.0722181	-0.0940267	0.15072	-0.165971	0.754409	0.0134425	0.0011528
tr|J3KQR7|J3KQR7_HUMAN	CEP170B	Centrosomal protein of 170 kDa protein B OS=Homo sapiens OX=9606 GN=CEP170B PE=1 SV=1	0.0663443	0.0640307	0.142129	0.532554	0.0441984	0.213521	0.0757848	0.034097
sp|Q8TEP8|CE192_HUMAN	CEP192	Centrosomal protein of 192 kDa OS=Homo sapiens OX=9606 GN=CEP192 PE=1 SV=3	-0.0285416	0.0334115	0.0842344	0.474467	-0.3395	10.2154	0.112776	0.459501
sp|Q9BV73|CP250_HUMAN	CEP250	Centrosome-associated protein CEP250 OS=Homo sapiens OX=9606 GN=CEP250 PE=1 SV=2	-0.0606439	0.159185	-0.0394903	0.182227	0.0192565	0.158293	0.0211535	0.00597301
tr|J3KNF5|J3KNF5_HUMAN	CEP290	Centrosomal protein of 290 kDa OS=Homo sapiens OX=9606 GN=CEP290 PE=1 SV=1	-0.0404916	0.0882347	-0.027425	0.126317	-0.0184707	0.173758	0.0130665	0.0011528
sp|Q9C0D2-3|CE295_HUMAN	CEP295	Isoform 3 of Centrosomal protein of 295 kDa OS=Homo sapiens OX=9606 GN=CEP295	0.0763479	0.0402283	0.161693	0.341697	0.220045	1.10877	0.0853454	0.0153982
sp|Q5VT06|CE350_HUMAN	CEP350	Centrosome-associated protein 350 OS=Homo sapiens OX=9606 GN=CEP350 PE=1 SV=1	-0.0107168	0.0101316	0.00560796	0.0130217	0.0135224	0.0877659	0.0163247	0.0011528
sp|Q9BYV8|CEP41_HUMAN	CEP41	Centrosomal protein of 41 kDa OS=Homo sapiens OX=9606 GN=CEP41 PE=1 SV=1	0.00565301	0.000191323	0.117006	0.189753	-0.116129	0.41066	0.111353	0.0286664
sp|Q9C0F1|CEP44_HUMAN	CEP44	Centrosomal protein of 44 kDa OS=Homo sapiens OX=9606 GN=CEP44 PE=1 SV=2	0.131997	0.122843	0.16515	0.422845	-0.122716	0.560123	0.0331535	0.0011528
sp|Q53EZ4|CEP55_HUMAN	CEP55	Centrosomal protein of 55 kDa OS=Homo sapiens OX=9606 GN=CEP55 PE=1 SV=3	0.132841	0.108867	0.184675	0.447283	0.181924	0.90289	0.0518336	0.00419548
sp|Q86XR8|CEP57_HUMAN	CEP57	Centrosomal protein of 57 kDa OS=Homo sapiens OX=9606 GN=CEP57 PE=1 SV=2	0.135246	0.0788686	0.0223323	0.0201696	-0.00763252	0.0157231	-0.112914	0.0234096
sp|Q96MT8|CEP63_HUMAN	CEP63	Centrosomal protein of 63 kDa OS=Homo sapiens OX=9606 GN=CEP63 PE=1 SV=1	-0.0333749	0.0189752	0.0043438	0.00348259	0.104591	0.460923	0.0377187	0.0011528
sp|Q76N32|CEP68_HUMAN	CEP68	Centrosomal protein of 68 kDa OS=Homo sapiens OX=9606 GN=CEP68 PE=1 SV=2	-0.144525	0.0723559	-0.102158	0.114015	0.0283826	0.057218	0.0423676	0.0011528
sp|Q9P209|CEP72_HUMAN	CEP72	Centrosomal protein of 72 kDa OS=Homo sapiens OX=9606 GN=CEP72 PE=1 SV=2	0.0480169	0.01692	-0.190339	0.270021	-0.39123	1.62866	-0.238356	0.116386
sp|Q8TAP6|CEP76_HUMAN	CEP76	Centrosomal protein of 76 kDa OS=Homo sapiens OX=9606 GN=CEP76 PE=1 SV=1	0.0247677	0.018316	0.0640378	0.152408	-0.713442	15.4202	0.0392701	0.0071558
tr|A0A2R8Y5W6|A0A2R8Y5W6_HUMAN	CEP78	Centrosomal protein of 78 kDa OS=Homo sapiens OX=9606 GN=CEP78 PE=1 SV=1	-0.0111812	0.00576054	-0.0418254	0.0831241	0.787868	8.63264	-0.0306442	0.0011528
sp|Q9Y592|CEP83_HUMAN	CEP83	Centrosomal protein of 83 kDa OS=Homo sapiens OX=9606 GN=CEP83 PE=1 SV=3	-0.0377956	0.0228266	-0.18474	0.590615	-0.0982136	0.474328	-0.146945	0.129622
sp|Q6P2H3|CEP85_HUMAN	CEP85	Centrosomal protein of 85 kDa OS=Homo sapiens OX=9606 GN=CEP85 PE=1 SV=1	0.0447027	0.03056	0.122011	0.364196	0.144678	0.97963	0.0773081	0.0304507
sp|Q96ST8|CEP89_HUMAN	CEP89	Centrosomal protein of 89 kDa OS=Homo sapiens OX=9606 GN=CEP89 PE=1 SV=3	-0.0432226	0.0206106	0.130827	0.241352	-0.490538	3.42277	0.17405	0.115215
sp|Q96GE4|CEP95_HUMAN	CEP95	Centrosomal protein of 95 kDa OS=Homo sapiens OX=9606 GN=CEP95 PE=1 SV=1	-0.0764695	0.0288344	0.105265	0.117635	0.267565	1.01123	0.181735	0.067734
sp|Q8IW35-2|CEP97_HUMAN	CEP97	Isoform 2 of Centrosomal protein of 97 kDa OS=Homo sapiens OX=9606 GN=CEP97	-0.0410093	0.0334115	0.00723375	0.0107193	0.203618	1.95337	0.0482431	0.0123683
sp|Q9Y6K0|CEPT1_HUMAN	CEPT1	Choline/ethanolaminephosphotransferase 1 OS=Homo sapiens OX=9606 GN=CEPT1 PE=1 SV=1	-0.0257511	0.0101316	-0.0126937	0.0113035	-0.091642	0.294809	0.0130575	0.0011528
sp|Q5T4B2|GT253_HUMAN	CERCAM	Inactive glycosyltransferase 25 family member 3 OS=Homo sapiens OX=9606 GN=CERCAM PE=1 SV=1	0.0667484	0.0254746	0.0277399	0.0232327	0.144975	0.433927	-0.0390085	0.0011528
tr|M0R0T2|M0R0T2_HUMAN	CERS1	Ceramide synthase 1 (Fragment) OS=Homo sapiens OX=9606 GN=CERS1 PE=1 SV=1	0.125659	0.0386429	-0.158071	0.149456	0.196734	0.453389	-0.28373	0.110479
sp|P27544|CERS1_HUMAN	CERS1	Ceramide synthase 1 OS=Homo sapiens OX=9606 GN=CERS1 PE=1 SV=1	-0.183671	0.107138	-0.174367	0.246009	-0.185838	0.57419	0.00930379	0.0011528
sp|Q96G23|CERS2_HUMAN	CERS2	Ceramide synthase 2 OS=Homo sapiens OX=9606 GN=CERS2 PE=1 SV=1	-0.11318	0.0514261	-0.139794	0.197748	-0.291317	1.23902	-0.0266144	0.0011528
sp|Q8N5B7|CERS5_HUMAN	CERS5	Ceramide synthase 5 OS=Homo sapiens OX=9606 GN=CERS5 PE=2 SV=1	-0.0402588	0.0125278	-0.257482	0.415606	-0.329241	1.23541	-0.217223	0.0862824
sp|Q6ZMG9-2|CERS6_HUMAN	CERS6	Isoform 2 of Ceramide synthase 6 OS=Homo sapiens OX=9606 GN=CERS6	-0.0582154	0.0254746	-0.259102	0.596947	-0.186754	0.742071	-0.200887	0.124238
sp|Q6UWW8|EST3_HUMAN	CES3	Carboxylesterase 3 OS=Homo sapiens OX=9606 GN=CES3 PE=1 SV=1	0.0242887	0.0102834	0.0330983	0.0401864	-0.0137192	0.0372819	0.00880969	0.0011528
sp|P41208|CETN2_HUMAN	CETN2	Centrin-2 OS=Homo sapiens OX=9606 GN=CETN2 PE=1 SV=1	0.018782	0.00871347	0.0169055	0.0195569	0.35617	2.60382	-0.0018765	0.0011528
tr|E5RJF8|E5RJF8_HUMAN	CETN3	Centrin-3 OS=Homo sapiens OX=9606 GN=CETN3 PE=1 SV=1	-0.0979574	0.0802492	-0.138307	0.354915	-0.221388	1.48061	-0.0403493	0.0014605
sp|Q9Y6A4|CFA20_HUMAN	CFAP20	Cilia- and flagella-associated protein 20 OS=Homo sapiens OX=9606 GN=CFAP20 PE=1 SV=1	0.0334317	0.0228266	0.160798	0.597578	0.105848	0.632099	0.127366	0.126712
sp|P57076|CF298_HUMAN	CFAP298	Cilia- and flagella-associated protein 298 OS=Homo sapiens OX=9606 GN=CFAP298 PE=1 SV=1	0.0310641	0.0254746	-0.0115577	0.0201696	0.213886	2.26313	-0.0426218	0.0103709
sp|Q96G28|CFA36_HUMAN	CFAP36	Cilia- and flagella-associated protein 36 OS=Homo sapiens OX=9606 GN=CFAP36 PE=1 SV=2	-0.0627735	0.0767377	-0.0394006	0.0992336	0.116685	1.09611	0.0233729	0.0011528
sp|O43822-4|CF410_HUMAN	CFAP410	Isoform 4 of Cilia- and flagella-associated protein 410 OS=Homo sapiens OX=9606 GN=CFAP410	0.0955216	0.025857	0.239318	0.259048	0.659628	2.3903	0.143797	0.012901
sp|Q9P2B7|CFA97_HUMAN	CFAP97	Cilia- and flagella-associated protein 97 OS=Homo sapiens OX=9606 GN=CFAP97 PE=1 SV=2	-0.232618	0.279439	-0.127795	0.211374	-0.305616	1.60894	0.104823	0.0218638
sp|Q9UEE9|CFDP1_HUMAN	CFDP1	Craniofacial development protein 1 OS=Homo sapiens OX=9606 GN=CFDP1 PE=1 SV=1	-0.143565	0.431368	0.0153716	0.0318539	0.371618	5.21254	0.158936	0.5511
tr|E9PK25|E9PK25_HUMAN	CFL1	Cofilin-1 OS=Homo sapiens OX=9606 GN=CFL1 PE=1 SV=1	0.0285161	0.0334115	0.0115396	0.0297572	0.222517	3.67424	-0.0169765	0.0011528
sp|Q9Y281|COF2_HUMAN	CFL2	Cofilin-2 OS=Homo sapiens OX=9606 GN=CFL2 PE=1 SV=1	0.0881786	0.213709	0.137884	1.01035	0.345258	8.90658	0.0497058	0.0289586
tr|A0A087WYZ4|A0A087WYZ4_HUMAN	CGA	Glycoprotein hormones alpha chain OS=Homo sapiens OX=9606 GN=CGA PE=1 SV=1	0.837622	2.17007	1.28725	5.15989	-0.545433	2.54486	0.449632	0.698709
sp|Q9UFW8|CGBP1_HUMAN	CGGBP1	CGG triplet repeat-binding protein 1 OS=Homo sapiens OX=9606 GN=CGGBP1 PE=1 SV=2	-0.0281277	0.0181612	-0.0401371	0.0694653	0.355374	3.23368	-0.0120094	0.0011528
sp|Q9P2M7|CING_HUMAN	CGN	Cingulin OS=Homo sapiens OX=9606 GN=CGN PE=1 SV=2	-0.022729	0.0316686	0.00931894	0.0288776	0.148149	2.73446	0.0320479	0.0177608
sp|Q0VF96|CGNL1_HUMAN	CGNL1	Cingulin-like protein 1 OS=Homo sapiens OX=9606 GN=CGNL1 PE=1 SV=2	-0.0266305	0.015491	0.15381	0.46271	-0.876406	16.5421	0.18044	0.297693
sp|Q99675|CGRF1_HUMAN	CGRRF1	Cell growth regulator with RING finger domain protein 1 OS=Homo sapiens OX=9606 GN=CGRRF1 PE=1 SV=1	0.445072	0.52288	0.00514521	0.00218244	0.663094	2.90455	-0.439926	0.507766
sp|Q8WUX2|CHAC2_HUMAN	CHAC2	Glutathione-specific gamma-glutamylcyclotransferase 2 OS=Homo sapiens OX=9606 GN=CHAC2 PE=1 SV=1	0.0726664	0.0305181	0.0796895	0.0939159	0.537598	3.8621	0.00702305	0.0011528
sp|Q13111|CAF1A_HUMAN	CHAF1A	Chromatin assembly factor 1 subunit A OS=Homo sapiens OX=9606 GN=CHAF1A PE=1 SV=3	-0.0323324	0.029767	-0.0636829	0.214227	-0.177749	2.05135	-0.0313505	0.0071558
sp|Q13112|CAF1B_HUMAN	CHAF1B	Chromatin assembly factor 1 subunit B OS=Homo sapiens OX=9606 GN=CHAF1B PE=1 SV=1	0.0493439	0.0661574	0.0578401	0.213523	-0.10557	1.09761	0.00849619	0.0011528
sp|Q96JM3|CHAP1_HUMAN	CHAMP1	Chromosome alignment-maintaining phosphoprotein 1 OS=Homo sapiens OX=9606 GN=CHAMP1 PE=1 SV=2	0.0323769	0.0324417	-0.0469685	0.145331	-0.234177	3.22856	-0.0793454	0.0888586
sp|Q96BP2|CHCH1_HUMAN	CHCHD1	Coiled-coil-helix-coiled-coil-helix domain-containing protein 1 OS=Homo sapiens OX=9606 GN=CHCHD1 PE=1 SV=1	0.125891	0.0509525	-0.134082	0.15072	-0.278383	0.957505	-0.259973	0.135295
tr|B5MBW9|B5MBW9_HUMAN	CHCHD10	Coiled-coil-helix-coiled-coil-helix domain-containing protein 10, mitochondrial OS=Homo sapiens OX=9606 GN=CHCHD10 PE=1 SV=1	-0.324265	0.551177	-0.271001	0.66083	0.0964233	0.306423	0.0532633	0.0014605
sp|Q9Y6H1|CHCH2_HUMAN	CHCHD2	Coiled-coil-helix-coiled-coil-helix domain-containing protein 2 OS=Homo sapiens OX=9606 GN=CHCHD2 PE=1 SV=1	-0.0604603	0.0371161	0.119025	0.282931	0.182829	1.10361	0.179485	0.230836
tr|C9JRZ6|C9JRZ6_HUMAN	CHCHD3	MICOS complex subunit OS=Homo sapiens OX=9606 GN=CHCHD3 PE=1 SV=2	-0.0537263	0.0473526	-0.00139207	0.00124693	0.107884	0.795885	0.0523343	0.014993
sp|Q8N4Q1-2|MIA40_HUMAN	CHCHD4	Isoform 2 of Mitochondrial intermembrane space import and assembly protein 40 OS=Homo sapiens OX=9606 GN=CHCHD4	-0.176943	0.24019	-0.192984	0.562816	-0.482619	4.065	-0.0160408	0.0011528
sp|Q9BSY4-2|CHCH5_HUMAN	CHCHD5	Isoform 2 of Coiled-coil-helix-coiled-coil-helix domain-containing protein 5 OS=Homo sapiens OX=9606 GN=CHCHD5	0.277371	0.333841	0.0610687	0.0687006	0.0327916	0.0756335	-0.216302	0.133859
tr|J3QTA6|J3QTA6_HUMAN	CHCHD6	MICOS complex subunit OS=Homo sapiens OX=9606 GN=CHCHD6 PE=1 SV=1	0.0694643	0.0483113	0.0298755	0.0436043	0.626031	6.03905	-0.0395887	0.0014605
tr|A0A087WVF4|A0A087WVF4_HUMAN	CHD1	Chromodomain-helicase-DNA-binding protein 1 (Fragment) OS=Homo sapiens OX=9606 GN=CHD1 PE=1 SV=1	0.10365	0.0378515	-0.23685	0.364196	-0.60465	2.93887	-0.340501	0.323652
sp|O14646|CHD1_HUMAN	CHD1	Chromodomain-helicase-DNA-binding protein 1 OS=Homo sapiens OX=9606 GN=CHD1 PE=1 SV=2	-0.0307298	0.0606837	-0.082139	0.795453	-0.0579803	0.904452	-0.0514092	0.107235
sp|Q86WJ1|CHD1L_HUMAN	CHD1L	Chromodomain-helicase-DNA-binding protein 1-like OS=Homo sapiens OX=9606 GN=CHD1L PE=1 SV=3	-0.162715	0.559004	-0.169722	0.979843	0.441417	6.22841	-0.00700724	0.0011528
sp|O14647|CHD2_HUMAN	CHD2	Chromodomain-helicase-DNA-binding protein 2 OS=Homo sapiens OX=9606 GN=CHD2 PE=1 SV=2	0.0334598	0.0367004	0.145055	1.11844	0.0732521	0.700056	0.111595	0.347893
sp|Q12873-3|CHD3_HUMAN	CHD3	Isoform 3 of Chromodomain-helicase-DNA-binding protein 3 OS=Homo sapiens OX=9606 GN=CHD3	-0.095079	0.207995	-0.166343	1.09524	-0.00321385	0.0152152	-0.0712641	0.0719387
tr|H7C0J3|H7C0J3_HUMAN	CHD3	Chromodomain-helicase-DNA-binding protein 3 (Fragment) OS=Homo sapiens OX=9606 GN=CHD3 PE=1 SV=1	-0.576423	0.725813	-0.380935	0.588342	-0.501526	1.763	0.195488	0.0362518
sp|Q14839-2|CHD4_HUMAN	CHD4	Isoform 2 of Chromodomain-helicase-DNA-binding protein 4 OS=Homo sapiens OX=9606 GN=CHD4	-0.0271852	0.0125464	-0.0994959	0.179545	0.0139397	0.0375913	-0.0723107	0.0123683
sp|Q8TD26|CHD6_HUMAN	CHD6	Chromodomain-helicase-DNA-binding protein 6 OS=Homo sapiens OX=9606 GN=CHD6 PE=1 SV=4	-0.0255917	0.0141876	-0.123261	0.316864	0.00949955	0.0297812	-0.0976697	0.0434971
sp|Q9P2D1|CHD7_HUMAN	CHD7	Chromodomain-helicase-DNA-binding protein 7 OS=Homo sapiens OX=9606 GN=CHD7 PE=1 SV=3	-0.0547678	0.03056	-0.0983272	0.192884	0.160172	0.846049	-0.0435594	0.0014605
sp|Q9HCK8|CHD8_HUMAN	CHD8	Chromodomain-helicase-DNA-binding protein 8 OS=Homo sapiens OX=9606 GN=CHD8 PE=1 SV=5	-0.0824277	0.0833373	-0.0108554	0.0166962	0.241029	2.2635	0.0715723	0.0286664
sp|Q3L8U1|CHD9_HUMAN	CHD9	Chromodomain-helicase-DNA-binding protein 9 OS=Homo sapiens OX=9606 GN=CHD9 PE=1 SV=2	-0.0461963	0.0334115	-0.0499129	0.099808	0.0819883	0.453688	-0.00371657	0.0011528
sp|Q8NE62|CHDH_HUMAN	CHDH	Choline dehydrogenase, mitochondrial OS=Homo sapiens OX=9606 GN=CHDH PE=1 SV=2	0.0780548	0.11732	0.0194901	0.0409744	0.190413	2.22191	-0.0585646	0.0308292
sp|O14757|CHK1_HUMAN	CHEK1	Serine/threonine-protein kinase Chk1 OS=Homo sapiens OX=9606 GN=CHEK1 PE=1 SV=2	0.0607332	0.0514261	0.0152404	0.0252147	0.77238	8.767	-0.0454927	0.00958133
sp|O96017-9|CHK2_HUMAN	CHEK2	Isoform 9 of Serine/threonine-protein kinase Chk2 OS=Homo sapiens OX=9606 GN=CHEK2	-0.100413	0.0767377	-0.0421339	0.0620096	-0.00652403	0.0179214	0.0582794	0.00958133
tr|J3QK89|J3QK89_HUMAN	CHERP	Calcium homeostasis endoplasmic reticulum protein OS=Homo sapiens OX=9606 GN=CHERP PE=1 SV=1	0.0302655	0.0404206	-0.00728346	0.0190184	0.0372941	0.336041	-0.037549	0.0209536
sp|Q96EP1|CHFR_HUMAN	CHFR	E3 ubiquitin-protein ligase CHFR OS=Homo sapiens OX=9606 GN=CHFR PE=1 SV=2	0.00205058	4.32496e-05	0.0697862	0.0587729	-0.323021	1.0843	0.0677356	0.0011528
sp|Q5VXU3|CHIC1_HUMAN	CHIC1	Cysteine-rich hydrophobic domain-containing protein 1 OS=Homo sapiens OX=9606 GN=CHIC1 PE=2 SV=2	0.126067	0.0632892	0.18495	0.296305	-0.660795	3.77464	0.0588825	0.0011528
sp|Q9BWS9|CHID1_HUMAN	CHID1	Chitinase domain-containing protein 1 OS=Homo sapiens OX=9606 GN=CHID1 PE=1 SV=1	0.11965	0.198672	0.0800222	0.228419	0.0390996	0.190837	-0.0396276	0.0071558
sp|P35790|CHKA_HUMAN	CHKA	Choline kinase alpha OS=Homo sapiens OX=9606 GN=CHKA PE=1 SV=3	0.0221939	0.0060922	0.162167	0.223078	0.550408	2.79612	0.139973	0.0286664
sp|P24386|RAE1_HUMAN	CHM	Rab proteins geranylgeranyltransferase component A 1 OS=Homo sapiens OX=9606 GN=CHM PE=1 SV=3	0.0608494	0.0606837	0.0505795	0.119139	0.378615	6.25337	-0.01027	0.0011528
sp|P26374|RAE2_HUMAN	CHML	Rab proteins geranylgeranyltransferase component A 2 OS=Homo sapiens OX=9606 GN=CHML PE=1 SV=2	0.0474666	0.0309804	0.0524197	0.0952864	0.0897518	0.455091	0.00495307	0.0011528
sp|Q9HD42|CHM1A_HUMAN	CHMP1A	Charged multivesicular body protein 1a OS=Homo sapiens OX=9606 GN=CHMP1A PE=1 SV=1	-0.00115902	0.000157901	0.0101348	0.01981	0.408423	9.34199	0.0112938	0.0011528
sp|Q7LBR1|CHM1B_HUMAN	CHMP1B	Charged multivesicular body protein 1b OS=Homo sapiens OX=9606 GN=CHMP1B PE=1 SV=1	0.0640778	0.0673445	0.16269	0.732397	-0.409402	5.02273	0.0986123	0.0936527
sp|O43633|CHM2A_HUMAN	CHMP2A	Charged multivesicular body protein 2a OS=Homo sapiens OX=9606 GN=CHMP2A PE=1 SV=1	0.0464439	0.0385086	0.0561117	0.138929	-0.388433	6.51999	0.00966781	0.0011528
sp|Q9UQN3|CHM2B_HUMAN	CHMP2B	Charged multivesicular body protein 2b OS=Homo sapiens OX=9606 GN=CHMP2B PE=1 SV=1	-0.0462021	0.0303406	-0.0632927	0.126694	0.580681	5.9431	-0.0170906	0.0011528
sp|Q9Y3E7|CHMP3_HUMAN	CHMP3	Charged multivesicular body protein 3 OS=Homo sapiens OX=9606 GN=CHMP3 PE=1 SV=3	-0.0472093	0.0416885	-0.0579364	0.15182	0.418436	5.26281	-0.0107271	0.0011528
sp|Q9BY43-2|CHM4A_HUMAN	CHMP4A	Isoform 2 of Charged multivesicular body protein 4a OS=Homo sapiens OX=9606 GN=CHMP4A	-0.0224598	0.0101316	-0.00426669	0.00315904	0.0022214	0.00553161	0.0181931	0.0011528
sp|Q9H444|CHM4B_HUMAN	CHMP4B	Charged multivesicular body protein 4b OS=Homo sapiens OX=9606 GN=CHMP4B PE=1 SV=1	-0.0351973	0.0208909	0.0178771	0.0232327	-0.0700209	0.295684	0.0530744	0.00921277
sp|Q96CF2|CHM4C_HUMAN	CHMP4C	Charged multivesicular body protein 4c OS=Homo sapiens OX=9606 GN=CHMP4C PE=1 SV=1	0.189845	0.220806	0.121012	0.224345	-0.241449	1.37672	-0.0688332	0.0100312
sp|Q9NZZ3|CHMP5_HUMAN	CHMP5	Charged multivesicular body protein 5 OS=Homo sapiens OX=9606 GN=CHMP5 PE=1 SV=1	-0.185992	0.227913	-0.0775379	0.123498	0.00710416	0.018456	0.108454	0.0350344
tr|I3L4A1|I3L4A1_HUMAN	CHMP6	Charged multivesicular body protein 6 (Fragment) OS=Homo sapiens OX=9606 GN=CHMP6 PE=1 SV=1	-0.163583	0.0563674	0.165006	0.15072	0.261967	0.647983	0.328589	0.144367
sp|Q8WUX9|CHMP7_HUMAN	CHMP7	Charged multivesicular body protein 7 OS=Homo sapiens OX=9606 GN=CHMP7 PE=1 SV=1	-0.0247513	0.0158155	-0.04151	0.0745176	-0.390514	5.05404	-0.0167587	0.0011528
sp|P15882|CHIN_HUMAN	CHN1	N-chimaerin OS=Homo sapiens OX=9606 GN=CHN1 PE=1 SV=3	-0.000539507	4.32496e-05	-0.0452142	0.0643666	-0.169697	0.868863	-0.0446747	0.0014605
sp|Q9UHD1|CHRD1_HUMAN	CHORDC1	Cysteine and histidine-rich domain-containing protein 1 OS=Homo sapiens OX=9606 GN=CHORDC1 PE=1 SV=2	0.0581235	0.0334115	-0.057472	0.0919035	0.467936	3.92527	-0.115596	0.0596927
sp|Q99653|CHP1_HUMAN	CHP1	Calcineurin B homologous protein 1 OS=Homo sapiens OX=9606 GN=CHP1 PE=1 SV=3	-0.0112288	0.00320537	-0.0758319	0.133925	-0.0926539	0.400246	-0.0646032	0.0113367
sp|Q8IZ52|CHSS2_HUMAN	CHPF	Chondroitin sulfate synthase 2 OS=Homo sapiens OX=9606 GN=CHPF PE=1 SV=2	0.0170948	0.00871347	0.178107	0.545214	-0.110612	0.551027	0.161012	0.166865
sp|Q9P2E5|CHPF2_HUMAN	CHPF2	Chondroitin sulfate glucuronyltransferase OS=Homo sapiens OX=9606 GN=CHPF2 PE=2 SV=2	0.038807	0.0117653	0.0616587	0.0564846	-0.255558	0.87746	0.0228518	0.0011528
sp|Q9NRG0|CHRC1_HUMAN	CHRAC1	Chromatin accessibility complex protein 1 OS=Homo sapiens OX=9606 GN=CHRAC1 PE=1 SV=1	0.0221229	0.00996489	-0.0788561	0.115362	0.237669	1.30392	-0.100979	0.025048
sp|P30532|ACHA5_HUMAN	CHRNA5	Neuronal acetylcholine receptor subunit alpha-5 OS=Homo sapiens OX=9606 GN=CHRNA5 PE=1 SV=2	-0.0020521	0.000157901	0.592949	1.80464	-0.251118	0.88272	0.595001	1.50394
sp|Q9NRB3|CHSTC_HUMAN	CHST12	Carbohydrate sulfotransferase 12 OS=Homo sapiens OX=9606 GN=CHST12 PE=2 SV=2	-0.0715558	0.0334115	0.0250475	0.0247463	0.187287	0.765251	0.0966033	0.0170053
sp|Q8NCH0|CHSTE_HUMAN	CHST14	Carbohydrate sulfotransferase 14 OS=Homo sapiens OX=9606 GN=CHST14 PE=1 SV=2	-0.12753	0.11732	-0.0551038	0.0845989	-0.523222	5.47625	0.0724265	0.012901
sp|Q7LGC8|CHST3_HUMAN	CHST3	Carbohydrate sulfotransferase 3 OS=Homo sapiens OX=9606 GN=CHST3 PE=1 SV=3	0.0779878	0.0385086	0.155147	0.305546	-0.191438	0.864031	0.0771596	0.0112506
sp|Q9NS84|CHST7_HUMAN	CHST7	Carbohydrate sulfotransferase 7 OS=Homo sapiens OX=9606 GN=CHST7 PE=1 SV=2	0.165337	0.108867	0.161547	0.261583	0.327416	1.55103	-0.00378957	0.0011528
sp|Q86X52|CHSS1_HUMAN	CHSY1	Chondroitin sulfate synthase 1 OS=Homo sapiens OX=9606 GN=CHSY1 PE=1 SV=3	-0.00254525	0.000157901	0.128355	0.17174	-0.173926	0.58274	0.1309	0.0286664
sp|Q70JA7|CHSS3_HUMAN	CHSY3	Chondroitin sulfate synthase 3 OS=Homo sapiens OX=9606 GN=CHSY3 PE=2 SV=3	0.0226736	0.0108776	0.0528356	0.0877332	-0.631341	7.18177	0.030162	0.0011528
tr|A0A0D9SF58|A0A0D9SF58_HUMAN	CHTF18	Chromosome transmission fidelity protein 18 homolog OS=Homo sapiens OX=9606 GN=CHTF18 PE=1 SV=1	0.0291998	0.020178	0.0476398	0.0939159	0.256987	2.34503	0.01844	0.0011528
sp|P0CG12|CTF8A_HUMAN	CHTF8	Chromosome transmission fidelity protein 8 homolog isoform 2 OS=Homo sapiens OX=9606 GN=CHTF8 PE=1 SV=1	-0.0495326	0.0371161	-0.0519063	0.107043	0.265948	2.5185	-0.00237373	0.0011528
sp|Q9Y3Y2-3|CHTOP_HUMAN	CHTOP	Isoform 2 of Chromatin target of PRMT1 protein OS=Homo sapiens OX=9606 GN=CHTOP	0.0103255	0.00996489	0.0117734	0.0291236	0.122471	1.67106	0.00144793	0.0011528
sp|O15111|IKKA_HUMAN	CHUK	Inhibitor of nuclear factor kappa-B kinase subunit alpha OS=Homo sapiens OX=9606 GN=CHUK PE=1 SV=2	-0.00363969	0.000648387	-0.0212332	0.0567967	-0.0751897	0.705618	-0.0175935	0.0011528
tr|B4DL54|B4DL54_HUMAN	CHURC1-FNTB	Protein farnesyltransferase subunit beta OS=Homo sapiens OX=9606 GN=CHURC1-FNTB PE=2 SV=1	0.070209	0.0831082	0.0627742	0.184656	0.278016	4.31069	-0.00743479	0.0011528
sp|O76071|CIAO1_HUMAN	CIAO1	Probable cytosolic iron-sulfur protein assembly protein CIAO1 OS=Homo sapiens OX=9606 GN=CIAO1 PE=1 SV=1	0.176208	0.331414	0.0949771	0.222973	0.206494	1.57773	-0.0812312	0.0277626
sp|Q9H5X1|CIA2A_HUMAN	CIAO2A	Cytosolic iron-sulfur assembly component 2A OS=Homo sapiens OX=9606 GN=CIAO2A PE=1 SV=1	-0.0765337	0.0400697	0.379994	1.34785	0.186598	0.864275	0.456527	1.57158
sp|Q9Y3D0|CIA2B_HUMAN	CIAO2B	Cytosolic iron-sulfur assembly component 2B OS=Homo sapiens OX=9606 GN=CIAO2B PE=1 SV=1	-0.0589195	0.0324957	-0.0885241	0.153325	-0.022062	0.0638778	-0.0296046	0.0011528
sp|Q9H6Q4|CIAO3_HUMAN	CIAO3	Cytosolic iron-sulfur assembly component 3 OS=Homo sapiens OX=9606 GN=CIAO3 PE=1 SV=1	-0.0509461	0.0404206	-0.0635893	0.150836	-0.146789	1.16513	-0.0126432	0.0011528
sp|Q6FI81|CPIN1_HUMAN	CIAPIN1	Anamorsin OS=Homo sapiens OX=9606 GN=CIAPIN1 PE=1 SV=2	0.00346067	0.00111783	-0.0341413	0.130399	0.269265	5.16813	-0.037602	0.0209536
sp|Q99828-2|CIB1_HUMAN	CIB1	Isoform 2 of Calcium and integrin-binding protein 1 OS=Homo sapiens OX=9606 GN=CIB1	-0.0393039	0.0194298	0.282849	0.906535	-0.00224079	0.0051991	0.322152	0.850308
tr|I3L2J0|I3L2J0_HUMAN	CIC	Protein capicua homolog OS=Homo sapiens OX=9606 GN=CIC PE=1 SV=1	0.0153517	0.0101316	0.100164	0.347449	-0.507351	6.3363	0.0848126	0.0667975
sp|Q9BW66-3|CINP_HUMAN	CINP	Isoform 3 of Cyclin-dependent kinase 2-interacting protein OS=Homo sapiens OX=9606 GN=CINP	0.0544329	0.0545682	0.124335	0.555774	-0.0463828	0.270393	0.0699018	0.0434052
tr|A0A087X211|A0A087X211_HUMAN	CIP2A	Protein CIP2A OS=Homo sapiens OX=9606 GN=CIP2A PE=1 SV=1	0.0593035	0.106667	-0.068046	0.333827	0.491516	17.7595	-0.127349	0.650999
sp|Q86X95|CIR1_HUMAN	CIR1	Corepressor interacting with RBPJ 1 OS=Homo sapiens OX=9606 GN=CIR1 PE=1 SV=1	0.0674553	0.0513671	-0.00914568	0.0120468	0.039692	0.16267	-0.076601	0.0264689
sp|Q14011|CIRBP_HUMAN	CIRBP	Cold-inducible RNA-binding protein OS=Homo sapiens OX=9606 GN=CIRBP PE=1 SV=1	-0.16826	0.154472	-0.0958331	0.143464	-0.150375	0.610271	0.0724267	0.010246
sp|Q9NZ45|CISD1_HUMAN	CISD1	CDGSH iron-sulfur domain-containing protein 1 OS=Homo sapiens OX=9606 GN=CISD1 PE=1 SV=1	0.0886945	0.0626081	0.239367	0.748827	-0.189098	1.06118	0.150672	0.110479
sp|Q8N5K1|CISD2_HUMAN	CISD2	CDGSH iron-sulfur domain-containing protein 2 OS=Homo sapiens OX=9606 GN=CISD2 PE=1 SV=1	-0.15614	0.0968153	-0.069507	0.0781557	0.104534	0.304799	0.0866329	0.0107112
sp|P0C7P0|CISD3_HUMAN	CISD3	CDGSH iron-sulfur domain-containing protein 3, mitochondrial OS=Homo sapiens OX=9606 GN=CISD3 PE=1 SV=1	-0.185699	0.159185	-0.170277	0.309686	-0.853101	7.00789	0.0154218	0.0011528
sp|O14578-4|CTRO_HUMAN	CIT	Isoform 4 of Citron Rho-interacting kinase OS=Homo sapiens OX=9606 GN=CIT	0.143187	0.408292	0.153988	0.783862	0.0659338	0.457258	0.0108007	0.0011528
tr|F5H2X7|F5H2X7_HUMAN	CIZ1	Cip1-interacting zinc finger protein OS=Homo sapiens OX=9606 GN=CIZ1 PE=1 SV=2	-0.0614472	0.0606837	-0.110429	0.390078	0.157028	1.36197	-0.0489816	0.0123683
sp|Q8WWK9|CKAP2_HUMAN	CKAP2	Cytoskeleton-associated protein 2 OS=Homo sapiens OX=9606 GN=CKAP2 PE=1 SV=1	0.395255	1.46162	0.429144	2.44802	-0.0428505	0.158258	0.0338891	0.0011528
sp|Q8IYA6|CKP2L_HUMAN	CKAP2L	Cytoskeleton-associated protein 2-like OS=Homo sapiens OX=9606 GN=CKAP2L PE=1 SV=4	0.13536	0.0652145	0.418379	0.973306	0.560943	2.80131	0.28302	0.211302
sp|Q07065|CKAP4_HUMAN	CKAP4	Cytoskeleton-associated protein 4 OS=Homo sapiens OX=9606 GN=CKAP4 PE=1 SV=2	-0.0607209	0.0309804	-0.0332492	0.0389734	-0.16085	0.737611	0.0274717	0.0011528
sp|Q14008|CKAP5_HUMAN	CKAP5	Cytoskeleton-associated protein 5 OS=Homo sapiens OX=9606 GN=CKAP5 PE=1 SV=3	0.0238861	0.025857	-0.0447721	0.165213	0.0852462	0.912704	-0.0686582	0.0862487
tr|H0YJK0|H0YJK0_HUMAN	CKB	Creatine kinase B-type (Fragment) OS=Homo sapiens OX=9606 GN=CKB PE=1 SV=1	-0.0348727	0.0102834	0.268925	0.468733	0.267304	0.9612	0.303797	0.2641
sp|P12277|KCRB_HUMAN	CKB	Creatine kinase B-type OS=Homo sapiens OX=9606 GN=CKB PE=1 SV=1	-0.0157816	0.015491	-0.00266541	0.00389363	-0.272844	4.17849	0.0131162	0.0011528
sp|P12532|KCRU_HUMAN	CKMT1A	Creatine kinase U-type, mitochondrial OS=Homo sapiens OX=9606 GN=CKMT1A PE=1 SV=1	-0.0744999	0.140309	0.256696	3.53432	0.222941	4.11014	0.331196	6.02872
sp|P61024|CKS1_HUMAN	CKS1B	Cyclin-dependent kinases regulatory subunit 1 OS=Homo sapiens OX=9606 GN=CKS1B PE=1 SV=1	0.0854849	0.0908958	0.0514962	0.109414	-0.140621	1.03747	-0.0339887	0.00220864
sp|P33552|CKS2_HUMAN	CKS2	Cyclin-dependent kinases regulatory subunit 2 OS=Homo sapiens OX=9606 GN=CKS2 PE=1 SV=1	0.221466	0.0788379	0.0641432	0.0383804	-0.0442768	0.061237	-0.157323	0.0135479
sp|Q7Z460|CLAP1_HUMAN	CLASP1	CLIP-associating protein 1 OS=Homo sapiens OX=9606 GN=CLASP1 PE=1 SV=1	-0.0120122	0.00829895	-0.0502313	0.128921	0.297776	3.63321	-0.0382191	0.00958133
sp|O75122-3|CLAP2_HUMAN	CLASP2	Isoform 3 of CLIP-associating protein 2 OS=Homo sapiens OX=9606 GN=CLASP2	-0.00867179	0.00644542	-0.104506	0.510759	-0.0305572	0.192451	-0.0958346	0.152122
tr|A0A0A0MQS2|A0A0A0MQS2_HUMAN	CLASRP	CLK4-associating serine/arginine-rich protein OS=Homo sapiens OX=9606 GN=CLASRP PE=1 SV=1	-0.0449305	0.0513671	-0.0542303	0.188141	-0.312599	6.72354	-0.00929981	0.0011528
sp|Q96S66|CLCC1_HUMAN	CLCC1	Chloride channel CLIC-like protein 1 OS=Homo sapiens OX=9606 GN=CLCC1 PE=1 SV=1	-0.167503	0.159185	-0.125354	0.225392	0.0727103	0.235566	0.0421496	0.0011528
sp|P51790-2|CLCN3_HUMAN	CLCN3	Isoform 2 of H(+)/Cl(-) exchange transporter 3 OS=Homo sapiens OX=9606 GN=CLCN3	0.0464166	0.0371661	0.12468	0.480072	0.323902	4.78516	0.0782638	0.0464374
sp|P51795-2|CLCN5_HUMAN	CLCN5	Isoform 2 of H(+)/Cl(-) exchange transporter 5 OS=Homo sapiens OX=9606 GN=CLCN5	-0.00221462	0.000157901	0.00920244	0.0137622	0.190465	1.76445	0.0114171	0.0011528
sp|P51798|CLCN7_HUMAN	CLCN7	H(+)/Cl(-) exchange transporter 7 OS=Homo sapiens OX=9606 GN=CLCN7 PE=1 SV=2	0.117045	0.163202	0.20033	0.854205	0.0509219	0.241692	0.0832845	0.0406464
tr|A0A0R4J2F2|A0A0R4J2F2_HUMAN	CLDND1	Claudin domain-containing protein 1 OS=Homo sapiens OX=9606 GN=CLDND1 PE=1 SV=1	-0.00714508	0.000573887	-0.0255482	0.0279446	0.219242	1.08872	-0.0184031	0.0011528
sp|Q2KHT3-2|CL16A_HUMAN	CLEC16A	Isoform 2 of Protein CLEC16A OS=Homo sapiens OX=9606 GN=CLEC16A	0.0820564	0.112027	0.0158317	0.0304211	-0.0723053	0.487758	-0.0662247	0.034097
sp|O14967|CLGN_HUMAN	CLGN	Calmegin OS=Homo sapiens OX=9606 GN=CLGN PE=1 SV=1	-0.0279801	0.00996489	-0.138565	0.188466	0.189045	0.638304	-0.110585	0.0170347
sp|O00299|CLIC1_HUMAN	CLIC1	Chloride intracellular channel protein 1 OS=Homo sapiens OX=9606 GN=CLIC1 PE=1 SV=4	0.114061	0.208669	0.09729	0.348915	-0.0147328	0.0659564	-0.0167707	0.0011528
sp|Q9Y696|CLIC4_HUMAN	CLIC4	Chloride intracellular channel protein 4 OS=Homo sapiens OX=9606 GN=CLIC4 PE=1 SV=4	0.0905017	0.0453949	0.0626505	0.0765452	0.162711	0.632326	-0.0278513	0.0011528
sp|Q14677|EPN4_HUMAN	CLINT1	Clathrin interactor 1 OS=Homo sapiens OX=9606 GN=CLINT1 PE=1 SV=1	-0.0790225	0.025857	-0.212068	0.288641	-0.0952487	0.205655	-0.133046	0.0188831
sp|Q14677-3|EPN4_HUMAN	CLINT1	Isoform 3 of Clathrin interactor 1 OS=Homo sapiens OX=9606 GN=CLINT1	0.0128525	0.0117653	-0.00599004	0.0128766	-0.0240463	0.158967	-0.0188426	0.0011528
sp|P30622-2|CLIP1_HUMAN	CLIP1	Isoform 3 of CAP-Gly domain-containing linker protein 1 OS=Homo sapiens OX=9606 GN=CLIP1	0.017213	0.0102834	0.00409755	0.00448965	-0.20195	1.77108	-0.0131154	0.0011528
sp|Q9UDT6|CLIP2_HUMAN	CLIP2	CAP-Gly domain-containing linker protein 2 OS=Homo sapiens OX=9606 GN=CLIP2 PE=1 SV=1	0.0749014	0.0454522	-0.0330297	0.0423271	0.17984	0.982336	-0.107931	0.0424978
sp|Q8N3C7|CLIP4_HUMAN	CLIP4	CAP-Gly domain-containing linker protein 4 OS=Homo sapiens OX=9606 GN=CLIP4 PE=1 SV=1	-0.098411	0.0254781	-0.269803	0.295098	-0.401909	1.11751	-0.171392	0.0202946
sp|P49759-3|CLK1_HUMAN	CLK1	Isoform 3 of Dual specificity protein kinase CLK1 OS=Homo sapiens OX=9606 GN=CLK1	0.11311	0.0673445	-0.0573473	0.0687006	-0.0589804	0.162808	-0.170457	0.0877309
sp|P49760|CLK2_HUMAN	CLK2	Dual specificity protein kinase CLK2 OS=Homo sapiens OX=9606 GN=CLK2 PE=1 SV=1	-0.0998884	0.101456	-0.148751	0.480072	0.356857	4.057	-0.0488623	0.00921277
sp|P49761|CLK3_HUMAN	CLK3	Dual specificity protein kinase CLK3 OS=Homo sapiens OX=9606 GN=CLK3 PE=1 SV=3	-0.0334852	0.0228266	0.172179	0.617355	-0.128488	0.812351	0.205665	0.496224
sp|Q9HAZ1|CLK4_HUMAN	CLK4	Dual specificity protein kinase CLK4 OS=Homo sapiens OX=9606 GN=CLK4 PE=1 SV=1	0.0948047	0.0371661	0.0833267	0.0895394	-0.193363	0.638357	-0.011478	0.0011528
sp|Q96JQ2|CLMN_HUMAN	CLMN	Calmin OS=Homo sapiens OX=9606 GN=CLMN PE=1 SV=1	-0.0764809	0.080777	-0.148637	0.596947	-0.284347	3.0174	-0.0721562	0.0324831
tr|A0A024QZB8|A0A024QZB8_HUMAN	CLN3	Battenin OS=Homo sapiens OX=9606 GN=CLN3 PE=1 SV=1	0.0413579	0.0101316	-0.0901763	0.0718819	-0.69885	2.80962	-0.131534	0.0123683
tr|A0A024R644|A0A024R644_HUMAN	CLN5	Ceroid-lipofuscinosis neuronal protein 5 OS=Homo sapiens OX=9606 GN=CLN5 PE=1 SV=1	0.0143758	0.00209545	-0.117978	0.136183	0.601653	3.14263	-0.132354	0.0242204
sp|Q9NWW5|CLN6_HUMAN	CLN6	Ceroid-lipofuscinosis neuronal protein 6 OS=Homo sapiens OX=9606 GN=CLN6 PE=1 SV=1	0.183678	0.227181	0.143051	0.319274	0.0942884	0.365234	-0.0406273	0.0011528
sp|P54105|ICLN_HUMAN	CLNS1A	Methylosome subunit pICln OS=Homo sapiens OX=9606 GN=CLNS1A PE=1 SV=1	0.0829947	0.150451	0.0443724	0.128921	0.283181	3.99011	-0.0386223	0.0113367
tr|E9PL17|E9PL17_HUMAN	CLP1	Polyribonucleotide 5'-hydroxyl-kinase Clp1 OS=Homo sapiens OX=9606 GN=CLP1 PE=1 SV=1	0.123314	0.331414	0.0539536	0.161865	0.284415	4.95078	-0.0693599	0.0496579
sp|Q9H078-5|CLPB_HUMAN	CLPB	Isoform 5 of Caseinolytic peptidase B protein homolog OS=Homo sapiens OX=9606 GN=CLPB	0.44699	0.331414	0.620315	1.05966	0.910603	3.36428	0.173325	0.0194052
sp|Q9H078-2|CLPB_HUMAN	CLPB	Isoform 2 of Caseinolytic peptidase B protein homolog OS=Homo sapiens OX=9606 GN=CLPB	-0.0356564	0.0250925	0.0154843	0.0242521	0.337352	3.45181	0.0511408	0.0110973
sp|Q16740|CLPP_HUMAN	CLPP	ATP-dependent Clp protease proteolytic subunit, mitochondrial OS=Homo sapiens OX=9606 GN=CLPP PE=1 SV=1	0.0988124	0.112027	0.0316982	0.0567884	-0.175509	1.34821	-0.0671142	0.0209536
sp|O96005|CLPT1_HUMAN	CLPTM1	Cleft lip and palate transmembrane protein 1 OS=Homo sapiens OX=9606 GN=CLPTM1 PE=1 SV=1	-0.141021	0.190529	-0.103459	0.257183	-0.283057	2.34888	0.037562	0.0014605
sp|Q96KA5|CLP1L_HUMAN	CLPTM1L	Cleft lip and palate transmembrane protein 1-like protein OS=Homo sapiens OX=9606 GN=CLPTM1L PE=1 SV=1	-0.0536846	0.0228266	-0.262016	0.561398	-0.500544	2.85553	-0.208331	0.120994
sp|O76031|CLPX_HUMAN	CLPX	ATP-dependent Clp protease ATP-binding subunit clpX-like, mitochondrial OS=Homo sapiens OX=9606 GN=CLPX PE=1 SV=2	0.0217902	0.0228266	0.14782	1.04702	-0.133848	1.69994	0.12603	0.457871
sp|Q9HAW4|CLSPN_HUMAN	CLSPN	Claspin OS=Homo sapiens OX=9606 GN=CLSPN PE=1 SV=3	0.163023	0.350563	0.15769	0.607951	0.0555617	0.282187	-0.00533333	0.0011528
sp|O94985|CSTN1_HUMAN	CLSTN1	Calsyntenin-1 OS=Homo sapiens OX=9606 GN=CLSTN1 PE=1 SV=1	0.0410613	0.0228266	0.148041	0.351826	-0.2421	1.50572	0.10698	0.0392049
sp|P09496-2|CLCA_HUMAN	CLTA	Isoform Non-brain of Clathrin light chain A OS=Homo sapiens OX=9606 GN=CLTA	-0.069952	0.085401	-0.0747423	0.249673	0.0383342	0.217908	-0.00479027	0.0011528
sp|P09497|CLCB_HUMAN	CLTB	Clathrin light chain B OS=Homo sapiens OX=9606 GN=CLTB PE=1 SV=1	-0.047579	0.0282177	-0.0138088	0.0174113	0.0478454	0.180528	0.0337702	0.0011528
tr|A0A087WVQ6|A0A087WVQ6_HUMAN	CLTC	Clathrin heavy chain OS=Homo sapiens OX=9606 GN=CLTC PE=1 SV=1	0.0281659	0.0606837	0.0765283	0.743882	0.114657	2.64747	0.0483624	0.110479
sp|P53675|CLH2_HUMAN	CLTCL1	Clathrin heavy chain 2 OS=Homo sapiens OX=9606 GN=CLTCL1 PE=1 SV=2	-0.067559	0.0288548	0.139264	0.223939	0.068097	0.187498	0.206823	0.131278
sp|P10909-2|CLUS_HUMAN	CLU	Isoform 2 of Clusterin OS=Homo sapiens OX=9606 GN=CLU	0.319201	0.602607	0.634243	3.87839	-0.946149	10.2612	0.315042	0.617999
tr|J3KNW5|J3KNW5_HUMAN	CLUAP1	Clusterin-associated protein 1 OS=Homo sapiens OX=9606 GN=CLUAP1 PE=1 SV=1	-0.0130969	0.00996489	0.0434128	0.107741	0.153519	1.49202	0.0565097	0.0235934
tr|I3L2B0|I3L2B0_HUMAN	CLUH	Clustered mitochondria protein homolog (Fragment) OS=Homo sapiens OX=9606 GN=CLUH PE=1 SV=2	0.13265	0.118929	-0.0596027	0.0899859	0.0521917	0.174156	-0.192252	0.230836
sp|O75153|CLU_HUMAN	CLUH	Clustered mitochondria protein homolog OS=Homo sapiens OX=9606 GN=CLUH PE=1 SV=2	-0.0137705	0.0101316	0.00893981	0.0166962	-0.0338752	0.187237	0.0227103	0.0011528
sp|Q8N0X4|CLYBL_HUMAN	CLYBL	Citramalyl-CoA lyase, mitochondrial OS=Homo sapiens OX=9606 GN=CLYBL PE=1 SV=2	0.151093	0.200779	-0.11776	0.296305	0.217474	1.5151	-0.268853	0.798798
sp|Q8NFW8|NEUA_HUMAN	CMAS	N-acylneuraminate cytidylyltransferase OS=Homo sapiens OX=9606 GN=CMAS PE=1 SV=2	0.00495781	0.00358614	0.132046	1.47824	-0.0982876	1.58681	0.127088	1.04235
sp|Q96DG6|CMBL_HUMAN	CMBL	Carboxymethylenebutenolidase homolog OS=Homo sapiens OX=9606 GN=CMBL PE=1 SV=1	0.0959384	0.103059	-0.203194	0.919417	-0.656158	12.0752	-0.299133	1.77609
sp|Q7Z7K0|COXM1_HUMAN	CMC1	COX assembly mitochondrial protein homolog OS=Homo sapiens OX=9606 GN=CMC1 PE=1 SV=1	-0.00107246	4.32496e-05	-0.025307	0.0317564	-0.40244	3.11128	-0.0242345	0.0011528
sp|Q9NRP2|COXM2_HUMAN	CMC2	COX assembly mitochondrial protein 2 homolog OS=Homo sapiens OX=9606 GN=CMC2 PE=1 SV=1	-0.0268892	0.0107997	-0.0590058	0.078894	0.116812	0.445659	-0.0321166	0.0011528
sp|P56277|CMC4_HUMAN	CMC4	Cx9C motif-containing protein 4 OS=Homo sapiens OX=9606 GN=CMC4 PE=1 SV=1	-0.0610078	0.0255979	-0.142774	0.228046	0.105799	0.326994	-0.081766	0.0103709
sp|Q8IY22|CMIP_HUMAN	CMIP	C-Maf-inducing protein OS=Homo sapiens OX=9606 GN=CMIP PE=1 SV=3	0.0776097	0.0527689	0.0565333	0.0928538	0.47267	5.14752	-0.0210764	0.0011528
sp|P30085|KCY_HUMAN	CMPK1	UMP-CMP kinase OS=Homo sapiens OX=9606 GN=CMPK1 PE=1 SV=3	0.0439054	0.0606837	0.136	0.934887	-0.315273	5.36754	0.0920944	0.197669
sp|Q9BQ75|CMS1_HUMAN	CMSS1	Protein CMSS1 OS=Homo sapiens OX=9606 GN=CMSS1 PE=1 SV=2	0.00842355	0.00236735	-0.00784902	0.0103401	0.474739	5.04335	-0.0162726	0.0011528
sp|Q96MX0|CKLF3_HUMAN	CMTM3	CKLF-like MARVEL transmembrane domain-containing protein 3 OS=Homo sapiens OX=9606 GN=CMTM3 PE=1 SV=1	-0.102575	0.0983809	-0.166013	0.534041	-0.215208	1.60971	-0.063438	0.012901
sp|Q8IZR5|CKLF4_HUMAN	CMTM4	CKLF-like MARVEL transmembrane domain-containing protein 4 OS=Homo sapiens OX=9606 GN=CMTM4 PE=1 SV=1	-0.034113	0.00996489	-0.166551	0.182227	0.302161	0.932357	-0.132438	0.0153982
sp|Q9NX76|CKLF6_HUMAN	CMTM6	CKLF-like MARVEL transmembrane domain-containing protein 6 OS=Homo sapiens OX=9606 GN=CMTM6 PE=1 SV=1	0.0569214	0.0192273	0.0725044	0.0647732	-0.231224	0.699562	0.015583	0.0011528
sp|Q8N1G2|CMTR1_HUMAN	CMTR1	Cap-specific mRNA (nucleoside-2'-O-)-methyltransferase 1 OS=Homo sapiens OX=9606 GN=CMTR1 PE=1 SV=1	-0.0360983	0.03056	0.0766068	0.248984	0.154906	1.48061	0.112705	0.156007
sp|P62633-6|CNBP_HUMAN	CNBP	Isoform 6 of Cellular nucleic acid-binding protein OS=Homo sapiens OX=9606 GN=CNBP	-0.104198	0.0545682	-0.1771	0.336453	0.134495	0.469344	-0.0729018	0.00958133
sp|Q96KP4|CNDP2_HUMAN	CNDP2	Cytosolic non-specific dipeptidase OS=Homo sapiens OX=9606 GN=CNDP2 PE=1 SV=2	-0.123812	1.27349	-0.0673699	0.555774	-0.473857	28.3936	0.0564421	0.129604
sp|Q9NQW8|CNGB3_HUMAN	CNGB3	Cyclic nucleotide-gated cation channel beta-3 OS=Homo sapiens OX=9606 GN=CNGB3 PE=1 SV=2	-0.0422637	0.0132662	-0.089648	0.0877332	-0.199407	0.594661	-0.0473843	0.0011528
sp|Q9P003|CNIH4_HUMAN	CNIH4	Protein cornichon homolog 4 OS=Homo sapiens OX=9606 GN=CNIH4 PE=1 SV=1	-0.0660582	0.0254781	-0.0690953	0.0743325	-0.255702	1.01351	-0.00303714	0.0011528
sp|G9CGD6-2|CNIPF_HUMAN	CNK3/IPCEF1	Isoform CNK3-IPCEF1-2 of CNK3/IPCEF1 fusion protein OS=Homo sapiens OX=9606 GN=CNK3/IPCEF1	-0.0859635	0.0254746	-0.375857	0.584909	-0.366428	1.12644	-0.289893	0.118997
tr|B4DUT8|B4DUT8_HUMAN	CNN2	Calponin OS=Homo sapiens OX=9606 GN=CNN2 PE=1 SV=1	0.0903031	0.161273	0.0752285	0.269699	0.0883103	0.723438	-0.0150746	0.0011528
sp|Q15417|CNN3_HUMAN	CNN3	Calponin-3 OS=Homo sapiens OX=9606 GN=CNN3 PE=1 SV=1	-0.0147354	0.00996489	0.123681	0.415859	-0.10477	0.678403	0.138416	0.197669
sp|Q9NRU3|CNNM1_HUMAN	CNNM1	Metal transporter CNNM1 OS=Homo sapiens OX=9606 GN=CNNM1 PE=1 SV=3	-0.0867923	0.0800389	0.0191325	0.028729	0.150181	1.02637	0.105925	0.0749975
sp|Q9H8M5|CNNM2_HUMAN	CNNM2	Metal transporter CNNM2 OS=Homo sapiens OX=9606 GN=CNNM2 PE=1 SV=2	0.152723	0.198905	0.11044	0.261003	0.17629	1.08983	-0.042283	0.00326988
sp|Q8NE01|CNNM3_HUMAN	CNNM3	Metal transporter CNNM3 OS=Homo sapiens OX=9606 GN=CNNM3 PE=1 SV=1	-0.160062	0.462449	-0.208221	1.21631	0.0390514	0.212793	-0.0481588	0.012901
sp|Q6P4Q7|CNNM4_HUMAN	CNNM4	Metal transporter CNNM4 OS=Homo sapiens OX=9606 GN=CNNM4 PE=1 SV=3	-0.0229199	0.0140944	-0.0856315	0.207698	0.0579989	0.267285	-0.0627116	0.0160051
sp|A5YKK6|CNOT1_HUMAN	CNOT1	CCR4-NOT transcription complex subunit 1 OS=Homo sapiens OX=9606 GN=CNOT1 PE=1 SV=2	-0.0199977	0.0228266	-0.02555	0.0807327	0.00730928	0.0440312	-0.0055523	0.0011528
sp|Q9H9A5-6|CNO10_HUMAN	CNOT10	Isoform 6 of CCR4-NOT transcription complex subunit 10 OS=Homo sapiens OX=9606 GN=CNOT10	0.0172033	0.0131498	-0.0244712	0.0507175	0.0418045	0.23426	-0.0416744	0.0103709
sp|Q9UKZ1|CNO11_HUMAN	CNOT11	CCR4-NOT transcription complex subunit 11 OS=Homo sapiens OX=9606 GN=CNOT11 PE=1 SV=1	-0.0604916	0.0275582	-0.0251338	0.025752	0.00320805	0.00696785	0.0353578	0.0011528
sp|Q9NZN8|CNOT2_HUMAN	CNOT2	CCR4-NOT transcription complex subunit 2 OS=Homo sapiens OX=9606 GN=CNOT2 PE=1 SV=1	0.0539431	0.0657873	0.0650825	0.221544	-0.010609	0.0515718	0.0111394	0.0011528
sp|O75175|CNOT3_HUMAN	CNOT3	CCR4-NOT transcription complex subunit 3 OS=Homo sapiens OX=9606 GN=CNOT3 PE=1 SV=1	-0.0364113	0.0699862	-0.017815	0.0677803	-0.0494744	0.615643	0.0185963	0.00410437
sp|O95628-6|CNOT4_HUMAN	CNOT4	Isoform 6 of CCR4-NOT transcription complex subunit 4 OS=Homo sapiens OX=9606 GN=CNOT4	0.034452	0.0101316	-0.0297969	0.0226202	0.316514	1.16698	-0.0642488	0.0011528
sp|Q9ULM6|CNOT6_HUMAN	CNOT6	CCR4-NOT transcription complex subunit 6 OS=Homo sapiens OX=9606 GN=CNOT6 PE=1 SV=2	-0.0323325	0.0288548	-0.0751362	0.267228	-0.000188137	0.000771764	-0.0428037	0.0123683
sp|Q96LI5|CNO6L_HUMAN	CNOT6L	CCR4-NOT transcription complex subunit 6-like OS=Homo sapiens OX=9606 GN=CNOT6L PE=1 SV=2	-0.103507	0.115281	-0.00968108	0.0133602	-0.170723	1.24385	0.0938263	0.0528006
sp|Q9UIV1|CNOT7_HUMAN	CNOT7	CCR4-NOT transcription complex subunit 7 OS=Homo sapiens OX=9606 GN=CNOT7 PE=1 SV=3	0.0752553	0.122642	0.108917	0.544214	-0.212201	3.26026	0.0336613	0.00921277
sp|Q9UFF9|CNOT8_HUMAN	CNOT8	CCR4-NOT transcription complex subunit 8 OS=Homo sapiens OX=9606 GN=CNOT8 PE=1 SV=1	-0.00976943	0.00514998	-0.141732	0.591343	0.230788	2.40207	-0.131963	0.224953
sp|Q92600|CNOT9_HUMAN	CNOT9	CCR4-NOT transcription complex subunit 9 OS=Homo sapiens OX=9606 GN=CNOT9 PE=1 SV=1	-0.0744686	0.0427526	-0.0273932	0.0332347	0.110618	0.464867	0.0470753	0.00220864
sp|P09543|CN37_HUMAN	CNP	2',3'-cyclic-nucleotide 3'-phosphodiesterase OS=Homo sapiens OX=9606 GN=CNP PE=1 SV=2	-0.000704483	0.000157901	-0.0217366	0.0613767	-0.234463	4.97469	-0.0210321	0.0011528
sp|Q9Y2B0|CNPY2_HUMAN	CNPY2	Protein canopy homolog 2 OS=Homo sapiens OX=9606 GN=CNPY2 PE=1 SV=1	0.0594789	0.0717605	0.0536676	0.154181	-0.0644636	0.446947	-0.00581129	0.0011528
sp|Q9BT09|CNPY3_HUMAN	CNPY3	Protein canopy homolog 3 OS=Homo sapiens OX=9606 GN=CNPY3 PE=1 SV=1	0.0785369	0.112027	-0.0644355	0.204963	-0.356877	6.86012	-0.142972	0.42466
sp|Q8N129|CNPY4_HUMAN	CNPY4	Protein canopy homolog 4 OS=Homo sapiens OX=9606 GN=CNPY4 PE=2 SV=1	0.212954	0.0862771	-0.0578001	0.0383804	-0.259844	0.648239	-0.270754	0.0904609
sp|Q9NXG0-2|CNTLN_HUMAN	CNTLN	Isoform 2 of Centlein OS=Homo sapiens OX=9606 GN=CNTLN	-0.033358	0.0117653	0.169778	0.291924	0.102715	0.303869	0.203136	0.116813
sp|Q12860|CNTN1_HUMAN	CNTN1	Contactin-1 OS=Homo sapiens OX=9606 GN=CNTN1 PE=1 SV=1	-0.129632	0.163202	-0.191533	0.67043	-0.653614	6.50724	-0.0619009	0.0128223
sp|P78357|CNTP1_HUMAN	CNTNAP1	Contactin-associated protein 1 OS=Homo sapiens OX=9606 GN=CNTNAP1 PE=1 SV=1	-0.024477	0.00347442	0.274281	0.300764	0.360481	0.932467	0.298758	0.0977862
sp|Q9UHC6|CNTP2_HUMAN	CNTNAP2	Contactin-associated protein-like 2 OS=Homo sapiens OX=9606 GN=CNTNAP2 PE=1 SV=1	0.264273	0.159185	0.377375	0.613012	0.940578	4.34199	0.113102	0.010246
sp|Q9BZ76|CNTP3_HUMAN	CNTNAP3	Contactin-associated protein-like 3 OS=Homo sapiens OX=9606 GN=CNTNAP3 PE=2 SV=3	-0.0298178	0.0190542	0.030859	0.0470817	0.290254	2.63694	0.0606769	0.0123683
sp|Q7Z7A1|CNTRL_HUMAN	CNTRL	Centriolin OS=Homo sapiens OX=9606 GN=CNTRL PE=1 SV=2	0.110802	0.128077	0.037387	0.0647732	0.334612	3.71575	-0.0734152	0.0235934
sp|Q8N137-2|CNTRB_HUMAN	CNTROB	Isoform 2 of Centrobin OS=Homo sapiens OX=9606 GN=CNTROB	-0.0733144	0.050455	-0.0160435	0.0201696	-0.100463	0.478084	0.0572709	0.00958133
sp|Q9GZY4|COA1_HUMAN	COA1	Cytochrome c oxidase assembly factor 1 homolog OS=Homo sapiens OX=9606 GN=COA1 PE=1 SV=1	0.0031538	0.000157901	0.0676056	0.101001	-0.433398	3.2197	0.0644518	0.00958133
sp|Q9Y2R0|COA3_HUMAN	COA3	Cytochrome c oxidase assembly factor 3 homolog, mitochondrial OS=Homo sapiens OX=9606 GN=COA3 PE=1 SV=1	-0.0899349	0.0661574	-0.154743	0.3848	-0.259713	1.71604	-0.0648078	0.0107112
sp|Q9NYJ1-2|COA4_HUMAN	COA4	Isoform 2 of Cytochrome c oxidase assembly factor 4 homolog, mitochondrial OS=Homo sapiens OX=9606 GN=COA4	-0.303332	0.0810919	-0.594582	0.613495	-0.015869	0.0149496	-0.291251	0.034097
sp|Q86WW8|COA5_HUMAN	COA5	Cytochrome c oxidase assembly factor 5 OS=Homo sapiens OX=9606 GN=COA5 PE=1 SV=1	-0.179189	0.0810919	-0.164162	0.187455	-0.181683	0.471387	0.0150265	0.0011528
sp|Q5JTJ3-2|COA6_HUMAN	COA6	Isoform 2 of Cytochrome c oxidase assembly factor 6 homolog OS=Homo sapiens OX=9606 GN=COA6	0.0814751	0.0210417	-0.188567	0.162508	-0.52388	1.5681	-0.270042	0.0723967
sp|Q96BR5|COA7_HUMAN	COA7	Cytochrome c oxidase assembly factor 7 OS=Homo sapiens OX=9606 GN=COA7 PE=1 SV=2	0.0251555	0.0300227	-0.0290882	0.0986731	0.0884212	1.08023	-0.0542437	0.0550354
sp|Q13057-2|COASY_HUMAN	COASY	Isoform 2 of Bifunctional coenzyme A synthase OS=Homo sapiens OX=9606 GN=COASY	-0.099833	0.282877	-0.0468344	0.157344	-0.275567	5.89963	0.0529987	0.0320841
sp|O75128-2|COBL_HUMAN	COBL	Isoform 2 of Protein cordon-bleu OS=Homo sapiens OX=9606 GN=COBL	-0.0107697	0.00111783	0.187949	0.348915	-0.0643554	0.171699	0.198719	0.116386
tr|A0A0D9SG04|A0A0D9SG04_HUMAN	COBLL1	Cordon-bleu protein-like 1 OS=Homo sapiens OX=9606 GN=COBLL1 PE=1 SV=2	-0.126246	0.24019	-0.041243	0.0919181	-0.217557	2.20273	0.0850035	0.0666868
tr|A0A2U3TZE7|A0A2U3TZE7_HUMAN	COCH	Cochlin OS=Homo sapiens OX=9606 GN=COCH PE=1 SV=1	0.00789809	0.000573887	0.133931	0.215498	-1.14215	12.757	0.126033	0.034097
sp|Q8WTW3|COG1_HUMAN	COG1	Conserved oligomeric Golgi complex subunit 1 OS=Homo sapiens OX=9606 GN=COG1 PE=1 SV=1	-0.0511317	0.0365579	-0.0400474	0.0743325	0.0951213	0.532245	0.0110843	0.0011528
sp|Q14746|COG2_HUMAN	COG2	Conserved oligomeric Golgi complex subunit 2 OS=Homo sapiens OX=9606 GN=COG2 PE=1 SV=1	0.0420642	0.0585496	0.0521819	0.215179	0.104514	1.34567	0.0101177	0.0011528
sp|Q96JB2|COG3_HUMAN	COG3	Conserved oligomeric Golgi complex subunit 3 OS=Homo sapiens OX=9606 GN=COG3 PE=1 SV=3	0.102277	0.207995	0.0204601	0.0443388	0.171393	1.9173	-0.0818169	0.0853606
tr|J3KNI1|J3KNI1_HUMAN	COG4	Conserved oligomeric Golgi complex subunit 4 OS=Homo sapiens OX=9606 GN=COG4 PE=1 SV=1	0.000611117	4.32496e-05	0.0409018	0.143276	0.140732	1.91034	0.0402907	0.0191392
sp|Q9UP83-2|COG5_HUMAN	COG5	Isoform 2 of Conserved oligomeric Golgi complex subunit 5 OS=Homo sapiens OX=9606 GN=COG5	-0.024507	0.0228266	0.00992589	0.0195957	-0.144732	1.55122	0.0344329	0.00958133
sp|Q9Y2V7|COG6_HUMAN	COG6	Conserved oligomeric Golgi complex subunit 6 OS=Homo sapiens OX=9606 GN=COG6 PE=1 SV=2	-0.0126987	0.00996489	-0.0242525	0.0554481	-0.138647	1.38396	-0.0115538	0.0011528
sp|P83436|COG7_HUMAN	COG7	Conserved oligomeric Golgi complex subunit 7 OS=Homo sapiens OX=9606 GN=COG7 PE=1 SV=1	0.0184236	0.018316	-0.0559439	0.195832	-0.256321	3.70979	-0.0743675	0.0821183
tr|B4DYU2|B4DYU2_HUMAN	COG8	Conserved oligomeric Golgi complex subunit 8 OS=Homo sapiens OX=9606 GN=COG8 PE=2 SV=1	0.030793	0.0177324	-0.0168673	0.0207735	-0.0886448	0.386981	-0.0476603	0.00585636
sp|P38432|COIL_HUMAN	COIL	Coilin OS=Homo sapiens OX=9606 GN=COIL PE=1 SV=1	0.0233122	0.0254746	0.00851056	0.0197254	-0.0915908	1.06283	-0.0148016	0.0011528
sp|Q05707|COEA1_HUMAN	COL14A1	Collagen alpha-1(XIV) chain OS=Homo sapiens OX=9606 GN=COL14A1 PE=1 SV=3	-0.0376674	0.0414391	-0.00174354	0.00237793	-0.775335	11.2426	0.0359239	0.0112506
sp|P39060|COIA1_HUMAN	COL18A1	Collagen alpha-1(XVIII) chain OS=Homo sapiens OX=9606 GN=COL18A1 PE=1 SV=5	-0.333017	1.32767	-0.258663	1.14414	0.452442	5.29499	0.0743537	0.019839
sp|Q96P44|COLA1_HUMAN	COL21A1	Collagen alpha-1(XXI) chain OS=Homo sapiens OX=9606 GN=COL21A1 PE=2 SV=1	0.443905	0.268844	0.521712	0.67043	-0.0452557	0.0565435	0.0778069	0.0011528
sp|Q17RW2|COOA1_HUMAN	COL24A1	Collagen alpha-1(XXIV) chain OS=Homo sapiens OX=9606 GN=COL24A1 PE=1 SV=2	0.0596244	0.0254746	0.249431	0.547415	-0.0624308	0.16669	0.189807	0.105314
sp|P08572|CO4A2_HUMAN	COL4A2	Collagen alpha-2(IV) chain OS=Homo sapiens OX=9606 GN=COL4A2 PE=1 SV=4	-0.140594	0.085401	-0.0643802	0.0747703	-0.551464	4.06248	0.0762141	0.00958133
sp|Q9Y5P4-3|C43BP_HUMAN	COL4A3BP	Isoform 3 of Collagen type IV alpha-3-binding protein OS=Homo sapiens OX=9606 GN=COL4A3BP	0.0982736	0.152855	0.0691024	0.194647	0.295858	4.36653	-0.0291712	0.0011528
sp|P29400-2|CO4A5_HUMAN	COL4A5	Isoform 2 of Collagen alpha-5(IV) chain OS=Homo sapiens OX=9606 GN=COL4A5	0.00297129	0.000157901	0.0287528	0.0166962	0.0848156	0.137879	0.0257815	0.0011528
sp|P25940|CO5A3_HUMAN	COL5A3	Collagen alpha-3(V) chain OS=Homo sapiens OX=9606 GN=COL5A3 PE=1 SV=3	-0.180246	0.112027	0.0879403	0.0950872	-0.490703	2.48588	0.268186	0.205159
sp|P12109|CO6A1_HUMAN	COL6A1	Collagen alpha-1(VI) chain OS=Homo sapiens OX=9606 GN=COL6A1 PE=1 SV=3	-0.143389	0.31087	-0.209244	1.08628	0.0890652	0.584872	-0.0658555	0.0273375
sp|P12110|CO6A2_HUMAN	COL6A2	Collagen alpha-2(VI) chain OS=Homo sapiens OX=9606 GN=COL6A2 PE=1 SV=4	0.195097	0.190529	0.321771	0.9638	0.493322	3.54456	0.126674	0.0367529
sp|A6NMZ7|CO6A6_HUMAN	COL6A6	Collagen alpha-6(VI) chain OS=Homo sapiens OX=9606 GN=COL6A6 PE=1 SV=2	0.0610793	0.0288344	-0.0297869	0.0321427	-0.477036	3.17487	-0.0908662	0.0170053
sp|Q5KU26|COL12_HUMAN	COLEC12	Collectin-12 OS=Homo sapiens OX=9606 GN=COLEC12 PE=1 SV=3	-0.187214	1.19051	-0.330867	3.96606	-0.994127	14.1146	-0.143653	0.740123
sp|Q8NBJ5|GT251_HUMAN	COLGALT1	Procollagen galactosyltransferase 1 OS=Homo sapiens OX=9606 GN=COLGALT1 PE=1 SV=1	0.00451825	0.00111783	0.0448288	0.136183	-0.268475	3.86619	0.0403105	0.0128223
sp|Q8IYK4|GT252_HUMAN	COLGALT2	Procollagen galactosyltransferase 2 OS=Homo sapiens OX=9606 GN=COLGALT2 PE=1 SV=1	-0.0956492	0.187913	0.0175553	0.0361729	-0.169634	2.10383	0.113204	0.234595
sp|Q8N668|COMD1_HUMAN	COMMD1	COMM domain-containing protein 1 OS=Homo sapiens OX=9606 GN=COMMD1 PE=1 SV=1	0.0693503	0.0406172	0.064322	0.0994434	0.335967	2.38765	-0.0050283	0.0011528
sp|Q9Y6G5|COMDA_HUMAN	COMMD10	COMM domain-containing protein 10 OS=Homo sapiens OX=9606 GN=COMMD10 PE=1 SV=1	0.0256471	0.015491	0.138062	0.403873	0.0114293	0.037244	0.112415	0.0752241
sp|Q86X83|COMD2_HUMAN	COMMD2	COMM domain-containing protein 2 OS=Homo sapiens OX=9606 GN=COMMD2 PE=1 SV=2	-0.0699626	0.0334115	-0.0263826	0.026859	0.197632	0.857174	0.04358	0.0011528
sp|Q9UBI1|COMD3_HUMAN	COMMD3	COMM domain-containing protein 3 OS=Homo sapiens OX=9606 GN=COMMD3 PE=1 SV=1	-0.1403	0.0568993	-0.161347	0.187194	0.0176738	0.0302128	-0.0210468	0.0011528
tr|R4GMX3|R4GMX3_HUMAN	COMMD3-BMI1	COMMD3-BMI1 readthrough OS=Homo sapiens OX=9606 GN=COMMD3-BMI1 PE=4 SV=1	-0.0153995	0.00996489	0.0146189	0.0232327	0.171306	1.38953	0.0300184	0.0011528
sp|Q9H0A8|COMD4_HUMAN	COMMD4	COMM domain-containing protein 4 OS=Homo sapiens OX=9606 GN=COMMD4 PE=1 SV=1	-0.0124097	0.00497282	-0.0519835	0.084633	0.280014	2.04959	-0.0395738	0.0011528
sp|Q9GZQ3|COMD5_HUMAN	COMMD5	COMM domain-containing protein 5 OS=Homo sapiens OX=9606 GN=COMMD5 PE=1 SV=1	0.161967	0.250849	0.260584	1.14414	0.201402	1.43775	0.0986171	0.0464374
sp|Q7Z4G1-2|COMD6_HUMAN	COMMD6	Isoform 2 of COMM domain-containing protein 6 OS=Homo sapiens OX=9606 GN=COMMD6	0.148958	0.102637	0.157181	0.280837	0.357742	1.95052	0.0082231	0.0011528
sp|Q9NX08|COMD8_HUMAN	COMMD8	COMM domain-containing protein 8 OS=Homo sapiens OX=9606 GN=COMMD8 PE=1 SV=1	0.0210623	0.0141876	0.119077	0.405258	0.32144	3.84848	0.0980152	0.0787657
sp|Q9P000|COMD9_HUMAN	COMMD9	COMM domain-containing protein 9 OS=Homo sapiens OX=9606 GN=COMMD9 PE=1 SV=2	0.0667086	0.0656643	0.0532588	0.117387	0.574154	6.66959	-0.0134498	0.0011528
sp|P21964|COMT_HUMAN	COMT	Catechol O-methyltransferase OS=Homo sapiens OX=9606 GN=COMT PE=1 SV=2	-0.0491631	0.0334115	-0.038053	0.0690584	0.217496	1.94258	0.0111101	0.0011528
sp|Q8NHY2|COP1_HUMAN	COP1	E3 ubiquitin-protein ligase COP1 OS=Homo sapiens OX=9606 GN=COP1 PE=1 SV=1	0.00128887	0.000157901	0.012627	0.0195957	0.320949	3.83301	0.0113382	0.0011528
sp|P53621-2|COPA_HUMAN	COPA	Isoform 2 of Coatomer subunit alpha OS=Homo sapiens OX=9606 GN=COPA	-0.0121397	0.00996489	-0.0184619	0.039024	0.159287	1.72522	-0.00632214	0.0011528
sp|P53618|COPB_HUMAN	COPB1	Coatomer subunit beta OS=Homo sapiens OX=9606 GN=COPB1 PE=1 SV=3	0.0148257	0.0206106	0.0263378	0.108164	0.124629	2.27919	0.0115121	0.0011528
sp|P35606|COPB2_HUMAN	COPB2	Coatomer subunit beta' OS=Homo sapiens OX=9606 GN=COPB2 PE=1 SV=2	0.0541453	0.149718	0.0846938	0.708264	0.207296	6.57512	0.0305485	0.0177608
tr|M0QXB4|M0QXB4_HUMAN	COPE	Coatomer protein complex, subunit epsilon, isoform CRA_g OS=Homo sapiens OX=9606 GN=COPE PE=1 SV=1	0.00637472	0.00236735	0.0246952	0.0597569	0.226984	3.57688	0.0183205	0.0011528
sp|Q9Y678|COPG1_HUMAN	COPG1	Coatomer subunit gamma-1 OS=Homo sapiens OX=9606 GN=COPG1 PE=1 SV=1	0.0154574	0.0141876	0.00443113	0.00767439	0.308412	4.73049	-0.0110262	0.0011528
sp|Q9UBF2|COPG2_HUMAN	COPG2	Coatomer subunit gamma-2 OS=Homo sapiens OX=9606 GN=COPG2 PE=1 SV=1	-0.0218164	0.0228266	-0.0416606	0.137945	-0.205491	3.04464	-0.0198442	0.0011528
sp|Q9NQ92|COPRS_HUMAN	COPRS	Coordinator of PRMT5 and differentiation stimulator OS=Homo sapiens OX=9606 GN=COPRS PE=1 SV=3	-0.0458068	0.0228266	0.125635	0.240888	-0.492634	3.62277	0.171442	0.120994
sp|P61201-2|CSN2_HUMAN	COPS2	Isoform 2 of COP9 signalosome complex subunit 2 OS=Homo sapiens OX=9606 GN=COPS2	0.0275526	0.0387009	0.10167	0.788145	-0.0322504	0.307325	0.0741178	0.186472
sp|Q9UNS2|CSN3_HUMAN	COPS3	COP9 signalosome complex subunit 3 OS=Homo sapiens OX=9606 GN=COPS3 PE=1 SV=3	-0.00856304	0.00234751	0.00596971	0.00655782	0.0827995	0.41798	0.0145327	0.0011528
sp|Q9BT78|CSN4_HUMAN	COPS4	COP9 signalosome complex subunit 4 OS=Homo sapiens OX=9606 GN=COPS4 PE=1 SV=1	-0.00546696	0.00621279	0.0966793	0.925896	0.126138	2.59574	0.102146	0.697733
sp|Q92905|CSN5_HUMAN	COPS5	COP9 signalosome complex subunit 5 OS=Homo sapiens OX=9606 GN=COPS5 PE=1 SV=4	0.07158	0.164944	0.0840157	0.480072	0.240631	4.27491	0.0124357	0.0011528
sp|Q7L5N1|CSN6_HUMAN	COPS6	COP9 signalosome complex subunit 6 OS=Homo sapiens OX=9606 GN=COPS6 PE=1 SV=1	-0.013162	0.00963079	0.0250905	0.0490525	-0.0228848	0.105648	0.0382525	0.00765984
sp|Q9UBW8|CSN7A_HUMAN	COPS7A	COP9 signalosome complex subunit 7a OS=Homo sapiens OX=9606 GN=COPS7A PE=1 SV=1	-0.0215229	0.0194298	0.0622305	0.207696	-0.103302	0.958627	0.0837534	0.0914594
sp|Q9H9Q2|CSN7B_HUMAN	COPS7B	COP9 signalosome complex subunit 7b OS=Homo sapiens OX=9606 GN=COPS7B PE=1 SV=1	-0.0565481	0.0609301	-0.061068	0.181102	0.198733	2.17226	-0.00451995	0.0011528
sp|Q99627|CSN8_HUMAN	COPS8	COP9 signalosome complex subunit 8 OS=Homo sapiens OX=9606 GN=COPS8 PE=1 SV=1	0.0524473	0.0514261	0.0709137	0.224311	0.160402	1.58275	0.0184664	0.0011528
tr|F8VVA7|F8VVA7_HUMAN	COPZ1	Coatomer subunit zeta-1 OS=Homo sapiens OX=9606 GN=COPZ1 PE=1 SV=1	0.0254055	0.021607	0.0919687	0.343033	0.273755	4.07935	0.0665632	0.0341652
sp|Q96MF6|CQ10A_HUMAN	COQ10A	Coenzyme Q-binding protein COQ10 homolog A, mitochondrial OS=Homo sapiens OX=9606 GN=COQ10A PE=2 SV=2	0.294754	0.0993592	0.666097	0.900712	0.079641	0.0992137	0.371344	0.105257
sp|Q9NZJ6|COQ3_HUMAN	COQ3	Ubiquinone biosynthesis O-methyltransferase, mitochondrial OS=Homo sapiens OX=9606 GN=COQ3 PE=1 SV=3	-0.0713005	0.0461725	0.0183978	0.0237343	-0.0302201	0.102237	0.0896983	0.0308292
sp|Q9Y3A0|COQ4_HUMAN	COQ4	Ubiquinone biosynthesis protein COQ4 homolog, mitochondrial OS=Homo sapiens OX=9606 GN=COQ4 PE=1 SV=3	0.151076	0.101831	0.188859	0.355918	0.426941	2.44082	0.0377829	0.0011528
sp|Q5HYK3|COQ5_HUMAN	COQ5	2-methoxy-6-polyprenyl-1,4-benzoquinol methylase, mitochondrial OS=Homo sapiens OX=9606 GN=COQ5 PE=1 SV=2	0.141624	0.17734	0.0833208	0.172661	-0.0999494	0.491689	-0.0583027	0.0107112
sp|Q9Y2Z9|COQ6_HUMAN	COQ6	Ubiquinone biosynthesis monooxygenase COQ6, mitochondrial OS=Homo sapiens OX=9606 GN=COQ6 PE=1 SV=2	0.106948	0.124424	0.0953287	0.249281	0.177534	1.31553	-0.0116198	0.0011528
sp|Q99807|COQ7_HUMAN	COQ7	5-demethoxyubiquinone hydroxylase, mitochondrial OS=Homo sapiens OX=9606 GN=COQ7 PE=1 SV=3	-0.180476	0.175572	-0.257747	0.706103	-0.258121	1.40942	-0.0772715	0.0107112
sp|Q8NI60|COQ8A_HUMAN	COQ8A	Atypical kinase COQ8A, mitochondrial OS=Homo sapiens OX=9606 GN=COQ8A PE=1 SV=1	-0.0556112	0.0513671	-0.116862	0.441037	-0.17916	1.69245	-0.0612507	0.0242204
sp|Q96D53|COQ8B_HUMAN	COQ8B	Atypical kinase COQ8B, mitochondrial OS=Homo sapiens OX=9606 GN=COQ8B PE=1 SV=2	0.103522	0.187242	0.131383	0.607951	-0.142591	1.3966	0.0278608	0.0011528
sp|O75208|COQ9_HUMAN	COQ9	Ubiquinone biosynthesis protein COQ9, mitochondrial OS=Homo sapiens OX=9606 GN=COQ9 PE=1 SV=1	0.0539633	0.0463281	-0.053246	0.128001	0.0426647	0.220199	-0.107209	0.114312
sp|P31146|COR1A_HUMAN	CORO1A	Coronin-1A OS=Homo sapiens OX=9606 GN=CORO1A PE=1 SV=4	0.379539	0.625184	0.115607	0.152856	0.113676	0.339371	-0.263932	0.248228
sp|Q9BR76|COR1B_HUMAN	CORO1B	Coronin-1B OS=Homo sapiens OX=9606 GN=CORO1B PE=1 SV=1	0.0201987	0.0170446	0.0209777	0.0425262	0.323197	4.20761	0.000778975	0.00108779
sp|Q9ULV4-3|COR1C_HUMAN	CORO1C	Isoform 3 of Coronin-1C OS=Homo sapiens OX=9606 GN=CORO1C	0.118588	0.343637	0.109978	0.567059	-0.287995	4.31876	-0.00860978	0.0011528
sp|Q92828|COR2A_HUMAN	CORO2A	Coronin-2A OS=Homo sapiens OX=9606 GN=CORO2A PE=1 SV=2	0.162432	0.228333	0.0865955	0.180901	-0.119022	0.617994	-0.0758364	0.0202946
sp|P57737-3|CORO7_HUMAN	CORO7	Isoform 3 of Coronin-7 OS=Homo sapiens OX=9606 GN=CORO7	-0.00536187	0.00209545	0.0468155	0.147315	-0.0615627	0.484408	0.0521773	0.0276754
sp|Q14019|COTL1_HUMAN	COTL1	Coactosin-like protein OS=Homo sapiens OX=9606 GN=COTL1 PE=1 SV=3	0.135035	0.221878	-0.0478184	0.0964969	0.512124	5.6968	-0.182853	0.420389
sp|Q12887|COX10_HUMAN	COX10	Protoheme IX farnesyltransferase, mitochondrial OS=Homo sapiens OX=9606 GN=COX10 PE=1 SV=3	-0.0975816	0.0513671	-0.150004	0.270627	-0.291642	1.50614	-0.0524225	0.0014605
sp|Q9Y6N1|COX11_HUMAN	COX11	Cytochrome c oxidase assembly protein COX11, mitochondrial OS=Homo sapiens OX=9606 GN=COX11 PE=1 SV=3	-0.0704733	0.0202911	-0.0909989	0.0729061	0.161498	0.346246	-0.0205256	0.0011528
sp|Q96I36|COX14_HUMAN	COX14	Cytochrome c oxidase assembly protein COX14 OS=Homo sapiens OX=9606 GN=COX14 PE=1 SV=1	-0.0812388	0.0334115	-0.214702	0.380444	-0.530204	2.92677	-0.133463	0.0308292
sp|Q7KZN9|COX15_HUMAN	COX15	Cytochrome c oxidase assembly protein COX15 homolog OS=Homo sapiens OX=9606 GN=COX15 PE=1 SV=1	0.00424975	0.000865964	0.0393563	0.113468	-0.107587	1.11944	0.0351066	0.0099156
sp|Q9P0S2|COX16_HUMAN	COX16	Cytochrome c oxidase assembly protein COX16 homolog, mitochondrial OS=Homo sapiens OX=9606 GN=COX16 PE=1 SV=1	0.104886	0.0275582	-0.0199433	0.0101671	-0.0192957	0.0261918	-0.12483	0.00958133
sp|Q14061|COX17_HUMAN	COX17	Cytochrome c oxidase copper chaperone OS=Homo sapiens OX=9606 GN=COX17 PE=1 SV=2	0.159772	0.0324957	-0.122967	0.0643666	0.596616	1.27222	-0.282739	0.034097
tr|B7ZL88|B7ZL88_HUMAN	COX18	COX18 protein OS=Homo sapiens OX=9606 GN=COX18 PE=1 SV=1	-0.312426	0.418552	-0.18173	0.315872	-0.127564	0.397315	0.130696	0.0308292
sp|Q49B96|COX19_HUMAN	COX19	Cytochrome c oxidase assembly protein COX19 OS=Homo sapiens OX=9606 GN=COX19 PE=1 SV=1	0.0580926	0.016201	0.031488	0.0192122	0.164345	0.346645	-0.0266046	0.0011528
sp|Q5RI15-2|COX20_HUMAN	COX20	Isoform 2 of Cytochrome c oxidase assembly protein COX20, mitochondrial OS=Homo sapiens OX=9606 GN=COX20	-0.10717	0.0722181	0.180378	0.421972	-0.17742	0.850349	0.287548	0.606135
sp|P13073|COX41_HUMAN	COX4I1	Cytochrome c oxidase subunit 4 isoform 1, mitochondrial OS=Homo sapiens OX=9606 GN=COX4I1 PE=1 SV=1	-0.0616872	0.0453949	-0.0599632	0.117114	0.0488738	0.209136	0.00172399	0.0011528
tr|H3BNX8|H3BNX8_HUMAN	COX5A	Cytochrome c oxidase subunit 5A, mitochondrial OS=Homo sapiens OX=9606 GN=COX5A PE=1 SV=1	0.0644767	0.0332016	0.0966884	0.154181	0.160329	0.7087	0.0322117	0.0011528
sp|P10606|COX5B_HUMAN	COX5B	Cytochrome c oxidase subunit 5B, mitochondrial OS=Homo sapiens OX=9606 GN=COX5B PE=1 SV=2	0.0331357	0.0101316	-0.168283	0.229395	0.153943	0.43737	-0.201419	0.0825768
sp|P12074|CX6A1_HUMAN	COX6A1	Cytochrome c oxidase subunit 6A1, mitochondrial OS=Homo sapiens OX=9606 GN=COX6A1 PE=1 SV=4	-0.0059223	0.000573887	-0.0991047	0.187832	0.135421	0.641754	-0.0931824	0.0264478
sp|P14854|CX6B1_HUMAN	COX6B1	Cytochrome c oxidase subunit 6B1 OS=Homo sapiens OX=9606 GN=COX6B1 PE=1 SV=2	0.0292067	0.00627492	-0.183739	0.184656	-0.355107	1.03738	-0.212946	0.0464374
sp|P09669|COX6C_HUMAN	COX6C	Cytochrome c oxidase subunit 6C OS=Homo sapiens OX=9606 GN=COX6C PE=1 SV=2	-0.164151	0.159185	-0.189553	0.436771	0.00743216	0.0179047	-0.0254015	0.0011528
tr|H0UI06|H0UI06_HUMAN	COX7A2	Cytochrome c oxidase subunit 7A2, mitochondrial OS=Homo sapiens OX=9606 GN=COX7A2 PE=1 SV=1	-0.0164441	0.00111783	-0.18582	0.172464	0.216645	0.472365	-0.169376	0.0209536
sp|O14548|COX7R_HUMAN	COX7A2L	Cytochrome c oxidase subunit 7A-related protein, mitochondrial OS=Homo sapiens OX=9606 GN=COX7A2L PE=1 SV=2	0.0502675	0.0356416	-0.0543869	0.106443	0.218935	1.7767	-0.104654	0.0752241
sp|P24311|COX7B_HUMAN	COX7B	Cytochrome c oxidase subunit 7B, mitochondrial OS=Homo sapiens OX=9606 GN=COX7B PE=1 SV=2	-0.0332777	0.0131498	0.00349476	0.00195069	0.112254	0.36556	0.0367724	0.0011528
sp|P15954|COX7C_HUMAN	COX7C	Cytochrome c oxidase subunit 7C, mitochondrial OS=Homo sapiens OX=9606 GN=COX7C PE=1 SV=1	0.0075746	0.000349519	-0.48682	1.39464	-0.0242625	0.0495235	-0.494394	1.11732
sp|O75976|CBPD_HUMAN	CPD	Carboxypeptidase D OS=Homo sapiens OX=9606 GN=CPD PE=1 SV=2	-0.0128331	0.00996489	-0.00355332	0.00477783	-0.698713	9.23508	0.0092798	0.0011528
sp|P16870|CBPE_HUMAN	CPE	Carboxypeptidase E OS=Homo sapiens OX=9606 GN=CPE PE=1 SV=1	0.0867179	0.152015	0.284208	2.4714	-0.362791	5.0942	0.19749	0.980458
sp|Q17RY0|CPEB4_HUMAN	CPEB4	Cytoplasmic polyadenylation element-binding protein 4 OS=Homo sapiens OX=9606 GN=CPEB4 PE=1 SV=1	0.174804	0.163202	0.105323	0.166752	-0.133434	0.513089	-0.0694807	0.00958133
sp|O14810|CPLX1_HUMAN	CPLX1	Complexin-1 OS=Homo sapiens OX=9606 GN=CPLX1 PE=1 SV=1	0.0792897	0.0406177	-0.133975	0.246045	-0.616326	5.20412	-0.213264	0.210638
tr|B0QZ18|B0QZ18_HUMAN	CPNE1	Copine-1 OS=Homo sapiens OX=9606 GN=CPNE1 PE=1 SV=1	-0.0206049	0.0245331	0.0330256	0.116376	-0.425962	16.064	0.0536306	0.0550354
sp|Q96FN4|CPNE2_HUMAN	CPNE2	Copine-2 OS=Homo sapiens OX=9606 GN=CPNE2 PE=1 SV=3	-0.0238496	0.0131498	0.09687	0.218026	0.206003	1.4954	0.12072	0.0853606
sp|O75131|CPNE3_HUMAN	CPNE3	Copine-3 OS=Homo sapiens OX=9606 GN=CPNE3 PE=1 SV=1	0.0339378	0.0411454	0.00440292	0.00894433	0.276552	7.07007	-0.0295349	0.00958133
sp|Q86YQ8|CPNE8_HUMAN	CPNE8	Copine-8 OS=Homo sapiens OX=9606 GN=CPNE8 PE=1 SV=2	-0.00772463	0.00514998	-0.0811205	0.363631	-0.270349	5.57512	-0.0733959	0.0853606
sp|P36551|HEM6_HUMAN	CPOX	Oxygen-dependent coproporphyrinogen-III oxidase, mitochondrial OS=Homo sapiens OX=9606 GN=CPOX PE=1 SV=3	0.0143632	0.0121914	0.00824045	0.016829	0.408006	6.22915	-0.00612271	0.0011528
sp|Q9BRF8|CPPED_HUMAN	CPPED1	Serine/threonine-protein phosphatase CPPED1 OS=Homo sapiens OX=9606 GN=CPPED1 PE=1 SV=3	0.0907798	0.0723559	0.139861	0.37175	-0.584438	7.87615	0.0490815	0.0071558
sp|Q9Y646|CBPQ_HUMAN	CPQ	Carboxypeptidase Q OS=Homo sapiens OX=9606 GN=CPQ PE=1 SV=1	0.217527	0.150451	0.221396	0.347226	-0.690466	3.63597	0.00386875	0.0011528
sp|P31327-3|CPSM_HUMAN	CPS1	Isoform 3 of Carbamoyl-phosphate synthase [ammonia], mitochondrial OS=Homo sapiens OX=9606 GN=CPS1	0.272531	0.481685	0.268645	0.762424	0.908058	7.07058	-0.0038867	0.0011528
sp|Q10570|CPSF1_HUMAN	CPSF1	Cleavage and polyadenylation specificity factor subunit 1 OS=Homo sapiens OX=9606 GN=CPSF1 PE=1 SV=2	-0.0737541	0.101389	-0.0797887	0.288641	0.122249	1.12024	-0.00603462	0.0011528
sp|Q9P2I0|CPSF2_HUMAN	CPSF2	Cleavage and polyadenylation specificity factor subunit 2 OS=Homo sapiens OX=9606 GN=CPSF2 PE=1 SV=2	0.0260894	0.020178	-0.0836022	0.250149	0.106048	0.752777	-0.109692	0.116386
sp|Q9UKF6|CPSF3_HUMAN	CPSF3	Cleavage and polyadenylation specificity factor subunit 3 OS=Homo sapiens OX=9606 GN=CPSF3 PE=1 SV=1	0.091709	0.302293	0.0465952	0.195286	0.180736	2.97303	-0.0451138	0.0308292
sp|O95639|CPSF4_HUMAN	CPSF4	Cleavage and polyadenylation specificity factor subunit 4 OS=Homo sapiens OX=9606 GN=CPSF4 PE=1 SV=1	0.0775184	0.0961348	0.0180747	0.0345559	0.167189	1.59652	-0.0594437	0.0242204
sp|Q16630-2|CPSF6_HUMAN	CPSF6	Isoform 2 of Cleavage and polyadenylation specificity factor subunit 6 OS=Homo sapiens OX=9606 GN=CPSF6	-0.0351444	0.050455	0.0250244	0.0865232	0.0323475	0.278388	0.0601688	0.0862487
sp|Q8N684-3|CPSF7_HUMAN	CPSF7	Isoform 3 of Cleavage and polyadenylation specificity factor subunit 7 OS=Homo sapiens OX=9606 GN=CPSF7	0.0657529	0.150451	-0.0110208	0.0291236	0.378742	13.3116	-0.0767737	0.14053
sp|P50416|CPT1A_HUMAN	CPT1A	Carnitine O-palmitoyltransferase 1, liver isoform OS=Homo sapiens OX=9606 GN=CPT1A PE=1 SV=2	-0.207869	0.148838	-0.374076	0.904055	1.12387	9.89279	-0.166207	0.0471677
tr|A0A1B0GVF3|A0A1B0GVF3_HUMAN	CPT2	Carnitine O-palmitoyltransferase 2, mitochondrial OS=Homo sapiens OX=9606 GN=CPT2 PE=1 SV=1	0.0653446	0.0719444	0.0477723	0.115362	0.17741	1.70624	-0.0175723	0.0011528
sp|Q5TA50|CPTP_HUMAN	CPTP	Ceramide-1-phosphate transfer protein OS=Homo sapiens OX=9606 GN=CPTP PE=1 SV=1	0.170694	0.109754	0.197775	0.343033	0.0444702	0.102115	0.0270817	0.0011528
sp|Q9H3G5|CPVL_HUMAN	CPVL	Probable serine carboxypeptidase CPVL OS=Homo sapiens OX=9606 GN=CPVL PE=1 SV=2	-0.0148739	0.0101316	0.139591	0.600918	-0.134778	1.14519	0.154465	0.37575
sp|P20023-3|CR2_HUMAN	CR2	Isoform C of Complement receptor type 2 OS=Homo sapiens OX=9606 GN=CR2	0.339126	0.331414	0.300186	0.505406	-0.572483	2.61384	-0.0389395	0.0011528
sp|P29762|RABP1_HUMAN	CRABP1	Cellular retinoic acid-binding protein 1 OS=Homo sapiens OX=9606 GN=CRABP1 PE=1 SV=2	1.05572	1.49697	-0.217758	0.165703	-1.33921	4.64782	-1.27347	2.63598
sp|P29373|RABP2_HUMAN	CRABP2	Cellular retinoic acid-binding protein 2 OS=Homo sapiens OX=9606 GN=CRABP2 PE=1 SV=2	0.367771	0.614682	0.157038	0.256352	-0.921414	6.02182	-0.210733	0.126336
sp|P78560|CRADD_HUMAN	CRADD	Death domain-containing protein CRADD OS=Homo sapiens OX=9606 GN=CRADD PE=1 SV=1	0.0944288	0.0513671	0.120636	0.205809	-0.14182	0.557822	0.0262069	0.0011528
sp|Q96RY5|CRML_HUMAN	CRAMP1	Protein cramped-like OS=Homo sapiens OX=9606 GN=CRAMP1 PE=1 SV=3	0.0473793	0.0245331	-0.0165308	0.0175909	-0.0393826	0.119709	-0.06391	0.00958133
sp|P43155|CACP_HUMAN	CRAT	Carnitine O-acetyltransferase OS=Homo sapiens OX=9606 GN=CRAT PE=1 SV=5	0.129538	0.0862771	0.089152	0.129079	1.0617	7.79588	-0.0403861	0.0011528
tr|A0A1W2PPJ5|A0A1W2PPJ5_HUMAN	CRBN	Protein cereblon OS=Homo sapiens OX=9606 GN=CRBN PE=1 SV=1	0.1446	0.438215	0.00439929	0.00657112	-0.43854	6.22403	-0.140201	0.384466
sp|O75575|RPC9_HUMAN	CRCP	DNA-directed RNA polymerase III subunit RPC9 OS=Homo sapiens OX=9606 GN=CRCP PE=1 SV=1	-0.0567417	0.0275582	-0.144643	0.295375	0.106033	0.395971	-0.0879012	0.0177608
sp|P16220|CREB1_HUMAN	CREB1	Cyclic AMP-responsive element-binding protein 1 OS=Homo sapiens OX=9606 GN=CREB1 PE=1 SV=2	0.0502412	0.0334115	0.0556231	0.105088	0.213923	1.64517	0.0053819	0.0011528
sp|Q02930|CREB5_HUMAN	CREB5	Cyclic AMP-responsive element-binding protein 5 OS=Homo sapiens OX=9606 GN=CREB5 PE=1 SV=3	0.0116391	0.00111783	0.224111	0.403259	0.245684	0.959272	0.212472	0.113544
sp|Q92793|CBP_HUMAN	CREBBP	CREB-binding protein OS=Homo sapiens OX=9606 GN=CREBBP PE=1 SV=3	0.0217357	0.0226276	-0.00175575	0.00237793	0.029636	0.193243	-0.0234914	0.0014605
tr|A0A3B3IRL2|A0A3B3IRL2_HUMAN	CREG1	Cellular repressor of E1A-stimulated genes 1, isoform CRA_a OS=Homo sapiens OX=9606 GN=CREG1 PE=4 SV=1	0.162405	0.090321	-0.0695886	0.0724742	-0.107883	0.290041	-0.231994	0.128626
sp|Q96HD1-2|CREL1_HUMAN	CRELD1	Isoform 2 of Cysteine-rich with EGF-like domain protein 1 OS=Homo sapiens OX=9606 GN=CRELD1	-0.0345829	0.0190542	-0.0894314	0.162508	-0.37885	2.84467	-0.0548485	0.0071558
sp|Q6UXH1-5|CREL2_HUMAN	CRELD2	Isoform 5 of Cysteine-rich with EGF-like domain protein 2 OS=Homo sapiens OX=9606 GN=CRELD2	-0.0306623	0.0228266	-0.0904259	0.261189	0.0373193	0.169296	-0.0597636	0.0177608
sp|Q03060-1|CREM_HUMAN	CREM	Isoform 2 of cAMP-responsive element modulator OS=Homo sapiens OX=9606 GN=CREM	0.226913	0.185938	0.205296	0.347694	-0.614214	3.86133	-0.0216171	0.0011528
sp|P52943|CRIP2_HUMAN	CRIP2	Cysteine-rich protein 2 OS=Homo sapiens OX=9606 GN=CRIP2 PE=1 SV=1	0.104921	0.0695899	-0.00865162	0.00736	0.27281	1.55437	-0.113572	0.034097
sp|P46108|CRK_HUMAN	CRK	Adapter molecule crk OS=Homo sapiens OX=9606 GN=CRK PE=1 SV=2	0.0759102	0.18201	0.140212	1.22551	0.123768	1.81809	0.0643015	0.0837847
sp|P46109|CRKL_HUMAN	CRKL	Crk-like protein OS=Homo sapiens OX=9606 GN=CRKL PE=1 SV=1	0.0038173	0.000573887	0.035458	0.0808349	0.281391	3.3228	0.0316407	0.00364253
sp|Q8IUI8|CRLF3_HUMAN	CRLF3	Cytokine receptor-like factor 3 OS=Homo sapiens OX=9606 GN=CRLF3 PE=1 SV=2	0.0481845	0.0363741	-0.0461237	0.0929188	-0.417177	4.54363	-0.0943082	0.0667975
sp|Q9UJA2|CRLS1_HUMAN	CRLS1	Cardiolipin synthase (CMP-forming) OS=Homo sapiens OX=9606 GN=CRLS1 PE=1 SV=1	-0.409272	0.385872	-0.322123	0.464885	-0.126446	0.261137	0.0871485	0.00382961
sp|Q14194|DPYL1_HUMAN	CRMP1	Dihydropyrimidinase-related protein 1 OS=Homo sapiens OX=9606 GN=CRMP1 PE=1 SV=1	-0.00310923	0.000157901	-0.0609776	0.102204	-1.67835	43.8477	-0.0578684	0.00971187
sp|Q9BZJ0|CRNL1_HUMAN	CRNKL1	Crooked neck-like protein 1 OS=Homo sapiens OX=9606 GN=CRNKL1 PE=1 SV=4	-0.0515248	0.0673445	-0.123029	0.65913	-0.15348	1.82094	-0.0715038	0.0725994
sp|Q5TZA2|CROCC_HUMAN	CROCC	Rootletin OS=Homo sapiens OX=9606 GN=CROCC PE=1 SV=1	-0.0600588	0.0945045	-0.0769473	0.354752	-0.256012	4.03527	-0.0168884	0.0011528
sp|Q9UKG9-3|OCTC_HUMAN	CROT	Isoform 3 of Peroxisomal carnitine O-octanoyltransferase OS=Homo sapiens OX=9606 GN=CROT	0.0355844	0.0140944	0.284734	0.708264	0.464001	3.0717	0.24915	0.256971
sp|Q9NQ79|CRAC1_HUMAN	CRTAC1	Cartilage acidic protein 1 OS=Homo sapiens OX=9606 GN=CRTAC1 PE=1 SV=2	0.614153	0.577775	0.744909	1.29906	-1.02805	3.43736	0.130756	0.00921277
sp|O75718|CRTAP_HUMAN	CRTAP	Cartilage-associated protein OS=Homo sapiens OX=9606 GN=CRTAP PE=1 SV=1	0.108905	0.159185	0.115764	0.381468	0.15481	1.22334	0.00685895	0.0011528
sp|Q6UUV9-2|CRTC1_HUMAN	CRTC1	Isoform 2 of CREB-regulated transcription coactivator 1 OS=Homo sapiens OX=9606 GN=CRTC1	-0.00568141	0.000157901	-0.0757712	0.0848515	0.198959	0.736692	-0.0700898	0.00625385
sp|Q53ET0|CRTC2_HUMAN	CRTC2	CREB-regulated transcription coactivator 2 OS=Homo sapiens OX=9606 GN=CRTC2 PE=1 SV=2	-0.00729486	0.00111783	-0.0481494	0.0749036	0.280955	2.0136	-0.0408545	0.0011528
sp|Q6UUV7|CRTC3_HUMAN	CRTC3	CREB-regulated transcription coactivator 3 OS=Homo sapiens OX=9606 GN=CRTC3 PE=1 SV=2	0.00100798	0.000154516	0.222772	1.06841	0.12714	0.883607	0.221764	0.740123
sp|Q16526|CRY1_HUMAN	CRY1	Cryptochrome-1 OS=Homo sapiens OX=9606 GN=CRY1 PE=1 SV=1	-0.0434894	0.0226276	-0.111194	0.205809	0.163156	0.776617	-0.0677046	0.010246
sp|Q68DQ2|CRBG3_HUMAN	CRYBG3	Very large A-kinase anchor protein OS=Homo sapiens OX=9606 GN=CRYBG3 PE=1 SV=3	-0.0246168	0.0239782	-0.0399737	0.115878	0.282311	4.12784	-0.0153569	0.0011528
sp|Q9Y2S2|CRYL1_HUMAN	CRYL1	Lambda-crystallin homolog OS=Homo sapiens OX=9606 GN=CRYL1 PE=1 SV=3	0.15895	0.135495	-0.090515	0.1314	-0.130707	0.495236	-0.249465	0.308847
sp|Q08257|QOR_HUMAN	CRYZ	Quinone oxidoreductase OS=Homo sapiens OX=9606 GN=CRYZ PE=1 SV=1	0.055784	0.0810919	0.0642059	0.270021	-0.308678	5.02411	0.00842193	0.0011528
sp|O95825|QORL1_HUMAN	CRYZL1	Quinone oxidoreductase-like protein 1 OS=Homo sapiens OX=9606 GN=CRYZL1 PE=1 SV=2	-0.0418362	0.0356416	-0.0589243	0.158134	0.564899	7.22548	-0.0170881	0.0011528
sp|O75390|CISY_HUMAN	CS	Citrate synthase, mitochondrial OS=Homo sapiens OX=9606 GN=CS PE=1 SV=2	0.0357981	0.0461725	0.0530776	0.236728	-0.0772505	0.8751	0.0172795	0.0011528
sp|O75534-4|CSDE1_HUMAN	CSDE1	Isoform 4 of Cold shock domain-containing protein E1 OS=Homo sapiens OX=9606 GN=CSDE1	0.0395895	0.0228266	0.0217396	0.0278419	0.2557	1.71533	-0.0178499	0.0011528
sp|P55060|XPO2_HUMAN	CSE1L	Exportin-2 OS=Homo sapiens OX=9606 GN=CSE1L PE=1 SV=3	0.00464157	0.00163399	-0.0376242	0.115197	-0.164294	2.15365	-0.0422658	0.0177608
sp|P41240|CSK_HUMAN	CSK	Tyrosine-protein kinase CSK OS=Homo sapiens OX=9606 GN=CSK PE=1 SV=1	-0.0469094	0.0454522	0.174435	0.97153	-0.210626	2.42408	0.221344	1.15818
sp|P48729-2|KC1A_HUMAN	CSNK1A1	Isoform 2 of Casein kinase I isoform alpha OS=Homo sapiens OX=9606 GN=CSNK1A1	-0.0310926	0.025857	-0.0700288	0.216775	-0.188954	1.97753	-0.0389361	0.00958133
sp|P48730-2|KC1D_HUMAN	CSNK1D	Isoform 2 of Casein kinase I isoform delta OS=Homo sapiens OX=9606 GN=CSNK1D	-0.0241226	0.0123038	0.199732	0.617619	0.0329427	0.111221	0.223854	0.41528
sp|P49674|KC1E_HUMAN	CSNK1E	Casein kinase I isoform epsilon OS=Homo sapiens OX=9606 GN=CSNK1E PE=1 SV=1	0.0135904	0.00804237	0.0268862	0.0446679	0.301312	2.89833	0.0132958	0.0011528
tr|U3KQB3|U3KQB3_HUMAN	CSNK1G1	Casein kinase I isoform gamma-1 OS=Homo sapiens OX=9606 GN=CSNK1G1 PE=1 SV=1	-0.0795489	0.125882	-0.0851537	0.338496	-0.119709	1.1881	-0.00560483	0.0011528
sp|P78368|KC1G2_HUMAN	CSNK1G2	Casein kinase I isoform gamma-2 OS=Homo sapiens OX=9606 GN=CSNK1G2 PE=1 SV=1	-0.0971398	0.0673445	-0.242252	0.712467	-0.0475258	0.153056	-0.145112	0.0862824
sp|Q9Y6M4|KC1G3_HUMAN	CSNK1G3	Casein kinase I isoform gamma-3 OS=Homo sapiens OX=9606 GN=CSNK1G3 PE=1 SV=2	-0.0736505	0.052777	-0.155795	0.457346	-0.162828	1.00933	-0.0821448	0.0268089
sp|P68400|CSK21_HUMAN	CSNK2A1	Casein kinase II subunit alpha OS=Homo sapiens OX=9606 GN=CSNK2A1 PE=1 SV=1	-0.0171136	0.0254746	0.0484067	0.309083	-0.00295708	0.0220387	0.0655203	0.197749
sp|P19784|CSK22_HUMAN	CSNK2A2	Casein kinase II subunit alpha' OS=Homo sapiens OX=9606 GN=CSNK2A2 PE=1 SV=1	0.000848304	0.000157901	-0.00182148	0.00269391	0.248255	3.8716	-0.00266979	0.0011528
tr|Q5SRQ6|Q5SRQ6_HUMAN	CSNK2B	Casein kinase II subunit beta OS=Homo sapiens OX=9606 GN=CSNK2B PE=1 SV=2	0.0328075	0.0288548	0.0675838	0.219387	0.1159	1.03198	0.0347762	0.00765984
sp|O95196|CSPG5_HUMAN	CSPG5	Chondroitin sulfate proteoglycan 5 OS=Homo sapiens OX=9606 GN=CSPG5 PE=1 SV=3	-0.314361	0.654749	-0.282101	0.874139	-0.205419	1.0625	0.0322606	0.0011528
sp|Q1MSJ5|CSPP1_HUMAN	CSPP1	Centrosome and spindle pole-associated protein 1 OS=Homo sapiens OX=9606 GN=CSPP1 PE=1 SV=4	0.0203237	0.01689	0.0720889	0.228989	-0.073929	0.512796	0.0517652	0.0177608
tr|J3KQ49|J3KQ49_HUMAN	CSRNP3	Cysteine/serine-rich nuclear protein 3 OS=Homo sapiens OX=9606 GN=CSRNP3 PE=4 SV=1	0.194083	0.0857146	0.327804	0.508416	0.414916	1.46837	0.133721	0.0154936
sp|P21291|CSRP1_HUMAN	CSRP1	Cysteine and glycine-rich protein 1 OS=Homo sapiens OX=9606 GN=CSRP1 PE=1 SV=3	-0.0632161	0.015491	0.141508	0.10438	0.109586	0.176322	0.204724	0.0304507
sp|Q16527|CSRP2_HUMAN	CSRP2	Cysteine and glycine-rich protein 2 OS=Homo sapiens OX=9606 GN=CSRP2 PE=1 SV=3	0.00559104	0.00236735	-0.0952524	0.505923	-0.290818	6.3851	-0.100843	0.250089
sp|P01034|CYTC_HUMAN	CST3	Cystatin-C OS=Homo sapiens OX=9606 GN=CST3 PE=1 SV=1	0.100585	0.0412589	0.248993	0.444392	-0.523128	2.67321	0.148408	0.034097
sp|P04080|CYTB_HUMAN	CSTB	Cystatin-B OS=Homo sapiens OX=9606 GN=CSTB PE=1 SV=2	0.00350743	0.000157901	-0.110699	0.153496	0.377635	2.022	-0.114206	0.0242204
sp|Q05048|CSTF1_HUMAN	CSTF1	Cleavage stimulation factor subunit 1 OS=Homo sapiens OX=9606 GN=CSTF1 PE=1 SV=1	0.0601885	0.159185	0.0251316	0.0927804	-0.0523532	0.591385	-0.0350569	0.0202946
sp|P33240|CSTF2_HUMAN	CSTF2	Cleavage stimulation factor subunit 2 OS=Homo sapiens OX=9606 GN=CSTF2 PE=1 SV=1	-0.0187375	0.0140944	0.068625	0.200713	0.38605	4.83565	0.0873625	0.0752241
sp|Q9H0L4|CSTFT_HUMAN	CSTF2T	Cleavage stimulation factor subunit 2 tau variant OS=Homo sapiens OX=9606 GN=CSTF2T PE=1 SV=1	0.0668333	0.0634653	0.0465137	0.0959297	-0.110502	0.753736	-0.0203196	0.0011528
tr|E9PLP8|E9PLP8_HUMAN	CSTF3	Cleavage stimulation factor subunit 3 OS=Homo sapiens OX=9606 GN=CSTF3 PE=1 SV=2	0.00431908	0.00111783	0.0397232	0.130605	0.061999	0.551286	0.0354041	0.0123683
tr|A0A2R8Y569|A0A2R8Y569_HUMAN	CTAGE4	cTAGE family member 4 OS=Homo sapiens OX=9606 GN=CTAGE4 PE=4 SV=1	-0.139723	0.112901	-0.0972384	0.160894	0.280666	1.63909	0.0424843	0.0011528
sp|Q13363|CTBP1_HUMAN	CTBP1	C-terminal-binding protein 1 OS=Homo sapiens OX=9606 GN=CTBP1 PE=1 SV=2	0.0540318	0.0299277	0.059582	0.0927804	-0.298038	2.06995	0.00555023	0.0011528
sp|P56545|CTBP2_HUMAN	CTBP2	C-terminal-binding protein 2 OS=Homo sapiens OX=9606 GN=CTBP2 PE=1 SV=1	0.0161157	0.0132662	0.0543068	0.165703	-0.0764616	0.591969	0.0381912	0.01031
sp|Q01459|DIAC_HUMAN	CTBS	Di-N-acetylchitobiase OS=Homo sapiens OX=9606 GN=CTBS PE=1 SV=1	0.137176	0.0722181	0.196583	0.327678	0.00208201	0.00370619	0.0594066	0.0011528
sp|Q2NKJ3|CTC1_HUMAN	CTC1	CST complex subunit CTC1 OS=Homo sapiens OX=9606 GN=CTC1 PE=1 SV=2	0.14579	0.0414391	0.237728	0.233875	-0.0848772	0.132999	0.0919384	0.0014605
sp|P49711|CTCF_HUMAN	CTCF	Transcriptional repressor CTCF OS=Homo sapiens OX=9606 GN=CTCF PE=1 SV=1	-0.0310673	0.0108776	-0.155489	0.267228	0.0896821	0.267949	-0.124422	0.0310624
sp|O95476|CNEP1_HUMAN	CTDNEP1	CTD nuclear envelope phosphatase 1 OS=Homo sapiens OX=9606 GN=CTDNEP1 PE=1 SV=2	-0.118301	0.0497343	0.0338908	0.0281508	0.114607	0.295706	0.152191	0.034097
sp|Q9Y5B0|CTDP1_HUMAN	CTDP1	RNA polymerase II subunit A C-terminal domain phosphatase OS=Homo sapiens OX=9606 GN=CTDP1 PE=1 SV=3	-0.0287134	0.0228266	0.0741671	0.22252	-0.163476	1.5103	0.102881	0.110479
tr|H7C1Z7|H7C1Z7_HUMAN	CTDSP1	Carboxy-terminal domain RNA polymerase II polypeptide A small phosphatase 1 (Fragment) OS=Homo sapiens OX=9606 GN=CTDSP1 PE=1 SV=1	-0.296632	0.162995	-0.324781	0.414791	-0.553934	1.87354	-0.0281487	0.0011528
sp|O15194|CTDSL_HUMAN	CTDSPL	CTD small phosphatase-like protein OS=Homo sapiens OX=9606 GN=CTDSPL PE=1 SV=2	-0.0151998	0.00463271	-0.080108	0.106882	0.215403	0.990691	-0.0649083	0.0071558
sp|Q05D32|CTSL2_HUMAN	CTDSPL2	CTD small phosphatase-like protein 2 OS=Homo sapiens OX=9606 GN=CTDSPL2 PE=1 SV=2	-0.0625895	0.0323705	0.214619	0.551117	-0.188941	0.920606	0.277209	0.49513
sp|P32929|CGL_HUMAN	CTH	Cystathionine gamma-lyase OS=Homo sapiens OX=9606 GN=CTH PE=1 SV=3	-0.00123596	0.000157901	-0.101916	0.316864	0.853092	9.451	-0.10068	0.0842354
sp|O43310|CTIF_HUMAN	CTIF	CBP80/20-dependent translation initiation factor OS=Homo sapiens OX=9606 GN=CTIF PE=1 SV=1	0.0747502	0.0454522	0.0249844	0.0312162	-0.0263419	0.0797254	-0.0497658	0.00554214
sp|P35221-2|CTNA1_HUMAN	CTNNA1	Isoform 2 of Catenin alpha-1 OS=Homo sapiens OX=9606 GN=CTNNA1	-0.134446	0.616958	-0.118087	0.783862	-0.137788	1.95623	0.0163585	0.0011528
sp|Q9UBT7|CTNL1_HUMAN	CTNNAL1	Alpha-catulin OS=Homo sapiens OX=9606 GN=CTNNAL1 PE=1 SV=2	-0.0981793	0.163202	-0.0930485	0.339325	-0.0200691	0.0960123	0.00513073	0.0011528
tr|A0A2R8Y5A3|A0A2R8Y5A3_HUMAN	CTNNB1	Catenin beta-1 OS=Homo sapiens OX=9606 GN=CTNNB1 PE=1 SV=1	-0.0934718	0.105716	-0.129159	0.434371	-0.0612024	0.3131	-0.0356874	0.00326988
tr|A0A087WUB9|A0A087WUB9_HUMAN	CTNNBL1	Beta-catenin-like protein 1 OS=Homo sapiens OX=9606 GN=CTNNBL1 PE=1 SV=1	0.0093078	0.00804237	-0.0167761	0.0394768	-0.0389438	0.273174	-0.0260839	0.00410153
sp|O60716|CTND1_HUMAN	CTNND1	Catenin delta-1 OS=Homo sapiens OX=9606 GN=CTNND1 PE=1 SV=1	-0.0658155	0.108046	-0.0571201	0.215498	0.257348	3.93402	0.00869547	0.0011528
sp|P17812|PYRG1_HUMAN	CTPS1	CTP synthase 1 OS=Homo sapiens OX=9606 GN=CTPS1 PE=1 SV=2	0.0819172	0.163202	0.0475511	0.156681	0.041245	0.293114	-0.0343661	0.010246
sp|Q9NRF8|PYRG2_HUMAN	CTPS2	CTP synthase 2 OS=Homo sapiens OX=9606 GN=CTPS2 PE=1 SV=1	-0.0191698	0.0140944	-0.0983355	0.341337	0.331129	3.93294	-0.0791657	0.0505517
sp|Q6PD62|CTR9_HUMAN	CTR9	RNA polymerase-associated protein CTR9 homolog OS=Homo sapiens OX=9606 GN=CTR9 PE=1 SV=1	-0.0366416	0.0254746	-0.00281831	0.00269391	-0.0440908	0.199859	0.0338232	0.0014605
tr|X6R8A1|X6R8A1_HUMAN	CTSA	Carboxypeptidase OS=Homo sapiens OX=9606 GN=CTSA PE=1 SV=1	0.0682762	0.0673445	0.178301	0.761182	-0.0703279	0.400244	0.110025	0.108106
sp|P07858|CATB_HUMAN	CTSB	Cathepsin B OS=Homo sapiens OX=9606 GN=CTSB PE=1 SV=3	0.172823	0.471737	0.260938	1.61085	-0.506683	6.1707	0.088115	0.067734
sp|P53634|CATC_HUMAN	CTSC	Dipeptidyl peptidase 1 OS=Homo sapiens OX=9606 GN=CTSC PE=1 SV=2	-0.0460155	0.0585496	-0.0531817	0.192884	-0.449016	12.6021	-0.00716621	0.0011528
sp|P07711|CATL1_HUMAN	CTSL	Cathepsin L1 OS=Homo sapiens OX=9606 GN=CTSL PE=1 SV=2	0.095901	0.137012	0.211069	1.24707	0.264579	3.26256	0.115168	0.140204
sp|O60911|CATL2_HUMAN	CTSV	Cathepsin L2 OS=Homo sapiens OX=9606 GN=CTSV PE=1 SV=2	0.128151	0.0993592	0.167583	0.377235	-0.359139	2.54464	0.0394324	0.0011528
sp|Q9UBR2|CATZ_HUMAN	CTSZ	Cathepsin Z OS=Homo sapiens OX=9606 GN=CTSZ PE=1 SV=1	0.101475	0.0371161	0.0778038	0.0741064	-2.20556	15.5575	-0.0236715	0.0011528
sp|Q14247|SRC8_HUMAN	CTTN	Src substrate cortactin OS=Homo sapiens OX=9606 GN=CTTN PE=1 SV=2	0.0502887	0.0427526	0.0303517	0.0613767	0.05677	0.312462	-0.0199369	0.0011528
sp|Q8WZ74|CTTB2_HUMAN	CTTNBP2	Cortactin-binding protein 2 OS=Homo sapiens OX=9606 GN=CTTNBP2 PE=1 SV=1	-0.0295286	0.0228266	-0.0867139	0.264416	-0.48425	8.78781	-0.0571853	0.0177608
sp|Q9P2B4|CT2NL_HUMAN	CTTNBP2NL	CTTNBP2 N-terminal-like protein OS=Homo sapiens OX=9606 GN=CTTNBP2NL PE=1 SV=2	0.0744343	0.0719444	0.0736233	0.182227	0.173976	1.37577	-0.000810989	0.00101119
sp|Q7Z7A3|CTU1_HUMAN	CTU1	Cytoplasmic tRNA 2-thiolation protein 1 OS=Homo sapiens OX=9606 GN=CTU1 PE=1 SV=1	-0.120393	0.125149	-0.140008	0.373647	0.0865425	0.395971	-0.0196151	0.0011528
tr|H3BSW6|H3BSW6_HUMAN	CTU2	Cytoplasmic tRNA 2-thiolation protein 2 OS=Homo sapiens OX=9606 GN=CTU2 PE=1 SV=1	-0.0388674	0.0228266	-0.042176	0.0647732	0.380014	3.10006	-0.00330861	0.0011528
sp|Q9H467|CUED2_HUMAN	CUEDC2	CUE domain-containing protein 2 OS=Homo sapiens OX=9606 GN=CUEDC2 PE=1 SV=1	0.0226005	0.015491	-0.0114477	0.0169994	-0.175871	1.38484	-0.0340482	0.0014605
sp|Q13616|CUL1_HUMAN	CUL1	Cullin-1 OS=Homo sapiens OX=9606 GN=CUL1 PE=1 SV=2	-0.0803798	0.122843	-0.0926258	0.36537	0.0625705	0.438826	-0.012246	0.0011528
sp|Q13617-2|CUL2_HUMAN	CUL2	Isoform 2 of Cullin-2 OS=Homo sapiens OX=9606 GN=CUL2	0.0411986	0.0432936	0.0936749	0.415606	-0.203497	2.64496	0.0524763	0.0264478
sp|Q13618|CUL3_HUMAN	CUL3	Cullin-3 OS=Homo sapiens OX=9606 GN=CUL3 PE=1 SV=2	0.00415341	0.00234751	0.0222881	0.0860751	0.1486	2.80983	0.0181347	0.00301813
sp|Q13619|CUL4A_HUMAN	CUL4A	Cullin-4A OS=Homo sapiens OX=9606 GN=CUL4A PE=1 SV=3	-0.017591	0.01692	-0.0873862	0.377235	-0.797356	11.1215	-0.0697952	0.067734
sp|Q13620|CUL4B_HUMAN	CUL4B	Cullin-4B OS=Homo sapiens OX=9606 GN=CUL4B PE=1 SV=4	-0.00914095	0.00528593	0.00165396	0.0018595	0.204373	2.26247	0.0107949	0.0011528
sp|Q93034|CUL5_HUMAN	CUL5	Cullin-5 OS=Homo sapiens OX=9606 GN=CUL5 PE=1 SV=4	0.00979716	0.0101316	0.0572494	0.273716	0.334079	6.23657	0.0474523	0.034097
sp|Q14999-2|CUL7_HUMAN	CUL7	Isoform 2 of Cullin-7 OS=Homo sapiens OX=9606 GN=CUL7	-0.0669293	0.0422446	0.0329619	0.0452781	-0.19217	1.22334	0.0998912	0.0367677
sp|Q8IWT3|CUL9_HUMAN	CUL9	Cullin-9 OS=Homo sapiens OX=9606 GN=CUL9 PE=1 SV=2	-0.0365057	0.0181612	-0.043	0.0534008	-0.233373	1.30176	-0.00649427	0.0011528
sp|O60888-2|CUTA_HUMAN	CUTA	Isoform A of Protein CutA OS=Homo sapiens OX=9606 GN=CUTA	0.0309112	0.0228266	0.0479146	0.100366	0.0477184	0.232967	0.0170034	0.0011528
sp|Q9NTM9|CUTC_HUMAN	CUTC	Copper homeostasis protein cutC homolog OS=Homo sapiens OX=9606 GN=CUTC PE=1 SV=1	0.227898	0.24019	0.301154	0.750634	0.0994817	0.311651	0.0732564	0.00958133
sp|Q13948-2|CASP_HUMAN	CUX1	Isoform 8 of Protein CASP OS=Homo sapiens OX=9606 GN=CUX1	-0.00549348	0.000648387	-0.112245	0.339325	-0.0905641	0.511978	-0.106752	0.0853606
sp|P39880-3|CUX1_HUMAN	CUX1	Isoform 3 of Homeobox protein cut-like 1 OS=Homo sapiens OX=9606 GN=CUX1	0.013506	0.0135096	-0.0131226	0.0332472	-0.301417	5.11577	-0.0266287	0.0071558
sp|O14529|CUX2_HUMAN	CUX2	Homeobox protein cut-like 2 OS=Homo sapiens OX=9606 GN=CUX2 PE=1 SV=4	0.117307	0.0356416	0.0170966	0.00909671	0.248575	0.624256	-0.10021	0.0071558
sp|Q9P013|CWC15_HUMAN	CWC15	Spliceosome-associated protein CWC15 homolog OS=Homo sapiens OX=9606 GN=CWC15 PE=1 SV=2	-0.0078725	0.00236735	-0.035778	0.0715506	0.00953918	0.0364673	-0.0279055	0.0011528
sp|Q9HCG8|CWC22_HUMAN	CWC22	Pre-mRNA-splicing factor CWC22 homolog OS=Homo sapiens OX=9606 GN=CWC22 PE=1 SV=3	0.019764	0.0101316	-0.0457421	0.0743325	0.205235	1.34453	-0.0655061	0.0125176
sp|Q9NXE8|CWC25_HUMAN	CWC25	Pre-mRNA-splicing factor CWC25 homolog OS=Homo sapiens OX=9606 GN=CWC25 PE=1 SV=1	0.00110157	0.000157901	0.104475	0.417423	-0.163552	1.66933	0.103374	0.131278
sp|Q6UX04|CWC27_HUMAN	CWC27	Spliceosome-associated protein CWC27 homolog OS=Homo sapiens OX=9606 GN=CWC27 PE=1 SV=1	0.10773	0.159185	0.0758752	0.206394	0.191749	1.70707	-0.0318552	0.0014605
sp|Q69YN2|C19L1_HUMAN	CWF19L1	CWF19-like protein 1 OS=Homo sapiens OX=9606 GN=CWF19L1 PE=1 SV=2	-0.0850761	0.20993	-0.145642	1.07426	0.181562	2.73631	-0.0605657	0.0666868
sp|Q2TBE0|C19L2_HUMAN	CWF19L2	CWF19-like protein 2 OS=Homo sapiens OX=9606 GN=CWF19L2 PE=1 SV=4	0.0142605	0.0131498	0.0120015	0.0271974	0.279833	4.27084	-0.002259	0.0011528
sp|P78310|CXAR_HUMAN	CXADR	Coxsackievirus and adenovirus receptor OS=Homo sapiens OX=9606 GN=CXADR PE=1 SV=1	-0.0822966	0.136549	-0.0503039	0.146636	0.192863	2.27334	0.0319927	0.0071558
sp|Q8TB03|CX038_HUMAN	CXorf38	Uncharacterized protein CXorf38 OS=Homo sapiens OX=9606 GN=CXorf38 PE=1 SV=1	0.0113616	0.00340896	0.13866	0.340753	0.687213	6.09745	0.127299	0.0787657
sp|Q8TE69|CX04A_HUMAN	CXorf40A	Protein CXorf40A OS=Homo sapiens OX=9606 GN=CXorf40A PE=1 SV=3	-0.115714	0.0737173	-0.118203	0.200713	0.0724377	0.226736	-0.00248853	0.0011528
sp|Q9H5V9|CX056_HUMAN	CXorf56	UPF0428 protein CXorf56 OS=Homo sapiens OX=9606 GN=CXorf56 PE=1 SV=1	0.0659489	0.103834	0.0122274	0.0270289	0.313279	6.9914	-0.0537215	0.0309899
sp|Q9P0U4-2|CXXC1_HUMAN	CXXC1	Isoform 2 of CXXC-type zinc finger protein 1 OS=Homo sapiens OX=9606 GN=CXXC1	0.0667808	0.0893039	0.0628225	0.211733	0.019345	0.101143	-0.00395838	0.0011528
sp|P00167|CYB5_HUMAN	CYB5A	Cytochrome b5 OS=Homo sapiens OX=9606 GN=CYB5A PE=1 SV=2	-0.111073	0.0911908	-0.045962	0.0700028	-0.238463	1.54201	0.0651108	0.0113367
tr|J3KNF8|J3KNF8_HUMAN	CYB5B	Cytochrome b5 type B (Outer mitochondrial membrane), isoform CRA_a OS=Homo sapiens OX=9606 GN=CYB5B PE=1 SV=1	-0.122981	0.0810919	-0.0173973	0.0171386	-0.00785958	0.0182752	0.105584	0.0259345
sp|Q9UHQ9|NB5R1_HUMAN	CYB5R1	NADH-cytochrome b5 reductase 1 OS=Homo sapiens OX=9606 GN=CYB5R1 PE=1 SV=1	0.0516838	0.0371161	0.0694876	0.155549	0.262937	2.36131	0.0178038	0.0011528
sp|P00387-3|NB5R3_HUMAN	CYB5R3	Isoform 3 of NADH-cytochrome b5 reductase 3 OS=Homo sapiens OX=9606 GN=CYB5R3	-0.0564031	0.0427526	-0.137694	0.44923	-0.22893	1.95128	-0.0812912	0.034097
sp|Q7L1T6|NB5R4_HUMAN	CYB5R4	Cytochrome b5 reductase 4 OS=Homo sapiens OX=9606 GN=CYB5R4 PE=1 SV=1	-6.57e-05	9.71084e-07	-0.063061	0.137697	-0.300442	2.89938	-0.0629953	0.0177608
tr|H3BNP7|H3BNP7_HUMAN	CYBA	Cytochrome b-245 light chain OS=Homo sapiens OX=9606 GN=CYBA PE=1 SV=1	-0.221052	0.112027	-0.0491756	0.0350577	-0.309227	0.958825	0.171876	0.0310624
sp|Q9BQA9|CYBC1_HUMAN	CYBC1	Cytochrome b-245 chaperone 1 OS=Homo sapiens OX=9606 GN=CYBC1 PE=1 SV=1	-0.0746065	0.0266833	-0.0548117	0.0475243	-0.0733663	0.16363	0.0197948	0.0011528
sp|P08574|CY1_HUMAN	CYC1	Cytochrome c1, heme protein, mitochondrial OS=Homo sapiens OX=9606 GN=CYC1 PE=1 SV=3	-0.118273	0.24019	-0.0960683	0.353599	0.172551	1.73578	0.0222045	0.0011528
sp|P99999|CYC_HUMAN	CYCS	Cytochrome c OS=Homo sapiens OX=9606 GN=CYCS PE=1 SV=2	-0.0503485	0.0233845	-0.123808	0.211733	0.762402	5.54516	-0.0734594	0.010246
sp|Q7L576|CYFP1_HUMAN	CYFIP1	Cytoplasmic FMR1-interacting protein 1 OS=Homo sapiens OX=9606 GN=CYFIP1 PE=1 SV=1	-0.0425291	0.0803744	-0.0304334	0.125031	-0.0711746	0.987759	0.0120957	0.0011528
sp|Q96F07|CYFP2_HUMAN	CYFIP2	Cytoplasmic FMR1-interacting protein 2 OS=Homo sapiens OX=9606 GN=CYFIP2 PE=1 SV=2	0.00436995	0.00225966	-0.0196401	0.0655154	-0.0908445	1.22107	-0.02401	0.0071558
tr|K7EMC7|K7EMC7_HUMAN	CYGB	Cytoglobin OS=Homo sapiens OX=9606 GN=CYGB PE=1 SV=1	-0.320121	0.0364497	-1.18558	0.72165	-0.782002	0.785359	-0.865462	0.149528
sp|Q9NQC7|CYLD_HUMAN	CYLD	Ubiquitin carboxyl-terminal hydrolase CYLD OS=Homo sapiens OX=9606 GN=CYLD PE=1 SV=1	0.0129979	0.00971244	0.0896178	0.307335	0.0305705	0.154153	0.07662	0.0496579
tr|E9PHG5|E9PHG5_HUMAN	CYP20A1	Cytochrome P450 20A1 OS=Homo sapiens OX=9606 GN=CYP20A1 PE=1 SV=1	-0.0481766	0.0250925	-0.136697	0.290775	0.237603	1.36075	-0.0885204	0.0202946
sp|Q96SQ9-2|CP2S1_HUMAN	CYP2S1	Isoform 2 of Cytochrome P450 2S1 OS=Homo sapiens OX=9606 GN=CYP2S1	0.0418063	0.0141876	0.0364459	0.0310759	0.256422	0.930425	-0.00536033	0.0011528
sp|Q7Z449|CP2U1_HUMAN	CYP2U1	Cytochrome P450 2U1 OS=Homo sapiens OX=9606 GN=CYP2U1 PE=1 SV=1	0.0853385	0.0371161	0.00939403	0.00655782	0.185269	0.685914	-0.0759444	0.00921277
sp|Q8N118|CP4X1_HUMAN	CYP4X1	Cytochrome P450 4X1 OS=Homo sapiens OX=9606 GN=CYP4X1 PE=2 SV=1	-0.0402576	0.020178	0.124774	0.240888	-1.70172	20.9469	0.165032	0.115173
tr|A0A0C4DFL7|A0A0C4DFL7_HUMAN	CYP51A1	Lanosterol 14-alpha demethylase OS=Homo sapiens OX=9606 GN=CYP51A1 PE=1 SV=1	-0.23441	0.411821	-0.242363	0.744992	0.345316	2.47904	-0.00795295	0.0011528
sp|O00622|CYR61_HUMAN	CYR61	Protein CYR61 OS=Homo sapiens OX=9606 GN=CYR61 PE=1 SV=1	0.169335	0.0810919	0.415225	0.888776	-0.287884	1.00388	0.245889	0.116813
sp|Q9BWK5|CYREN_HUMAN	CYREN	Cell cycle regulator of non-homologous end joining OS=Homo sapiens OX=9606 GN=CYREN PE=1 SV=2	0.172719	0.0703476	0.0829789	0.067177	0.312445	0.923425	-0.0897401	0.00554214
sp|Q9H1C7|CYTM1_HUMAN	CYSTM1	Cysteine-rich and transmembrane domain-containing protein 1 OS=Homo sapiens OX=9606 GN=CYSTM1 PE=1 SV=1	-0.150331	0.0892154	-0.157246	0.249105	-0.745892	4.68194	-0.00691485	0.0011528
sp|Q15438|CYH1_HUMAN	CYTH1	Cytohesin-1 OS=Homo sapiens OX=9606 GN=CYTH1 PE=1 SV=1	-0.091567	0.109754	-0.113389	0.37864	-0.033622	0.15294	-0.0218216	0.0011528
sp|Q8N465|D2HDH_HUMAN	D2HGDH	D-2-hydroxyglutarate dehydrogenase, mitochondrial OS=Homo sapiens OX=9606 GN=D2HGDH PE=1 SV=3	-0.0266299	0.0158155	0.0387422	0.0626214	-0.0419426	0.158967	0.0653721	0.012901
sp|Q9Y4D1|DAAM1_HUMAN	DAAM1	Disheveled-associated activator of morphogenesis 1 OS=Homo sapiens OX=9606 GN=DAAM1 PE=1 SV=2	-0.029378	0.0297851	-0.127833	0.732397	0.224165	3.22277	-0.098455	0.190315
sp|P98082|DAB2_HUMAN	DAB2	Disabled homolog 2 OS=Homo sapiens OX=9606 GN=DAB2 PE=1 SV=3	0.10493	0.0693928	0.0816423	0.120574	-0.4828	4.09637	-0.0232877	0.0011528
sp|Q5VWQ8|DAB2P_HUMAN	DAB2IP	Disabled homolog 2-interacting protein OS=Homo sapiens OX=9606 GN=DAB2IP PE=1 SV=2	-0.0614763	0.0430242	-0.0561314	0.103196	0.182487	1.33159	0.00534487	0.0011528
sp|Q9UI36|DACH1_HUMAN	DACH1	Dachshund homolog 1 OS=Homo sapiens OX=9606 GN=DACH1 PE=1 SV=4	0.0358658	0.02833	-0.0492962	0.116164	0.619389	7.67985	-0.085162	0.0667975
sp|P61803|DAD1_HUMAN	DAD1	Dolichyl-diphosphooligosaccharide--protein glycosyltransferase subunit DAD1 OS=Homo sapiens OX=9606 GN=DAD1 PE=1 SV=3	-0.126413	0.0673445	-0.141453	0.204111	0.00120145	0.00234112	-0.01504	0.0011528
sp|Q14118|DAG1_HUMAN	DAG1	Dystroglycan OS=Homo sapiens OX=9606 GN=DAG1 PE=1 SV=2	-0.15613	0.559004	-0.203756	1.44638	-0.0475414	0.320052	-0.0476269	0.0194052
sp|Q8NCG7|DGLB_HUMAN	DAGLB	Sn1-specific diacylglycerol lipase beta OS=Homo sapiens OX=9606 GN=DAGLB PE=1 SV=2	-0.0453637	0.0196998	0.0528997	0.0605438	-0.137508	0.481716	0.0982634	0.0170347
sp|Q5D0E6|DALD3_HUMAN	DALRD3	DALR anticodon-binding domain-containing protein 3 OS=Homo sapiens OX=9606 GN=DALRD3 PE=1 SV=2	-0.249205	0.280541	-0.0642422	0.0742579	-0.0613179	0.160503	0.184963	0.0929112
sp|P51397|DAP1_HUMAN	DAP	Death-associated protein 1 OS=Homo sapiens OX=9606 GN=DAP PE=1 SV=3	-0.131457	0.0334115	-0.224916	0.194946	0.183309	0.32183	-0.0934585	0.0011528
sp|P51398|RT29_HUMAN	DAP3	28S ribosomal protein S29, mitochondrial OS=Homo sapiens OX=9606 GN=DAP3 PE=1 SV=1	0.00713188	0.00507077	-0.0491475	0.167995	0.13734	1.63925	-0.0562794	0.0362518
sp|P53355-3|DAPK1_HUMAN	DAPK1	Isoform 3 of Death-associated protein kinase 1 OS=Homo sapiens OX=9606 GN=DAPK1	-0.00358032	0.000233198	0.00861699	0.0130832	-0.456453	7.15428	0.0121973	0.0011528
sp|O43293|DAPK3_HUMAN	DAPK3	Death-associated protein kinase 3 OS=Homo sapiens OX=9606 GN=DAPK3 PE=1 SV=1	0.125084	0.224049	0.122709	0.450211	-0.0174002	0.0723333	-0.00237511	0.0011528
sp|P14868|SYDC_HUMAN	DARS	Aspartate--tRNA ligase, cytoplasmic OS=Homo sapiens OX=9606 GN=DARS PE=1 SV=2	0.0383711	0.0787116	0.080636	0.647946	0.0978148	1.72793	0.0422649	0.0496579
tr|C9JLC1|C9JLC1_HUMAN	DARS	Aspartate--tRNA ligase, cytoplasmic (Fragment) OS=Homo sapiens OX=9606 GN=DARS PE=1 SV=1	0.19114	0.193207	0.271449	0.727202	0.340914	2.02279	0.0803091	0.0123683
sp|Q6PI48|SYDM_HUMAN	DARS2	Aspartate--tRNA ligase, mitochondrial OS=Homo sapiens OX=9606 GN=DARS2 PE=1 SV=1	-0.00775467	0.00182233	0.035401	0.0575619	-0.463425	4.45967	0.0431556	0.00554214
sp|Q9UER7|DAXX_HUMAN	DAXX	Death domain-associated protein 6 OS=Homo sapiens OX=9606 GN=DAXX PE=1 SV=2	-0.0329432	0.0288548	0.0326889	0.0791	0.111044	0.972596	0.0656321	0.0372411
sp|Q96EP5|DAZP1_HUMAN	DAZAP1	DAZ-associated protein 1 OS=Homo sapiens OX=9606 GN=DAZAP1 PE=1 SV=1	-0.0474824	0.0334115	-0.0192108	0.0304211	-0.241838	2.11984	0.0282716	0.0011528
sp|P07108-5|ACBP_HUMAN	DBI	Isoform 5 of Acyl-CoA-binding protein OS=Homo sapiens OX=9606 GN=DBI	-0.0952687	0.0189752	-0.059639	0.0261557	0.647123	1.41472	0.0356297	0.0011528
sp|Q16643-3|DREB_HUMAN	DBN1	Isoform 3 of Drebrin OS=Homo sapiens OX=9606 GN=DBN1	0.0160484	0.0107997	-0.0706538	0.21237	-0.0257816	0.12595	-0.0867021	0.0752241
sp|Q9UJU6-2|DBNL_HUMAN	DBNL	Isoform 2 of Drebrin-like protein OS=Homo sapiens OX=9606 GN=DBNL	-0.169489	0.597233	0.00526675	0.00834453	-0.225115	2.72346	0.174755	0.682537
sp|Q9UJU6|DBNL_HUMAN	DBNL	Drebrin-like protein OS=Homo sapiens OX=9606 GN=DBNL PE=1 SV=1	-0.114221	0.0509525	0.0924391	0.101447	-0.192636	0.644349	0.206661	0.0984128
sp|Q9UK59|DBR1_HUMAN	DBR1	Lariat debranching enzyme OS=Homo sapiens OX=9606 GN=DBR1 PE=1 SV=2	-0.00691881	0.00245698	-0.087551	0.34626	0.279388	4.77728	-0.0806322	0.0812754
sp|P11182|ODB2_HUMAN	DBT	Lipoamide acyltransferase component of branched-chain alpha-keto acid dehydrogenase complex, mitochondrial OS=Homo sapiens OX=9606 GN=DBT PE=1 SV=3	0.127644	0.194779	0.0833002	0.21846	-0.0290219	0.121675	-0.044344	0.00921277
sp|Q9Y4B6|DCAF1_HUMAN	DCAF1	DDB1- and CUL4-associated factor 1 OS=Homo sapiens OX=9606 GN=DCAF1 PE=1 SV=3	-0.0434319	0.0365579	-0.0773223	0.231634	-0.00823722	0.0340107	-0.0338904	0.00554214
sp|Q5QP82|DCA10_HUMAN	DCAF10	DDB1- and CUL4-associated factor 10 OS=Homo sapiens OX=9606 GN=DCAF10 PE=1 SV=1	-0.0586291	0.0226276	-0.217131	0.356828	0.464711	2.26819	-0.158501	0.0440905
sp|Q8TEB1|DCA11_HUMAN	DCAF11	DDB1- and CUL4-associated factor 11 OS=Homo sapiens OX=9606 GN=DCAF11 PE=1 SV=1	-0.0216234	0.0107997	0.160702	0.467814	0.32452	2.66269	0.182326	0.264865
sp|Q5T6F0|DCA12_HUMAN	DCAF12	DDB1- and CUL4-associated factor 12 OS=Homo sapiens OX=9606 GN=DCAF12 PE=1 SV=1	0.105004	0.0454522	0.110165	0.13336	0.258879	1.01451	0.00516117	0.0011528
tr|A0A087WT20|A0A087WT20_HUMAN	DCAF13	DDB1- and CUL4-associated factor 13 OS=Homo sapiens OX=9606 GN=DCAF13 PE=1 SV=1	-0.0148644	0.0101316	-0.0224806	0.0445959	0.224208	2.46623	-0.00761616	0.0011528
sp|Q9NXF7|DCA16_HUMAN	DCAF16	DDB1- and CUL4-associated factor 16 OS=Homo sapiens OX=9606 GN=DCAF16 PE=1 SV=1	-0.103745	0.0767377	-0.18908	0.50057	-0.0345953	0.106968	-0.0853346	0.0202946
sp|Q8WV16|DCAF4_HUMAN	DCAF4	DDB1- and CUL4-associated factor 4 OS=Homo sapiens OX=9606 GN=DCAF4 PE=1 SV=3	0.0161732	0.00935523	0.147333	0.467	0.238778	2.06598	0.13116	0.120994
sp|Q96JK2|DCAF5_HUMAN	DCAF5	DDB1- and CUL4-associated factor 5 OS=Homo sapiens OX=9606 GN=DCAF5 PE=1 SV=2	0.107976	0.0882347	0.272722	1.10887	0.229816	1.5662	0.164746	0.156007
sp|Q58WW2-3|DCAF6_HUMAN	DCAF6	Isoform 3 of DDB1- and CUL4-associated factor 6 OS=Homo sapiens OX=9606 GN=DCAF6	-0.076483	0.115281	-0.0648685	0.22019	0.225252	2.84776	0.0116145	0.0011528
sp|P61962|DCAF7_HUMAN	DCAF7	DDB1- and CUL4-associated factor 7 OS=Homo sapiens OX=9606 GN=DCAF7 PE=1 SV=1	0.102388	0.341388	0.0864795	0.468472	-0.281419	7.05306	-0.0159081	0.0011528
sp|Q8WVC6|DCAKD_HUMAN	DCAKD	Dephospho-CoA kinase domain-containing protein OS=Homo sapiens OX=9606 GN=DCAKD PE=1 SV=1	-0.114419	0.140096	-0.0589836	0.116376	0.113119	0.663476	0.0554359	0.0113367
sp|Q8N8Z6|DCBD1_HUMAN	DCBLD1	Discoidin, CUB and LCCL domain-containing protein 1 OS=Homo sapiens OX=9606 GN=DCBLD1 PE=1 SV=2	0.0507458	0.0228266	-0.0881264	0.118284	0.0209453	0.0498529	-0.138872	0.0487166
sp|Q96PD2-2|DCBD2_HUMAN	DCBLD2	Isoform 2 of Discoidin, CUB and LCCL domain-containing protein 2 OS=Homo sapiens OX=9606 GN=DCBLD2	0.0150706	0.00225966	0.0137611	0.00942525	0.260877	0.946843	-0.00130951	0.000633848
sp|Q9UHG0|DCDC2_HUMAN	DCDC2	Doublecortin domain-containing protein 2 OS=Homo sapiens OX=9606 GN=DCDC2 PE=1 SV=2	-0.124486	0.0507368	0.257037	0.415606	-1.27741	7.02549	0.381523	0.448678
tr|D6RFG8|D6RFG8_HUMAN	DCK	Deoxycytidine kinase OS=Homo sapiens OX=9606 GN=DCK PE=1 SV=1	-0.0725737	0.0454522	-0.0430256	0.0647732	-0.0395315	0.135173	0.0295481	0.0011528
sp|O15075|DCLK1_HUMAN	DCLK1	Serine/threonine-protein kinase DCLK1 OS=Homo sapiens OX=9606 GN=DCLK1 PE=1 SV=2	0.0287174	0.0108776	-0.0972047	0.144922	-0.845596	6.20761	-0.125922	0.0422234
sp|Q8N568-3|DCLK2_HUMAN	DCLK2	Isoform 3 of Serine/threonine-protein kinase DCLK2 OS=Homo sapiens OX=9606 GN=DCLK2	0.20273	0.324045	0.305058	1.16597	-0.286916	1.98699	0.102328	0.0350344
sp|Q9NPI6|DCP1A_HUMAN	DCP1A	mRNA-decapping enzyme 1A OS=Homo sapiens OX=9606 GN=DCP1A PE=1 SV=3	0.000430726	4.32496e-05	0.0510927	0.102174	0.0232842	0.0921426	0.0506619	0.0107112
sp|Q8IZD4|DCP1B_HUMAN	DCP1B	mRNA-decapping enzyme 1B OS=Homo sapiens OX=9606 GN=DCP1B PE=1 SV=2	-0.0487677	0.0432936	0.00559882	0.00819922	0.0873455	0.60863	0.0543666	0.0180317
sp|Q8IU60|DCP2_HUMAN	DCP2	m7GpppN-mRNA hydrolase OS=Homo sapiens OX=9606 GN=DCP2 PE=1 SV=3	-0.0358452	0.0288548	-0.00768663	0.0126064	0.138464	1.19239	0.0281585	0.0011528
sp|Q96C86|DCPS_HUMAN	DCPS	m7GpppX diphosphatase OS=Homo sapiens OX=9606 GN=DCPS PE=1 SV=2	-0.0325871	0.020178	0.0584595	0.107237	0.63696	10.3526	0.0910466	0.0372411
sp|P32321-2|DCTD_HUMAN	DCTD	Isoform 2 of Deoxycytidylate deaminase OS=Homo sapiens OX=9606 GN=DCTD	-0.0100265	0.00209545	0.10776	0.205809	-0.324741	2.34566	0.117787	0.0471677
sp|Q14203|DCTN1_HUMAN	DCTN1	Dynactin subunit 1 OS=Homo sapiens OX=9606 GN=DCTN1 PE=1 SV=3	0.0163897	0.0170377	0.00410098	0.00757191	0.232902	3.5943	-0.0122887	0.0011528
sp|Q13561-2|DCTN2_HUMAN	DCTN2	Isoform 2 of Dynactin subunit 2 OS=Homo sapiens OX=9606 GN=DCTN2	0.0397937	0.0509525	0.0200904	0.0567884	0.116669	1.44855	-0.0197033	0.0011528
sp|O75935|DCTN3_HUMAN	DCTN3	Dynactin subunit 3 OS=Homo sapiens OX=9606 GN=DCTN3 PE=1 SV=1	0.0192532	0.0164466	0.0721591	0.243113	0.231436	2.79362	0.0529059	0.0209536
sp|Q9UJW0|DCTN4_HUMAN	DCTN4	Dynactin subunit 4 OS=Homo sapiens OX=9606 GN=DCTN4 PE=1 SV=1	0.0321348	0.0371161	-0.000792383	0.00106181	0.111017	1.36592	-0.0329272	0.0113367
sp|Q9BTE1|DCTN5_HUMAN	DCTN5	Dynactin subunit 5 OS=Homo sapiens OX=9606 GN=DCTN5 PE=1 SV=1	0.089401	0.125381	0.0164058	0.0298514	0.0793552	0.529478	-0.0729952	0.0424268
sp|O00399|DCTN6_HUMAN	DCTN6	Dynactin subunit 6 OS=Homo sapiens OX=9606 GN=DCTN6 PE=1 SV=1	0.00231727	0.000157901	0.118605	0.329341	0.0350638	0.136635	0.116288	0.0862487
sp|Q9H773|DCTP1_HUMAN	DCTPP1	dCTP pyrophosphatase 1 OS=Homo sapiens OX=9606 GN=DCTPP1 PE=1 SV=1	0.00633346	0.000648387	0.0672686	0.122219	0.118901	0.614949	0.0609351	0.0113367
sp|Q96GG9|DCNL1_HUMAN	DCUN1D1	DCN1-like protein 1 OS=Homo sapiens OX=9606 GN=DCUN1D1 PE=1 SV=1	0.0499086	0.0453949	-0.0539529	0.136467	-0.625608	15.6596	-0.103861	0.118997
sp|Q92564-3|DCNL4_HUMAN	DCUN1D4	Isoform 3 of DCN1-like protein 4 OS=Homo sapiens OX=9606 GN=DCUN1D4	0.0808015	0.0753233	0.0345586	0.0618019	0.422534	5.09366	-0.0462429	0.00921277
sp|Q9BTE7|DCNL5_HUMAN	DCUN1D5	DCN1-like protein 5 OS=Homo sapiens OX=9606 GN=DCUN1D5 PE=1 SV=1	-0.00818793	0.0051274	0.0569409	0.173066	0.320382	4.33536	0.0651289	0.0392049
sp|Q7Z4W1|DCXR_HUMAN	DCXR	L-xylulose reductase OS=Homo sapiens OX=9606 GN=DCXR PE=1 SV=2	0.0519444	0.0356416	0.01941	0.0291236	-0.13967	0.8868	-0.0325344	0.0011528
sp|Q9BW61|DDA1_HUMAN	DDA1	DET1- and DDB1-associated protein 1 OS=Homo sapiens OX=9606 GN=DDA1 PE=1 SV=1	0.0656866	0.0453949	-0.00928372	0.0111681	-0.0460653	0.180022	-0.0749704	0.0209536
sp|O94760|DDAH1_HUMAN	DDAH1	N(G),N(G)-dimethylarginine dimethylaminohydrolase 1 OS=Homo sapiens OX=9606 GN=DDAH1 PE=1 SV=3	-0.0279954	0.020178	0.0870435	0.249436	-0.38045	5.89963	0.115039	0.120994
sp|O95865|DDAH2_HUMAN	DDAH2	N(G),N(G)-dimethylarginine dimethylaminohydrolase 2 OS=Homo sapiens OX=9606 GN=DDAH2 PE=1 SV=1	0.0426659	0.0233965	-0.0915837	0.174782	0.100859	0.441014	-0.13425	0.0862824
sp|Q16531-2|DDB1_HUMAN	DDB1	Isoform 2 of DNA damage-binding protein 1 OS=Homo sapiens OX=9606 GN=DDB1	-0.511995	0.694609	-0.178459	0.207071	-0.101096	0.210747	0.333537	0.234595
sp|Q16531|DDB1_HUMAN	DDB1	DNA damage-binding protein 1 OS=Homo sapiens OX=9606 GN=DDB1 PE=1 SV=1	0.00186177	0.000157901	0.0180196	0.0570148	-0.0581732	0.620956	0.0161578	0.0011528
sp|Q92466|DDB2_HUMAN	DDB2	DNA damage-binding protein 2 OS=Homo sapiens OX=9606 GN=DDB2 PE=1 SV=1	-0.00941623	0.00163399	-0.0511218	0.0699193	-0.238155	1.31431	-0.0417056	0.0011528
sp|Q8NEL9|DDHD1_HUMAN	DDHD1	Phospholipase DDHD1 OS=Homo sapiens OX=9606 GN=DDHD1 PE=1 SV=2	0.0232109	0.0228266	0.0944088	0.422845	0.224057	3.01707	0.0711979	0.067734
sp|O94830|DDHD2_HUMAN	DDHD2	Phospholipase DDHD2 OS=Homo sapiens OX=9606 GN=DDHD2 PE=1 SV=2	-0.0853367	0.0723559	-0.157736	0.496446	-0.160889	1.04063	-0.0723992	0.0203931
sp|Q5TDH0-3|DDI2_HUMAN	DDI2	Isoform 3 of Protein DDI1 homolog 2 OS=Homo sapiens OX=9606 GN=DDI2	0.0204918	0.0212831	0.113142	0.689582	0.204788	3.73238	0.0926502	0.190315
sp|P39656|OST48_HUMAN	DDOST	Dolichyl-diphosphooligosaccharide--protein glycosyltransferase 48 kDa subunit OS=Homo sapiens OX=9606 GN=DDOST PE=1 SV=4	-0.0720659	0.0477532	-0.107945	0.245059	0.0121883	0.0372819	-0.0358786	0.0011528
sp|Q08345-5|DDR1_HUMAN	DDR1	Isoform 4 of Epithelial discoidin domain-containing receptor 1 OS=Homo sapiens OX=9606 GN=DDR1	0.0366383	0.0103325	-0.0425577	0.0345607	-0.132306	0.339187	-0.0791961	0.0059645
sp|Q16832|DDR2_HUMAN	DDR2	Discoidin domain-containing receptor 2 OS=Homo sapiens OX=9606 GN=DDR2 PE=1 SV=2	-0.0689781	0.0117653	-0.0328147	0.0131005	0.430904	0.815612	0.0361634	0.0011528
sp|Q96HY6|DDRGK_HUMAN	DDRGK1	DDRGK domain-containing protein 1 OS=Homo sapiens OX=9606 GN=DDRGK1 PE=1 SV=2	-0.183504	0.162655	-0.165198	0.311218	-0.350662	1.93721	0.0183061	0.0011528
tr|J3KQ18|J3KQ18_HUMAN	DDT	D-dopachrome decarboxylase OS=Homo sapiens OX=9606 GN=DDT PE=1 SV=1	0.0691313	0.0323705	0.0952745	0.133646	0.251535	1.20723	0.0261432	0.0011528
sp|Q92499|DDX1_HUMAN	DDX1	ATP-dependent RNA helicase DDX1 OS=Homo sapiens OX=9606 GN=DDX1 PE=1 SV=2	-0.0027791	0.000349519	0.00379352	0.00655782	0.253901	3.861	0.00657261	0.0011528
sp|Q13206|DDX10_HUMAN	DDX10	Probable ATP-dependent RNA helicase DDX10 OS=Homo sapiens OX=9606 GN=DDX10 PE=1 SV=2	-0.0423708	0.0585496	-0.0420115	0.150836	0.305002	5.2668	0.000359274	0.000578705
sp|Q96FC9-2|DDX11_HUMAN	DDX11	Isoform 2 of ATP-dependent DNA helicase DDX11 OS=Homo sapiens OX=9606 GN=DDX11	-0.210856	0.302293	-0.214558	0.579467	-0.230679	1.30392	-0.00370154	0.0011528
sp|Q92771|DDX12_HUMAN	DDX12P	Putative ATP-dependent RNA helicase DDX12 OS=Homo sapiens OX=9606 GN=DDX12P PE=5 SV=3	-0.0918274	0.0911908	-0.103659	0.288842	0.0421405	0.178507	-0.0118317	0.0011528
tr|A0A1W2PQ51|A0A1W2PQ51_HUMAN	DDX17	Probable ATP-dependent RNA helicase DDX17 OS=Homo sapiens OX=9606 GN=DDX17 PE=1 SV=1	-0.0215153	0.0194298	-0.0217394	0.047639	0.0260508	0.143575	-0.000224129	0.000359519
sp|Q9NVP1|DDX18_HUMAN	DDX18	ATP-dependent RNA helicase DDX18 OS=Homo sapiens OX=9606 GN=DDX18 PE=1 SV=2	0.0488011	0.0406177	-0.0258765	0.0484676	-0.00281567	0.0101211	-0.0746776	0.036535
sp|Q9NUU7|DD19A_HUMAN	DDX19A	ATP-dependent RNA helicase DDX19A OS=Homo sapiens OX=9606 GN=DDX19A PE=1 SV=1	-0.0257192	0.0194298	0.0257925	0.0466587	0.517643	6.09963	0.0515117	0.0123683
tr|H3BQK0|H3BQK0_HUMAN	DDX19B	ATP-dependent RNA helicase DDX19B OS=Homo sapiens OX=9606 GN=DDX19B PE=1 SV=1	0.0379132	0.0454522	-0.0646088	0.285586	0.659268	10.4609	-0.102522	0.266199
sp|Q9UHI6|DDX20_HUMAN	DDX20	Probable ATP-dependent RNA helicase DDX20 OS=Homo sapiens OX=9606 GN=DDX20 PE=1 SV=2	-0.0515423	0.0882978	0.00907705	0.0236521	0.0232948	0.174273	0.0606193	0.0787657
sp|Q9NR30|DDX21_HUMAN	DDX21	Nucleolar RNA helicase 2 OS=Homo sapiens OX=9606 GN=DDX21 PE=1 SV=5	0.0493701	0.0273438	-0.0560297	0.0877332	-0.191199	1.09761	-0.1054	0.0412196
sp|Q9BUQ8|DDX23_HUMAN	DDX23	Probable ATP-dependent RNA helicase DDX23 OS=Homo sapiens OX=9606 GN=DDX23 PE=1 SV=3	-0.0319307	0.0287951	-0.00898383	0.016886	-0.234279	2.90866	0.0229469	0.0011528
sp|Q9GZR7|DDX24_HUMAN	DDX24	ATP-dependent RNA helicase DDX24 OS=Homo sapiens OX=9606 GN=DDX24 PE=1 SV=1	0.117433	0.200779	0.126255	0.480072	-0.148777	1.25813	0.00882214	0.0011528
sp|Q96GQ7|DDX27_HUMAN	DDX27	Probable ATP-dependent RNA helicase DDX27 OS=Homo sapiens OX=9606 GN=DDX27 PE=1 SV=2	-0.00389551	0.000349519	-0.0395122	0.0781922	0.100772	0.631035	-0.0356167	0.00326988
sp|Q9NUL7|DDX28_HUMAN	DDX28	Probable ATP-dependent RNA helicase DDX28 OS=Homo sapiens OX=9606 GN=DDX28 PE=1 SV=2	0.0790394	0.0934016	0.0157666	0.028729	0.0717869	0.449769	-0.0632727	0.0264478
sp|Q9H8H2|DDX31_HUMAN	DDX31	Probable ATP-dependent RNA helicase DDX31 OS=Homo sapiens OX=9606 GN=DDX31 PE=1 SV=2	0.0681507	0.0719444	0.0377124	0.0808349	0.0744468	0.455311	-0.0304383	0.0014605
sp|O00148|DX39A_HUMAN	DDX39A	ATP-dependent RNA helicase DDX39A OS=Homo sapiens OX=9606 GN=DDX39A PE=1 SV=2	-0.0431345	0.0199925	-0.0463308	0.0543676	-0.0505555	0.142334	-0.00319631	0.0011528
sp|Q13838-2|DX39B_HUMAN	DDX39B	Isoform 2 of Spliceosome RNA helicase DDX39B OS=Homo sapiens OX=9606 GN=DDX39B	0.00489867	0.00111783	-0.0375977	0.0918578	-0.0204381	0.100793	-0.0424964	0.0113367
tr|A0A2R8Y645|A0A2R8Y645_HUMAN	DDX3X	ATP-dependent RNA helicase DDX3X OS=Homo sapiens OX=9606 GN=DDX3X PE=1 SV=1	-0.0366531	0.0427526	0.0221074	0.0622007	-0.00493919	0.0270298	0.0587605	0.0496579
tr|J3KNN5|J3KNN5_HUMAN	DDX41	Probable ATP-dependent RNA helicase DDX41 (Fragment) OS=Homo sapiens OX=9606 GN=DDX41 PE=1 SV=1	-0.00580576	0.00393967	-0.0504291	0.21076	0.357372	6.40561	-0.0446234	0.0273375
sp|Q86XP3|DDX42_HUMAN	DDX42	ATP-dependent RNA helicase DDX42 OS=Homo sapiens OX=9606 GN=DDX42 PE=1 SV=1	-0.00857556	0.00804237	0.00598572	0.0137341	-0.215951	3.46505	0.0145613	0.0011528
sp|Q9NXZ2|DDX43_HUMAN	DDX43	Probable ATP-dependent RNA helicase DDX43 OS=Homo sapiens OX=9606 GN=DDX43 PE=2 SV=2	0.21867	0.17734	0.176702	0.285586	0.25824	1.03562	-0.0419678	0.0011528
tr|A0A0C4DG89|A0A0C4DG89_HUMAN	DDX46	Probable ATP-dependent RNA helicase DDX46 OS=Homo sapiens OX=9606 GN=DDX46 PE=1 SV=1	-0.0018928	0.000157901	0.0204112	0.0503685	-0.216052	3.02626	0.022304	0.0011528
sp|Q9H0S4|DDX47_HUMAN	DDX47	Probable ATP-dependent RNA helicase DDX47 OS=Homo sapiens OX=9606 GN=DDX47 PE=1 SV=1	0.0116775	0.0101316	-0.035686	0.113193	0.105473	1.19517	-0.0473635	0.026746
sp|Q9Y6V7|DDX49_HUMAN	DDX49	Probable ATP-dependent RNA helicase DDX49 OS=Homo sapiens OX=9606 GN=DDX49 PE=1 SV=1	-0.0712135	0.140309	-0.0492604	0.181102	0.281083	6.42481	0.0219531	0.0011528
sp|P17844|DDX5_HUMAN	DDX5	Probable ATP-dependent RNA helicase DDX5 OS=Homo sapiens OX=9606 GN=DDX5 PE=1 SV=1	0.0216022	0.0150041	0.0312815	0.0590886	0.270783	2.68128	0.00967928	0.0011528
sp|Q9BQ39|DDX50_HUMAN	DDX50	ATP-dependent RNA helicase DDX50 OS=Homo sapiens OX=9606 GN=DDX50 PE=1 SV=1	-0.0638026	0.159185	-0.102671	0.731219	-0.203251	3.76455	-0.0388685	0.0242204
sp|Q8N8A6|DDX51_HUMAN	DDX51	ATP-dependent RNA helicase DDX51 OS=Homo sapiens OX=9606 GN=DDX51 PE=1 SV=3	0.0220255	0.0170377	-0.0456051	0.101887	0.340255	3.93294	-0.0676306	0.0304507
sp|Q9Y2R4|DDX52_HUMAN	DDX52	Probable ATP-dependent RNA helicase DDX52 OS=Homo sapiens OX=9606 GN=DDX52 PE=1 SV=3	0.0208116	0.018316	-0.0661608	0.211733	-0.0257409	0.135362	-0.0869725	0.0862824
sp|Q8TDD1-2|DDX54_HUMAN	DDX54	Isoform 2 of ATP-dependent RNA helicase DDX54 OS=Homo sapiens OX=9606 GN=DDX54	-0.0592955	0.0590401	-0.0403609	0.0918578	0.0232999	0.108051	0.0189346	0.0011528
sp|Q8NHQ9|DDX55_HUMAN	DDX55	ATP-dependent RNA helicase DDX55 OS=Homo sapiens OX=9606 GN=DDX55 PE=1 SV=3	0.0371785	0.0371161	0.0263917	0.0677138	0.296549	5.7986	-0.0107867	0.0011528
sp|Q9NY93|DDX56_HUMAN	DDX56	Probable ATP-dependent RNA helicase DDX56 OS=Homo sapiens OX=9606 GN=DDX56 PE=1 SV=1	-0.0389004	0.0371661	-0.055708	0.175509	0.198277	2.40793	-0.0168076	0.0011528
sp|O95786|DDX58_HUMAN	DDX58	Probable ATP-dependent RNA helicase DDX58 OS=Homo sapiens OX=9606 GN=DDX58 PE=1 SV=2	-0.255934	0.125882	-0.3516	0.490917	-0.749974	2.97166	-0.0956656	0.00554214
sp|Q5T1V6|DDX59_HUMAN	DDX59	Probable ATP-dependent RNA helicase DDX59 OS=Homo sapiens OX=9606 GN=DDX59 PE=1 SV=1	0.051059	0.0429015	-0.0358541	0.0750474	0.0621233	0.35336	-0.0869132	0.0666868
sp|P26196|DDX6_HUMAN	DDX6	Probable ATP-dependent RNA helicase DDX6 OS=Homo sapiens OX=9606 GN=DDX6 PE=1 SV=2	0.0220635	0.0170377	-0.045543	0.101887	0.0764893	0.475267	-0.0676066	0.0304507
sp|O75398|DEAF1_HUMAN	DEAF1	Deformed epidermal autoregulatory factor 1 homolog OS=Homo sapiens OX=9606 GN=DEAF1 PE=1 SV=1	-0.0530982	0.0288548	-0.0847759	0.15029	0.0770433	0.299166	-0.0316777	0.0011528
sp|Q16698|DECR_HUMAN	DECR1	2,4-dienoyl-CoA reductase, mitochondrial OS=Homo sapiens OX=9606 GN=DECR1 PE=1 SV=1	-0.300381	0.0594671	-0.228252	0.103917	2.14086	6.4023	0.0721281	0.0011528
sp|Q9NUI1|DECR2_HUMAN	DECR2	Peroxisomal 2,4-dienoyl-CoA reductase OS=Homo sapiens OX=9606 GN=DECR2 PE=1 SV=1	-0.0846859	0.0365579	-0.0900575	0.107213	0.712386	5.6073	-0.00537162	0.0011528
sp|O15121|DEGS1_HUMAN	DEGS1	Sphingolipid delta(4)-desaturase DES1 OS=Homo sapiens OX=9606 GN=DEGS1 PE=1 SV=1	-0.0800613	0.0406177	-0.00387841	0.00237793	-0.0775426	0.246195	0.0761828	0.0107112
sp|P35659|DEK_HUMAN	DEK	Protein DEK OS=Homo sapiens OX=9606 GN=DEK PE=1 SV=1	0.0189511	0.0170377	-0.0300959	0.074345	-0.32744	4.5391	-0.049047	0.0194052
sp|Q8TEH3-6|DEN1A_HUMAN	DENND1A	Isoform 6 of DENN domain-containing protein 1A OS=Homo sapiens OX=9606 GN=DENND1A	-0.111777	0.0961348	0.0210269	0.0263643	-0.0833003	0.345786	0.132804	0.0862824
sp|Q6P3S1|DEN1B_HUMAN	DENND1B	DENN domain-containing protein 1B OS=Homo sapiens OX=9606 GN=DENND1B PE=1 SV=2	-0.374763	0.370943	-0.37986	0.682217	-0.492523	1.98552	-0.00509623	0.0011528
tr|A0A0U1RR27|A0A0U1RR27_HUMAN	DENND4A	C-myc promoter-binding protein OS=Homo sapiens OX=9606 GN=DENND4A PE=1 SV=1	-0.0211808	0.0254781	0.111373	0.906535	-0.16139	3.26362	0.132554	0.974231
sp|O75064|DEN4B_HUMAN	DENND4B	DENN domain-containing protein 4B OS=Homo sapiens OX=9606 GN=DENND4B PE=1 SV=4	0.0438756	0.0212885	0.0908252	0.138362	0.0409019	0.116333	0.0469496	0.0011528
sp|Q5VZ89-7|DEN4C_HUMAN	DENND4C	Isoform 2 of DENN domain-containing protein 4C OS=Homo sapiens OX=9606 GN=DENND4C	0.0638064	0.0723559	0.0519631	0.137218	0.260955	3.09604	-0.0118433	0.0011528
sp|Q6ZUT9-2|DEN5B_HUMAN	DENND5B	Isoform 2 of DENN domain-containing protein 5B OS=Homo sapiens OX=9606 GN=DENND5B	0.0281943	0.0244496	-0.0602596	0.182227	-0.143621	1.48411	-0.0884539	0.0915116
sp|Q8IWF6|DEN6A_HUMAN	DENND6A	Protein DENND6A OS=Homo sapiens OX=9606 GN=DENND6A PE=1 SV=1	-0.200477	1.50278	-0.121644	0.753661	-0.132464	1.74238	0.078833	0.110479
sp|O43583|DENR_HUMAN	DENR	Density-regulated protein OS=Homo sapiens OX=9606 GN=DENR PE=1 SV=2	-0.00034335	9.71084e-07	-0.0701296	0.0957864	0.157018	0.670109	-0.0697862	0.00958133
sp|Q5TB30|DEP1A_HUMAN	DEPDC1	DEP domain-containing protein 1A OS=Homo sapiens OX=9606 GN=DEPDC1 PE=1 SV=2	-0.0447639	0.0277854	0.0979387	0.23504	0.026281	0.0940335	0.142703	0.140204
sp|Q8WUY9|DEP1B_HUMAN	DEPDC1B	DEP domain-containing protein 1B OS=Homo sapiens OX=9606 GN=DEPDC1B PE=1 SV=2	-0.0902641	0.14875	-0.0023076	0.00269391	-0.262341	3.86622	0.0879565	0.0862487
sp|Q96QD5|DEPD7_HUMAN	DEPDC7	DEP domain-containing protein 7 OS=Homo sapiens OX=9606 GN=DEPDC7 PE=2 SV=1	0.108402	0.117334	-0.0709172	0.147912	0.496238	6.79588	-0.179319	0.331723
sp|Q9Y315|DEOC_HUMAN	DERA	Deoxyribose-phosphate aldolase OS=Homo sapiens OX=9606 GN=DERA PE=1 SV=2	-0.0569808	0.0364987	0.0974032	0.218182	0.0455692	0.173758	0.154384	0.150685
sp|Q9BUN8|DERL1_HUMAN	DERL1	Derlin-1 OS=Homo sapiens OX=9606 GN=DERL1 PE=1 SV=1	-0.0068617	0.000157901	0.00522457	0.00237793	0.286928	1.02807	0.0120863	0.0011528
sp|Q9GZP9|DERL2_HUMAN	DERL2	Derlin-2 OS=Homo sapiens OX=9606 GN=DERL2 PE=1 SV=1	-0.013298	0.00111783	0.239821	0.336201	0.1676	0.417983	0.253119	0.107235
sp|P17661|DESM_HUMAN	DES	Desmin OS=Homo sapiens OX=9606 GN=DES PE=1 SV=3	0.104987	0.207995	0.0878868	0.333138	-0.222064	3.00027	-0.0171007	0.0011528
sp|Q6ICB0|DESI1_HUMAN	DESI1	Desumoylating isopeptidase 1 OS=Homo sapiens OX=9606 GN=DESI1 PE=1 SV=1	-0.025529	0.0073062	-0.112315	0.117114	0.110604	0.267784	-0.0867857	0.00744842
sp|Q9BSY9|DESI2_HUMAN	DESI2	Deubiquitinase DESI2 OS=Homo sapiens OX=9606 GN=DESI2 PE=1 SV=1	-0.0679391	0.0371161	-0.0199153	0.022521	0.167846	0.829212	0.0480238	0.00326988
sp|O00273|DFFA_HUMAN	DFFA	DNA fragmentation factor subunit alpha OS=Homo sapiens OX=9606 GN=DFFA PE=1 SV=1	0.000116085	9.71084e-07	-0.0192316	0.0361469	0.636058	8.16877	-0.0193477	0.0011528
tr|B4DZS0|B4DZS0_HUMAN	DFFB	DNA fragmentation factor subunit beta OS=Homo sapiens OX=9606 GN=DFFB PE=1 SV=1	0.093665	0.0679229	0.189493	0.518632	0.100224	0.423182	0.0958285	0.0298762
sp|Q9BY27|DGC6L_HUMAN	DGCR6L	Protein DGCR6L OS=Homo sapiens OX=9606 GN=DGCR6L PE=1 SV=2	0.239427	0.150451	0.0406341	0.0302791	-0.00557155	0.0083692	-0.198793	0.0556592
sp|Q8WYQ5|DGCR8_HUMAN	DGCR8	Microprocessor complex subunit DGCR8 OS=Homo sapiens OX=9606 GN=DGCR8 PE=1 SV=1	0.031201	0.0245331	-0.0525579	0.127203	-0.00372167	0.0140234	-0.0837589	0.0650069
sp|P52429|DGKE_HUMAN	DGKE	Diacylglycerol kinase epsilon OS=Homo sapiens OX=9606 GN=DGKE PE=1 SV=1	-0.170258	0.337349	-0.173691	0.644168	-0.191684	1.49665	-0.00343231	0.0011528
sp|Q86XP1|DGKH_HUMAN	DGKH	Diacylglycerol kinase eta OS=Homo sapiens OX=9606 GN=DGKH PE=1 SV=1	0.048224	0.0253443	0.000400252	0.000433178	-0.407104	2.97788	-0.0478237	0.00326988
sp|P52824|DGKQ_HUMAN	DGKQ	Diacylglycerol kinase theta OS=Homo sapiens OX=9606 GN=DGKQ PE=1 SV=2	0.29005	0.177136	0.0737369	0.0562649	0.317448	0.923309	-0.216313	0.0550354
sp|Q13574|DGKZ_HUMAN	DGKZ	Diacylglycerol kinase zeta OS=Homo sapiens OX=9606 GN=DGKZ PE=1 SV=3	-0.0698097	0.0514261	0.0158678	0.021335	0.453984	4.39577	0.0856775	0.0324831
sp|Q7Z3D6-2|GLUCM_HUMAN	DGLUCY	Isoform 2 of D-glutamate cyclase, mitochondrial OS=Homo sapiens OX=9606 GN=DGLUCY	0.0541938	0.0302643	0.0826849	0.146636	-0.432688	3.46311	0.0284911	0.0011528
sp|Q16854|DGUOK_HUMAN	DGUOK	Deoxyguanosine kinase, mitochondrial OS=Homo sapiens OX=9606 GN=DGUOK PE=1 SV=2	0.179989	0.0722181	0.222884	0.26	0.231648	0.581207	0.0428945	0.0011528
tr|A0A0A0MTI1|A0A0A0MTI1_HUMAN	DHCR24	Delta(24)-sterol reductase OS=Homo sapiens OX=9606 GN=DHCR24 PE=1 SV=1	-0.00140269	0.000157901	0.0716962	0.146636	-0.000304347	0.000851756	0.0730989	0.0209536
sp|Q9UBM7|DHCR7_HUMAN	DHCR7	7-dehydrocholesterol reductase OS=Homo sapiens OX=9606 GN=DHCR7 PE=1 SV=1	-0.22671	0.213709	-0.267609	0.588342	0.115655	0.356822	-0.0408989	0.0011528
sp|Q86SQ9-2|DHDDS_HUMAN	DHDDS	Isoform 2 of Dehydrodolichyl diphosphate synthase complex subunit DHDDS OS=Homo sapiens OX=9606 GN=DHDDS	0.0821728	0.0228266	0.0773391	0.0533869	0.365213	1.00221	-0.0048337	0.0011528
sp|P00374|DYR_HUMAN	DHFR	Dihydrofolate reductase OS=Homo sapiens OX=9606 GN=DHFR PE=1 SV=2	-0.15644	0.625184	-0.141358	0.848943	-0.122204	1.33256	0.015082	0.0011528
sp|Q02127|PYRD_HUMAN	DHODH	Dihydroorotate dehydrogenase (quinone), mitochondrial OS=Homo sapiens OX=9606 GN=DHODH PE=1 SV=3	-0.0490753	0.0545682	0.0100528	0.0200143	0.170779	1.97884	0.059128	0.0337552
sp|P49366|DHYS_HUMAN	DHPS	Deoxyhypusine synthase OS=Homo sapiens OX=9606 GN=DHPS PE=1 SV=1	-0.120572	0.21342	-0.186876	0.911334	-0.351561	4.13608	-0.0663032	0.0286669
sp|Q96LJ7|DHRS1_HUMAN	DHRS1	Dehydrogenase/reductase SDR family member 1 OS=Homo sapiens OX=9606 GN=DHRS1 PE=1 SV=1	0.00708724	0.000573887	0.0389767	0.0401088	-0.127196	0.444592	0.0318895	0.0011528
sp|Q6UWP2|DHR11_HUMAN	DHRS11	Dehydrogenase/reductase SDR family member 11 OS=Homo sapiens OX=9606 GN=DHRS11 PE=1 SV=1	-0.104849	0.161974	-0.343097	3.25401	-0.21496	2.31018	-0.238247	1.24578
sp|Q6UX07|DHR13_HUMAN	DHRS13	Dehydrogenase/reductase SDR family member 13 OS=Homo sapiens OX=9606 GN=DHRS13 PE=2 SV=1	-0.241127	0.306997	0.0142666	0.0130832	-0.26896	1.35043	0.255394	0.305106
sp|Q13268-2|DHRS2_HUMAN	DHRS2	Isoform 2 of Dehydrogenase/reductase SDR family member 2, mitochondrial OS=Homo sapiens OX=9606 GN=DHRS2	1.02395	2.73855	0.860143	2.62028	-0.056696	0.090362	-0.163807	0.0209536
sp|O75911|DHRS3_HUMAN	DHRS3	Short-chain dehydrogenase/reductase 3 OS=Homo sapiens OX=9606 GN=DHRS3 PE=1 SV=2	0.0364684	0.0158155	0.00156027	0.000991238	0.0546313	0.150012	-0.0349081	0.0011528
sp|Q9BTZ2|DHRS4_HUMAN	DHRS4	Dehydrogenase/reductase SDR family member 4 OS=Homo sapiens OX=9606 GN=DHRS4 PE=1 SV=3	-0.0845145	0.0790995	-0.0626943	0.132273	0.504207	5.31515	0.0218202	0.0011528
sp|Q9Y394|DHRS7_HUMAN	DHRS7	Dehydrogenase/reductase SDR family member 7 OS=Homo sapiens OX=9606 GN=DHRS7 PE=1 SV=1	-0.0751788	0.0324417	-0.0404846	0.0392377	0.836536	5.42829	0.0346942	0.0011528
sp|Q6IAN0|DRS7B_HUMAN	DHRS7B	Dehydrogenase/reductase SDR family member 7B OS=Homo sapiens OX=9606 GN=DHRS7B PE=1 SV=2	0.0283629	0.0193161	0.0773962	0.182227	0.0338809	0.138922	0.0490333	0.00958133
sp|Q96HY7|DHTK1_HUMAN	DHTKD1	Probable 2-oxoglutarate dehydrogenase E1 component DHKTD1, mitochondrial OS=Homo sapiens OX=9606 GN=DHTKD1 PE=1 SV=2	0.0615845	0.0460424	-0.0560435	0.113793	0.0150752	0.0550069	-0.117628	0.10325
sp|O43143|DHX15_HUMAN	DHX15	Pre-mRNA-splicing factor ATP-dependent RNA helicase DHX15 OS=Homo sapiens OX=9606 GN=DHX15 PE=1 SV=2	0.0419779	0.0459347	0.0273289	0.0741064	0.0391975	0.267819	-0.0146489	0.0011528
sp|O60231|DHX16_HUMAN	DHX16	Pre-mRNA-splicing factor ATP-dependent RNA helicase DHX16 OS=Homo sapiens OX=9606 GN=DHX16 PE=1 SV=2	0.0225469	0.0334115	0.0430257	0.230221	0.070257	1.04958	0.0204787	0.0071558
tr|A0A087WYN9|A0A087WYN9_HUMAN	DHX29	ATP-dependent RNA helicase DHX29 OS=Homo sapiens OX=9606 GN=DHX29 PE=1 SV=1	-0.022212	0.020178	-0.0651407	0.219175	0.0623969	0.445417	-0.0429288	0.0127732
sp|Q7L2E3-2|DHX30_HUMAN	DHX30	Isoform 2 of ATP-dependent RNA helicase DHX30 OS=Homo sapiens OX=9606 GN=DHX30	-0.0865566	0.163202	-0.136873	0.738942	-0.0781066	0.650277	-0.0503163	0.0234096
sp|Q7L7V1|DHX32_HUMAN	DHX32	Putative pre-mRNA-splicing factor ATP-dependent RNA helicase DHX32 OS=Homo sapiens OX=9606 GN=DHX32 PE=1 SV=1	-0.0209385	0.00996489	0.0808983	0.129382	-0.897661	7.30803	0.101837	0.0308292
sp|Q9H6R0|DHX33_HUMAN	DHX33	ATP-dependent RNA helicase DHX33 OS=Homo sapiens OX=9606 GN=DHX33 PE=1 SV=2	0.00790728	0.00607355	-0.0677979	0.286718	-0.0974562	1.01474	-0.0757052	0.0933759
sp|Q14147|DHX34_HUMAN	DHX34	Probable ATP-dependent RNA helicase DHX34 OS=Homo sapiens OX=9606 GN=DHX34 PE=1 SV=2	-0.0165432	0.0191979	0.0478832	0.196	0.0131451	0.0849556	0.0644264	0.0853606
sp|Q9H5Z1|DHX35_HUMAN	DHX35	Probable ATP-dependent RNA helicase DHX35 OS=Homo sapiens OX=9606 GN=DHX35 PE=1 SV=2	0.0174654	0.015491	-0.106724	0.49794	0.189841	2.58088	-0.12419	0.317782
sp|Q9H2U1|DHX36_HUMAN	DHX36	ATP-dependent DNA/RNA helicase DHX36 OS=Homo sapiens OX=9606 GN=DHX36 PE=1 SV=2	-0.0536882	0.0323705	-0.0135664	0.0166962	0.386646	4.12843	0.0401218	0.0011528
sp|Q8IY37|DHX37_HUMAN	DHX37	Probable ATP-dependent RNA helicase DHX37 OS=Homo sapiens OX=9606 GN=DHX37 PE=1 SV=1	-0.0646465	0.134315	-0.123716	0.870885	0.11288	1.47484	-0.0590694	0.067734
sp|Q92620|PRP16_HUMAN	DHX38	Pre-mRNA-splicing factor ATP-dependent RNA helicase PRP16 OS=Homo sapiens OX=9606 GN=DHX38 PE=1 SV=2	-0.0527523	0.0661574	-0.0347245	0.0927804	0.104809	0.989844	0.0180278	0.0011528
sp|Q8IX18|DHX40_HUMAN	DHX40	Probable ATP-dependent RNA helicase DHX40 OS=Homo sapiens OX=9606 GN=DHX40 PE=1 SV=2	-0.0314944	0.0334115	0.0148045	0.03562	-0.0486818	0.385743	0.0462989	0.0240589
sp|Q6P158|DHX57_HUMAN	DHX57	Putative ATP-dependent RNA helicase DHX57 OS=Homo sapiens OX=9606 GN=DHX57 PE=1 SV=2	-0.0435891	0.0834645	-0.0773511	0.569663	0.298072	11.2306	-0.033762	0.0204761
sp|Q14562|DHX8_HUMAN	DHX8	ATP-dependent RNA helicase DHX8 OS=Homo sapiens OX=9606 GN=DHX8 PE=1 SV=1	0.0137983	0.0158782	-0.0107991	0.029183	0.0845872	1.01222	-0.0245974	0.0071558
sp|Q08211|DHX9_HUMAN	DHX9	ATP-dependent RNA helicase A OS=Homo sapiens OX=9606 GN=DHX9 PE=1 SV=4	-0.0115741	0.00514998	-0.0235521	0.03562	-0.0274278	0.104537	-0.0119779	0.0011528
sp|Q9NR28|DBLOH_HUMAN	DIABLO	Diablo homolog, mitochondrial OS=Homo sapiens OX=9606 GN=DIABLO PE=1 SV=1	0.0491769	0.0681307	0.10288	0.557705	-0.174286	2.40798	0.0537031	0.034097
sp|O60610|DIAP1_HUMAN	DIAPH1	Protein diaphanous homolog 1 OS=Homo sapiens OX=9606 GN=DIAPH1 PE=1 SV=2	0.0133412	0.022227	-0.00195123	0.00488339	-0.176248	4.36351	-0.0152924	0.00302521
tr|C9J6U3|C9J6U3_HUMAN	DIAPH2	Protein diaphanous homolog 2 OS=Homo sapiens OX=9606 GN=DIAPH2 PE=1 SV=3	-0.0491182	0.0514261	-0.0769782	0.285652	0.184782	2.13617	-0.02786	0.00326988
sp|Q9NSV4|DIAP3_HUMAN	DIAPH3	Protein diaphanous homolog 3 OS=Homo sapiens OX=9606 GN=DIAPH3 PE=1 SV=4	0.0501495	0.0722181	0.0410268	0.136066	0.0321372	0.226183	-0.00912269	0.0011528
sp|Q9UPY3|DICER_HUMAN	DICER1	Endoribonuclease Dicer OS=Homo sapiens OX=9606 GN=DICER1 PE=1 SV=3	-0.0586878	0.140096	-0.0549154	0.294189	-0.0044493	0.0298281	0.00377241	0.0011528
sp|Q9BTC0|DIDO1_HUMAN	DIDO1	Death-inducer obliterator 1 OS=Homo sapiens OX=9606 GN=DIDO1 PE=1 SV=5	-0.0192979	0.015491	-0.0505796	0.129382	-0.303722	3.70803	-0.0312817	0.00364253
sp|Q68CQ4|DIEXF_HUMAN	DIEXF	Digestive organ expansion factor homolog OS=Homo sapiens OX=9606 GN=DIEXF PE=1 SV=2	0.00839293	0.0114922	-0.0570745	0.454599	0.200536	7.57512	-0.0654675	0.266199
sp|Q9UNQ2|DIM1_HUMAN	DIMT1	Probable dimethyladenosine transferase OS=Homo sapiens OX=9606 GN=DIMT1 PE=1 SV=1	-0.0912052	0.0717605	-0.139159	0.349726	-0.160431	0.896759	-0.0479539	0.0059645
sp|Q14689|DIP2A_HUMAN	DIP2A	Disco-interacting protein 2 homolog A OS=Homo sapiens OX=9606 GN=DIP2A PE=1 SV=2	-0.178278	0.526991	-0.0844616	0.246871	-0.00156093	0.00553161	0.0938168	0.0752241
sp|Q9P265|DIP2B_HUMAN	DIP2B	Disco-interacting protein 2 homolog B OS=Homo sapiens OX=9606 GN=DIP2B PE=1 SV=3	-0.0556816	0.0661574	-0.00328063	0.00430642	-0.178863	1.99495	0.0524009	0.0209536
tr|A0A0U1RQW6|A0A0U1RQW6_HUMAN	DIP2C	Disco-interacting protein 2 homolog C OS=Homo sapiens OX=9606 GN=DIP2C PE=1 SV=1	-0.0856186	0.0699862	-0.0842522	0.174385	-0.251479	2.06048	0.00136646	0.00108779
sp|O95057|DIRA1_HUMAN	DIRAS1	GTP-binding protein Di-Ras1 OS=Homo sapiens OX=9606 GN=DIRAS1 PE=1 SV=1	-0.0977105	0.0786864	-0.298333	1.41141	-0.447962	4.86646	-0.200623	0.331723
sp|Q9Y2L1|RRP44_HUMAN	DIS3	Exosome complex exonuclease RRP44 OS=Homo sapiens OX=9606 GN=DIS3 PE=1 SV=2	0.0267601	0.0158782	-0.0202043	0.0281508	0.621501	5.95861	-0.0469644	0.0071558
sp|Q8TF46|DI3L1_HUMAN	DIS3L	DIS3-like exonuclease 1 OS=Homo sapiens OX=9606 GN=DIS3L PE=1 SV=2	0.0519659	0.0585496	0.150386	0.886638	0.190763	2.5317	0.0984203	0.137921
sp|Q8IYB7|DI3L2_HUMAN	DIS3L2	DIS3-like exonuclease 2 OS=Homo sapiens OX=9606 GN=DIS3L2 PE=1 SV=4	-0.0774753	0.125149	-0.028802	0.0738953	0.69207	9.72584	0.0486733	0.0202946
sp|Q155Q3|DIXC1_HUMAN	DIXDC1	Dixin OS=Homo sapiens OX=9606 GN=DIXDC1 PE=1 SV=2	-0.144921	0.0831082	-0.0986189	0.122689	-0.423489	2.2476	0.0463025	0.0011528
sp|O60832|DKC1_HUMAN	DKC1	H/ACA ribonucleoprotein complex subunit DKC1 OS=Homo sapiens OX=9606 GN=DKC1 PE=1 SV=3	0.00653491	0.00245517	-0.0378733	0.101887	0.098582	0.893983	-0.0444082	0.0153982
sp|P10515|ODP2_HUMAN	DLAT	Dihydrolipoyllysine-residue acetyltransferase component of pyruvate dehydrogenase complex, mitochondrial OS=Homo sapiens OX=9606 GN=DLAT PE=1 SV=3	0.0493143	0.0363741	0.00146942	0.00118963	0.312368	3.06612	-0.0478449	0.00958133
sp|Q96QB1|RHG07_HUMAN	DLC1	Rho GTPase-activating protein 7 OS=Homo sapiens OX=9606 GN=DLC1 PE=1 SV=4	0.0945901	0.0403558	0.172939	0.277002	-0.0640164	0.15562	0.0783488	0.00769104
sp|P09622|DLDH_HUMAN	DLD	Dihydrolipoyl dehydrogenase, mitochondrial OS=Homo sapiens OX=9606 GN=DLD PE=1 SV=2	0.0779384	0.159185	0.0113088	0.0261557	-0.208209	3.00027	-0.0666297	0.0681909
sp|Q12959-2|DLG1_HUMAN	DLG1	Isoform 2 of Disks large homolog 1 OS=Homo sapiens OX=9606 GN=DLG1	-0.0857235	0.44497	-0.0865675	0.761507	-0.204025	6.5986	-0.000844008	0.0011528
sp|Q92796-2|DLG3_HUMAN	DLG3	Isoform 2 of Disks large homolog 3 OS=Homo sapiens OX=9606 GN=DLG3	0.218745	0.97318	0.0699155	0.231159	0.0492802	0.310948	-0.148829	0.42466
sp|Q8TDM6|DLG5_HUMAN	DLG5	Disks large homolog 5 OS=Homo sapiens OX=9606 GN=DLG5 PE=1 SV=4	0.0944448	0.163202	0.117841	0.51358	-0.12519	1.14402	0.023396	0.0011528
sp|Q9Y2H0|DLGP4_HUMAN	DLGAP4	Disks large-associated protein 4 OS=Homo sapiens OX=9606 GN=DLGAP4 PE=1 SV=3	0.233893	0.268844	0.345605	0.985451	0.31012	1.59895	0.111712	0.025048
sp|Q15398|DLGP5_HUMAN	DLGAP5	Disks large-associated protein 5 OS=Homo sapiens OX=9606 GN=DLGAP5 PE=1 SV=2	0.27438	0.440205	0.241321	0.613495	0.152472	0.632995	-0.0330585	0.0011528
sp|P36957|ODO2_HUMAN	DLST	Dihydrolipoyllysine-residue succinyltransferase component of 2-oxoglutarate dehydrogenase complex, mitochondrial OS=Homo sapiens OX=9606 GN=DLST PE=1 SV=4	-0.0367883	0.0427526	-0.0213221	0.0574918	0.0439878	0.336863	0.0154663	0.0011528
sp|P56179-3|DLX6_HUMAN	DLX6	Isoform 3 of Homeobox protein DLX-6 OS=Homo sapiens OX=9606 GN=DLX6	-0.133665	0.103668	0.0111064	0.0105956	-0.261279	1.46365	0.144772	0.0752241
sp|Q9NW81-4|DMAC2_HUMAN	DMAC2	Isoform 4 of Distal membrane-arm assembly complex protein 2 OS=Homo sapiens OX=9606 GN=DMAC2	0.0909986	0.0810919	0.0416486	0.0729405	0.0229384	0.0819533	-0.04935	0.00921277
sp|Q9NPF5|DMAP1_HUMAN	DMAP1	DNA methyltransferase 1-associated protein 1 OS=Homo sapiens OX=9606 GN=DMAP1 PE=1 SV=1	0.113526	0.28999	0.06466	0.225035	0.0515699	0.356833	-0.0488657	0.0202946
tr|H0Y304|H0Y304_HUMAN	DMD	Dystrophin (Fragment) OS=Homo sapiens OX=9606 GN=DMD PE=1 SV=1	-0.110372	0.0585496	-0.201521	0.38676	-0.154627	0.551027	-0.0911486	0.0125176
sp|P11532|DMD_HUMAN	DMD	Dystrophin OS=Homo sapiens OX=9606 GN=DMD PE=1 SV=3	0.0355501	0.0233871	0.00475165	0.00488339	0.147378	1.01443	-0.0307985	0.0011528
sp|Q9Y222|DMTF1_HUMAN	DMTF1	Cyclin-D-binding Myb-like transcription factor 1 OS=Homo sapiens OX=9606 GN=DMTF1 PE=1 SV=1	-0.143538	0.0545682	0.0194799	0.0126064	0.460994	1.76867	0.163017	0.0289586
sp|Q08495|DEMA_HUMAN	DMTN	Dematin OS=Homo sapiens OX=9606 GN=DMTN PE=1 SV=3	-0.0156858	0.00234751	-0.114035	0.126694	-0.848767	4.72354	-0.0983491	0.0107112
sp|Q09019|DMWD_HUMAN	DMWD	Dystrophia myotonica WD repeat-containing protein OS=Homo sapiens OX=9606 GN=DMWD PE=1 SV=3	0.0683807	0.056837	-0.0663151	0.142668	-0.136782	0.899883	-0.134696	0.140204
tr|F5H269|F5H269_HUMAN	DMXL1	DmX-like protein 1 OS=Homo sapiens OX=9606 GN=DMXL1 PE=1 SV=1	-0.0547314	0.0568993	-0.00500665	0.00733724	-0.279373	3.4221	0.0497248	0.0165032
sp|Q8TDJ6-3|DMXL2_HUMAN	DMXL2	Isoform 3 of DmX-like protein 2 OS=Homo sapiens OX=9606 GN=DMXL2	0.146527	0.112027	0.327582	1.1092	-0.105583	0.367469	0.181055	0.120915
sp|P51530|DNA2_HUMAN	DNA2	DNA replication ATP-dependent helicase/nuclease DNA2 OS=Homo sapiens OX=9606 GN=DNA2 PE=1 SV=3	-0.0423656	0.0288548	-0.157104	0.561398	0.167378	1.23989	-0.114738	0.0984128
sp|Q9NVR5|KTU_HUMAN	DNAAF2	Protein kintoun OS=Homo sapiens OX=9606 GN=DNAAF2 PE=1 SV=2	0.00647497	0.000580269	0.0236823	0.0297572	0.252574	1.77395	0.0172074	0.0011528
sp|Q86Y56|DAAF5_HUMAN	DNAAF5	Dynein assembly factor 5, axonemal OS=Homo sapiens OX=9606 GN=DNAAF5 PE=1 SV=4	-0.0888829	0.361119	-0.0658177	0.390173	-0.0663677	0.824432	0.0230652	0.0071558
tr|A0A087WV07|A0A087WV07_HUMAN	DNAH10	Dynein heavy chain 10, axonemal OS=Homo sapiens OX=9606 GN=DNAH10 PE=1 SV=1	0.0437294	0.0194298	0.097341	0.1368	0.190251	0.799104	0.0536116	0.0014605
tr|A0A087WYC6|A0A087WYC6_HUMAN	DNAH11	Dynein heavy chain 11, axonemal OS=Homo sapiens OX=9606 GN=DNAH11 PE=1 SV=1	0.0494528	0.0225552	0.205894	0.425796	0.252184	1.18515	0.156441	0.0715907
tr|E9PG32|E9PG32_HUMAN	DNAH12	Dynein heavy chain 12, axonemal OS=Homo sapiens OX=9606 GN=DNAH12 PE=1 SV=2	0.0733792	0.0272665	0.144954	0.189753	-0.0644727	0.145871	0.0715744	0.00419548
sp|P31689|DNJA1_HUMAN	DNAJA1	DnaJ homolog subfamily A member 1 OS=Homo sapiens OX=9606 GN=DNAJA1 PE=1 SV=2	0.0752098	0.0459347	0.0697154	0.114636	0.394308	3.05338	-0.00549442	0.0011528
sp|O60884|DNJA2_HUMAN	DNAJA2	DnaJ homolog subfamily A member 2 OS=Homo sapiens OX=9606 GN=DNAJA2 PE=1 SV=1	0.0245765	0.0210417	0.0566471	0.162508	0.267687	3.29217	0.0320706	0.00585636
sp|Q96EY1|DNJA3_HUMAN	DNAJA3	DnaJ homolog subfamily A member 3, mitochondrial OS=Homo sapiens OX=9606 GN=DNAJA3 PE=1 SV=2	0.0270444	0.0204064	-0.019416	0.0345607	0.0317436	0.149331	-0.0464604	0.0107112
sp|P25685|DNJB1_HUMAN	DNAJB1	DnaJ homolog subfamily B member 1 OS=Homo sapiens OX=9606 GN=DNAJB1 PE=1 SV=4	0.0979005	0.302293	0.100594	0.587133	0.027371	0.194421	0.00269323	0.0011528
sp|Q9UBS4|DJB11_HUMAN	DNAJB11	DnaJ homolog subfamily B member 11 OS=Homo sapiens OX=9606 GN=DNAJB11 PE=1 SV=1	0.0717561	0.148838	0.119586	0.776683	-0.366326	10.2958	0.0478294	0.0273375
tr|J3KPS0|J3KPS0_HUMAN	DNAJB12	DnaJ (Hsp40) homolog, subfamily B, member 12, isoform CRA_c OS=Homo sapiens OX=9606 GN=DNAJB12 PE=1 SV=1	-0.00472256	0.000648387	0.0157638	0.028729	-0.00333178	0.0126568	0.0204864	0.0011528
sp|Q8TBM8|DJB14_HUMAN	DNAJB14	DnaJ homolog subfamily B member 14 OS=Homo sapiens OX=9606 GN=DNAJB14 PE=1 SV=1	0.0826619	0.0565314	0.0873241	0.162919	0.180686	1.02164	0.00466213	0.0011528
sp|P25686|DNJB2_HUMAN	DNAJB2	DnaJ homolog subfamily B member 2 OS=Homo sapiens OX=9606 GN=DNAJB2 PE=1 SV=3	0.02912	0.01692	0.0216889	0.0290768	0.358907	3.50253	-0.00743108	0.0011528
sp|Q9UDY4|DNJB4_HUMAN	DNAJB4	DnaJ homolog subfamily B member 4 OS=Homo sapiens OX=9606 GN=DNAJB4 PE=1 SV=1	0.159725	0.24019	0.213885	0.791039	0.405206	4.46092	0.0541598	0.00958133
sp|O75953-5|DNJB5_HUMAN	DNAJB5	Isoform 3 of DnaJ homolog subfamily B member 5 OS=Homo sapiens OX=9606 GN=DNAJB5	-0.18125	0.135772	-0.0581864	0.0636846	0.633609	3.86485	0.123064	0.0268089
sp|O75190-2|DNJB6_HUMAN	DNAJB6	Isoform B of DnaJ homolog subfamily B member 6 OS=Homo sapiens OX=9606 GN=DNAJB6	0.0642629	0.0288548	-0.0416832	0.0447119	0.135958	0.492909	-0.105946	0.0234096
sp|O75190|DNJB6_HUMAN	DNAJB6	DnaJ homolog subfamily B member 6 OS=Homo sapiens OX=9606 GN=DNAJB6 PE=1 SV=2	-0.0256351	0.0101316	0.0562953	0.0717927	0.755015	5.50307	0.0819305	0.0123683
tr|A0A0J9YX62|A0A0J9YX62_HUMAN	DNAJB6	DnaJ homolog subfamily B member 6 OS=Homo sapiens OX=9606 GN=DNAJB6 PE=1 SV=1	-0.022295	0.0131498	0.0211186	0.0312803	0.197627	1.55861	0.0434136	0.00625385
sp|Q9UBS3|DNJB9_HUMAN	DNAJB9	DnaJ homolog subfamily B member 9 OS=Homo sapiens OX=9606 GN=DNAJB9 PE=1 SV=1	0.138287	0.0456415	0.0379512	0.0252147	-0.344692	1.05144	-0.100335	0.0071558
sp|Q96KC8|DNJC1_HUMAN	DNAJC1	DnaJ homolog subfamily C member 1 OS=Homo sapiens OX=9606 GN=DNAJC1 PE=1 SV=1	0.0119458	0.00225759	0.0962901	0.138755	0.0847993	0.269501	0.0843444	0.0123683
sp|Q8IXB1|DJC10_HUMAN	DNAJC10	DnaJ homolog subfamily C member 10 OS=Homo sapiens OX=9606 GN=DNAJC10 PE=1 SV=2	0.0103832	0.00311971	0.00876809	0.0101671	0.148138	0.86108	-0.00161514	0.0011528
sp|Q9NVH1|DJC11_HUMAN	DNAJC11	DnaJ homolog subfamily C member 11 OS=Homo sapiens OX=9606 GN=DNAJC11 PE=1 SV=2	0.0597835	0.0427526	0.0336765	0.0565284	0.0718553	0.343786	-0.0261071	0.0011528
tr|S4R3E2|S4R3E2_HUMAN	DNAJC12	DnaJ homolog subfamily C member 12 OS=Homo sapiens OX=9606 GN=DNAJC12 PE=1 SV=1	0.195112	0.0673445	0.125113	0.0919868	-0.0831767	0.129491	-0.069999	0.0011528
sp|O75165|DJC13_HUMAN	DNAJC13	DnaJ homolog subfamily C member 13 OS=Homo sapiens OX=9606 GN=DNAJC13 PE=1 SV=5	-0.0651739	0.17734	-0.0651354	0.391267	0.54346	10.5817	3.84e-05	0.000260424
sp|Q9Y2G8|DJC16_HUMAN	DNAJC16	DnaJ homolog subfamily C member 16 OS=Homo sapiens OX=9606 GN=DNAJC16 PE=2 SV=3	0.111438	0.167127	0.0888751	0.270021	0.0656486	0.373849	-0.0225633	0.0011528
sp|Q9NVM6|DJC17_HUMAN	DNAJC17	DnaJ homolog subfamily C member 17 OS=Homo sapiens OX=9606 GN=DNAJC17 PE=1 SV=1	-0.0383391	0.0250925	0.0692912	0.144161	0.373544	4.27572	0.10763	0.0752241
sp|Q9H819|DJC18_HUMAN	DNAJC18	DnaJ homolog subfamily C member 18 OS=Homo sapiens OX=9606 GN=DNAJC18 PE=2 SV=1	0.115414	0.0685571	0.202718	0.421972	-0.238891	1.10613	0.0873039	0.0127732
sp|Q96DA6|TIM14_HUMAN	DNAJC19	Mitochondrial import inner membrane translocase subunit TIM14 OS=Homo sapiens OX=9606 GN=DNAJC19 PE=1 SV=3	0.0566892	0.0514261	0.0675038	0.186973	-0.470582	5.80967	0.0108146	0.0011528
sp|Q99543|DNJC2_HUMAN	DNAJC2	DnaJ homolog subfamily C member 2 OS=Homo sapiens OX=9606 GN=DNAJC2 PE=1 SV=4	-0.0307716	0.0254746	-0.0471565	0.115725	-0.0644381	0.405707	-0.0163849	0.0011528
sp|Q5F1R6-3|DJC21_HUMAN	DNAJC21	Isoform 3 of DnaJ homolog subfamily C member 21 OS=Homo sapiens OX=9606 GN=DNAJC21	0.0542798	0.0427526	-0.0912842	0.257787	-0.329012	3.42061	-0.145564	0.230836
tr|A0A0A0MT77|A0A0A0MT77_HUMAN	DNAJC24	DnaJ homolog subfamily C member 24 OS=Homo sapiens OX=9606 GN=DNAJC24 PE=1 SV=1	0.0593136	0.0193161	0.244731	0.345281	0.251874	0.748739	0.185418	0.0464374
sp|Q9H1X3-3|DJC25_HUMAN	DNAJC25	Isoform 3 of DnaJ homolog subfamily C member 25 OS=Homo sapiens OX=9606 GN=DNAJC25	0.0179506	0.00259946	-0.238773	0.361579	0.0685668	0.143853	-0.256724	0.128626
sp|Q9H1X3|DJC25_HUMAN	DNAJC25	DnaJ homolog subfamily C member 25 OS=Homo sapiens OX=9606 GN=DNAJC25 PE=1 SV=1	-0.10331	0.0365579	-0.0191034	0.0130217	0.0804253	0.169424	0.0842069	0.00686103
sp|Q13217|DNJC3_HUMAN	DNAJC3	DnaJ homolog subfamily C member 3 OS=Homo sapiens OX=9606 GN=DNAJC3 PE=1 SV=1	0.0460683	0.0427526	0.0287721	0.0643666	-0.0742352	0.508116	-0.0172962	0.0011528
sp|Q9H3Z4|DNJC5_HUMAN	DNAJC5	DnaJ homolog subfamily C member 5 OS=Homo sapiens OX=9606 GN=DNAJC5 PE=1 SV=1	0.0488731	0.0254746	0.00206418	0.00124693	-0.216459	1.20803	-0.0468089	0.0014605
sp|O75061-2|AUXI_HUMAN	DNAJC6	Isoform 2 of Putative tyrosine-protein phosphatase auxilin OS=Homo sapiens OX=9606 GN=DNAJC6	-0.127241	0.107102	-0.0621087	0.0927804	-0.545337	4.35458	0.0651323	0.010246
sp|Q99615|DNJC7_HUMAN	DNAJC7	DnaJ homolog subfamily C member 7 OS=Homo sapiens OX=9606 GN=DNAJC7 PE=1 SV=2	0.0151786	0.0170377	-0.0187333	0.0533872	-0.0780051	0.834804	-0.0339118	0.0123683
sp|O75937|DNJC8_HUMAN	DNAJC8	DnaJ homolog subfamily C member 8 OS=Homo sapiens OX=9606 GN=DNAJC8 PE=1 SV=2	-0.0115469	0.00952539	-0.0783021	0.291167	0.613998	8.57025	-0.0667552	0.0464374
sp|Q8WXX5|DNJC9_HUMAN	DNAJC9	DnaJ homolog subfamily C member 9 OS=Homo sapiens OX=9606 GN=DNAJC9 PE=1 SV=1	0.0266884	0.0228266	-0.0701104	0.21569	0.102026	0.800148	-0.0967988	0.105441
sp|Q4LDG9|DNAL1_HUMAN	DNAL1	Dynein light chain 1, axonemal OS=Homo sapiens OX=9606 GN=DNAL1 PE=1 SV=1	0.0525419	0.0228266	0.135785	0.210287	0.0853911	0.244393	0.0832427	0.0107112
sp|O96015|DNAL4_HUMAN	DNAL4	Dynein light chain 4, axonemal OS=Homo sapiens OX=9606 GN=DNAL4 PE=1 SV=1	-0.0889311	0.0661574	0.0138754	0.0166962	0.306194	2.21583	0.102806	0.0372411
sp|O00115|DNS2A_HUMAN	DNASE2	Deoxyribonuclease-2-alpha OS=Homo sapiens OX=9606 GN=DNASE2 PE=1 SV=2	-0.011733	0.00236735	-0.113403	0.212706	-0.31167	1.99024	-0.10167	0.0289586
tr|A0A0D9SFE4|A0A0D9SFE4_HUMAN	DNM1	Dynamin-1 OS=Homo sapiens OX=9606 GN=DNM1 PE=1 SV=1	0.121643	0.285697	0.0467349	0.122973	-0.449271	6.11691	-0.0749078	0.0585633
sp|O00429-2|DNM1L_HUMAN	DNM1L	Isoform 4 of Dynamin-1-like protein OS=Homo sapiens OX=9606 GN=DNM1L	0.103673	0.559004	0.0226694	0.0912672	-0.228053	4.97062	-0.0810033	0.295245
sp|P50570|DYN2_HUMAN	DNM2	Dynamin-2 OS=Homo sapiens OX=9606 GN=DNM2 PE=1 SV=2	0.0597675	0.0993592	0.136506	0.921138	-0.15296	2.08228	0.0767384	0.110479
sp|P50570-2|DYN2_HUMAN	DNM2	Isoform 2 of Dynamin-2 OS=Homo sapiens OX=9606 GN=DNM2	0.0474701	0.0228266	0.164113	0.342067	0.102792	0.367469	0.116642	0.034097
sp|Q9UQ16-4|DYN3_HUMAN	DNM3	Isoform 4 of Dynamin-3 OS=Homo sapiens OX=9606 GN=DNM3	0.0596621	0.0723559	0.0195733	0.0411521	-0.117211	1.09721	-0.0400888	0.0112506
sp|Q6XZF7|DNMBP_HUMAN	DNMBP	Dynamin-binding protein OS=Homo sapiens OX=9606 GN=DNMBP PE=1 SV=1	0.0026082	0.000157901	0.00216883	0.00237793	-0.15914	1.61394	-0.000439369	0.000369121
sp|P26358|DNMT1_HUMAN	DNMT1	DNA (cytosine-5)-methyltransferase 1 OS=Homo sapiens OX=9606 GN=DNMT1 PE=1 SV=2	-0.0148389	0.00225966	-0.0960465	0.101887	-0.257965	0.939435	-0.0812076	0.0071558
sp|P26358-2|DNMT1_HUMAN	DNMT1	Isoform 2 of DNA (cytosine-5)-methyltransferase 1 OS=Homo sapiens OX=9606 GN=DNMT1	-0.0585568	0.0228266	-0.108981	0.132273	-0.132439	0.391712	-0.0504242	0.0011528
[truncated: 6,837 more rows]

## Sheet: summed_input
Protein Id	Gene Symbol	Description	Group ID	Number of peptides	Collapsed	Parsimony	126_WT_1	127n_WT_2	127c_WT_3	128n_ARMC1.KO_1	128c_ARMC1.KO_2	129n_ARMC1.KO_3	129c_ARMC1.rescue_1	130n_ARMC1.rescue_2	130c_ARMC1.rescue_3	131n_dCTD.rescue_1	131c_dCTD.rescue_2	132n_dCTD.rescue_3	132c_ARMC10.KO_1	133n_ARMC10.KO_2	133c_ARMC10.KO_3	134n_SLC25A46.KO_1	134c_SLC25A46.KO_2	135n_SLC25A46.KO_3
sp|P01023|A2MG_HUMAN	A2M	Alpha-2-macroglobulin OS=Homo sapiens OX=9606 GN=A2M PE=1 SV=3	3388	2	C	UR	136.456	106.801	116.801	168.441	145.663	133.057	292.801	323.107	168.483	275.647	232.53	224.458	141.944	140.736	119.728	242.338	271.528	159.724
sp|Q9NRG9|AAAS_HUMAN	AAAS	Aladin OS=Homo sapiens OX=9606 GN=AAAS PE=1 SV=1	3880	14	C	UR	654.728	671.524	661.904	723.754	725.663	765.322	724.454	717.176	757.61	741.6	699.856	677.992	729.34	728.492	709.986	635.205	647.387	628.604
sp|Q86V21|AACS_HUMAN	AACS	Acetoacetyl-CoA synthetase OS=Homo sapiens OX=9606 GN=AACS PE=1 SV=1	3069	14	C	UR	1090.76	1128.94	1084.91	1057.03	947.884	964.315	1211.13	1138.03	887.814	1003.28	1089.47	984.675	1326.11	1223.73	1238.83	1183.77	1230.94	1236.73
sp|Q6PD74|AAGAB_HUMAN	AAGAB	Alpha- and gamma-adaptin-binding protein p34 OS=Homo sapiens OX=9606 GN=AAGAB PE=1 SV=1	2983	5	C	UR	366.519	360.925	363.199	395.476	383.099	334.519	368.622	354.748	372.999	404.258	416.903	403.132	347.64	366.573	341.72	319.587	318.568	310.651
tr|A0A096LP25|A0A096LP25_HUMAN	AAK1	AP2-associated protein kinase 1 (Fragment) OS=Homo sapiens OX=9606 GN=AAK1 PE=1 SV=1	1813	6	C	UR	551.051	494.992	498.993	410.921	390.385	413.244	458.348	411.351	416.499	490.989	482.637	414.052	412.251	403.998	434.035	386.358	396.961	423.207
sp|Q2M2I8|AAK1_HUMAN	AAK1	AP2-associated protein kinase 1 OS=Homo sapiens OX=9606 GN=AAK1 PE=1 SV=3	1813	8	C	UR	230.016	239.149	237.916	168.979	163.494	164.753	218.079	211.452	166.758	210.297	221.837	179.065	199.691	181.657	183.286	164.958	183.922	178.597
tr|E9PNP3|E9PNP3_HUMAN	AAMDC	Mth938 domain-containing protein OS=Homo sapiens OX=9606 GN=AAMDC PE=1 SV=1	5691	9	C	UR	2282.16	1850.53	1855	1266.58	1240.61	1136.03	1503.93	1466.93	1349.03	1459.27	1041.31	1388.27	1400	1341.16	1455.78	1540.3	1714.75	1864.58
tr|C9JEH3|C9JEH3_HUMAN	AAMP	Angio-associated migratory cell protein OS=Homo sapiens OX=9606 GN=AAMP PE=1 SV=1	3587	15	C	UR	2055.48	1927.82	1671.19	1249.93	1868.7	1313.31	1385.13	1274.93	1315.35	1174.45	1218.92	1210.05	1759.21	1766.27	1479.27	1843.93	1930.82	1996.57
sp|Q9Y312|AAR2_HUMAN	AAR2	Protein AAR2 homolog OS=Homo sapiens OX=9606 GN=AAR2 PE=1 SV=2	5996	12	C	UR	879.071	820.706	785.474	1010.58	1059.32	1006.22	1067.12	994.246	1021.1	1042.36	1065.43	1038.97	842.977	830.136	867.035	889.11	847.12	868.594
sp|P49588|SYAC_HUMAN	AARS	Alanine--tRNA ligase, cytoplasmic OS=Homo sapiens OX=9606 GN=AARS PE=1 SV=2	1105	60	C	UR	5056.28	5005.83	5164.53	3645.93	3648.01	3988.17	3837.24	3663.6	3686.18	3677.94	3655.05	3650.09	5530.15	4820.2	5814.77	5804.16	5852.15	5985.43
sp|Q5JTZ9|SYAM_HUMAN	AARS2	Alanine--tRNA ligase, mitochondrial OS=Homo sapiens OX=9606 GN=AARS2 PE=1 SV=1	253	30	C	UR	1271.15	1220.6	1368.25	1499.26	1479.79	1442.77	1435.33	1544.72	1507.72	1509.41	1371.51	1411.95	1426.63	1430.17	1325.78	1390.4	1377.8	1293.62
sp|Q9BTE6-3|AASD1_HUMAN	AARSD1	Isoform 3 of Alanyl-tRNA editing protein Aarsd1 OS=Homo sapiens OX=9606 GN=AARSD1	2585	8	C	UR	377.73	396.341	355.828	322.548	337.522	371.93	327.81	333.291	345.773	351.529	351.647	358.438	315.86	280.675	325.513	296.559	289.182	290.591
sp|Q4L235|ACSF4_HUMAN	AASDH	Beta-alanine-activating enzyme OS=Homo sapiens OX=9606 GN=AASDH PE=1 SV=3	6771	1	C	UR	16.8725	26.5903	15.6756	11.0201	15.6663	19.8085	14.9055	14.1891	11.0801	15.3251	13.918	13.8087	12.9112	17.7966	19.5912	19.1073	19.4111	16.2748
sp|Q9NRN7|ADPPT_HUMAN	AASDHPPT	L-aminoadipate-semialdehyde dehydrogenase-phosphopantetheinyl transferase OS=Homo sapiens OX=9606 GN=AASDHPPT PE=1 SV=2	1379	18	C	UR	1043.68	1048.62	971.187	834.837	943.41	797.442	894.364	920.721	861.307	868.495	971.73	868.93	813.101	746.232	830.148	813.276	825.533	890.236
sp|Q9UDR5|AASS_HUMAN	AASS	Alpha-aminoadipic semialdehyde synthase, mitochondrial OS=Homo sapiens OX=9606 GN=AASS PE=1 SV=1	1158	37	C	UR	2225.34	2124.29	2341.58	3004.9	3023.19	3132.67	3115.11	3328.59	3158.04	3123.57	2819.83	3080.04	2437.43	2525.14	2278.82	2797.49	2659.37	2333.89
sp|Q9NY61|AATF_HUMAN	AATF	Protein AATF OS=Homo sapiens OX=9606 GN=AATF PE=1 SV=1	2466	15	C	UR	1127.09	1093.6	1177.62	1056.82	1064.91	986.541	1101.35	1077.43	1109.43	1100.08	1055.1	1022.45	1125.99	1236.43	1093.98	1174.16	1155.9	1037.46
tr|H3BRN4|H3BRN4_HUMAN	ABAT	4-aminobutyrate aminotransferase, mitochondrial OS=Homo sapiens OX=9606 GN=ABAT PE=1 SV=1	6013	8	C	UR	287.044	275.133	316.1	524.222	537.273	515.05	636.795	667.952	572.164	691.456	643.392	591.484	700.511	736.683	694.314	1148.8	1111.22	1008.65
tr|A0A087WXK5|A0A087WXK5_HUMAN	ABCA2	ATP-binding cassette sub-family A member 2 OS=Homo sapiens OX=9606 GN=ABCA2 PE=1 SV=1	7735	2	C	UR	45.28	32.4567	34.7081	41.0051	43.839	39.2467	37.6011	37.5704	34.2838	36.5189	36.8675	36.4191	37.4599	41.2541	31.6576	34.0079	35.0548	28.6563
sp|Q99758|ABCA3_HUMAN	ABCA3	ATP-binding cassette sub-family A member 3 OS=Homo sapiens OX=9606 GN=ABCA3 PE=1 SV=2	2175	8	C	UR	143.01	146.942	176.87	201.778	176.755	203.761	176.243	204.183	171.817	186.03	179.21	199.202	170.988	166.265	193.286	221.44	190.751	189.022
sp|P08183|MDR1_HUMAN	ABCB1	Multidrug resistance protein 1 OS=Homo sapiens OX=9606 GN=ABCB1 PE=1 SV=3	1639	22	C	UR	701.718	717.652	781.178	1618.82	1548.77	1533.97	1661.52	1772.38	1655.37	1791.03	1812.36	1752.63	1834.53	1784.26	1747.21	1540.99	1497.13	1483.58
sp|Q9NRK6|ABCBA_HUMAN	ABCB10	ATP-binding cassette sub-family B member 10, mitochondrial OS=Homo sapiens OX=9606 GN=ABCB10 PE=1 SV=2	563	24	C	UR	1680.13	1688.72	1732.54	2391.95	2377.72	2219.16	1901.01	2423.68	2246.2	2398.96	1985.58	2088.16	2744.7	2763.05	2553.68	1837.74	1773.64	1627.18
sp|Q9NP58|ABCB6_HUMAN	ABCB6	ATP-binding cassette sub-family B member 6, mitochondrial OS=Homo sapiens OX=9606 GN=ABCB6 PE=1 SV=1	3436	4	C	UR	105.914	118.946	116.853	140.885	121.957	157.78	131.214	153.18	140.866	158.07	152.995	149.068	212.125	202.713	232.054	220.419	210.961	195.328
sp|O75027-2|ABCB7_HUMAN	ABCB7	Isoform 2 of ATP-binding cassette sub-family B member 7, mitochondrial OS=Homo sapiens OX=9606 GN=ABCB7	918	11	C	UR	761.129	795.044	905.86	972.674	976.277	960.089	778.666	971.18	921.769	1016.28	832.293	873.045	1024	1080.66	940.356	988.043	937.153	913.716
sp|Q9NUT2|ABCB8_HUMAN	ABCB8	ATP-binding cassette sub-family B member 8, mitochondrial OS=Homo sapiens OX=9606 GN=ABCB8 PE=1 SV=3	563	4	C	UR	152.953	151.338	158.055	186.477	158.213	189.623	138.213	187.743	172.147	198.744	167.64	167.812	145.842	144.05	139.182	183.459	153.504	159.135
sp|P33527|MRP1_HUMAN	ABCC1	Multidrug resistance-associated protein 1 OS=Homo sapiens OX=9606 GN=ABCC1 PE=1 SV=3	1153	30	C	UR	1343.5	1389.26	1490.42	1751.31	1697.23	1740.17	1467.4	1741.94	1700.63	1760.7	1511.58	1606.25	2018.5	1971.73	1940.46	2179.76	2104.46	1935.2
sp|Q5T3U5|MRP7_HUMAN	ABCC10	Multidrug resistance-associated protein 7 OS=Homo sapiens OX=9606 GN=ABCC10 PE=1 SV=1	2632	4	C	UR	217.63	193.879	210.042	172.022	157.612	186.874	177.479	199.817	193.503	178.176	160.788	156.125	178.378	170.329	183.073	165.845	170.725	158.466
sp|O15438-4|MRP3_HUMAN	ABCC3	Isoform 4 of Canalicular multispecific organic anion transporter 2 OS=Homo sapiens OX=9606 GN=ABCC3	1153	2	C	UR	194.001	39.7811	39.6998	45.099	49.5201	42.9756	48.6203	54.3491	45.6305	115.825	53.4757	47.0502	54.585	51.765	49.9965	57.887	51.6013	52.6549
sp|O15439|MRP4_HUMAN	ABCC4	Multidrug resistance-associated protein 4 OS=Homo sapiens OX=9606 GN=ABCC4 PE=1 SV=3	563	24	C	UR	879.373	868.588	897.792	1343.72	1310.51	1317.07	1123.93	1330.02	1345.76	1376.39	1160.46	1197.2	1051.91	1079.84	1084.72	1054.93	1042.74	1002.06
sp|O15440|MRP5_HUMAN	ABCC5	Multidrug resistance-associated protein 5 OS=Homo sapiens OX=9606 GN=ABCC5 PE=1 SV=2	5542	6	C	UR	174.743	183.403	180.28	214.164	212.935	183.636	219.763	236.001	216.946	227	220.019	214.338	140.028	162.791	147.525	149.217	171.977	151.221
sp|P33897|ABCD1_HUMAN	ABCD1	ATP-binding cassette sub-family D member 1 OS=Homo sapiens OX=9606 GN=ABCD1 PE=1 SV=2	4690	3	C	UR	102.381	116.063	119.229	103.215	95.0401	94.4624	90.6927	101.505	96.4842	98.7094	90.7766	93.8887	112.318	128.438	112.298	111.612	105.28	105.439
sp|P28288|ABCD3_HUMAN	ABCD3	ATP-binding cassette sub-family D member 3 OS=Homo sapiens OX=9606 GN=ABCD3 PE=1 SV=1	4516	31	C	UR	2323.55	2340.03	2455.08	2366.13	2449.21	2310.12	2009.43	2165.59	2423.42	2134.49	2083.24	2189.24	2718	2653.77	2553.8	2264.6	2263.68	1980.87
tr|H0Y990|H0Y990_HUMAN	ABCE1	ATP-binding cassette sub-family E member 1 (Fragment) OS=Homo sapiens OX=9606 GN=ABCE1 PE=1 SV=1	875	1	C	UR	46.339	47.3072	42.2263	44.7729	32.2129	37.7629	39.8701	35.3214	39.8876	40.5936	42.5458	31.2077	37.5164	32.9604	38.7854	33.9698	32.917	36.3999
sp|P61221|ABCE1_HUMAN	ABCE1	ATP-binding cassette sub-family E member 1 OS=Homo sapiens OX=9606 GN=ABCE1 PE=1 SV=1	875	29	C	UR	2346.96	2559.28	2451.33	2119.7	2107.31	2107.34	2192.7	2108.67	2135.1	1873.86	2160.78	2091.47	2090.91	1925.68	2059.77	1943.8	2027.04	2087.05
sp|Q8NE71|ABCF1_HUMAN	ABCF1	ATP-binding cassette sub-family F member 1 OS=Homo sapiens OX=9606 GN=ABCF1 PE=1 SV=2	288	31	C	UR	2311.11	2492.13	2064.1	2578.97	3299.09	2652.81	2520.75	2999.15	2714.54	3106.61	2510.64	2789.58	2268.23	2396.8	2458.43	2464.84	2641.92	2995.11
sp|Q9UG63-2|ABCF2_HUMAN	ABCF2	Isoform 2 of ATP-binding cassette sub-family F member 2 OS=Homo sapiens OX=9606 GN=ABCF2	5398	47	C	UR	5216.34	5423.78	4683.96	3574.65	3793.42	3404.87	3425.89	3514.85	3679.04	3547.91	3344.96	3462.15	2299.48	2228.63	2287.73	3167.16	3262.73	3255.02
sp|Q9NUQ8|ABCF3_HUMAN	ABCF3	ATP-binding cassette sub-family F member 3 OS=Homo sapiens OX=9606 GN=ABCF3 PE=1 SV=2	1171	17	C	UR	1208.07	878.567	777.316	1029.26	1006.16	982.75	960.515	968.898	938.866	1321.58	1076.02	1026.79	712.102	658.869	720.124	760.806	760.398	836.249
sp|Q9UNQ0|ABCG2_HUMAN	ABCG2	ATP-binding cassette sub-family G member 2 OS=Homo sapiens OX=9606 GN=ABCG2 PE=1 SV=3	1234	2	C	UR	66.5704	58.6026	59.9097	69.6275	59.3993	61.8402	66.8286	72.1162	68.4324	71.6483	63.7692	56.8751	58.9949	54.2302	49.5332	52.9802	51.8268	47.2736
sp|Q9NUJ1|ABHDA_HUMAN	ABHD10	Mycophenolic acid acyl-glucuronide esterase, mitochondrial OS=Homo sapiens OX=9606 GN=ABHD10 PE=1 SV=1	2230	11	C	UR	501.692	441.178	490.237	327.238	348.564	322.982	333.523	369.892	338.365	376.002	322.592	343.48	413.887	438.326	388.999	449.375	402.632	375.601
sp|Q8NFV4|ABHDB_HUMAN	ABHD11	Protein ABHD11 OS=Homo sapiens OX=9606 GN=ABHD11 PE=1 SV=1	2093	5	C	UR	477.967	417.526	416.824	431.326	455.555	394.744	483.253	529.175	420.927	492.908	461.803	461.8	487.8	500.031	426.915	482.642	452.422	431.87
sp|Q8N2K0-2|ABD12_HUMAN	ABHD12	Isoform 2 of Monoacylglycerol lipase ABHD12 OS=Homo sapiens OX=9606 GN=ABHD12	5710	7	C	UR	336.642	320.919	343.754	372.898	359.983	338.85	297.661	403.985	334.476	441.798	305.273	324.795	432.036	461.947	398.703	380.414	373.827	345.673
sp|Q7L211|ABHDD_HUMAN	ABHD13	Protein ABHD13 OS=Homo sapiens OX=9606 GN=ABHD13 PE=2 SV=1	578	2	C	UR	5.27737	4.63387	11.0806	25.7538	21.6989	27.796	29.8623	28.7071	22.1152	24.6942	24.1043	26.3355	21.6139	19.5382	19.5369	27.7644	23.43	17.4166
tr|A0A1B0GW23|A0A1B0GW23_HUMAN	ABHD14A-ACY1	ABHD14A-ACY1 readthrough (Fragment) OS=Homo sapiens OX=9606 GN=ABHD14A-ACY1 PE=4 SV=1	3481	12	C	UR	504.14	553.474	525.49	576.513	550.713	570.505	606.779	660.314	524.083	601.24	657.259	636.247	424.676	388.485	436.386	434.105	405.661	423.902
sp|Q96IU4|ABHEB_HUMAN	ABHD14B	Protein ABHD14B OS=Homo sapiens OX=9606 GN=ABHD14B PE=1 SV=1	3409	7	C	UR	941.348	937.727	887.415	462.063	454.15	474.462	529.081	481.207	496.237	453.175	499.343	447.819	349.01	312.183	375.869	377.891	420.126	445.032
tr|A0A0G2JJD3|A0A0G2JJD3_HUMAN	ABHD16A	HLA-B associated transcript 5, isoform CRA_b OS=Homo sapiens OX=9606 GN=ABHD16A PE=1 SV=1	2474	6	C	UR	315.37	349.944	355.522	407.354	383.948	368.558	338.322	397.463	392.929	400.883	344.159	354.787	419.497	393.989	395.274	416.087	411.264	391.079
sp|Q5VST6|AB17B_HUMAN	ABHD17B	Alpha/beta hydrolase domain-containing protein 17B OS=Homo sapiens OX=9606 GN=ABHD17B PE=1 SV=1	3993	6	C	UR	194.357	192.284	220.451	189.945	212.961	221.582	246.846	222.647	209.741	262.103	261.147	249.129	255.206	243.001	189.744	249.632	231.82	226.152
sp|Q8WU67|ABHD3_HUMAN	ABHD3	Phospholipase ABHD3 OS=Homo sapiens OX=9606 GN=ABHD3 PE=1 SV=2	3932	3	C	UR	208.549	200.851	254.656	142.715	152.816	147.129	140.696	176.472	147.984	217.807	143.837	151.919	157.5	163.005	159.236	142.52	134.038	122.321
sp|Q9BV23|ABHD6_HUMAN	ABHD6	Monoacylglycerol lipase ABHD6 OS=Homo sapiens OX=9606 GN=ABHD6 PE=1 SV=1	6644	5	C	UR	167.42	196.233	200.496	181.025	195.745	193.054	185.377	220.516	194.763	207.468	185.544	187.968	181.534	176.098	163.648	176.977	194.842	157.572
sp|Q8IZP0|ABI1_HUMAN	ABI1	Abl interactor 1 OS=Homo sapiens OX=9606 GN=ABI1 PE=1 SV=4	2348	10	C	UR	616.933	570.344	635.902	665.806	671.491	701.246	688.969	657.161	669.967	691.63	708.629	673.273	684.633	680.973	715.154	743.75	760.218	816.908
sp|Q9NYB9|ABI2_HUMAN	ABI2	Abl interactor 2 OS=Homo sapiens OX=9606 GN=ABI2 PE=1 SV=1	2348	10	C	UR	521.764	468.548	475.541	476.009	477.726	468.953	448.087	444.296	477.799	468.251	457.872	461.785	487.432	460.63	461.482	470.226	496.57	471.727
sp|P00519-2|ABL1_HUMAN	ABL1	Isoform IB of Tyrosine-protein kinase ABL1 OS=Homo sapiens OX=9606 GN=ABL1	378	9	C	UR	315.512	321.041	321.598	291.556	298.495	315.344	297.089	263.398	304.55	321.769	320.723	336.612	278.123	261.284	292.715	307.416	306.132	344.929
sp|P42684|ABL2_HUMAN	ABL2	Tyrosine-protein kinase ABL2 OS=Homo sapiens OX=9606 GN=ABL2 PE=1 SV=1	378	10	C	UR	544.067	522.653	512.572	537.728	493.936	501.942	460.95	487.511	485.862	521.13	458.56	500.993	442.856	414.258	473.808	446.487	433.742	437.762
sp|P42684-5|ABL2_HUMAN	ABL2	Isoform 5 of Tyrosine-protein kinase ABL2 OS=Homo sapiens OX=9606 GN=ABL2	378	1	C	UR	61.9511	58.9654	58.176	40.7161	37.2149	41.2446	40.9386	37.7863	37.6781	40.9027	44.4295	30.9733	41.9579	43.2685	44.3096	39.4786	37.1717	42.783
tr|A0A3B3IS55|A0A3B3IS55_HUMAN	ABLIM1	Actin-binding LIM protein 1 OS=Homo sapiens OX=9606 GN=ABLIM1 PE=4 SV=1	2178	17	C	UR	820.779	838.427	800.34	1204.54	1241.49	1184.36	1203.85	1144.94	1146.46	1048.52	1082.8	1078.18	1212.35	1210.97	1265.07	1140.94	1160.81	1202.11
tr|I3L4Y1|I3L4Y1_HUMAN	ABR	Active breakpoint cluster region-related protein (Fragment) OS=Homo sapiens OX=9606 GN=ABR PE=4 SV=2	1146	6	C	UR	154.374	103.115	129.432	473.529	479.563	429.715	395.479	388.763	428.017	447.276	411.013	425.477	424.991	436.335	417.001	406.978	408.641	382.391
tr|A0A1C7CYZ0|A0A1C7CYZ0_HUMAN	ABR	Active breakpoint cluster region-related protein OS=Homo sapiens OX=9606 GN=ABR PE=1 SV=1	1146	19	C	UR	650.014	647.5	671.738	1043.18	1028.89	1067.92	1021.69	1000.27	1016.8	1020.63	1035.49	1086.17	951.623	882.596	917.723	990.125	1027.93	1000.19
sp|Q6UWZ7|ABRX1_HUMAN	ABRAXAS1	BRCA1-A complex subunit Abraxas 1 OS=Homo sapiens OX=9606 GN=ABRAXAS1 PE=1 SV=2	6116	3	C	UR	538.741	457.304	458.201	221.005	216.526	249.511	205.182	220.703	235.721	245.964	205.621	213.002	202.012	227.617	216.251	229.264	234.343	220.431
sp|Q15018|ABRX2_HUMAN	ABRAXAS2	BRISC complex subunit Abraxas 2 OS=Homo sapiens OX=9606 GN=ABRAXAS2 PE=1 SV=2	2183	9	C	UR	288.528	284.206	290.341	259.46	271.747	250.779	254.502	250.579	236.779	261.831	245.474	266.782	229.708	212.69	236.938	252.794	255.17	277.241
sp|Q9ULW3|ABT1_HUMAN	ABT1	Activator of basal transcription 1 OS=Homo sapiens OX=9606 GN=ABT1 PE=1 SV=1	9	10	C	UR	1236.18	1236.87	1161.26	906.803	879.681	866.443	847.573	922.974	962.142	846.713	898.871	920.379	974.461	1005.95	910.524	943.209	1033.86	992.87
sp|P09110|THIK_HUMAN	ACAA1	3-ketoacyl-CoA thiolase, peroxisomal OS=Homo sapiens OX=9606 GN=ACAA1 PE=1 SV=2	1111	12	C	UR	1514.77	1327.59	1420.75	1236.15	1138.07	1224.06	1106.23	1122.92	1193.5	1196.6	1101.7	1173.21	918.718	913.266	888.125	1303.32	1281.13	1200.11
tr|K7ER88|K7ER88_HUMAN	ACAA2	3-ketoacyl-CoA thiolase, mitochondrial (Fragment) OS=Homo sapiens OX=9606 GN=ACAA2 PE=1 SV=1	412	1	C	UR	8.88651	8.69411	2.57807	7.86185	8.48601	5.59754	13.6022	8.2227	11.7471	11.1735	7.81193	10.0606	11.6592	11.0146	5.66576	7.45305	9.65371	6.35851
sp|P42765|THIM_HUMAN	ACAA2	3-ketoacyl-CoA thiolase, mitochondrial OS=Homo sapiens OX=9606 GN=ACAA2 PE=1 SV=2	412	30	C	UR	1309.13	1234.74	1333.81	3067.58	2996.61	2781.35	2998.82	3144.16	2737.86	3388.68	3012.68	2973.47	3150.97	3240.51	2979.12	2742.69	2690.71	2537.18
sp|Q13085-4|ACACA_HUMAN	ACACA	Isoform 4 of Acetyl-CoA carboxylase 1 OS=Homo sapiens OX=9606 GN=ACACA	2037	65	C	UR	3506.26	3466.66	3321.23	3798.35	3706.2	3605.85	3866.33	3715.89	3635.98	3635.7	3734.57	3632.75	3981.9	3760.21	3856.03	3708.11	3777.73	3869.77
sp|Q6JQN1-5|ACD10_HUMAN	ACAD10	Isoform 5 of Acyl-CoA dehydrogenase family member 10 OS=Homo sapiens OX=9606 GN=ACAD10	55	10	C	UR	423.527	386.729	417.22	331.208	285.609	297.603	379.424	370.983	311.199	369.323	313.673	328.266	393.688	407.153	407.977	359.524	344.286	306.813
sp|Q709F0|ACD11_HUMAN	ACAD11	Acyl-CoA dehydrogenase family member 11 OS=Homo sapiens OX=9606 GN=ACAD11 PE=1 SV=3	2530	10	C	UR	463.789	470.293	490.011	495.215	469.021	527.378	440.508	471.698	494.814	482.147	433.721	508.225	548.172	550.192	514.533	508.993	461.566	439.066
sp|Q9UKU7|ACAD8_HUMAN	ACAD8	Isobutyryl-CoA dehydrogenase, mitochondrial OS=Homo sapiens OX=9606 GN=ACAD8 PE=1 SV=1	4890	6	C	UR	679.46	708.715	777.687	422.815	424.619	437.083	482.736	517.503	445.694	532.563	504.254	486.881	457.058	455.29	408.175	358.091	355.416	340.728
sp|Q9H845|ACAD9_HUMAN	ACAD9	Acyl-CoA dehydrogenase family member 9, mitochondrial OS=Homo sapiens OX=9606 GN=ACAD9 PE=1 SV=1	3342	25	C	UR	1575.1	1658.41	1775.34	1647.31	1804.82	1719.41	1650.8	1764.09	1660.98	1510.1	1511.58	1534.01	1762.6	1815.5	1590.38	1734.96	1594.37	1497.78
sp|P28330|ACADL_HUMAN	ACADL	Long-chain specific acyl-CoA dehydrogenase, mitochondrial OS=Homo sapiens OX=9606 GN=ACADL PE=1 SV=2	2961	2	C	UR	68.5987	60.2604	46.771	69.8874	65.1298	72.4136	69.203	69.0268	68.1594	86.1655	76.0612	76.7794	72.2767	71.1848	61.7881	78.4082	68.6751	67.2025
tr|Q5T4U5|Q5T4U5_HUMAN	ACADM	Acyl-Coenzyme A dehydrogenase, C-4 to C-12 straight chain, isoform CRA_a OS=Homo sapiens OX=9606 GN=ACADM PE=1 SV=1	673	23	C	UR	3666.12	3526.06	3747.26	2324.02	2197.67	2324.31	2350.02	2573.09	2344.84	2646.39	2290.23	2188.67	2413.84	2437.63	2376.4	2579.03	2479.84	2386.17
sp|P16219|ACADS_HUMAN	ACADS	Short-chain specific acyl-CoA dehydrogenase, mitochondrial OS=Homo sapiens OX=9606 GN=ACADS PE=1 SV=1	1151	7	C	UR	321.055	340.951	358.723	209.452	198.471	223.931	259.761	290.5	216.037	274.759	290.892	261.378	254.852	250.395	252.97	210.364	213.342	198.347
sp|P45954|ACDSB_HUMAN	ACADSB	Short/branched chain specific acyl-CoA dehydrogenase, mitochondrial OS=Homo sapiens OX=9606 GN=ACADSB PE=1 SV=1	880	22	C	UR	1452.13	1303.61	1332.2	1801.8	1843.37	1694.79	1710.2	1878.16	1759.97	1918.85	1626.83	1574.07	2023.51	2062.63	1880.07	2473.28	2363.99	2187.83
sp|P49748-3|ACADV_HUMAN	ACADVL	Isoform 3 of Very long-chain specific acyl-CoA dehydrogenase, mitochondrial OS=Homo sapiens OX=9606 GN=ACADVL	1748	27	C	UR	1120.23	978.336	1000.88	1431.54	1376.74	1233.05	1850.79	1884.1	1268.18	1815.72	1649.5	1291.72	1915.32	1996.33	1635.17	1690.74	1574.88	1399.13
sp|Q15057|ACAP2_HUMAN	ACAP2	Arf-GAP with coiled-coil, ANK repeat and PH domain-containing protein 2 OS=Homo sapiens OX=9606 GN=ACAP2 PE=1 SV=3	3032	16	C	UR	770.014	699.553	723.099	900.24	861.695	910.914	901.628	875.636	910.44	928.985	931.241	871.652	637.425	597.291	656.999	690.659	710.752	684.279
sp|Q96P50|ACAP3_HUMAN	ACAP3	Arf-GAP with coiled-coil, ANK repeat and PH domain-containing protein 3 OS=Homo sapiens OX=9606 GN=ACAP3 PE=1 SV=2	5827	1	C	UR	7.51095	6.93094	6.88638	7.65574	9.24055	11.4848	8.34226	12.3676	7.62182	11.6726	9.49595	10.3167	3.52795	7.82443	7.53936	10.7406	6.71561	6.42244
tr|E9PKF3|E9PKF3_HUMAN	ACAT1	Acetyl-CoA acetyltransferase, mitochondrial (Fragment) OS=Homo sapiens OX=9606 GN=ACAT1 PE=1 SV=1	4299	1	C	UR	7.66557	17.0585	14.3561	16.7325	13.0261	11.6342	10.3052	16.4645	8.65224	12.0589	13.7049	13.6202	13.3433	10.639	16.6213	14.0911	12.7481	14.7623
sp|P24752|THIL_HUMAN	ACAT1	Acetyl-CoA acetyltransferase, mitochondrial OS=Homo sapiens OX=9606 GN=ACAT1 PE=1 SV=1	4299	45	C	UR	2960.93	2772.43	3115.67	3009.22	2951.77	2889.98	2836.97	3003.67	2967.38	3283.33	2920.19	2867.57	2916.06	2911.2	2906.93	3016.42	2856.85	2751.05
sp|Q9BWD1-2|THIC_HUMAN	ACAT2	Isoform 2 of Acetyl-CoA acetyltransferase, cytosolic OS=Homo sapiens OX=9606 GN=ACAT2	1717	10	C	UR	450.368	429.342	440.144	496.971	542.333	497.99	479.693	429.1	497.405	463.969	472.82	466.116	501.305	431.65	488.572	421.508	435.042	467.802
sp|Q9H3P7|GCP60_HUMAN	ACBD3	Golgi resident protein GCP60 OS=Homo sapiens OX=9606 GN=ACBD3 PE=1 SV=4	4052	23	C	UR	1051.44	1094.18	1035.73	1023.69	1042.55	1009.34	1119.46	1040.74	1034.79	1078.01	1114.65	1045.12	1068.21	1081.39	1026.23	881.961	881.018	888.421
sp|Q5T8D3-3|ACBD5_HUMAN	ACBD5	Isoform 3 of Acyl-CoA-binding domain-containing protein 5 OS=Homo sapiens OX=9606 GN=ACBD5	5101	12	C	UR	441.348	407.937	464.98	716.478	668.431	691.087	631.056	640.028	700.695	610.748	644.297	664.91	760.207	762.099	678.328	825.151	773.463	743.866
sp|Q9BR61|ACBD6_HUMAN	ACBD6	Acyl-CoA-binding domain-containing protein 6 OS=Homo sapiens OX=9606 GN=ACBD6 PE=1 SV=1	2363	9	C	UR	685.34	715.989	662.652	714.076	656.48	625.364	778.591	698.601	674.016	703.558	744.335	716.567	628.284	594.367	643.541	602.51	649.393	664.559
sp|Q8N6N7|ACBD7_HUMAN	ACBD7	Acyl-CoA-binding domain-containing protein 7 OS=Homo sapiens OX=9606 GN=ACBD7 PE=1 SV=1	5493	2	C	UR	88.3776	54.3738	59.5376	105.56	86.436	66.4136	118.145	110.053	132.787	113.765	101.112	135.056	127.955	145.792	122.709	94.4114	140.273	113.356
sp|Q96AP0|ACD_HUMAN	ACD	Adrenocortical dysplasia protein homolog OS=Homo sapiens OX=9606 GN=ACD PE=1 SV=3	4968	3	C	UR	85.7476	83.5219	78.8454	68.2051	74.3346	72.2652	65.9553	71.8693	74.7985	69.3504	80.0783	84.4451	103.94	86.9848	90.6698	127.206	121.747	126.544
sp|P12821|ACE_HUMAN	ACE	Angiotensin-converting enzyme OS=Homo sapiens OX=9606 GN=ACE PE=1 SV=1	4527	1	C	UR	43.0918	38.3484	38.6037	59.0925	57.4982	54.3498	54.4938	53.6979	41.5477	66.0701	56.7598	56.0672	63.7998	63.9428	59.5976	73.829	60.113	63.6277
tr|E7EQT4|E7EQT4_HUMAN	ACIN1	Apoptotic chromatin condensation inducer in the nucleus OS=Homo sapiens OX=9606 GN=ACIN1 PE=1 SV=2	1341	5	C	UR	601.225	577.999	615.654	462.477	483.516	472.487	491.598	487.208	499.642	456.043	494.678	436.051	586.284	615.496	502.641	526.955	540.293	452.501
sp|Q9UKV3-5|ACINU_HUMAN	ACIN1	Isoform 4 of Apoptotic chromatin condensation inducer in the nucleus OS=Homo sapiens OX=9606 GN=ACIN1	1341	70	C	UR	5385.32	5664.97	6016.64	5525.42	5517.87	5627.73	5662.84	5365.21	5765.02	5090.39	5445.7	5589.31	6056.62	6411.84	5763.4	5768.65	5546.3	5239.42
sp|P53396|ACLY_HUMAN	ACLY	ATP-citrate synthase OS=Homo sapiens OX=9606 GN=ACLY PE=1 SV=3	818	105	C	UR	9784.72	9484.5	8997.51	9907.48	9954.78	9575.09	9047.12	8617.06	9535.97	8635.03	8932.72	8571.49	7808.91	7162.98	8164.08	8257.07	8496.76	8407.92
sp|P53396-2|ACLY_HUMAN	ACLY	Isoform 2 of ATP-citrate synthase OS=Homo sapiens OX=9606 GN=ACLY	818	2	C	UR	217.839	232.108	274.157	263.471	242.268	239.363	203.193	158.676	233.664	147.674	206.535	224.21	208.032	164.598	191.807	199.157	206.959	204.753
sp|P21399|ACOC_HUMAN	ACO1	Cytoplasmic aconitate hydratase OS=Homo sapiens OX=9606 GN=ACO1 PE=1 SV=3	3422	21	C	UR	1342.98	1422.34	1412.85	979.301	980.783	1008.97	1018.23	973.22	976.329	950.496	1029.99	1080.33	1173.48	1061.52	1147.84	1211.49	1251.51	1253.36
tr|A2A274|A2A274_HUMAN	ACO2	Aconitate hydratase, mitochondrial OS=Homo sapiens OX=9606 GN=ACO2 PE=1 SV=1	3907	51	C	UR	4252.97	4406.71	4690.81	4541.28	4419.03	4447.44	4459.02	4779.8	4315.77	4376.27	4024.23	4036.46	5079.57	5179.27	4777.01	4937.07	4734.15	4405.41
sp|Q9NPJ3|ACO13_HUMAN	ACOT13	Acyl-coenzyme A thioesterase 13 OS=Homo sapiens OX=9606 GN=ACOT13 PE=1 SV=1	6741	6	C	UR	495.246	506.688	508.595	509.537	564.075	500.423	534.961	530.78	530.174	510.202	573.275	557.313	502.637	500.729	508.309	505.023	491.218	532.776
sp|P49753|ACOT2_HUMAN	ACOT2	Acyl-coenzyme A thioesterase 2, mitochondrial OS=Homo sapiens OX=9606 GN=ACOT2 PE=1 SV=6	976	16	C	UR	1453.25	1443.76	1526.66	1001.09	977.79	992.379	1113.83	1100.72	1056.03	1126.2	1043	1127.16	1933.19	2029.28	1789.17	953.982	929.194	900.487
sp|O00154|BACH_HUMAN	ACOT7	Cytosolic acyl coenzyme A thioester hydrolase OS=Homo sapiens OX=9606 GN=ACOT7 PE=1 SV=3	537	34	C	UR	2119.31	1772.58	1790.59	2270.83	2296.56	2245.21	2447.23	2240.6	2301.24	2630.23	2288.66	2284.69	2420.04	2215.39	2417.76	2714.86	2829.32	2858.66
sp|O14734|ACOT8_HUMAN	ACOT8	Acyl-coenzyme A thioesterase 8 OS=Homo sapiens OX=9606 GN=ACOT8 PE=1 SV=1	869	8	C	UR	468.605	464.492	460.455	573.256	539.832	595.443	600.112	606.878	566.859	622.246	571.892	597.987	635.438	666.722	601.569	620.647	618.585	591.061
sp|Q9Y305|ACOT9_HUMAN	ACOT9	Acyl-coenzyme A thioesterase 9, mitochondrial OS=Homo sapiens OX=9606 GN=ACOT9 PE=1 SV=2	5348	19	C	UR	640.652	625.154	659.992	745.458	695.762	665.785	793.066	829.596	685.713	823.214	778.391	761.348	810.86	817.727	742.795	778.298	741.034	693.125
sp|Q15067-2|ACOX1_HUMAN	ACOX1	Isoform 2 of Peroxisomal acyl-coenzyme A oxidase 1 OS=Homo sapiens OX=9606 GN=ACOX1	1367	16	C	UR	1302.28	1202.25	1218.82	1192.71	1207.8	1122.52	1237.27	1267.89	1189.04	1323.64	1217.39	1296.27	1422.53	1447.92	1291.23	1281.97	1251.81	1110.4
[truncated: 8,916 more rows]

## Sheet: TMT_ReporterAssignment
	Table S1
	Channel	Condition	Replicate	priority	Mixture
	Abundance..126	FlpIn.wt	1	1	Mixture1
	Abundance..127N	FlpIn.wt	2	1	Mixture1
	Abundance..127C	FlpIn.wt	3	1	Mixture1
[truncated: 28 more rows]
