# Supplementary material for: ARMC1 partitions between distinct complexes and assembles MIRO with MTFR to control mitochondrial distribution
Source: Sci Adv. 2025 Apr 9;11(15):eadu5091. doi: 10.1126/sciadv.adu5091 (PMC11980836; doi:10.1126/sciadv.adu5091)
Supplement: Supplementary file 2 — Tables S1 to S5 [file sciadv.adu5091_tables_s1_to_s5.zip › adu5091_table_s2.xlsx]

## Sheet: TableS2
Supplemental Table 2. WT, ARMC1 KO, and KO + WT F-ARMC1 Flp-In HeLa T-REx whole cell proteomics
Reference	Gene.Symbol	Annotation	log2FC_HeLaARMC1-Resc-HeLaARMC1-KO	-log10(q.val_HeLaARMC1-Resc-HeLaARMC1-KO)	log2FC_HeLaARMC1-KO-HeLaWT	-log10(q.val_HeLaARMC1-KO-HeLaWT)
sp|P01023|A2MG_HUMAN	A2M	Alpha-2-macroglobulin OS=Homo sapiens OX=9606 GN=A2M PE=1 SV=3	0.836906	0.744192	-0.0253658	0.0138289
sp|Q9NRG9|AAAS_HUMAN	AAAS	Aladin OS=Homo sapiens OX=9606 GN=AAAS PE=1 SV=1	0.108023	0.345174	-0.0409343	0.140452
sp|Q86V21|AACS_HUMAN	AACS	Acetoacetyl-CoA synthetase OS=Homo sapiens OX=9606 GN=AACS PE=1 SV=1	-0.0454761	0.155012	-0.335005	5.23652
sp|Q8N5Z0-2|AADAT_HUMAN	AADAT	Isoform 2 of Kynurenine/alpha-aminoadipate aminotransferase, mitochondrial OS=Homo sapiens OX=9606 GN=AADAT	0.159553	0.3441	0.426367	2.20221
sp|Q6PD74|AAGAB_HUMAN	AAGAB	Alpha- and gamma-adaptin-binding protein p34 OS=Homo sapiens OX=9606 GN=AAGAB PE=1 SV=1	-0.06417	0.180672	0.103868	0.5567
sp|Q2M2I8|AAK1_HUMAN	AAK1	AP2-associated protein kinase 1 OS=Homo sapiens OX=9606 GN=AAK1 PE=1 SV=3	-0.00101623	0.00110343	0.339873	1.87825
sp|Q9H7C9|AAMDC_HUMAN	AAMDC	Mth938 domain-containing protein OS=Homo sapiens OX=9606 GN=AAMDC PE=1 SV=1	-0.257926	0.711581	-0.0446178	0.0928888
sp|Q13685|AAMP_HUMAN	AAMP	Angio-associated migratory cell protein OS=Homo sapiens OX=9606 GN=AAMP PE=1 SV=2	0.0844007	0.444749	-0.132172	1.37924
sp|Q9Y312|AAR2_HUMAN	AAR2	Protein AAR2 homolog OS=Homo sapiens OX=9606 GN=AAR2 PE=1 SV=2	0.042549	0.140122	-0.00666458	0.0238447
sp|P49588-2|SYAC_HUMAN	AARS	Isoform 2 of Alanine--tRNA ligase, cytoplasmic OS=Homo sapiens OX=9606 GN=AARS	0.0888749	0.745766	-0.353898	12.8301
sp|Q5JTZ9|SYAM_HUMAN	AARS2	Alanine--tRNA ligase, mitochondrial OS=Homo sapiens OX=9606 GN=AARS2 PE=1 SV=1	0.143076	0.430659	-0.312143	2.02514
sp|Q9BTE6-3|AASD1_HUMAN	AARSD1	Isoform 3 of Alanyl-tRNA editing protein Aarsd1 OS=Homo sapiens OX=9606 GN=AARSD1	0.108934	0.498734	-0.125524	0.940093
sp|Q9NRN7|ADPPT_HUMAN	AASDHPPT	L-aminoadipate-semialdehyde dehydrogenase-phosphopantetheinyl transferase OS=Homo sapiens OX=9606 GN=AASDHPPT PE=1 SV=2	-0.0306416	0.13114	-0.0574128	0.480992
sp|Q9NY61|AATF_HUMAN	AATF	Protein AATF OS=Homo sapiens OX=9606 GN=AATF PE=1 SV=1	0.0487638	0.109089	-0.0973145	0.420652
sp|Q9BZC7-3|ABCA2_HUMAN	ABCA2	Isoform 3 of ATP-binding cassette sub-family A member 2 OS=Homo sapiens OX=9606 GN=ABCA2	-0.120308	0.208742	-0.186337	0.601953
sp|Q9NRK6|ABCBA_HUMAN	ABCB10	ATP-binding cassette sub-family B member 10, mitochondrial OS=Homo sapiens OX=9606 GN=ABCB10 PE=1 SV=2	-0.0814088	0.282009	-0.158478	1.22617
sp|Q9NP58|ABCB6_HUMAN	ABCB6	ATP-binding cassette sub-family B member 6, mitochondrial OS=Homo sapiens OX=9606 GN=ABCB6 PE=1 SV=1	-0.219474	0.580352	0.0635899	0.157469
tr|E9PNQ5|E9PNQ5_HUMAN	ABCB7	ATP-binding cassette sub-family B member 7, mitochondrial (Fragment) OS=Homo sapiens OX=9606 GN=ABCB7 PE=1 SV=2	-0.117527	0.349196	-0.0558103	0.19161
sp|O75027-2|ABCB7_HUMAN	ABCB7	Isoform 2 of ATP-binding cassette sub-family B member 7, mitochondrial OS=Homo sapiens OX=9606 GN=ABCB7	-0.0628593	0.313726	-0.0463472	0.311143
sp|Q9NUT2|MITOS_HUMAN	ABCB8	Mitochondrial potassium channel ATP-binding subunit OS=Homo sapiens OX=9606 GN=ABCB8 PE=1 SV=3	0.125758	0.149479	-0.290242	0.739782
sp|P33527|MRP1_HUMAN	ABCC1	Multidrug resistance-associated protein 1 OS=Homo sapiens OX=9606 GN=ABCC1 PE=1 SV=3	0.130252	0.586775	-0.309423	3.03344
sp|Q5T3U5|MRP7_HUMAN	ABCC10	Multidrug resistance-associated protein 7 OS=Homo sapiens OX=9606 GN=ABCC10 PE=1 SV=1	-0.16316	0.414993	0.161922	0.61649
sp|O15439|MRP4_HUMAN	ABCC4	Multidrug resistance-associated protein 4 OS=Homo sapiens OX=9606 GN=ABCC4 PE=1 SV=3	-0.0431046	0.179851	0.0657505	0.506386
sp|P33897|ABCD1_HUMAN	ABCD1	ATP-binding cassette sub-family D member 1 OS=Homo sapiens OX=9606 GN=ABCD1 PE=1 SV=2	0.0150063	0.0394747	0.113275	0.917013
sp|P28288|ABCD3_HUMAN	ABCD3	ATP-binding cassette sub-family D member 3 OS=Homo sapiens OX=9606 GN=ABCD3 PE=1 SV=1	0.00926973	0.0381089	0.0205615	0.151812
sp|P61221|ABCE1_HUMAN	ABCE1	ATP-binding cassette sub-family E member 1 OS=Homo sapiens OX=9606 GN=ABCE1 PE=1 SV=1	-0.0824602	0.408404	-0.06076	0.395897
sp|Q8NE71|ABCF1_HUMAN	ABCF1	ATP-binding cassette sub-family F member 1 OS=Homo sapiens OX=9606 GN=ABCF1 PE=1 SV=2	-0.120156	0.52061	-0.0217024	0.0796357
sp|Q9UG63-2|ABCF2_HUMAN	ABCF2	Isoform 2 of ATP-binding cassette sub-family F member 2 OS=Homo sapiens OX=9606 GN=ABCF2	-0.128301	1.97595	-0.12538	2.63406
sp|Q9NUQ8|ABCF3_HUMAN	ABCF3	ATP-binding cassette sub-family F member 3 OS=Homo sapiens OX=9606 GN=ABCF3 PE=1 SV=2	-0.0918765	0.350606	-0.457968	4.79883
sp|Q9NUJ1|ABHDA_HUMAN	ABHD10	Mycophenolic acid acyl-glucuronide esterase, mitochondrial OS=Homo sapiens OX=9606 GN=ABHD10 PE=1 SV=1	0.156943	0.513474	-0.200602	1.13943
sp|Q8NFV4|ABHDB_HUMAN	ABHD11	Protein ABHD11 OS=Homo sapiens OX=9606 GN=ABHD11 PE=1 SV=1	0.0294484	0.0627161	-0.135621	0.776036
sp|Q8N2K0-2|ABD12_HUMAN	ABHD12	Isoform 2 of Lysophosphatidylserine lipase ABHD12 OS=Homo sapiens OX=9606 GN=ABHD12	0.0834813	0.183447	0.210686	1.05737
sp|Q7L211|ABHDD_HUMAN	ABHD13	Protein ABHD13 OS=Homo sapiens OX=9606 GN=ABHD13 PE=2 SV=1	-0.00739888	0.00780494	-0.102589	0.297121
tr|A0A1B0GW23|A0A1B0GW23_HUMAN	ABHD14A-ACY1	ABHD14A-ACY1 readthrough (Fragment) OS=Homo sapiens OX=9606 GN=ABHD14A-ACY1 PE=4 SV=1	-0.0899225	0.37525	0.372451	4.10908
sp|Q96IU4|ABHEB_HUMAN	ABHD14B	Protein ABHD14B OS=Homo sapiens OX=9606 GN=ABHD14B PE=1 SV=1	-0.149399	0.974278	0.326912	5.12425
sp|Q6UXT9|ABH15_HUMAN	ABHD15	Protein ABHD15 OS=Homo sapiens OX=9606 GN=ABHD15 PE=1 SV=2	-0.0401962	0.0584323	0.208396	0.817134
sp|O95870|ABHGA_HUMAN	ABHD16A	Phosphatidylserine lipase ABHD16A OS=Homo sapiens OX=9606 GN=ABHD16A PE=1 SV=3	-0.0758379	0.279168	0.258945	2.51609
sp|Q5VST6|AB17B_HUMAN	ABHD17B	Alpha/beta hydrolase domain-containing protein 17B OS=Homo sapiens OX=9606 GN=ABHD17B PE=1 SV=1	0.140388	0.241087	-0.0365208	0.066726
sp|Q6PCB6|AB17C_HUMAN	ABHD17C	Alpha/beta hydrolase domain-containing protein 17C OS=Homo sapiens OX=9606 GN=ABHD17C PE=1 SV=2	0.121187	0.208715	0.0302476	0.0576791
sp|Q8WU67|ABHD3_HUMAN	ABHD3	Phospholipase ABHD3 OS=Homo sapiens OX=9606 GN=ABHD3 PE=2 SV=2	-0.287838	1.53663	0.195139	1.17652
sp|Q8TB40|ABHD4_HUMAN	ABHD4	(Lyso)-N-acylphosphatidylethanolamine lipase OS=Homo sapiens OX=9606 GN=ABHD4 PE=2 SV=1	0.0552082	0.16678	-0.261231	2.3834
sp|Q8WTS1|ABHD5_HUMAN	ABHD5	1-acylglycerol-3-phosphate O-acyltransferase ABHD5 OS=Homo sapiens OX=9606 GN=ABHD5 PE=1 SV=1	0.0387252	0.0556776	0.605396	4.47445
sp|Q9BV23|ABHD6_HUMAN	ABHD6	Monoacylglycerol lipase ABHD6 OS=Homo sapiens OX=9606 GN=ABHD6 PE=1 SV=1	-0.245469	1.87797	0.354187	4.82678
sp|Q9NYB9|ABI2_HUMAN	ABI2	Abl interactor 2 OS=Homo sapiens OX=9606 GN=ABI2 PE=1 SV=1	0.017286	0.0287544	-0.0468927	0.146958
sp|P00519-2|ABL1_HUMAN	ABL1	Isoform IB of Tyrosine-protein kinase ABL1 OS=Homo sapiens OX=9606 GN=ABL1	0.00596639	0.0153733	-0.0824164	0.700194
sp|P42684|ABL2_HUMAN	ABL2	Tyrosine-protein kinase ABL2 OS=Homo sapiens OX=9606 GN=ABL2 PE=1 SV=1	0.00391163	0.00739811	-0.187154	1.5505
sp|Q12979|ABR_HUMAN	ABR	Active breakpoint cluster region-related protein OS=Homo sapiens OX=9606 GN=ABR PE=1 SV=2	-0.105613	0.468327	0.187447	1.81432
sp|Q9P1F3|ABRAL_HUMAN	ABRACL	Costars family protein ABRACL OS=Homo sapiens OX=9606 GN=ABRACL PE=1 SV=1	0.316901	0.236045	-0.124392	0.106529
sp|Q6UWZ7|ABRX1_HUMAN	ABRAXAS1	BRCA1-A complex subunit Abraxas 1 OS=Homo sapiens OX=9606 GN=ABRAXAS1 PE=1 SV=2	0.00444412	0.00619058	0.143893	0.716338
sp|Q15018|ABRX2_HUMAN	ABRAXAS2	BRISC complex subunit Abraxas 2 OS=Homo sapiens OX=9606 GN=ABRAXAS2 PE=1 SV=2	-0.0305914	0.0323555	0.130337	0.291754
sp|Q9ULW3|ABT1_HUMAN	ABT1	Activator of basal transcription 1 OS=Homo sapiens OX=9606 GN=ABT1 PE=1 SV=1	-0.0769269	0.173034	-0.0380369	0.107056
sp|Q8N961|ABTB2_HUMAN	ABTB2	Ankyrin repeat and BTB/POZ domain-containing protein 2 OS=Homo sapiens OX=9606 GN=ABTB2 PE=2 SV=2	-0.16886	0.248887	-0.423154	1.4584
sp|P09110|THIK_HUMAN	ACAA1	3-ketoacyl-CoA thiolase, peroxisomal OS=Homo sapiens OX=9606 GN=ACAA1 PE=1 SV=2	-0.0877215	0.276827	0.077162	0.351108
sp|P42765|THIM_HUMAN	ACAA2	3-ketoacyl-CoA thiolase, mitochondrial OS=Homo sapiens OX=9606 GN=ACAA2 PE=1 SV=2	-0.0344362	0.0522893	0.297519	1.51173
sp|Q13085-4|ACACA_HUMAN	ACACA	Isoform 4 of Acetyl-CoA carboxylase 1 OS=Homo sapiens OX=9606 GN=ACACA	0.0879676	0.744601	-0.259609	4.67419
sp|Q709F0|ACD11_HUMAN	ACAD11	Acyl-CoA dehydrogenase family member 11 OS=Homo sapiens OX=9606 GN=ACAD11 PE=1 SV=3	0.0949044	0.524208	0.214614	3.09855
sp|Q9UKU7|ACAD8_HUMAN	ACAD8	Isobutyryl-CoA dehydrogenase, mitochondrial OS=Homo sapiens OX=9606 GN=ACAD8 PE=1 SV=1	0.103935	0.23576	0.297949	1.81599
sp|Q9H845|ACAD9_HUMAN	ACAD9	Complex I assembly factor ACAD9, mitochondrial OS=Homo sapiens OX=9606 GN=ACAD9 PE=1 SV=1	0.111225	0.481801	-0.176296	1.43365
sp|P11310-2|ACADM_HUMAN	ACADM	Isoform 2 of Medium-chain specific acyl-CoA dehydrogenase, mitochondrial OS=Homo sapiens OX=9606 GN=ACADM	0.413896	2.22434	-0.105342	0.353762
sp|P45954|ACDSB_HUMAN	ACADSB	Short/branched chain specific acyl-CoA dehydrogenase, mitochondrial OS=Homo sapiens OX=9606 GN=ACADSB PE=1 SV=1	0.0386168	0.102722	0.0515407	0.224561
sp|P49748-3|ACADV_HUMAN	ACADVL	Isoform 3 of Very long-chain specific acyl-CoA dehydrogenase, mitochondrial OS=Homo sapiens OX=9606 GN=ACADVL	-0.0194529	0.053379	0.212136	2.16949
sp|Q15057|ACAP2_HUMAN	ACAP2	Arf-GAP with coiled-coil, ANK repeat and PH domain-containing protein 2 OS=Homo sapiens OX=9606 GN=ACAP2 PE=1 SV=3	0.0274978	0.0770729	-0.295929	4.11827
sp|Q96P50|ACAP3_HUMAN	ACAP3	Arf-GAP with coiled-coil, ANK repeat and PH domain-containing protein 3 OS=Homo sapiens OX=9606 GN=ACAP3 PE=1 SV=2	-0.0794384	0.0591287	0.0854513	0.0987243
sp|P24752|THIL_HUMAN	ACAT1	Acetyl-CoA acetyltransferase, mitochondrial OS=Homo sapiens OX=9606 GN=ACAT1 PE=1 SV=1	0.0513569	0.279916	-0.120053	1.64964
sp|Q9BWD1-2|THIC_HUMAN	ACAT2	Isoform 2 of Acetyl-CoA acetyltransferase, cytosolic OS=Homo sapiens OX=9606 GN=ACAT2	0.0194233	0.0185546	-0.317378	1.07544
sp|Q9H3P7|GCP60_HUMAN	ACBD3	Golgi resident protein GCP60 OS=Homo sapiens OX=9606 GN=ACBD3 PE=1 SV=4	0.089815	0.168639	0.0636378	0.164618
sp|Q5T8D3|ACBD5_HUMAN	ACBD5	Acyl-CoA-binding domain-containing protein 5 OS=Homo sapiens OX=9606 GN=ACBD5 PE=1 SV=1	-0.177085	0.59936	0.494472	3.75632
sp|Q9BR61|ACBD6_HUMAN	ACBD6	Acyl-CoA-binding domain-containing protein 6 OS=Homo sapiens OX=9606 GN=ACBD6 PE=1 SV=1	-0.0872619	0.239476	-0.0218474	0.0644048
sp|Q96AP0|ACD_HUMAN	ACD	Adrenocortical dysplasia protein homolog OS=Homo sapiens OX=9606 GN=ACD PE=1 SV=4	-0.186616	0.694662	0.177395	0.957468
tr|J3KSQ5|J3KSQ5_HUMAN	ACE	Angiotensin-converting enzyme OS=Homo sapiens OX=9606 GN=ACE PE=4 SV=1	0.042787	0.0386307	-0.36713	1.01058
sp|Q9UKV3-5|ACINU_HUMAN	ACIN1	Isoform 4 of Apoptotic chromatin condensation inducer in the nucleus OS=Homo sapiens OX=9606 GN=ACIN1	0.0181612	0.0325988	-0.28287	1.92734
sp|Q9UKV3|ACINU_HUMAN	ACIN1	Apoptotic chromatin condensation inducer in the nucleus OS=Homo sapiens OX=9606 GN=ACIN1 PE=1 SV=2	0.0147479	0.0452682	-0.131139	1.48341
sp|P53396|ACLY_HUMAN	ACLY	ATP-citrate synthase OS=Homo sapiens OX=9606 GN=ACLY PE=1 SV=3	-0.0959392	0.481801	0.0777978	0.535934
sp|P21399|ACOC_HUMAN	ACO1	Cytoplasmic aconitate hydratase OS=Homo sapiens OX=9606 GN=ACO1 PE=1 SV=3	0.0110152	0.018307	0.473396	3.99547
sp|Q99798|ACON_HUMAN	ACO2	Aconitate hydratase, mitochondrial OS=Homo sapiens OX=9606 GN=ACO2 PE=1 SV=2	-0.00816809	0.0232588	-0.192123	2.33674
sp|Q9NPJ3|ACO13_HUMAN	ACOT13	Acyl-coenzyme A thioesterase 13 OS=Homo sapiens OX=9606 GN=ACOT13 PE=1 SV=1	-0.0394707	0.0903901	-0.126577	0.675284
sp|P49753|ACOT2_HUMAN	ACOT2	Acyl-coenzyme A thioesterase 2, mitochondrial OS=Homo sapiens OX=9606 GN=ACOT2 PE=1 SV=6	-0.0987495	0.626568	0.0716886	0.588321
sp|O00154|BACH_HUMAN	ACOT7	Cytosolic acyl coenzyme A thioester hydrolase OS=Homo sapiens OX=9606 GN=ACOT7 PE=1 SV=3	-0.159874	0.754998	0.356438	3.42479
sp|O14734|ACOT8_HUMAN	ACOT8	Acyl-coenzyme A thioesterase 8 OS=Homo sapiens OX=9606 GN=ACOT8 PE=1 SV=1	0.232182	0.415944	-0.140501	0.298359
sp|Q9Y305-4|ACOT9_HUMAN	ACOT9	Isoform 4 of Acyl-coenzyme A thioesterase 9, mitochondrial OS=Homo sapiens OX=9606 GN=ACOT9	0.0139792	0.0453936	0.123025	1.47189
sp|Q15067-2|ACOX1_HUMAN	ACOX1	Isoform 2 of Peroxisomal acyl-coenzyme A oxidase 1 OS=Homo sapiens OX=9606 GN=ACOX1	0.0318437	0.0771104	0.127116	0.756197
sp|O15254|ACOX3_HUMAN	ACOX3	Peroxisomal acyl-coenzyme A oxidase 3 OS=Homo sapiens OX=9606 GN=ACOX3 PE=1 SV=2	-0.506856	4.47404	-0.0170888	0.0445503
sp|P24666|PPAC_HUMAN	ACP1	Low molecular weight phosphotyrosine protein phosphatase OS=Homo sapiens OX=9606 GN=ACP1 PE=1 SV=3	0.0630871	0.087466	-0.143559	0.392419
sp|P11117|PPAL_HUMAN	ACP2	Lysosomal acid phosphatase OS=Homo sapiens OX=9606 GN=ACP2 PE=1 SV=3	-0.175346	0.392507	-0.126943	0.37211
sp|Q9NPH0|PPA6_HUMAN	ACP6	Lysophosphatidic acid phosphatase type 6 OS=Homo sapiens OX=9606 GN=ACP6 PE=1 SV=3	0.0482519	0.131286	0.522923	6.70903
sp|Q96CM8-2|ACSF2_HUMAN	ACSF2	Isoform 2 of Medium-chain acyl-CoA ligase ACSF2, mitochondrial OS=Homo sapiens OX=9606 GN=ACSF2	-0.0091535	0.01157	0.62874	4.5578
sp|Q4G176|ACSF3_HUMAN	ACSF3	Malonate--CoA ligase ACSF3, mitochondrial OS=Homo sapiens OX=9606 GN=ACSF3 PE=1 SV=3	0.0786688	0.2034	-0.293379	2.09274
sp|P33121|ACSL1_HUMAN	ACSL1	Long-chain-fatty-acid--CoA ligase 1 OS=Homo sapiens OX=9606 GN=ACSL1 PE=1 SV=1	-0.067612	0.484725	0.469245	17.7118
sp|O95573|ACSL3_HUMAN	ACSL3	Long-chain-fatty-acid--CoA ligase 3 OS=Homo sapiens OX=9606 GN=ACSL3 PE=1 SV=3	0.00844515	0.0281383	0.0238859	0.151158
sp|O60488|ACSL4_HUMAN	ACSL4	Long-chain-fatty-acid--CoA ligase 4 OS=Homo sapiens OX=9606 GN=ACSL4 PE=1 SV=2	0.0690916	0.135111	0.758146	5.31045
sp|Q9NR19-2|ACSA_HUMAN	ACSS2	Isoform 2 of Acetyl-coenzyme A synthetase, cytoplasmic OS=Homo sapiens OX=9606 GN=ACSS2	-0.401403	1.93762	8.55021e-05	0.000113266
sp|P68133|ACTS_HUMAN	ACTA1	Actin, alpha skeletal muscle OS=Homo sapiens OX=9606 GN=ACTA1 PE=1 SV=1	-0.0648666	0.461666	0.123031	1.79259
tr|A0A2R8Y793|A0A2R8Y793_HUMAN	ACTB	Actin, cytoplasmic 1 (Fragment) OS=Homo sapiens OX=9606 GN=ACTB PE=1 SV=1	-0.18699	1.56426	0.223295	2.81188
sp|O96019|ACL6A_HUMAN	ACTL6A	Actin-like protein 6A OS=Homo sapiens OX=9606 GN=ACTL6A PE=1 SV=1	0.055697	0.161273	-0.387095	3.77167
sp|Q9H568|ACTL8_HUMAN	ACTL8	Actin-like protein 8 OS=Homo sapiens OX=9606 GN=ACTL8 PE=1 SV=1	0.279069	1.0772	-1.28974	8.65279
sp|P12814|ACTN1_HUMAN	ACTN1	Alpha-actinin-1 OS=Homo sapiens OX=9606 GN=ACTN1 PE=1 SV=2	-0.156901	1.07672	0.625181	7.71122
tr|K7EJH8|K7EJH8_HUMAN	ACTN4	Alpha-actinin-4 (Fragment) OS=Homo sapiens OX=9606 GN=ACTN4 PE=1 SV=1	0.00209803	0.00262751	-0.601605	4.57151
sp|O43707|ACTN4_HUMAN	ACTN4	Alpha-actinin-4 OS=Homo sapiens OX=9606 GN=ACTN4 PE=1 SV=2	-0.160747	1.57315	0.213492	3.24624
sp|Q9NZ32|ARP10_HUMAN	ACTR10	Actin-related protein 10 OS=Homo sapiens OX=9606 GN=ACTR10 PE=1 SV=1	-0.027201	0.0506106	-0.000894598	0.00195865
sp|P61163|ACTZ_HUMAN	ACTR1A	Alpha-centractin OS=Homo sapiens OX=9606 GN=ACTR1A PE=1 SV=1	-0.0422213	0.146005	0.0142624	0.0598335
sp|P42025|ACTY_HUMAN	ACTR1B	Beta-centractin OS=Homo sapiens OX=9606 GN=ACTR1B PE=1 SV=1	0.180266	0.625663	-0.175762	0.903764
sp|P61160|ARP2_HUMAN	ACTR2	Actin-related protein 2 OS=Homo sapiens OX=9606 GN=ACTR2 PE=1 SV=1	-0.0720784	0.602215	0.178856	4.39206
sp|P61158|ARP3_HUMAN	ACTR3	Actin-related protein 3 OS=Homo sapiens OX=9606 GN=ACTR3 PE=1 SV=3	0.0661195	0.12463	0.434325	2.71021
sp|Q9P1U1|ARP3B_HUMAN	ACTR3B	Actin-related protein 3B OS=Homo sapiens OX=9606 GN=ACTR3B PE=2 SV=1	-0.0908866	0.0628045	0.0761954	0.0784299
sp|Q9H9F9|ARP5_HUMAN	ACTR5	Actin-related protein 5 OS=Homo sapiens OX=9606 GN=ACTR5 PE=1 SV=2	0.0704141	0.296832	0.0825823	0.578876
sp|Q9H981|ARP8_HUMAN	ACTR8	Actin-related protein 8 OS=Homo sapiens OX=9606 GN=ACTR8 PE=1 SV=2	-0.0571712	0.291252	0.174958	2.74221
sp|Q03154|ACY1_HUMAN	ACY1	Aminoacylase-1 OS=Homo sapiens OX=9606 GN=ACY1 PE=1 SV=1	0.0268583	0.0445877	0.165295	0.739041
sp|P07311|ACYP1_HUMAN	ACYP1	Acylphosphatase-1 OS=Homo sapiens OX=9606 GN=ACYP1 PE=1 SV=2	-0.214221	1.15816	0.00541236	0.0155394
sp|P00813|ADA_HUMAN	ADA	Adenosine deaminase OS=Homo sapiens OX=9606 GN=ADA PE=1 SV=3	0.0522507	0.192468	-0.265416	2.99033
sp|Q6DHV7|ADAL_HUMAN	ADAL	Adenosine deaminase-like protein OS=Homo sapiens OX=9606 GN=ADAL PE=1 SV=2	-0.192382	0.40589	0.0489426	0.0978747
sp|O14672|ADA10_HUMAN	ADAM10	Disintegrin and metalloproteinase domain-containing protein 10 OS=Homo sapiens OX=9606 GN=ADAM10 PE=1 SV=1	-0.0285748	0.10263	0.0911186	0.797546
sp|O43184|ADA12_HUMAN	ADAM12	Disintegrin and metalloproteinase domain-containing protein 12 OS=Homo sapiens OX=9606 GN=ADAM12 PE=1 SV=3	-0.181292	0.428818	1.1052	6.60079
sp|Q13444|ADA15_HUMAN	ADAM15	Disintegrin and metalloproteinase domain-containing protein 15 OS=Homo sapiens OX=9606 GN=ADAM15 PE=1 SV=4	-0.0549454	0.0772875	-0.146231	0.424618
sp|P78536|ADA17_HUMAN	ADAM17	Disintegrin and metalloproteinase domain-containing protein 17 OS=Homo sapiens OX=9606 GN=ADAM17 PE=1 SV=1	-0.0582442	0.116613	0.0677663	0.213242
sp|Q9H2U9|ADAM7_HUMAN	ADAM7	Disintegrin and metalloproteinase domain-containing protein 7 OS=Homo sapiens OX=9606 GN=ADAM7 PE=1 SV=3	-0.483916	0.858783	0.178693	0.300099
sp|Q13443|ADAM9_HUMAN	ADAM9	Disintegrin and metalloproteinase domain-containing protein 9 OS=Homo sapiens OX=9606 GN=ADAM9 PE=1 SV=1	0.123236	0.195926	-0.151832	0.402174
sp|Q9UHI8|ATS1_HUMAN	ADAMTS1	A disintegrin and metalloproteinase with thrombospondin motifs 1 OS=Homo sapiens OX=9606 GN=ADAMTS1 PE=1 SV=4	0.0719585	0.127231	-0.240576	1.05264
sp|P55265-4|DSRAD_HUMAN	ADAR	Isoform 4 of Double-stranded RNA-specific adenosine deaminase OS=Homo sapiens OX=9606 GN=ADAR	0.0788917	0.64318	-0.00768753	0.0445503
sp|P78563-5|RED1_HUMAN	ADARB1	Isoform 5 of Double-stranded RNA-specific editase 1 OS=Homo sapiens OX=9606 GN=ADARB1	-0.00974156	0.0262948	0.0379016	0.206408
sp|Q9NS39|RED2_HUMAN	ADARB2	Double-stranded RNA-specific editase B2 OS=Homo sapiens OX=9606 GN=ADARB2 PE=1 SV=1	-0.0560932	0.159245	0.423731	4.10993
sp|Q9BUB4|ADAT1_HUMAN	ADAT1	tRNA-specific adenosine deaminase 1 OS=Homo sapiens OX=9606 GN=ADAT1 PE=1 SV=1	-0.157388	0.207179	0.294762	0.777669
sp|Q96EY9|ADAT3_HUMAN	ADAT3	Probable inactive tRNA-specific adenosine deaminase-like protein 3 OS=Homo sapiens OX=9606 GN=ADAT3 PE=1 SV=1	-0.119083	0.148741	-0.0559807	0.0880908
sp|Q86TW2|ADCK1_HUMAN	ADCK1	AarF domain-containing protein kinase 1 OS=Homo sapiens OX=9606 GN=ADCK1 PE=1 SV=2	-0.0404528	0.0638241	-0.095369	0.297277
sp|Q3MIX3|ADCK5_HUMAN	ADCK5	Uncharacterized aarF domain-containing protein kinase 5 OS=Homo sapiens OX=9606 GN=ADCK5 PE=1 SV=3	0.116788	0.137767	-0.105162	0.182221
sp|P51828|ADCY7_HUMAN	ADCY7	Adenylate cyclase type 7 OS=Homo sapiens OX=9606 GN=ADCY7 PE=1 SV=1	-0.0296585	0.0535169	-0.130882	0.595067
sp|O60503|ADCY9_HUMAN	ADCY9	Adenylate cyclase type 9 OS=Homo sapiens OX=9606 GN=ADCY9 PE=1 SV=4	-0.0706797	0.312882	0.142316	1.46574
sp|P35611-3|ADDA_HUMAN	ADD1	Isoform 3 of Alpha-adducin OS=Homo sapiens OX=9606 GN=ADD1	-0.0168761	0.0333748	0.03235	0.107214
sp|Q9UEY8|ADDG_HUMAN	ADD3	Gamma-adducin OS=Homo sapiens OX=9606 GN=ADD3 PE=1 SV=1	-0.0686688	0.243665	-0.0834197	0.498335
sp|Q9UEY8-2|ADDG_HUMAN	ADD3	Isoform 1 of Gamma-adducin OS=Homo sapiens OX=9606 GN=ADD3	-0.109621	0.242018	0.0969745	0.312149
sp|Q8IWK6|AGRA3_HUMAN	ADGRA3	Adhesion G protein-coupled receptor A3 OS=Homo sapiens OX=9606 GN=ADGRA3 PE=1 SV=2	0.390687	1.24222	-0.268344	1.05129
sp|Q6QNK2-4|AGRD1_HUMAN	ADGRD1	Isoform 4 of Adhesion G-protein coupled receptor D1 OS=Homo sapiens OX=9606 GN=ADGRD1	-0.187999	0.129421	-0.524093	0.851481
sp|Q9Y653|AGRG1_HUMAN	ADGRG1	Adhesion G-protein coupled receptor G1 OS=Homo sapiens OX=9606 GN=ADGRG1 PE=1 SV=2	0.660784	2.45296	-1.66915	8.33345
sp|Q86SQ4|AGRG6_HUMAN	ADGRG6	Adhesion G-protein coupled receptor G6 OS=Homo sapiens OX=9606 GN=ADGRG6 PE=1 SV=3	0.241903	0.610198	-0.330326	1.45918
sp|P11766|ADHX_HUMAN	ADH5	Alcohol dehydrogenase class-3 OS=Homo sapiens OX=9606 GN=ADH5 PE=1 SV=4	-0.128627	0.684803	0.0306364	0.140927
sp|Q9BV57|MTND_HUMAN	ADI1	1,2-dihydroxy-3-keto-5-methylthiopentene dioxygenase OS=Homo sapiens OX=9606 GN=ADI1 PE=1 SV=1	0.0496484	0.0902701	-0.0786582	0.250553
sp|Q86V24|PAQR2_HUMAN	ADIPOR2	Adiponectin receptor protein 2 OS=Homo sapiens OX=9606 GN=ADIPOR2 PE=1 SV=1	0.191578	0.440606	-0.844317	4.93938
sp|P55263|ADK_HUMAN	ADK	Adenosine kinase OS=Homo sapiens OX=9606 GN=ADK PE=1 SV=2	-0.0412801	0.14629	0.0295064	0.145897
sp|Q9H2P0|ADNP_HUMAN	ADNP	Activity-dependent neuroprotector homeobox protein OS=Homo sapiens OX=9606 GN=ADNP PE=1 SV=1	0.107851	1.07634	-0.128324	2.01599
sp|Q6IQ32|ADNP2_HUMAN	ADNP2	Activity-dependent neuroprotector homeobox protein 2 OS=Homo sapiens OX=9606 GN=ADNP2 PE=1 SV=1	0.0234035	0.0517412	-0.153642	1.03923
sp|Q96SZ5|AEDO_HUMAN	ADO	2-aminoethanethiol dioxygenase OS=Homo sapiens OX=9606 GN=ADO PE=1 SV=2	-0.0272159	0.0869866	0.00838457	0.0337721
sp|Q9BRR6|ADPGK_HUMAN	ADPGK	ADP-dependent glucokinase OS=Homo sapiens OX=9606 GN=ADPGK PE=1 SV=1	0.0738187	0.176953	-0.1297	0.602755
sp|Q9NX46|ARHL2_HUMAN	ADPRHL2	ADP-ribose glycohydrolase ARH3 OS=Homo sapiens OX=9606 GN=ADPRHL2 PE=1 SV=1	-0.0218412	0.0877908	0.00302248	0.0136416
sp|Q16186|ADRM1_HUMAN	ADRM1	Proteasomal ubiquitin receptor ADRM1 OS=Homo sapiens OX=9606 GN=ADRM1 PE=1 SV=2	-0.00812642	0.00996841	0.029922	0.0720353
sp|P30566|PUR8_HUMAN	ADSL	Adenylosuccinate lyase OS=Homo sapiens OX=9606 GN=ADSL PE=1 SV=2	0.0654698	0.360504	-0.0790232	0.730316
sp|Q8N142|PURA1_HUMAN	ADSS1	Adenylosuccinate synthetase isozyme 1 OS=Homo sapiens OX=9606 GN=ADSS1 PE=1 SV=1	0.22591	2.20082	-0.729693	18.6927
sp|P30520|PURA2_HUMAN	ADSS2	Adenylosuccinate synthetase isozyme 2 OS=Homo sapiens OX=9606 GN=ADSS2 PE=1 SV=3	0.0225488	0.0814286	-0.128495	1.38889
sp|Q6ZN18|AEBP2_HUMAN	AEBP2	Zinc finger protein AEBP2 OS=Homo sapiens OX=9606 GN=AEBP2 PE=1 SV=2	0.184608	0.867437	-0.763616	9.65087
sp|Q8WTP8-2|AEN_HUMAN	AEN	Isoform 2 of Apoptosis-enhancing nuclease OS=Homo sapiens OX=9606 GN=AEN	0.190937	0.317115	0.316232	1.01087
sp|Q8N556-2|AFAP1_HUMAN	AFAP1	Isoform 2 of Actin filament-associated protein 1 OS=Homo sapiens OX=9606 GN=AFAP1	-0.221249	1.19923	0.0726112	0.348728
sp|P55196-5|AFAD_HUMAN	AFDN	Isoform 5 of Afadin OS=Homo sapiens OX=9606 GN=AFDN	-0.128673	0.187407	-0.388262	1.40934
sp|P51825-2|AFF1_HUMAN	AFF1	Isoform 2 of AF4/FMR2 family member 1 OS=Homo sapiens OX=9606 GN=AFF1	0.0664819	0.172236	-0.115207	0.582914
sp|Q9UHB7|AFF4_HUMAN	AFF4	AF4/FMR2 family member 4 OS=Homo sapiens OX=9606 GN=AFF4 PE=1 SV=1	-0.180843	1.4342	0.241735	3.45198
sp|Q8WV93|AFG1L_HUMAN	AFG1L	AFG1-like ATPase OS=Homo sapiens OX=9606 GN=AFG1L PE=1 SV=2	-0.254034	0.699415	0.380888	1.88435
sp|Q9Y4W6|AFG32_HUMAN	AFG3L2	AFG3-like protein 2 OS=Homo sapiens OX=9606 GN=AFG3L2 PE=1 SV=2	-0.0447483	0.182703	0.0140734	0.0664919
sp|Q6ULP2-9|AFTIN_HUMAN	AFTPH	Isoform 5 of Aftiphilin OS=Homo sapiens OX=9606 GN=AFTPH	0.0247677	0.0335443	0.0502711	0.116319
sp|Q96P47-4|AGAP3_HUMAN	AGAP3	Isoform 4 of Arf-GAP with GTPase, ANK repeat and PH domain-containing protein 3 OS=Homo sapiens OX=9606 GN=AGAP3	-0.267061	1.22182	-0.0559721	0.194478
sp|P52594-4|AGFG1_HUMAN	AGFG1	Isoform 4 of Arf-GAP domain and FG repeat-containing protein 1 OS=Homo sapiens OX=9606 GN=AGFG1	0.092164	0.235013	0.0651331	0.22272
sp|Q8N302|AGGF1_HUMAN	AGGF1	Angiogenic factor with G patch and FHA domains 1 OS=Homo sapiens OX=9606 GN=AGGF1 PE=1 SV=2	0.0996352	0.251218	0.144047	0.652831
sp|Q53H12|AGK_HUMAN	AGK	Acylglycerol kinase, mitochondrial OS=Homo sapiens OX=9606 GN=AGK PE=1 SV=2	-0.111114	0.435439	-0.0866576	0.45717
sp|P35573|GDE_HUMAN	AGL	Glycogen debranching enzyme OS=Homo sapiens OX=9606 GN=AGL PE=1 SV=3	0.303802	2.84343	-0.126262	1.14248
sp|Q9UL18|AGO1_HUMAN	AGO1	Protein argonaute-1 OS=Homo sapiens OX=9606 GN=AGO1 PE=1 SV=3	0.0494815	0.127755	0.153488	0.954527
sp|Q9UKV8|AGO2_HUMAN	AGO2	Protein argonaute-2 OS=Homo sapiens OX=9606 GN=AGO2 PE=1 SV=3	0.0406623	0.284826	-0.0510318	0.612517
sp|Q9H9G7|AGO3_HUMAN	AGO3	Protein argonaute-3 OS=Homo sapiens OX=9606 GN=AGO3 PE=1 SV=2	-0.170295	0.251567	0.462779	1.79787
sp|Q99943|PLCA_HUMAN	AGPAT1	1-acyl-sn-glycerol-3-phosphate acyltransferase alpha OS=Homo sapiens OX=9606 GN=AGPAT1 PE=1 SV=2	-0.362862	1.15432	0.0450109	0.0952217
sp|O15120|PLCB_HUMAN	AGPAT2	1-acyl-sn-glycerol-3-phosphate acyltransferase beta OS=Homo sapiens OX=9606 GN=AGPAT2 PE=1 SV=1	0.103597	0.144546	-0.0698822	0.135189
sp|Q9NRZ7-3|PLCC_HUMAN	AGPAT3	Isoform 3 of 1-acyl-sn-glycerol-3-phosphate acyltransferase gamma OS=Homo sapiens OX=9606 GN=AGPAT3	-0.227932	0.996949	0.122495	0.589434
sp|Q9NRZ5|PLCD_HUMAN	AGPAT4	1-acyl-sn-glycerol-3-phosphate acyltransferase delta OS=Homo sapiens OX=9606 GN=AGPAT4 PE=1 SV=1	-0.289219	0.64318	0.420307	1.67618
sp|Q9NUQ2|PLCE_HUMAN	AGPAT5	1-acyl-sn-glycerol-3-phosphate acyltransferase epsilon OS=Homo sapiens OX=9606 GN=AGPAT5 PE=1 SV=3	-0.0175676	0.0316145	-0.0761591	0.294306
sp|O00116|ADAS_HUMAN	AGPS	Alkyldihydroxyacetonephosphate synthase, peroxisomal OS=Homo sapiens OX=9606 GN=AGPS PE=1 SV=1	0.0917417	0.288622	-0.0393983	0.144013
sp|O00468-7|AGRIN_HUMAN	AGRN	Isoform 7 of Agrin OS=Homo sapiens OX=9606 GN=AGRN	0.10908	0.332826	0.138391	0.716338
sp|Q9UPW5|CBPC1_HUMAN	AGTPBP1	Cytosolic carboxypeptidase 1 OS=Homo sapiens OX=9606 GN=AGTPBP1 PE=1 SV=3	-0.00153651	0.00384743	-0.0714951	0.722885
sp|Q6RW13-2|ATRAP_HUMAN	AGTRAP	Isoform 2 of Type-1 angiotensin II receptor-associated protein OS=Homo sapiens OX=9606 GN=AGTRAP	0.0782441	0.145647	0.21061	0.940095
sp|Q8WYP5-2|ELYS_HUMAN	AHCTF1	Isoform 2 of Protein ELYS OS=Homo sapiens OX=9606 GN=AHCTF1	-0.131991	0.549702	0.0917751	0.488428
sp|P23526|SAHH_HUMAN	AHCY	Adenosylhomocysteinase OS=Homo sapiens OX=9606 GN=AHCY PE=1 SV=4	-0.111345	0.659211	-0.0886217	0.686355
sp|O43865|SAHH2_HUMAN	AHCYL1	S-adenosylhomocysteine hydrolase-like protein 1 OS=Homo sapiens OX=9606 GN=AHCYL1 PE=1 SV=2	-0.111186	0.158122	0.436103	1.89338
sp|Q96HN2|SAHH3_HUMAN	AHCYL2	Adenosylhomocysteinase 3 OS=Homo sapiens OX=9606 GN=AHCYL2 PE=1 SV=1	-0.161566	0.920188	0.242034	2.42211
sp|Q5TGY3|AHDC1_HUMAN	AHDC1	AT-hook DNA-binding motif-containing protein 1 OS=Homo sapiens OX=9606 GN=AHDC1 PE=1 SV=1	-0.00814928	0.00749612	-0.0580436	0.116319
sp|Q8N157|AHI1_HUMAN	AHI1	Jouberin OS=Homo sapiens OX=9606 GN=AHI1 PE=1 SV=1	-0.035064	0.0924085	0.0680686	0.339698
sp|Q09666|AHNK_HUMAN	AHNAK	Neuroblast differentiation-associated protein AHNAK OS=Homo sapiens OX=9606 GN=AHNAK PE=1 SV=2	-0.353479	13.044	0.492456	24.8788
sp|Q8IVF2|AHNK2_HUMAN	AHNAK2	Protein AHNAK2 OS=Homo sapiens OX=9606 GN=AHNAK2 PE=1 SV=2	-0.48975	15.1632	1.04181	45.6504
sp|P35869|AHR_HUMAN	AHR	Aryl hydrocarbon receptor OS=Homo sapiens OX=9606 GN=AHR PE=1 SV=2	-0.279033	0.617767	0.754472	3.69843
sp|O95433|AHSA1_HUMAN	AHSA1	Activator of 90 kDa heat shock protein ATPase homolog 1 OS=Homo sapiens OX=9606 GN=AHSA1 PE=1 SV=1	-0.0453156	0.194183	-0.189963	2.3529
sp|Q96BJ3|AIDA_HUMAN	AIDA	Axin interactor, dorsalization-associated protein OS=Homo sapiens OX=9606 GN=AIDA PE=1 SV=1	-0.158326	0.445863	0.0814209	0.256011
sp|Q9BQI0-2|AIF1L_HUMAN	AIF1L	Isoform 2 of Allograft inflammatory factor 1-like OS=Homo sapiens OX=9606 GN=AIF1L	0.834827	2.60672	-0.951342	4.10787
sp|O95831|AIFM1_HUMAN	AIFM1	Apoptosis-inducing factor 1, mitochondrial OS=Homo sapiens OX=9606 GN=AIFM1 PE=1 SV=1	0.0470489	0.302624	-0.13359	2.5848
sp|Q9BRQ8|AIFM2_HUMAN	AIFM2	Apoptosis-inducing factor 2 OS=Homo sapiens OX=9606 GN=AIFM2 PE=1 SV=1	-0.14614	0.534274	0.43034	4.84945
sp|Q12904-2|AIMP1_HUMAN	AIMP1	Isoform 2 of Aminoacyl tRNA synthase complex-interacting multifunctional protein 1 OS=Homo sapiens OX=9606 GN=AIMP1	-0.0121294	0.0153733	0.103501	0.338344
sp|Q13155|AIMP2_HUMAN	AIMP2	Aminoacyl tRNA synthase complex-interacting multifunctional protein 2 OS=Homo sapiens OX=9606 GN=AIMP2 PE=1 SV=2	0.15418	0.359577	-0.0741062	0.199583
sp|O00170|AIP_HUMAN	AIP	AH receptor-interacting protein OS=Homo sapiens OX=9606 GN=AIP PE=1 SV=2	-0.0284156	0.0723146	0.0814078	0.448409
sp|Q96IF1|AJUBA_HUMAN	AJUBA	LIM domain-containing protein ajuba OS=Homo sapiens OX=9606 GN=AJUBA PE=1 SV=1	0.185515	0.803016	-0.85908	7.47749
sp|P00568|KAD1_HUMAN	AK1	Adenylate kinase isoenzyme 1 OS=Homo sapiens OX=9606 GN=AK1 PE=1 SV=3	-0.132334	0.554554	-0.12573	0.773431
sp|P54819|KAD2_HUMAN	AK2	Adenylate kinase 2, mitochondrial OS=Homo sapiens OX=9606 GN=AK2 PE=1 SV=2	0.188984	1.07634	-0.274907	2.9553
sp|Q9UIJ7|KAD3_HUMAN	AK3	GTP:AMP phosphotransferase AK3, mitochondrial OS=Homo sapiens OX=9606 GN=AK3 PE=1 SV=4	0.0173573	0.071147	0.0488648	0.418616
sp|P27144|KAD4_HUMAN	AK4	Adenylate kinase 4, mitochondrial OS=Homo sapiens OX=9606 GN=AK4 PE=1 SV=1	0.31983	0.823285	-0.373421	1.5804
sp|Q9Y3D8|KAD6_HUMAN	AK6	Adenylate kinase isoenzyme 6 OS=Homo sapiens OX=9606 GN=AK6 PE=1 SV=1	-0.0584162	0.0575391	0.0383658	0.0551516
sp|Q92667|AKAP1_HUMAN	AKAP1	A-kinase anchor protein 1, mitochondrial OS=Homo sapiens OX=9606 GN=AKAP1 PE=1 SV=1	0.125982	0.625663	-0.0578506	0.305084
sp|O43572|AKA10_HUMAN	AKAP10	A-kinase anchor protein 10, mitochondrial OS=Homo sapiens OX=9606 GN=AKAP10 PE=1 SV=2	0.041624	0.0771104	0.13717	0.586557
sp|Q9UKA4|AKA11_HUMAN	AKAP11	A-kinase anchor protein 11 OS=Homo sapiens OX=9606 GN=AKAP11 PE=1 SV=1	-0.0983589	0.268635	0.286227	1.96119
sp|Q02952|AKA12_HUMAN	AKAP12	A-kinase anchor protein 12 OS=Homo sapiens OX=9606 GN=AKAP12 PE=1 SV=4	0.310306	7.22117	0.0741426	0.693901
sp|Q12802-2|AKP13_HUMAN	AKAP13	Isoform 2 of A-kinase anchor protein 13 OS=Homo sapiens OX=9606 GN=AKAP13	0.11193	1.19631	0.330761	11.8261
sp|Q02040|AK17A_HUMAN	AKAP17A	A-kinase anchor protein 17A OS=Homo sapiens OX=9606 GN=AKAP17A PE=1 SV=2	-0.268552	0.901582	0.00650864	0.0124114
sp|Q9Y2D5-6|AKAP2_HUMAN	AKAP2	Isoform 4 of A-kinase anchor protein 2 OS=Homo sapiens OX=9606 GN=AKAP2	-0.0517531	0.347421	0.47387	22.0772
tr|F5GXD1|F5GXD1_HUMAN	AKAP7	A-kinase anchor protein 7 isoform gamma OS=Homo sapiens OX=9606 GN=AKAP7 PE=1 SV=1	0.156723	0.355664	-0.188875	0.70783
sp|O43823|AKAP8_HUMAN	AKAP8	A-kinase anchor protein 8 OS=Homo sapiens OX=9606 GN=AKAP8 PE=1 SV=1	0.0405091	0.0868673	-0.0240111	0.0702329
sp|Q9ULX6|AKP8L_HUMAN	AKAP8L	A-kinase anchor protein 8-like OS=Homo sapiens OX=9606 GN=AKAP8L PE=1 SV=4	-0.0400701	0.0737818	-0.201265	1.01441
sp|Q99996-6|AKAP9_HUMAN	AKAP9	Isoform 6 of A-kinase anchor protein 9 OS=Homo sapiens OX=9606 GN=AKAP9	-0.28913	3.98085	0.166239	2.60949
sp|Q9NQ31|AKIP1_HUMAN	AKIP1	A-kinase-interacting protein 1 OS=Homo sapiens OX=9606 GN=AKIP1 PE=1 SV=2	-0.158725	0.528543	0.152528	0.749433
sp|Q53H80|AKIR2_HUMAN	AKIRIN2	Akirin-2 OS=Homo sapiens OX=9606 GN=AKIRIN2 PE=1 SV=2	0.0763443	0.102599	-0.226986	0.686407
sp|P14550|AK1A1_HUMAN	AKR1A1	Aldo-keto reductase family 1 member A1 OS=Homo sapiens OX=9606 GN=AKR1A1 PE=1 SV=3	0.0423066	0.199167	0.130047	1.78365
sp|P15121|ALDR_HUMAN	AKR1B1	Aldo-keto reductase family 1 member B1 OS=Homo sapiens OX=9606 GN=AKR1B1 PE=1 SV=3	-0.24131	0.771196	0.711281	4.77636
sp|P52895|AK1C2_HUMAN	AKR1C2	Aldo-keto reductase family 1 member C2 OS=Homo sapiens OX=9606 GN=AKR1C2 PE=1 SV=3	0.243649	0.401266	0.018055	0.0238407
sp|P42330|AK1C3_HUMAN	AKR1C3	Aldo-keto reductase family 1 member C3 OS=Homo sapiens OX=9606 GN=AKR1C3 PE=1 SV=4	0.823696	3.46439	0.653065	3.42036
sp|O43488|ARK72_HUMAN	AKR7A2	Aflatoxin B1 aldehyde reductase member 2 OS=Homo sapiens OX=9606 GN=AKR7A2 PE=1 SV=3	-0.062645	0.257332	0.000375493	0.00117871
sp|P31749|AKT1_HUMAN	AKT1	RAC-alpha serine/threonine-protein kinase OS=Homo sapiens OX=9606 GN=AKT1 PE=1 SV=2	0.0735068	0.110882	0.298844	1.20408
sp|Q96B36-3|AKTS1_HUMAN	AKT1S1	Isoform 3 of Proline-rich AKT1 substrate 1 OS=Homo sapiens OX=9606 GN=AKT1S1	-0.205053	0.44234	-0.605662	3.12199
sp|P31751|AKT2_HUMAN	AKT2	RAC-beta serine/threonine-protein kinase OS=Homo sapiens OX=9606 GN=AKT2 PE=1 SV=2	0.00230899	0.00352237	-0.0708301	0.299957
sp|Q9H8T0-2|AKTIP_HUMAN	AKTIP	Isoform 2 of AKT-interacting protein OS=Homo sapiens OX=9606 GN=AKTIP	0.138858	0.206532	0.14425	0.333408
sp|P13716-2|HEM2_HUMAN	ALAD	Isoform 2 of Delta-aminolevulinic acid dehydratase OS=Homo sapiens OX=9606 GN=ALAD	0.401286	1.04611	0.123539	0.278051
sp|P13196|HEM1_HUMAN	ALAS1	5-aminolevulinate synthase, nonspecific, mitochondrial OS=Homo sapiens OX=9606 GN=ALAS1 PE=1 SV=2	-0.0150979	0.0374371	-0.055577	0.289402
sp|Q13740-2|CD166_HUMAN	ALCAM	Isoform 2 of CD166 antigen OS=Homo sapiens OX=9606 GN=ALCAM	0.162517	0.313205	0.15949	0.46492
sp|Q8IZ83|A16A1_HUMAN	ALDH16A1	Aldehyde dehydrogenase family 16 member A1 OS=Homo sapiens OX=9606 GN=ALDH16A1 PE=1 SV=2	0.0587073	0.207179	-0.14001	1.20863
sp|P54886|P5CS_HUMAN	ALDH18A1	Delta-1-pyrroline-5-carboxylate synthase OS=Homo sapiens OX=9606 GN=ALDH18A1 PE=1 SV=2	-0.061088	0.423306	-0.0108269	0.0647087
sp|O94788|AL1A2_HUMAN	ALDH1A2	Retinal dehydrogenase 2 OS=Homo sapiens OX=9606 GN=ALDH1A2 PE=1 SV=3	0.0103073	0.0131344	-0.132222	0.532381
sp|P30837|AL1B1_HUMAN	ALDH1B1	Aldehyde dehydrogenase X, mitochondrial OS=Homo sapiens OX=9606 GN=ALDH1B1 PE=1 SV=3	-0.0221537	0.0819065	0.154744	2.25532
sp|Q3SY69|AL1L2_HUMAN	ALDH1L2	Mitochondrial 10-formyltetrahydrofolate dehydrogenase OS=Homo sapiens OX=9606 GN=ALDH1L2 PE=1 SV=2	0.0908611	0.459376	-0.202705	2.23615
sp|P05091|ALDH2_HUMAN	ALDH2	Aldehyde dehydrogenase, mitochondrial OS=Homo sapiens OX=9606 GN=ALDH2 PE=1 SV=2	0.209048	1.83647	-0.949278	29.8369
sp|P51648-2|AL3A2_HUMAN	ALDH3A2	Isoform 2 of Aldehyde dehydrogenase family 3 member A2 OS=Homo sapiens OX=9606 GN=ALDH3A2	-0.151851	0.289651	0.732904	4.02943
sp|P30038|AL4A1_HUMAN	ALDH4A1	Delta-1-pyrroline-5-carboxylate dehydrogenase, mitochondrial OS=Homo sapiens OX=9606 GN=ALDH4A1 PE=1 SV=3	-0.216176	1.8149	0.310728	4.38053
sp|P51649-2|SSDH_HUMAN	ALDH5A1	Isoform 2 of Succinate-semialdehyde dehydrogenase, mitochondrial OS=Homo sapiens OX=9606 GN=ALDH5A1	-0.0342461	0.0751364	0.221317	1.50073
sp|Q02252|MMSA_HUMAN	ALDH6A1	Methylmalonate-semialdehyde dehydrogenase [acylating], mitochondrial OS=Homo sapiens OX=9606 GN=ALDH6A1 PE=1 SV=2	-0.0152928	0.0316145	0.314271	2.71754
sp|P49419|AL7A1_HUMAN	ALDH7A1	Alpha-aminoadipic semialdehyde dehydrogenase OS=Homo sapiens OX=9606 GN=ALDH7A1 PE=1 SV=5	-0.0749363	0.396696	0.0465771	0.302588
sp|P49189-3|AL9A1_HUMAN	ALDH9A1	Isoform 3 of 4-trimethylaminobutyraldehyde dehydrogenase OS=Homo sapiens OX=9606 GN=ALDH9A1	-0.00668643	0.00534228	0.0892234	0.174335
sp|P04075-2|ALDOA_HUMAN	ALDOA	Isoform 2 of Fructose-bisphosphate aldolase A OS=Homo sapiens OX=9606 GN=ALDOA	0.13144	0.625663	-0.043721	0.199731
sp|P09972|ALDOC_HUMAN	ALDOC	Fructose-bisphosphate aldolase C OS=Homo sapiens OX=9606 GN=ALDOC PE=1 SV=2	0.00385825	0.00791703	0.312603	5.30445
sp|Q9BT22|ALG1_HUMAN	ALG1	Chitobiosyldiphosphodolichol beta-mannosyltransferase OS=Homo sapiens OX=9606 GN=ALG1 PE=1 SV=2	-0.0376086	0.0429589	0.0629677	0.122193
sp|Q5BKT4|AG10A_HUMAN	ALG10	Dol-P-Glc:Glc(2)Man(9)GlcNAc(2)-PP-Dol alpha-1,2-glucosyltransferase OS=Homo sapiens OX=9606 GN=ALG10 PE=2 SV=1	0.325452	0.499942	-0.740408	2.47716
sp|Q9NP73|ALG13_HUMAN	ALG13	Putative bifunctional UDP-N-acetylglucosamine transferase and deubiquitinase ALG13 OS=Homo sapiens OX=9606 GN=ALG13 PE=1 SV=2	0.0389147	0.0523927	-0.111121	0.306228
sp|Q96F25|ALG14_HUMAN	ALG14	UDP-N-acetylglucosamine transferase subunit ALG14 homolog OS=Homo sapiens OX=9606 GN=ALG14 PE=1 SV=1	0.0873809	0.157424	-0.0888011	0.247731
sp|Q9H553|ALG2_HUMAN	ALG2	Alpha-1,3/1,6-mannosyltransferase ALG2 OS=Homo sapiens OX=9606 GN=ALG2 PE=1 SV=1	-0.314585	2.02737	0.215343	1.54502
sp|Q9Y673|ALG5_HUMAN	ALG5	Dolichyl-phosphate beta-glucosyltransferase OS=Homo sapiens OX=9606 GN=ALG5 PE=1 SV=1	-0.0592578	0.15287	-0.111831	0.569858
sp|Q9Y672|ALG6_HUMAN	ALG6	Dolichyl pyrophosphate Man9GlcNAc2 alpha-1,3-glucosyltransferase OS=Homo sapiens OX=9606 GN=ALG6 PE=1 SV=2	-0.0965702	0.285659	-0.180352	1.12576
sp|Q9BVK2|ALG8_HUMAN	ALG8	Probable dolichyl pyrophosphate Glc1Man9GlcNAc2 alpha-1,3-glucosyltransferase OS=Homo sapiens OX=9606 GN=ALG8 PE=1 SV=2	0.11607	0.207179	-0.00671433	0.0107576
sp|Q9H6U8-3|ALG9_HUMAN	ALG9	Isoform 3 of Alpha-1,2-mannosyltransferase ALG9 OS=Homo sapiens OX=9606 GN=ALG9	-0.15739	0.403214	0.204517	0.90572
sp|Q13686|ALKB1_HUMAN	ALKBH1	Nucleic acid dioxygenase ALKBH1 OS=Homo sapiens OX=9606 GN=ALKBH1 PE=1 SV=2	0.0262257	0.0814286	-0.180912	2.13411
sp|Q6NS38|ALKB2_HUMAN	ALKBH2	DNA oxidative demethylase ALKBH2 OS=Homo sapiens OX=9606 GN=ALKBH2 PE=1 SV=1	0.209401	0.788586	-0.30394	2.19033
sp|Q96Q83|ALKB3_HUMAN	ALKBH3	Alpha-ketoglutarate-dependent dioxygenase alkB homolog 3 OS=Homo sapiens OX=9606 GN=ALKBH3 PE=1 SV=1	0.0712866	0.148082	0.0405951	0.110431
sp|Q9NXW9|ALKB4_HUMAN	ALKBH4	Alpha-ketoglutarate-dependent dioxygenase alkB homolog 4 OS=Homo sapiens OX=9606 GN=ALKBH4 PE=1 SV=1	-0.00219226	0.00262796	-0.29177	1.79927
sp|Q6P6C2-1|ALKB5_HUMAN	ALKBH5	Isoform 1 of RNA demethylase ALKBH5 OS=Homo sapiens OX=9606 GN=ALKBH5	0.0391732	0.112029	-0.0377449	0.162291
sp|Q3KRA9-2|ALKB6_HUMAN	ALKBH6	Isoform 2 of Alpha-ketoglutarate-dependent dioxygenase alkB homolog 6 OS=Homo sapiens OX=9606 GN=ALKBH6	0.0581162	0.0667651	0.0755102	0.142272
sp|Q9BT30|ALKB7_HUMAN	ALKBH7	Alpha-ketoglutarate-dependent dioxygenase alkB homolog 7, mitochondrial OS=Homo sapiens OX=9606 GN=ALKBH7 PE=1 SV=1	0.164071	0.385281	-0.19483	0.74653
sp|Q96BT7-4|ALKB8_HUMAN	ALKBH8	Isoform 4 of Alkylated DNA repair protein alkB homolog 8 OS=Homo sapiens OX=9606 GN=ALKBH8	-0.0898362	0.218072	0.198075	1.05078
sp|Q8TCU4|ALMS1_HUMAN	ALMS1	Alstrom syndrome protein 1 OS=Homo sapiens OX=9606 GN=ALMS1 PE=1 SV=4	0.122339	0.269359	0.117862	0.391544
sp|P09923|PPBI_HUMAN	ALPI	Intestinal-type alkaline phosphatase OS=Homo sapiens OX=9606 GN=ALPI PE=1 SV=2	0.530562	1.72074	-3.24663	13.5033
sp|P05186|PPBT_HUMAN	ALPL	Alkaline phosphatase, tissue-nonspecific isozyme OS=Homo sapiens OX=9606 GN=ALPL PE=1 SV=4	0.200974	1.19546	-0.165186	1.3222
sp|Q96Q42|ALS2_HUMAN	ALS2	Alsin OS=Homo sapiens OX=9606 GN=ALS2 PE=1 SV=2	0.0858839	0.244637	0.34758	2.79747
sp|Q86V81|THOC4_HUMAN	ALYREF	THO complex subunit 4 OS=Homo sapiens OX=9606 GN=ALYREF PE=1 SV=3	-0.100696	0.282009	0.142778	0.711799
sp|Q9UHK6-5|AMACR_HUMAN	AMACR	Isoform 4 of Alpha-methylacyl-CoA racemase OS=Homo sapiens OX=9606 GN=AMACR	-0.0417089	0.0751364	0.434266	2.89654
sp|Q9C0C7-5|AMRA1_HUMAN	AMBRA1	Isoform 5 of Activating molecule in BECN1-regulated autophagy protein 1 OS=Homo sapiens OX=9606 GN=AMBRA1	0.0840608	0.19874	-0.131621	0.573968
sp|P17707|DCAM_HUMAN	AMD1	S-adenosylmethionine decarboxylase proenzyme OS=Homo sapiens OX=9606 GN=AMD1 PE=1 SV=2	0.0964969	0.205091	-0.14698	0.573516
sp|Q9Y303-3|NAGA_HUMAN	AMDHD2	Isoform 3 of N-acetylglucosamine-6-phosphate deacetylase OS=Homo sapiens OX=9606 GN=AMDHD2	0.170552	0.526051	-0.128987	0.528703
sp|Q5JTC6|AMER1_HUMAN	AMER1	APC membrane recruitment protein 1 OS=Homo sapiens OX=9606 GN=AMER1 PE=1 SV=2	0.370153	1.10138	-0.639447	3.77661
sp|Q9UKV5|AMFR_HUMAN	AMFR	E3 ubiquitin-protein ligase AMFR OS=Homo sapiens OX=9606 GN=AMFR PE=1 SV=2	-0.135129	0.383036	-0.103305	0.394118
sp|Q86SJ2|AMGO2_HUMAN	AMIGO2	Amphoterin-induced protein 2 OS=Homo sapiens OX=9606 GN=AMIGO2 PE=1 SV=1	-0.36524	1.69638	1.33232	9.03809
sp|Q9Y4X0|AMMR1_HUMAN	AMMECR1	AMME syndrome candidate gene 1 protein OS=Homo sapiens OX=9606 GN=AMMECR1 PE=1 SV=1	0.0485104	0.0924085	-0.259219	1.46574
sp|Q6DCA0|AMERL_HUMAN	AMMECR1L	AMMECR1-like protein OS=Homo sapiens OX=9606 GN=AMMECR1L PE=1 SV=1	0.175678	0.52786	-0.432122	2.88194
sp|Q8IY63|AMOL1_HUMAN	AMOTL1	Angiomotin-like protein 1 OS=Homo sapiens OX=9606 GN=AMOTL1 PE=1 SV=1	-0.0259443	0.0319229	0.93096	5.26448
sp|Q9Y2J4-4|AMOL2_HUMAN	AMOTL2	Isoform 4 of Angiomotin-like protein 2 OS=Homo sapiens OX=9606 GN=AMOTL2	-0.00724173	0.0109857	0.169926	1.02353
sp|Q01433|AMPD2_HUMAN	AMPD2	AMP deaminase 2 OS=Homo sapiens OX=9606 GN=AMPD2 PE=1 SV=2	-0.0315337	0.160893	0.130416	2.28968
sp|Q86W34|AMZ2_HUMAN	AMZ2	Archaemetzincin-2 OS=Homo sapiens OX=9606 GN=AMZ2 PE=1 SV=2	0.61646	0.733142	-0.354268	0.484838
sp|Q9H1A4|APC1_HUMAN	ANAPC1	Anaphase-promoting complex subunit 1 OS=Homo sapiens OX=9606 GN=ANAPC1 PE=1 SV=1	0.0616354	0.207179	-0.0224134	0.0871643
sp|Q96DE5|APC16_HUMAN	ANAPC16	Anaphase-promoting complex subunit 16 OS=Homo sapiens OX=9606 GN=ANAPC16 PE=1 SV=1	-0.0100665	0.0104925	0.188391	0.664144
sp|Q9UJX6|ANC2_HUMAN	ANAPC2	Anaphase-promoting complex subunit 2 OS=Homo sapiens OX=9606 GN=ANAPC2 PE=1 SV=1	0.0417586	0.115714	-0.0737027	0.372817
sp|Q9UJX5-3|APC4_HUMAN	ANAPC4	Isoform 3 of Anaphase-promoting complex subunit 4 OS=Homo sapiens OX=9606 GN=ANAPC4	0.00120694	0.0015524	-0.0428951	0.13948
sp|Q9UJX4|APC5_HUMAN	ANAPC5	Anaphase-promoting complex subunit 5 OS=Homo sapiens OX=9606 GN=ANAPC5 PE=1 SV=2	0.00906285	0.0307146	-0.120789	1.44818
sp|Q9UJX3|APC7_HUMAN	ANAPC7	Anaphase-promoting complex subunit 7 OS=Homo sapiens OX=9606 GN=ANAPC7 PE=1 SV=4	0.191222	0.90765	-0.125409	0.717801
sp|Q9UNK9|ANGE1_HUMAN	ANGEL1	Protein angel homolog 1 OS=Homo sapiens OX=9606 GN=ANGEL1 PE=1 SV=1	0.0434374	0.0428777	0.216911	0.523751
sp|Q5VTE6|ANGE2_HUMAN	ANGEL2	Protein angel homolog 2 OS=Homo sapiens OX=9606 GN=ANGEL2 PE=2 SV=1	0.0769765	0.208256	-0.141195	0.76461
tr|M0R3A2|M0R3A2_HUMAN	ANGPTL4	Angiopoietin-related protein 4 (Fragment) OS=Homo sapiens OX=9606 GN=ANGPTL4 PE=1 SV=8	-0.13615	0.0445504	0.0544715	0.0239253
tr|A0A5F9ZH58|A0A5F9ZH58_HUMAN	ANK2	Ankyrin-2 OS=Homo sapiens OX=9606 GN=ANK2 PE=4 SV=1	0.260397	2.39077	-0.716512	13.6363
sp|Q12955|ANK3_HUMAN	ANK3	Ankyrin-3 OS=Homo sapiens OX=9606 GN=ANK3 PE=1 SV=3	0.243736	0.581783	-0.746427	5.64353
sp|Q9P2R3-4|ANFY1_HUMAN	ANKFY1	Isoform 4 of Rabankyrin-5 OS=Homo sapiens OX=9606 GN=ANKFY1	-0.284531	0.647791	-0.0317703	0.0524643
sp|Q9HCJ1|ANKH_HUMAN	ANKH	Progressive ankylosis protein homolog OS=Homo sapiens OX=9606 GN=ANKH PE=1 SV=2	-0.0574697	0.0986221	0.532414	4.55296
sp|Q8IWZ3-6|ANKH1_HUMAN	ANKHD1	Isoform 6 of Ankyrin repeat and KH domain-containing protein 1 OS=Homo sapiens OX=9606 GN=ANKHD1	0.100619	0.20086	0.14726	0.526788
sp|Q86XL3|ANKL2_HUMAN	ANKLE2	Ankyrin repeat and LEM domain-containing protein 2 OS=Homo sapiens OX=9606 GN=ANKLE2 PE=1 SV=4	-0.0271123	0.109804	-0.262693	6.05881
sp|Q8IV38|ANKY2_HUMAN	ANKMY2	Ankyrin repeat and MYND domain-containing protein 2 OS=Homo sapiens OX=9606 GN=ANKMY2 PE=1 SV=1	-0.182672	1.2832	-0.00269799	0.00849204
sp|Q9NXR5|ANR10_HUMAN	ANKRD10	Ankyrin repeat domain-containing protein 10 OS=Homo sapiens OX=9606 GN=ANKRD10 PE=1 SV=2	-0.00743696	0.010389	0.433481	3.25445
sp|Q6UB99|ANR11_HUMAN	ANKRD11	Ankyrin repeat domain-containing protein 11 OS=Homo sapiens OX=9606 GN=ANKRD11 PE=1 SV=3	0.0150537	0.025404	-0.0458008	0.145678
sp|Q6UB98|ANR12_HUMAN	ANKRD12	Ankyrin repeat domain-containing protein 12 OS=Homo sapiens OX=9606 GN=ANKRD12 PE=1 SV=3	-0.150863	0.29286	0.268663	1.04546
sp|Q8IZ07|AN13A_HUMAN	ANKRD13A	Ankyrin repeat domain-containing protein 13A OS=Homo sapiens OX=9606 GN=ANKRD13A PE=1 SV=3	-0.018541	0.026925	-0.306324	1.66012
sp|Q86YJ7|AN13B_HUMAN	ANKRD13B	Ankyrin repeat domain-containing protein 13B OS=Homo sapiens OX=9606 GN=ANKRD13B PE=1 SV=4	0.164127	0.381521	-0.187375	0.699962
sp|Q8N6S4|AN13C_HUMAN	ANKRD13C	Ankyrin repeat domain-containing protein 13C OS=Homo sapiens OX=9606 GN=ANKRD13C PE=2 SV=2	-0.108212	0.16678	-0.0282351	0.0497433
sp|O75179|ANR17_HUMAN	ANKRD17	Ankyrin repeat domain-containing protein 17 OS=Homo sapiens OX=9606 GN=ANKRD17 PE=1 SV=3	0.0383056	0.163154	-0.0803739	0.741924
sp|Q9UPS8|ANR26_HUMAN	ANKRD26	Ankyrin repeat domain-containing protein 26 OS=Homo sapiens OX=9606 GN=ANKRD26 PE=1 SV=4	-0.2592	1.80103	0.224743	1.99764
sp|Q96NW4|ANR27_HUMAN	ANKRD27	Ankyrin repeat domain-containing protein 27 OS=Homo sapiens OX=9606 GN=ANKRD27 PE=1 SV=2	-0.122865	0.604478	-0.0217012	0.0832567
sp|O15084|ANR28_HUMAN	ANKRD28	Serine/threonine-protein phosphatase 6 regulatory ankyrin repeat subunit A OS=Homo sapiens OX=9606 GN=ANKRD28 PE=1 SV=5	-0.139814	0.779437	0.216309	2.18674
sp|Q53RE8|ANR39_HUMAN	ANKRD39	Ankyrin repeat domain-containing protein 39 OS=Homo sapiens OX=9606 GN=ANKRD39 PE=1 SV=1	-0.0832955	0.200899	0.201384	1.09661
sp|Q6AI12|ANR40_HUMAN	ANKRD40	Ankyrin repeat domain-containing protein 40 OS=Homo sapiens OX=9606 GN=ANKRD40 PE=1 SV=2	0.277925	1.9113	-0.0814358	0.382396
sp|Q8N8A2-2|ANR44_HUMAN	ANKRD44	Isoform 2 of Serine/threonine-protein phosphatase 6 regulatory ankyrin repeat subunit B OS=Homo sapiens OX=9606 GN=ANKRD44	-0.272451	0.536963	0.185676	0.454217
sp|Q9ULJ7|ANR50_HUMAN	ANKRD50	Ankyrin repeat domain-containing protein 50 OS=Homo sapiens OX=9606 GN=ANKRD50 PE=1 SV=4	-0.149555	0.614597	0.18658	1.28679
sp|Q8NB46|ANR52_HUMAN	ANKRD52	Serine/threonine-protein phosphatase 6 regulatory ankyrin repeat subunit C OS=Homo sapiens OX=9606 GN=ANKRD52 PE=1 SV=3	0.0796675	0.220415	-0.0754739	0.312664
sp|Q6NXT1|ANR54_HUMAN	ANKRD54	Ankyrin repeat domain-containing protein 54 OS=Homo sapiens OX=9606 GN=ANKRD54 PE=1 SV=2	-0.0560799	0.0770729	0.132748	0.356525
sp|Q92625|ANS1A_HUMAN	ANKS1A	Ankyrin repeat and SAM domain-containing protein 1A OS=Homo sapiens OX=9606 GN=ANKS1A PE=1 SV=4	-0.0221565	0.0272194	-0.135448	0.40948
sp|Q6ZW76|ANKS3_HUMAN	ANKS3	Ankyrin repeat and SAM domain-containing protein 3 OS=Homo sapiens OX=9606 GN=ANKS3 PE=1 SV=1	-0.138875	0.435449	0.746908	5.97433
sp|Q9H8Y5|ANKZ1_HUMAN	ANKZF1	Ankyrin repeat and zinc finger domain-containing protein 1 OS=Homo sapiens OX=9606 GN=ANKZF1 PE=1 SV=1	0.0986276	0.488214	-0.152123	1.39445
sp|Q9NQW6|ANLN_HUMAN	ANLN	Anillin OS=Homo sapiens OX=9606 GN=ANLN PE=1 SV=2	-0.333288	2.19949	0.587418	5.70392
sp|Q9NW15|ANO10_HUMAN	ANO10	Anoctamin-10 OS=Homo sapiens OX=9606 GN=ANO10 PE=1 SV=2	-0.304761	2.27904	0.528865	5.75803
sp|Q4KMQ2-2|ANO6_HUMAN	ANO6	Isoform 2 of Anoctamin-6 OS=Homo sapiens OX=9606 GN=ANO6	-0.239489	0.459733	0.36151	1.34132
sp|P39687|AN32A_HUMAN	ANP32A	Acidic leucine-rich nuclear phosphoprotein 32 family member A OS=Homo sapiens OX=9606 GN=ANP32A PE=1 SV=1	0.699349	0.563124	0.320288	0.278527
sp|Q92688|AN32B_HUMAN	ANP32B	Acidic leucine-rich nuclear phosphoprotein 32 family member B OS=Homo sapiens OX=9606 GN=ANP32B PE=1 SV=1	0.0674969	0.201419	-0.104329	0.572333
sp|P15144|AMPN_HUMAN	ANPEP	Aminopeptidase N OS=Homo sapiens OX=9606 GN=ANPEP PE=1 SV=4	-0.099231	0.14629	1.50986	10.9177
sp|Q9BQD7|ANKMT_HUMAN	ANTKMT	Adenine nucleotide translocase lysine N-methyltransferase OS=Homo sapiens OX=9606 GN=ANTKMT PE=1 SV=1	0.276821	1.1682	-0.0937601	0.353527
sp|Q9H6X2|ANTR1_HUMAN	ANTXR1	Anthrax toxin receptor 1 OS=Homo sapiens OX=9606 GN=ANTXR1 PE=1 SV=2	-0.0834199	0.127328	0.987911	5.45583
sp|P58335|ANTR2_HUMAN	ANTXR2	Anthrax toxin receptor 2 OS=Homo sapiens OX=9606 GN=ANTXR2 PE=1 SV=5	-0.893342	1.45144	2.71945	7.27767
sp|P04083|ANXA1_HUMAN	ANXA1	Annexin A1 OS=Homo sapiens OX=9606 GN=ANXA1 PE=1 SV=2	-0.0104145	0.0183008	0.135395	0.76648
sp|P50995|ANX11_HUMAN	ANXA11	Annexin A11 OS=Homo sapiens OX=9606 GN=ANXA11 PE=1 SV=1	-0.0382396	0.118006	0.275026	3.92028
sp|P07355-2|ANXA2_HUMAN	ANXA2	Isoform 2 of Annexin A2 OS=Homo sapiens OX=9606 GN=ANXA2	-0.12739	2.21477	0.203332	7.09697
sp|P12429|ANXA3_HUMAN	ANXA3	Annexin A3 OS=Homo sapiens OX=9606 GN=ANXA3 PE=1 SV=3	0.135699	0.37985	0.600678	7.19767
sp|P09525|ANXA4_HUMAN	ANXA4	Annexin A4 OS=Homo sapiens OX=9606 GN=ANXA4 PE=1 SV=4	-0.331116	1.75796	0.497649	4.5455
sp|P08758|ANXA5_HUMAN	ANXA5	Annexin A5 OS=Homo sapiens OX=9606 GN=ANXA5 PE=1 SV=2	-0.0517826	0.409478	0.224815	7.78942
sp|P08133|ANXA6_HUMAN	ANXA6	Annexin A6 OS=Homo sapiens OX=9606 GN=ANXA6 PE=1 SV=3	-0.26436	7.85354	0.282767	10.2129
sp|P20073|ANXA7_HUMAN	ANXA7	Annexin A7 OS=Homo sapiens OX=9606 GN=ANXA7 PE=1 SV=3	-0.20425	1.39603	0.137718	1.13233
sp|Q5VT79|AXA81_HUMAN	ANXA8L1	Annexin A8-like protein 1 OS=Homo sapiens OX=9606 GN=ANXA8L1 PE=2 SV=2	-0.597058	2.18815	2.3544	10.7234
sp|Q10567-3|AP1B1_HUMAN	AP1B1	Isoform C of AP-1 complex subunit beta-1 OS=Homo sapiens OX=9606 GN=AP1B1	-0.00214807	0.00262796	0.142448	0.685774
sp|O43747-2|AP1G1_HUMAN	AP1G1	Isoform 2 of AP-1 complex subunit gamma-1 OS=Homo sapiens OX=9606 GN=AP1G1	0.0621198	0.192468	0.00232166	0.00625577
sp|O75843|AP1G2_HUMAN	AP1G2	AP-1 complex subunit gamma-like 2 OS=Homo sapiens OX=9606 GN=AP1G2 PE=1 SV=1	-0.0120824	0.0294755	-0.109953	0.82738
sp|Q9BXS5-2|AP1M1_HUMAN	AP1M1	Isoform 2 of AP-1 complex subunit mu-1 OS=Homo sapiens OX=9606 GN=AP1M1	-0.0166725	0.0886327	-0.0443808	0.516267
sp|P61966|AP1S1_HUMAN	AP1S1	AP-1 complex subunit sigma-1A OS=Homo sapiens OX=9606 GN=AP1S1 PE=1 SV=1	0.0897874	0.150575	-0.19429	0.696156
sp|P56377|AP1S2_HUMAN	AP1S2	AP-1 complex subunit sigma-2 OS=Homo sapiens OX=9606 GN=AP1S2 PE=1 SV=1	0.147637	0.537231	0.0573531	0.215032
sp|Q96PC3-2|AP1S3_HUMAN	AP1S3	Isoform 2 of AP-1 complex subunit sigma-3 OS=Homo sapiens OX=9606 GN=AP1S3	0.189834	0.248887	-1.09042	4.33837
sp|O95782|AP2A1_HUMAN	AP2A1	AP-2 complex subunit alpha-1 OS=Homo sapiens OX=9606 GN=AP2A1 PE=1 SV=3	-0.193571	1.4175	0.10686	0.752439
sp|O94973-2|AP2A2_HUMAN	AP2A2	Isoform 2 of AP-2 complex subunit alpha-2 OS=Homo sapiens OX=9606 GN=AP2A2	-0.148747	1.1625	0.165971	1.9997
sp|P63010-2|AP2B1_HUMAN	AP2B1	Isoform 2 of AP-2 complex subunit beta OS=Homo sapiens OX=9606 GN=AP2B1	-0.070952	0.197755	0.168062	1.04742
sp|Q96CW1|AP2M1_HUMAN	AP2M1	AP-2 complex subunit mu OS=Homo sapiens OX=9606 GN=AP2M1 PE=1 SV=2	-0.183287	1.34756	0.142022	1.35159
sp|P53680|AP2S1_HUMAN	AP2S1	AP-2 complex subunit sigma OS=Homo sapiens OX=9606 GN=AP2S1 PE=1 SV=2	-0.156868	0.472642	0.194278	0.991084
sp|O00203|AP3B1_HUMAN	AP3B1	AP-3 complex subunit beta-1 OS=Homo sapiens OX=9606 GN=AP3B1 PE=1 SV=3	-0.048509	0.282755	0.200011	4.64185
sp|O14617-5|AP3D1_HUMAN	AP3D1	Isoform 5 of AP-3 complex subunit delta-1 OS=Homo sapiens OX=9606 GN=AP3D1	-0.114036	0.902177	0.0901594	0.943723
sp|Q9Y2T2|AP3M1_HUMAN	AP3M1	AP-3 complex subunit mu-1 OS=Homo sapiens OX=9606 GN=AP3M1 PE=1 SV=1	-0.00286323	0.00722363	0.191499	2.38482
sp|P53677|AP3M2_HUMAN	AP3M2	AP-3 complex subunit mu-2 OS=Homo sapiens OX=9606 GN=AP3M2 PE=2 SV=1	0.0615988	0.131169	-0.382177	3.25426
sp|Q92572|AP3S1_HUMAN	AP3S1	AP-3 complex subunit sigma-1 OS=Homo sapiens OX=9606 GN=AP3S1 PE=1 SV=1	-0.0780873	0.10537	0.25667	0.822402
sp|Q9Y6B7|AP4B1_HUMAN	AP4B1	AP-4 complex subunit beta-1 OS=Homo sapiens OX=9606 GN=AP4B1 PE=1 SV=2	-0.175497	0.940552	0.174644	1.37849
sp|Q9UPM8|AP4E1_HUMAN	AP4E1	AP-4 complex subunit epsilon-1 OS=Homo sapiens OX=9606 GN=AP4E1 PE=1 SV=2	-0.243165	0.837617	0.0754354	0.232459
sp|Q2VPB7|AP5B1_HUMAN	AP5B1	AP-5 complex subunit beta-1 OS=Homo sapiens OX=9606 GN=AP5B1 PE=1 SV=4	-0.295906	0.513274	-0.0976778	0.165863
sp|Q9H0R1|AP5M1_HUMAN	AP5M1	AP-5 complex subunit mu-1 OS=Homo sapiens OX=9606 GN=AP5M1 PE=1 SV=2	0.0298372	0.0413075	0.101211	0.291621
sp|Q9NUS5|AP5S1_HUMAN	AP5S1	AP-5 complex subunit sigma-1 OS=Homo sapiens OX=9606 GN=AP5S1 PE=1 SV=1	-0.0330774	0.0536778	-0.135658	0.526387
sp|O43299|AP5Z1_HUMAN	AP5Z1	AP-5 complex subunit zeta-1 OS=Homo sapiens OX=9606 GN=AP5Z1 PE=1 SV=2	-0.0035319	0.00452439	-0.11788	0.498335
sp|O14727|APAF_HUMAN	APAF1	Apoptotic protease-activating factor 1 OS=Homo sapiens OX=9606 GN=APAF1 PE=1 SV=2	0.0707877	0.241853	-0.268351	3.12865
sp|O96018|APBA3_HUMAN	APBA3	Amyloid-beta A4 precursor protein-binding family A member 3 OS=Homo sapiens OX=9606 GN=APBA3 PE=1 SV=1	-0.182189	0.431414	0.197274	0.722885
sp|Q92870-4|APBB2_HUMAN	APBB2	Isoform 4 of Amyloid-beta A4 precursor protein-binding family B member 2 OS=Homo sapiens OX=9606 GN=APBB2	0.053352	0.0658572	0.525837	2.37658
sp|P25054|APC_HUMAN	APC	Adenomatous polyposis coli protein OS=Homo sapiens OX=9606 GN=APC PE=1 SV=2	-0.102092	0.39311	0.100155	0.577058
sp|P13798|ACPH_HUMAN	APEH	Acylamino-acid-releasing enzyme OS=Homo sapiens OX=9606 GN=APEH PE=1 SV=4	-0.0709487	0.195572	0.207412	1.41535
sp|P27695|APEX1_HUMAN	APEX1	DNA-(apurinic or apyrimidinic site) lyase OS=Homo sapiens OX=9606 GN=APEX1 PE=1 SV=2	0.283836	0.44686	-0.0828577	0.127696
sp|Q9UBZ4|APEX2_HUMAN	APEX2	DNA-(apurinic or apyrimidinic site) lyase 2 OS=Homo sapiens OX=9606 GN=APEX2 PE=1 SV=1	0.01644	0.0203443	0.720573	4.43774
sp|Q9BZZ5|API5_HUMAN	API5	Apoptosis inhibitor 5 OS=Homo sapiens OX=9606 GN=API5 PE=1 SV=3	0.25708	0.644886	-0.10549	0.256189
sp|Q96GX9|MTNB_HUMAN	APIP	Methylthioribulose-1-phosphate dehydratase OS=Homo sapiens OX=9606 GN=APIP PE=1 SV=1	-0.0353656	0.11732	-0.221231	2.67419
sp|Q06481|APLP2_HUMAN	APLP2	Amyloid-like protein 2 OS=Homo sapiens OX=9606 GN=APLP2 PE=1 SV=2	0.0321612	0.0945076	-0.0108765	0.0409543
sp|Q9HDC9|APMAP_HUMAN	APMAP	Adipocyte plasma membrane-associated protein OS=Homo sapiens OX=9606 GN=APMAP PE=1 SV=2	-0.0940118	0.432514	0.281755	3.11078
sp|P04114|APOB_HUMAN	APOB	Apolipoprotein B-100 OS=Homo sapiens OX=9606 GN=APOB PE=1 SV=2	0.0913316	0.177968	-0.183564	0.73249
sp|Q9UH17|ABC3B_HUMAN	APOBEC3B	DNA dC->dU-editing enzyme APOBEC-3B OS=Homo sapiens OX=9606 GN=APOBEC3B PE=1 SV=1	-0.162599	0.57326	0.925385	14.7904
sp|Q9NRW3|ABC3C_HUMAN	APOBEC3C	DNA dC->dU-editing enzyme APOBEC-3C OS=Homo sapiens OX=9606 GN=APOBEC3C PE=1 SV=2	-0.066681	0.0284148	1.00271	1.60318
sp|Q8IUX4|ABC3F_HUMAN	APOBEC3F	DNA dC->dU-editing enzyme APOBEC-3F OS=Homo sapiens OX=9606 GN=APOBEC3F PE=1 SV=3	0.419308	0.559132	0.187104	0.260486
sp|P02649|APOE_HUMAN	APOE	Apolipoprotein E OS=Homo sapiens OX=9606 GN=APOE PE=1 SV=1	-0.201882	0.537231	0.157583	0.568425
sp|Q9BQE5|APOL2_HUMAN	APOL2	Apolipoprotein L2 OS=Homo sapiens OX=9606 GN=APOL2 PE=1 SV=1	-0.122476	0.381521	0.308145	2.22534
sp|Q9BUR5|MIC26_HUMAN	APOO	MICOS complex subunit MIC26 OS=Homo sapiens OX=9606 GN=APOO PE=1 SV=1	-0.0251757	0.040504	-0.154133	0.673311
sp|Q6UXV4|MIC27_HUMAN	APOOL	MICOS complex subunit MIC27 OS=Homo sapiens OX=9606 GN=APOOL PE=1 SV=1	-0.0206256	0.0643286	0.114314	1.01429
sp|P05067|A4_HUMAN	APP	Amyloid-beta precursor protein OS=Homo sapiens OX=9606 GN=APP PE=1 SV=3	-0.0360366	0.102722	0.0612414	0.311666
sp|Q92624|APBP2_HUMAN	APPBP2	Amyloid protein-binding protein 2 OS=Homo sapiens OX=9606 GN=APPBP2 PE=1 SV=2	0.00688788	0.00780494	0.701316	5.91145
sp|Q9UKG1|DP13A_HUMAN	APPL1	DCC-interacting protein 13-alpha OS=Homo sapiens OX=9606 GN=APPL1 PE=1 SV=1	-0.104685	0.492118	-0.104722	0.736726
sp|Q8NEU8-3|DP13B_HUMAN	APPL2	Isoform 3 of DCC-interacting protein 13-beta OS=Homo sapiens OX=9606 GN=APPL2	0.206687	1.273	-0.351548	3.75309
sp|P07741|APT_HUMAN	APRT	Adenine phosphoribosyltransferase OS=Homo sapiens OX=9606 GN=APRT PE=1 SV=2	0.0209809	0.049058	-0.27147	2.46904
sp|Q7Z2E3|APTX_HUMAN	APTX	Aprataxin OS=Homo sapiens OX=9606 GN=APTX PE=1 SV=2	-0.18122	1.21422	-0.0223752	0.0901169
sp|O60306|AQR_HUMAN	AQR	RNA helicase aquarius OS=Homo sapiens OX=9606 GN=AQR PE=1 SV=4	-0.0731343	0.53335	0.148446	2.66797
sp|P10398|ARAF_HUMAN	ARAF	Serine/threonine-protein kinase A-Raf OS=Homo sapiens OX=9606 GN=ARAF PE=1 SV=2	-0.00151516	0.00228252	0.039246	0.130326
sp|Q96P48|ARAP1_HUMAN	ARAP1	Arf-GAP with Rho-GAP domain, ANK repeat and PH domain-containing protein 1 OS=Homo sapiens OX=9606 GN=ARAP1 PE=1 SV=3	-0.134008	0.823533	-0.262816	3.12256
sp|Q8WWN8|ARAP3_HUMAN	ARAP3	Arf-GAP with Rho-GAP domain, ANK repeat and PH domain-containing protein 3 OS=Homo sapiens OX=9606 GN=ARAP3 PE=1 SV=1	-0.0515222	0.0775619	0.0365488	0.0779623
sp|P48444|COPD_HUMAN	ARCN1	Coatomer subunit delta OS=Homo sapiens OX=9606 GN=ARCN1 PE=1 SV=1	0.136695	0.479304	0.091605	0.393214
sp|P84077|ARF1_HUMAN	ARF1	ADP-ribosylation factor 1 OS=Homo sapiens OX=9606 GN=ARF1 PE=1 SV=2	0.285168	0.948462	-0.364585	2.07209
sp|P61204|ARF3_HUMAN	ARF3	ADP-ribosylation factor 3 OS=Homo sapiens OX=9606 GN=ARF3 PE=1 SV=2	-0.049978	0.0905948	-0.153367	0.634783
sp|P18085|ARF4_HUMAN	ARF4	ADP-ribosylation factor 4 OS=Homo sapiens OX=9606 GN=ARF4 PE=1 SV=3	-0.215944	0.867437	0.280566	2.01168
sp|P84085|ARF5_HUMAN	ARF5	ADP-ribosylation factor 5 OS=Homo sapiens OX=9606 GN=ARF5 PE=1 SV=2	-0.266182	1.14397	0.310178	2.08294
sp|P62330|ARF6_HUMAN	ARF6	ADP-ribosylation factor 6 OS=Homo sapiens OX=9606 GN=ARF6 PE=1 SV=2	-0.0159364	0.0189216	0.316542	1.59226
sp|Q8N6T3|ARFG1_HUMAN	ARFGAP1	ADP-ribosylation factor GTPase-activating protein 1 OS=Homo sapiens OX=9606 GN=ARFGAP1 PE=1 SV=2	-0.118927	0.906657	0.0245621	0.136249
sp|Q8N6H7|ARFG2_HUMAN	ARFGAP2	ADP-ribosylation factor GTPase-activating protein 2 OS=Homo sapiens OX=9606 GN=ARFGAP2 PE=1 SV=1	0.139518	0.22968	-0.0625236	0.123772
sp|Q9NP61|ARFG3_HUMAN	ARFGAP3	ADP-ribosylation factor GTPase-activating protein 3 OS=Homo sapiens OX=9606 GN=ARFGAP3 PE=1 SV=1	-0.214509	1.20914	0.675266	6.7897
sp|Q9Y6D6|BIG1_HUMAN	ARFGEF1	Brefeldin A-inhibited guanine nucleotide-exchange protein 1 OS=Homo sapiens OX=9606 GN=ARFGEF1 PE=1 SV=2	-0.106144	0.837014	-0.367089	10.4912
sp|Q9Y6D5|BIG2_HUMAN	ARFGEF2	Brefeldin A-inhibited guanine nucleotide-exchange protein 2 OS=Homo sapiens OX=9606 GN=ARFGEF2 PE=1 SV=3	0.0440063	0.105801	-0.0251671	0.0796357
sp|Q5TH69|BIG3_HUMAN	ARFGEF3	Brefeldin A-inhibited guanine nucleotide-exchange protein 3 OS=Homo sapiens OX=9606 GN=ARFGEF3 PE=1 SV=3	0.0675885	0.0755469	0.432583	1.65448
sp|P53367|ARFP1_HUMAN	ARFIP1	Arfaptin-1 OS=Homo sapiens OX=9606 GN=ARFIP1 PE=1 SV=2	0.07197	0.169899	0.225056	1.45986
sp|P53365|ARFP2_HUMAN	ARFIP2	Arfaptin-2 OS=Homo sapiens OX=9606 GN=ARFIP2 PE=1 SV=1	0.150075	0.644864	-0.014919	0.045546
sp|Q13795|ARFRP_HUMAN	ARFRP1	ADP-ribosylation factor-related protein 1 OS=Homo sapiens OX=9606 GN=ARFRP1 PE=1 SV=1	0.00253122	0.00241865	0.338678	1.53501
sp|P78540|ARGI2_HUMAN	ARG2	Arginase-2, mitochondrial OS=Homo sapiens OX=9606 GN=ARG2 PE=1 SV=1	0.483098	3.25444	0.347849	2.50057
sp|Q9NWB6|ARGL1_HUMAN	ARGLU1	Arginine and glutamate-rich protein 1 OS=Homo sapiens OX=9606 GN=ARGLU1 PE=1 SV=1	-0.0896642	0.320218	-0.195866	1.69951
sp|Q07960|RHG01_HUMAN	ARHGAP1	Rho GTPase-activating protein 1 OS=Homo sapiens OX=9606 GN=ARHGAP1 PE=1 SV=1	-0.0744635	0.159214	0.131122	0.552744
sp|A1A4S6|RHG10_HUMAN	ARHGAP10	Rho GTPase-activating protein 10 OS=Homo sapiens OX=9606 GN=ARHGAP10 PE=1 SV=1	0.187256	0.223842	0.180707	0.326866
sp|Q6P4F7|RHGBA_HUMAN	ARHGAP11A	Rho GTPase-activating protein 11A OS=Homo sapiens OX=9606 GN=ARHGAP11A PE=1 SV=2	-0.127055	0.720283	-0.205617	2.39836
sp|Q8IWW6|RHG12_HUMAN	ARHGAP12	Rho GTPase-activating protein 12 OS=Homo sapiens OX=9606 GN=ARHGAP12 PE=1 SV=1	0.0526217	0.286999	-0.0565687	0.488374
sp|Q8IWW6-3|RHG12_HUMAN	ARHGAP12	Isoform 3 of Rho GTPase-activating protein 12 OS=Homo sapiens OX=9606 GN=ARHGAP12	0.10517	0.127231	0.0567057	0.088866
sp|Q68EM7|RHG17_HUMAN	ARHGAP17	Rho GTPase-activating protein 17 OS=Homo sapiens OX=9606 GN=ARHGAP17 PE=1 SV=1	0.159689	0.775725	-0.283444	3.0213
sp|Q8N392|RHG18_HUMAN	ARHGAP18	Rho GTPase-activating protein 18 OS=Homo sapiens OX=9606 GN=ARHGAP18 PE=1 SV=3	0.0927311	0.765548	0.233173	5.63992
sp|Q5T5U3|RHG21_HUMAN	ARHGAP21	Rho GTPase-activating protein 21 OS=Homo sapiens OX=9606 GN=ARHGAP21 PE=1 SV=2	-0.069365	0.310857	0.00159064	0.00577399
sp|Q9P227|RHG23_HUMAN	ARHGAP23	Rho GTPase-activating protein 23 OS=Homo sapiens OX=9606 GN=ARHGAP23 PE=1 SV=2	-0.168854	0.608846	0.198541	1.18786
sp|Q6ZUM4|RHG27_HUMAN	ARHGAP27	Rho GTPase-activating protein 27 OS=Homo sapiens OX=9606 GN=ARHGAP27 PE=1 SV=3	0.181866	0.501866	-0.28875	1.59349
sp|Q52LW3|RHG29_HUMAN	ARHGAP29	Rho GTPase-activating protein 29 OS=Homo sapiens OX=9606 GN=ARHGAP29 PE=1 SV=2	-0.198908	0.550233	0.861356	5.66099
sp|A7KAX9|RHG32_HUMAN	ARHGAP32	Rho GTPase-activating protein 32 OS=Homo sapiens OX=9606 GN=ARHGAP32 PE=1 SV=1	0.251823	0.376255	0.305729	0.752032
sp|Q9NRY4|RHG35_HUMAN	ARHGAP35	Rho GTPase-activating protein 35 OS=Homo sapiens OX=9606 GN=ARHGAP35 PE=1 SV=3	-0.0671749	0.511217	-0.0433286	0.393319
sp|Q9C0H5-2|RHG39_HUMAN	ARHGAP39	Isoform 2 of Rho GTPase-activating protein 39 OS=Homo sapiens OX=9606 GN=ARHGAP39	-0.0946648	0.110855	0.079684	0.135714
sp|A6NI28|RHG42_HUMAN	ARHGAP42	Rho GTPase-activating protein 42 OS=Homo sapiens OX=9606 GN=ARHGAP42 PE=1 SV=3	0.0369851	0.043296	0.182121	0.519694
sp|Q92619-2|HMHA1_HUMAN	ARHGAP45	Isoform 2 of Rho GTPase-activating protein 45 OS=Homo sapiens OX=9606 GN=ARHGAP45	-0.156712	0.799991	1.16076	25.7712
sp|Q13017|RHG05_HUMAN	ARHGAP5	Rho GTPase-activating protein 5 OS=Homo sapiens OX=9606 GN=ARHGAP5 PE=1 SV=2	-0.0493872	0.323821	0.157472	3.41023
sp|P52565|GDIR1_HUMAN	ARHGDIA	Rho GDP-dissociation inhibitor 1 OS=Homo sapiens OX=9606 GN=ARHGDIA PE=1 SV=3	0.00377005	0.00739811	0.184732	1.86031
sp|Q92888-3|ARHG1_HUMAN	ARHGEF1	Isoform 3 of Rho guanine nucleotide exchange factor 1 OS=Homo sapiens OX=9606 GN=ARHGEF1	-0.0168112	0.0538409	0.218973	2.78491
sp|O15013|ARHGA_HUMAN	ARHGEF10	Rho guanine nucleotide exchange factor 10 OS=Homo sapiens OX=9606 GN=ARHGEF10 PE=1 SV=4	-0.127045	0.327248	0.303936	2.03577
sp|Q9HCE6|ARGAL_HUMAN	ARHGEF10L	Rho guanine nucleotide exchange factor 10-like protein OS=Homo sapiens OX=9606 GN=ARHGEF10L PE=1 SV=4	-0.320886	0.62848	0.225165	0.562806
sp|O15085-2|ARHGB_HUMAN	ARHGEF11	Isoform 2 of Rho guanine nucleotide exchange factor 11 OS=Homo sapiens OX=9606 GN=ARHGEF11	-0.0846664	0.257332	-0.00500439	0.0131191
sp|Q9NZN5|ARHGC_HUMAN	ARHGEF12	Rho guanine nucleotide exchange factor 12 OS=Homo sapiens OX=9606 GN=ARHGEF12 PE=1 SV=1	-0.0880341	0.326873	0.231692	2.05941
sp|Q5VV41|ARHGG_HUMAN	ARHGEF16	Rho guanine nucleotide exchange factor 16 OS=Homo sapiens OX=9606 GN=ARHGEF16 PE=1 SV=1	-0.176581	0.974278	-0.00662337	0.0219706
sp|Q96PE2|ARHGH_HUMAN	ARHGEF17	Rho guanine nucleotide exchange factor 17 OS=Homo sapiens OX=9606 GN=ARHGEF17 PE=1 SV=1	-0.0127332	0.0261289	0.0306341	0.110325
sp|Q6ZSZ5|ARHGI_HUMAN	ARHGEF18	Rho guanine nucleotide exchange factor 18 OS=Homo sapiens OX=9606 GN=ARHGEF18 PE=1 SV=4	-0.00949709	0.0312528	0.297695	4.48386
sp|Q92974|ARHG2_HUMAN	ARHGEF2	Rho guanine nucleotide exchange factor 2 OS=Homo sapiens OX=9606 GN=ARHGEF2 PE=1 SV=4	-0.159842	1.07206	-0.0360671	0.188604
sp|Q96DR7|ARHGQ_HUMAN	ARHGEF26	Rho guanine nucleotide exchange factor 26 OS=Homo sapiens OX=9606 GN=ARHGEF26 PE=1 SV=4	-0.124891	0.345019	0.379311	2.62102
sp|Q8N1W1-6|ARG28_HUMAN	ARHGEF28	Isoform 6 of Rho guanine nucleotide exchange factor 28 OS=Homo sapiens OX=9606 GN=ARHGEF28	-0.31827	0.660675	1.04624	6.01053
sp|Q8TER5|ARH40_HUMAN	ARHGEF40	Rho guanine nucleotide exchange factor 40 OS=Homo sapiens OX=9606 GN=ARHGEF40 PE=1 SV=3	-0.163572	0.466805	0.0656894	0.193061
sp|Q14155-5|ARHG7_HUMAN	ARHGEF7	Isoform 5 of Rho guanine nucleotide exchange factor 7 OS=Homo sapiens OX=9606 GN=ARHGEF7	-0.0288966	0.0679342	-0.10075	0.548602
sp|O14497|ARI1A_HUMAN	ARID1A	AT-rich interactive domain-containing protein 1A OS=Homo sapiens OX=9606 GN=ARID1A PE=1 SV=3	0.0010668	0.00231657	-0.0134892	0.0598335
sp|Q8NFD5-3|ARI1B_HUMAN	ARID1B	Isoform 3 of AT-rich interactive domain-containing protein 1B OS=Homo sapiens OX=9606 GN=ARID1B	-0.00210144	0.00375452	0.038891	0.17742
sp|Q68CP9|ARID2_HUMAN	ARID2	AT-rich interactive domain-containing protein 2 OS=Homo sapiens OX=9606 GN=ARID2 PE=1 SV=2	0.398817	1.46178	-0.494001	2.79747
sp|Q99856|ARI3A_HUMAN	ARID3A	AT-rich interactive domain-containing protein 3A OS=Homo sapiens OX=9606 GN=ARID3A PE=1 SV=2	0.093517	0.294609	0.0715044	0.307277
sp|P29374|ARI4A_HUMAN	ARID4A	AT-rich interactive domain-containing protein 4A OS=Homo sapiens OX=9606 GN=ARID4A PE=1 SV=3	-0.11868	0.325066	0.0577161	0.185796
sp|Q4LE39|ARI4B_HUMAN	ARID4B	AT-rich interactive domain-containing protein 4B OS=Homo sapiens OX=9606 GN=ARID4B PE=1 SV=2	-0.0451425	0.147024	-0.0542723	0.290166
sp|Q14865|ARI5B_HUMAN	ARID5B	AT-rich interactive domain-containing protein 5B OS=Homo sapiens OX=9606 GN=ARID5B PE=1 SV=3	0.154782	0.245479	-0.240492	0.707973
sp|Q9Y4X5|ARI1_HUMAN	ARIH1	E3 ubiquitin-protein ligase ARIH1 OS=Homo sapiens OX=9606 GN=ARIH1 PE=1 SV=2	0.213987	0.158938	0.423147	0.637089
sp|O95376|ARI2_HUMAN	ARIH2	E3 ubiquitin-protein ligase ARIH2 OS=Homo sapiens OX=9606 GN=ARIH2 PE=1 SV=1	0.028599	0.0347606	-0.154349	0.442745
sp|P40616|ARL1_HUMAN	ARL1	ADP-ribosylation factor-like protein 1 OS=Homo sapiens OX=9606 GN=ARL1 PE=1 SV=1	0.0740083	0.201436	-0.312703	2.45825
sp|Q3SXY8|AR13B_HUMAN	ARL13B	ADP-ribosylation factor-like protein 13B OS=Homo sapiens OX=9606 GN=ARL13B PE=1 SV=1	-0.144517	0.330557	0.461943	2.70416
sp|Q0P5N6|ARL16_HUMAN	ARL16	ADP-ribosylation factor-like protein 16 OS=Homo sapiens OX=9606 GN=ARL16 PE=1 SV=1	-0.107906	0.111938	-0.22827	0.468182
sp|P36404|ARL2_HUMAN	ARL2	ADP-ribosylation factor-like protein 2 OS=Homo sapiens OX=9606 GN=ARL2 PE=1 SV=4	-0.0958759	0.257138	-0.101629	0.426831
sp|Q9Y2Y0|AR2BP_HUMAN	ARL2BP	ADP-ribosylation factor-like protein 2-binding protein OS=Homo sapiens OX=9606 GN=ARL2BP PE=1 SV=1	-0.245722	0.656724	0.447319	2.34781
sp|P36405|ARL3_HUMAN	ARL3	ADP-ribosylation factor-like protein 3 OS=Homo sapiens OX=9606 GN=ARL3 PE=1 SV=2	0.105172	0.109804	0.326571	0.793535
sp|P40617|ARL4A_HUMAN	ARL4A	ADP-ribosylation factor-like protein 4A OS=Homo sapiens OX=9606 GN=ARL4A PE=1 SV=2	-0.315383	0.410212	-0.112498	0.148233
sp|Q96KC2|ARL5B_HUMAN	ARL5B	ADP-ribosylation factor-like protein 5B OS=Homo sapiens OX=9606 GN=ARL5B PE=1 SV=1	-0.422962	0.778015	0.104341	0.162937
sp|Q9H0F7-2|ARL6_HUMAN	ARL6	Isoform 2 of ADP-ribosylation factor-like protein 6 OS=Homo sapiens OX=9606 GN=ARL6	0.0291094	0.0374371	0.104746	0.279337
sp|Q15041|AR6P1_HUMAN	ARL6IP1	ADP-ribosylation factor-like protein 6-interacting protein 1 OS=Homo sapiens OX=9606 GN=ARL6IP1 PE=1 SV=2	0.298858	0.0677028	0.738423	0.332685
sp|Q66PJ3-2|AR6P4_HUMAN	ARL6IP4	Isoform 2 of ADP-ribosylation factor-like protein 6-interacting protein 4 OS=Homo sapiens OX=9606 GN=ARL6IP4	-0.0150643	0.0127579	0.037938	0.0644048
sp|O75915|PRAF3_HUMAN	ARL6IP5	PRA1 family protein 3 OS=Homo sapiens OX=9606 GN=ARL6IP5 PE=1 SV=1	-0.160487	0.320039	0.236308	0.876428
sp|Q8N6S5|AR6P6_HUMAN	ARL6IP6	ADP-ribosylation factor-like protein 6-interacting protein 6 OS=Homo sapiens OX=9606 GN=ARL6IP6 PE=1 SV=1	-0.314296	1.08655	0.119342	0.385903
sp|Q9NVJ2|ARL8B_HUMAN	ARL8B	ADP-ribosylation factor-like protein 8B OS=Homo sapiens OX=9606 GN=ARL8B PE=1 SV=1	-0.490752	1.02168	-0.0943114	0.138696
sp|Q9NVT9|ARMC1_HUMAN	ARMC1	Armadillo repeat-containing protein 1 OS=Homo sapiens OX=9606 GN=ARMC1 PE=1 SV=1	3.56333	12.1942	-2.81724	11.8856
sp|Q8N2F6|ARM10_HUMAN	ARMC10	Armadillo repeat-containing protein 10 OS=Homo sapiens OX=9606 GN=ARMC10 PE=1 SV=1	0.137976	0.557888	0.172458	1.1722
sp|Q96C12|ARMC5_HUMAN	ARMC5	Armadillo repeat-containing protein 5 OS=Homo sapiens OX=9606 GN=ARMC5 PE=1 SV=2	0.0780107	0.18436	-0.196469	1.05881
sp|Q6NXE6|ARMC6_HUMAN	ARMC6	Armadillo repeat-containing protein 6 OS=Homo sapiens OX=9606 GN=ARMC6 PE=1 SV=2	0.049726	0.257332	-0.097579	1.05239
sp|Q8IUR7|ARMC8_HUMAN	ARMC8	Armadillo repeat-containing protein 8 OS=Homo sapiens OX=9606 GN=ARMC8 PE=1 SV=2	-0.14886	0.360853	0.215881	0.947388
sp|Q7Z3E5|ARMC9_HUMAN	ARMC9	LisH domain-containing protein ARMC9 OS=Homo sapiens OX=9606 GN=ARMC9 PE=1 SV=3	-0.0797735	0.368142	0.102475	0.821487
sp|Q7L311|ARMX2_HUMAN	ARMCX2	Armadillo repeat-containing X-linked protein 2 OS=Homo sapiens OX=9606 GN=ARMCX2 PE=2 SV=1	0.0735933	0.137767	0.659403	4.36104
sp|Q9UH62|ARMX3_HUMAN	ARMCX3	Armadillo repeat-containing X-linked protein 3 OS=Homo sapiens OX=9606 GN=ARMCX3 PE=1 SV=1	0.113401	0.714076	0.0635074	0.454644
sp|Q6P1M9|ARMX5_HUMAN	ARMCX5	Armadillo repeat-containing X-linked protein 5 OS=Homo sapiens OX=9606 GN=ARMCX5 PE=1 SV=1	0.132121	0.438807	-0.0437775	0.146895
sp|Q5T2E6|ARMD3_HUMAN	ARMH3	Armadillo-like helical domain-containing protein 3 OS=Homo sapiens OX=9606 GN=ARMH3 PE=1 SV=1	-0.00439326	0.0102733	0.106675	0.989564
sp|Q9H993|ARMT1_HUMAN	ARMT1	Damage-control phosphatase ARMT1 OS=Homo sapiens OX=9606 GN=ARMT1 PE=1 SV=1	-0.236606	2.0038	0.116393	0.871368
sp|P27540|ARNT_HUMAN	ARNT	Aryl hydrocarbon receptor nuclear translocator OS=Homo sapiens OX=9606 GN=ARNT PE=1 SV=1	-0.0602155	0.0555496	-0.040976	0.0561157
sp|O00327|BMAL1_HUMAN	ARNTL	Aryl hydrocarbon receptor nuclear translocator-like protein 1 OS=Homo sapiens OX=9606 GN=ARNTL PE=1 SV=2	0.038387	0.0453936	0.312925	1.15303
sp|Q92747|ARC1A_HUMAN	ARPC1A	Actin-related protein 2/3 complex subunit 1A OS=Homo sapiens OX=9606 GN=ARPC1A PE=2 SV=2	0.00727979	0.0121309	0.242814	2.41509
sp|O15143|ARC1B_HUMAN	ARPC1B	Actin-related protein 2/3 complex subunit 1B OS=Homo sapiens OX=9606 GN=ARPC1B PE=1 SV=3	0.111514	0.320954	0.325162	2.32805
sp|O15144|ARPC2_HUMAN	ARPC2	Actin-related protein 2/3 complex subunit 2 OS=Homo sapiens OX=9606 GN=ARPC2 PE=1 SV=1	-0.172666	0.95812	0.289678	2.90027
sp|O15145|ARPC3_HUMAN	ARPC3	Actin-related protein 2/3 complex subunit 3 OS=Homo sapiens OX=9606 GN=ARPC3 PE=1 SV=3	-0.148721	0.0986221	0.570835	0.953804
sp|P59998-3|ARPC4_HUMAN	ARPC4	Isoform 3 of Actin-related protein 2/3 complex subunit 4 OS=Homo sapiens OX=9606 GN=ARPC4	-0.0963348	0.748138	0.306255	8.21156
sp|O15511|ARPC5_HUMAN	ARPC5	Actin-related protein 2/3 complex subunit 5 OS=Homo sapiens OX=9606 GN=ARPC5 PE=1 SV=3	-0.0437475	0.111285	0.258871	2.52717
sp|Q9BPX5|ARP5L_HUMAN	ARPC5L	Actin-related protein 2/3 complex subunit 5-like protein OS=Homo sapiens OX=9606 GN=ARPC5L PE=1 SV=1	-0.0837215	0.191534	-0.0519774	0.156384
sp|Q7Z6K5-2|ARPIN_HUMAN	ARPIN	Isoform C15orf38-AP3S2 of Arpin OS=Homo sapiens OX=9606 GN=ARPIN	-0.24019	0.733142	0.391399	2.44028
sp|P32121-4|ARRB2_HUMAN	ARRB2	Isoform 4 of Beta-arrestin-2 OS=Homo sapiens OX=9606 GN=ARRB2	-0.439419	0.619451	0.00722608	0.00625577
sp|Q8N5I2|ARRD1_HUMAN	ARRDC1	Arrestin domain-containing protein 1 OS=Homo sapiens OX=9606 GN=ARRDC1 PE=1 SV=1	-0.0647444	0.150299	-0.0740379	0.275934
sp|P15289|ARSA_HUMAN	ARSA	Arylsulfatase A OS=Homo sapiens OX=9606 GN=ARSA PE=1 SV=3	0.0970376	0.155153	0.00678016	0.0105301
sp|Q5FYB0|ARSJ_HUMAN	ARSJ	Arylsulfatase J OS=Homo sapiens OX=9606 GN=ARSJ PE=2 SV=1	0.0408221	0.0588129	0.212855	0.833164
sp|Q9HBK9|AS3MT_HUMAN	AS3MT	Arsenite methyltransferase OS=Homo sapiens OX=9606 GN=AS3MT PE=1 SV=3	-0.54535	0.906657	-0.0698565	0.0810888
sp|Q13510-2|ASAH1_HUMAN	ASAH1	Isoform 2 of Acid ceramidase OS=Homo sapiens OX=9606 GN=ASAH1	-0.131498	0.281343	0.390043	2.09831
sp|Q9ULH1-2|ASAP1_HUMAN	ASAP1	Isoform 1 of Arf-GAP with SH3 domain, ANK repeat and PH domain-containing protein 1 OS=Homo sapiens OX=9606 GN=ASAP1	0.00750224	0.0224839	-0.0761921	0.693899
sp|O43150|ASAP2_HUMAN	ASAP2	Arf-GAP with SH3 domain, ANK repeat and PH domain-containing protein 2 OS=Homo sapiens OX=9606 GN=ASAP2 PE=1 SV=3	-0.048815	0.0733295	0.168267	0.580089
sp|Q9Y576|ASB1_HUMAN	ASB1	Ankyrin repeat and SOCS box protein 1 OS=Homo sapiens OX=9606 GN=ASB1 PE=1 SV=1	-0.171314	0.413888	0.731588	4.55508
sp|Q9Y575-3|ASB3_HUMAN	ASB3	Isoform 3 of Ankyrin repeat and SOCS box protein 3 OS=Homo sapiens OX=9606 GN=ASB3	0.141303	0.280568	0.0227447	0.0445503
sp|Q8WWX0|ASB5_HUMAN	ASB5	Ankyrin repeat and SOCS box protein 5 OS=Homo sapiens OX=9606 GN=ASB5 PE=2 SV=1	-0.98759	1.15421	0.157758	0.131386
sp|Q9NWX5|ASB6_HUMAN	ASB6	Ankyrin repeat and SOCS box protein 6 OS=Homo sapiens OX=9606 GN=ASB6 PE=1 SV=1	-0.0245592	0.049058	-0.0426116	0.147777
sp|Q9H765|ASB8_HUMAN	ASB8	Ankyrin repeat and SOCS box protein 8 OS=Homo sapiens OX=9606 GN=ASB8 PE=2 SV=1	3.46641e-05	0.000123994	-0.182518	1.0894
sp|Q96DX5|ASB9_HUMAN	ASB9	Ankyrin repeat and SOCS box protein 9 OS=Homo sapiens OX=9606 GN=ASB9 PE=1 SV=1	0.505572	1.1607	-0.143373	0.275465
sp|Q8N9N2-2|ASCC1_HUMAN	ASCC1	Isoform 2 of Activating signal cointegrator 1 complex subunit 1 OS=Homo sapiens OX=9606 GN=ASCC1	-0.0512191	0.175224	-0.026335	0.113863
sp|Q9H1I8|ASCC2_HUMAN	ASCC2	Activating signal cointegrator 1 complex subunit 2 OS=Homo sapiens OX=9606 GN=ASCC2 PE=1 SV=3	-0.0635847	0.207179	0.0572817	0.275681
sp|Q8N3C0|ASCC3_HUMAN	ASCC3	Activating signal cointegrator 1 complex subunit 3 OS=Homo sapiens OX=9606 GN=ASCC3 PE=1 SV=3	-0.104556	2.05457	0.0100882	0.0888344
sp|L0R819|ASURF_HUMAN	ASDURF	ASNSD1 upstream open reading frame protein OS=Homo sapiens OX=9606 GN=ASDURF PE=1 SV=1	0.0890788	0.399715	-0.187361	2.00863
sp|Q9Y294|ASF1A_HUMAN	ASF1A	Histone chaperone ASF1A OS=Homo sapiens OX=9606 GN=ASF1A PE=1 SV=1	0.0355097	0.0802047	-0.0851621	0.382343
sp|Q9NR48|ASH1L_HUMAN	ASH1L	Histone-lysine N-methyltransferase ASH1L OS=Homo sapiens OX=9606 GN=ASH1L PE=1 SV=2	-0.0991881	0.379258	-0.0341111	0.136561
sp|Q9UBL3|ASH2L_HUMAN	ASH2L	Set1/Ash2 histone methyltransferase complex subunit ASH2 OS=Homo sapiens OX=9606 GN=ASH2L PE=1 SV=1	-0.00621457	0.0119304	-0.293902	3.09486
sp|P04424|ARLY_HUMAN	ASL	Argininosuccinate lyase OS=Homo sapiens OX=9606 GN=ASL PE=1 SV=4	-0.227744	0.927512	0.702739	5.65931
sp|O95671|ASML_HUMAN	ASMTL	Probable bifunctional dTTP/UTP pyrophosphatase/methyltransferase protein OS=Homo sapiens OX=9606 GN=ASMTL PE=1 SV=3	-0.0237138	0.0663607	-0.14173	1.27441
sp|O43681|ASNA_HUMAN	ASNA1	ATPase ASNA1 OS=Homo sapiens OX=9606 GN=ASNA1 PE=1 SV=2	-0.0305286	0.118006	0.108025	1.04622
sp|P08243|ASNS_HUMAN	ASNS	Asparagine synthetase [glutamine-hydrolyzing] OS=Homo sapiens OX=9606 GN=ASNS PE=1 SV=4	-0.0868362	0.459711	-0.387007	5.16439
sp|Q9NWL6|ASND1_HUMAN	ASNSD1	Asparagine synthetase domain-containing protein 1 OS=Homo sapiens OX=9606 GN=ASNSD1 PE=2 SV=2	0.0536371	0.0993254	0.186645	0.832608
sp|Q12797|ASPH_HUMAN	ASPH	Aspartyl/asparaginyl beta-hydroxylase OS=Homo sapiens OX=9606 GN=ASPH PE=1 SV=3	-0.0473371	0.111252	-0.00272762	0.0063578
sp|Q5U4P2|ASPH1_HUMAN	ASPHD1	Aspartate beta-hydroxylase domain-containing protein 1 OS=Homo sapiens OX=9606 GN=ASPHD1 PE=1 SV=3	0.0917847	0.119548	-0.154192	0.362009
sp|Q8IZT6|ASPM_HUMAN	ASPM	Abnormal spindle-like microcephaly-associated protein OS=Homo sapiens OX=9606 GN=ASPM PE=1 SV=2	-0.148117	1.273	-0.179098	2.60999
sp|Q9BZE9-2|ASPC1_HUMAN	ASPSCR1	Isoform 2 of Tether containing UBX domain for GLUT4 OS=Homo sapiens OX=9606 GN=ASPSCR1	-0.0336448	0.0686744	0.227371	1.46574
sp|Q7L266|ASGL1_HUMAN	ASRGL1	Isoaspartyl peptidase/L-asparaginase OS=Homo sapiens OX=9606 GN=ASRGL1 PE=1 SV=2	0.0603613	0.0986221	0.798686	4.94816
sp|P00966|ASSY_HUMAN	ASS1	Argininosuccinate synthase OS=Homo sapiens OX=9606 GN=ASS1 PE=1 SV=2	0.0798759	0.290302	-0.758556	7.75873
sp|Q2TB18|ASTE1_HUMAN	ASTE1	Protein asteroid homolog 1 OS=Homo sapiens OX=9606 GN=ASTE1 PE=1 SV=1	0.112969	0.127231	0.247611	0.578053
sp|Q8IXJ9|ASXL1_HUMAN	ASXL1	Polycomb group protein ASXL1 OS=Homo sapiens OX=9606 GN=ASXL1 PE=1 SV=4	0.290016	0.647887	-0.231404	0.686868
sp|Q76L83|ASXL2_HUMAN	ASXL2	Putative Polycomb group protein ASXL2 OS=Homo sapiens OX=9606 GN=ASXL2 PE=1 SV=1	-0.214043	0.455021	-0.0541381	0.107214
sp|Q8NBU5|ATAD1_HUMAN	ATAD1	ATPase family AAA domain-containing protein 1 OS=Homo sapiens OX=9606 GN=ATAD1 PE=1 SV=1	0.0171921	0.0537424	-0.166514	2.1727
sp|Q6PL18|ATAD2_HUMAN	ATAD2	ATPase family AAA domain-containing protein 2 OS=Homo sapiens OX=9606 GN=ATAD2 PE=1 SV=1	-0.139746	0.69685	-0.308359	3.14865
sp|Q9ULI0|ATD2B_HUMAN	ATAD2B	ATPase family AAA domain-containing protein 2B OS=Homo sapiens OX=9606 GN=ATAD2B PE=1 SV=3	-0.0424454	0.132717	-0.0895278	0.568879
sp|Q9NVI7|ATD3A_HUMAN	ATAD3A	ATPase family AAA domain-containing protein 3A OS=Homo sapiens OX=9606 GN=ATAD3A PE=1 SV=2	-0.0622205	0.520618	0.104572	1.84632
sp|Q5T9A4|ATD3B_HUMAN	ATAD3B	ATPase family AAA domain-containing protein 3B OS=Homo sapiens OX=9606 GN=ATAD3B PE=1 SV=1	-0.0174509	0.0522893	0.106026	0.899868
sp|Q96QE3|ATAD5_HUMAN	ATAD5	ATPase family AAA domain-containing protein 5 OS=Homo sapiens OX=9606 GN=ATAD5 PE=1 SV=4	-0.301647	1.09431	-0.1113	0.374688
sp|Q5SQI0|ATAT_HUMAN	ATAT1	Alpha-tubulin N-acetyltransferase 1 OS=Homo sapiens OX=9606 GN=ATAT1 PE=1 SV=1	-0.0711042	0.11908	-0.40242	2.3529
sp|O95260-2|ATE1_HUMAN	ATE1	Isoform ATE1-2 of Arginyl-tRNA--protein transferase 1 OS=Homo sapiens OX=9606 GN=ATE1	-0.121449	0.3574	0.155386	0.776207
sp|P18846|ATF1_HUMAN	ATF1	Cyclic AMP-dependent transcription factor ATF-1 OS=Homo sapiens OX=9606 GN=ATF1 PE=1 SV=2	0.262734	0.914064	-0.107878	0.36989
sp|P15336|ATF2_HUMAN	ATF2	Cyclic AMP-dependent transcription factor ATF-2 OS=Homo sapiens OX=9606 GN=ATF2 PE=1 SV=4	0.305987	0.727844	-0.211682	0.628715
sp|P18847|ATF3_HUMAN	ATF3	Cyclic AMP-dependent transcription factor ATF-3 OS=Homo sapiens OX=9606 GN=ATF3 PE=1 SV=2	0.0530855	0.109804	-1.14116	8.28021
sp|P18850|ATF6A_HUMAN	ATF6	Cyclic AMP-dependent transcription factor ATF-6 alpha OS=Homo sapiens OX=9606 GN=ATF6 PE=1 SV=3	-0.0112258	0.0207603	0.213372	1.52611
sp|Q99941|ATF6B_HUMAN	ATF6B	Cyclic AMP-dependent transcription factor ATF-6 beta OS=Homo sapiens OX=9606 GN=ATF6B PE=1 SV=2	-0.0151158	0.0152061	-0.219153	0.730407
sp|P17544|ATF7_HUMAN	ATF7	Cyclic AMP-dependent transcription factor ATF-7 OS=Homo sapiens OX=9606 GN=ATF7 PE=1 SV=2	0.221578	0.513274	-0.260953	0.99379
sp|Q6VMQ6-4|MCAF1_HUMAN	ATF7IP	Isoform 3 of Activating transcription factor 7-interacting protein 1 OS=Homo sapiens OX=9606 GN=ATF7IP	0.0868483	0.28229	-0.38796	3.58993
sp|Q9BSB4|ATGA1_HUMAN	ATG101	Autophagy-related protein 101 OS=Homo sapiens OX=9606 GN=ATG101 PE=1 SV=1	0.0428158	0.0843448	0.0219636	0.0587705
sp|O75143-5|ATG13_HUMAN	ATG13	Isoform 5 of Autophagy-related protein 13 OS=Homo sapiens OX=9606 GN=ATG13	-0.00327423	0.00375452	-0.186816	0.904058
sp|Q6ZNE5|BAKOR_HUMAN	ATG14	Beclin 1-associated autophagy-related key regulator OS=Homo sapiens OX=9606 GN=ATG14 PE=1 SV=1	-0.555599	1.83966	0.346793	1.3226
sp|Q676U5|A16L1_HUMAN	ATG16L1	Autophagy-related protein 16-1 OS=Homo sapiens OX=9606 GN=ATG16L1 PE=1 SV=2	-0.146697	0.522013	-0.0753372	0.292612
sp|Q2TAZ0-3|ATG2A_HUMAN	ATG2A	Isoform 2 of Autophagy-related protein 2 homolog A OS=Homo sapiens OX=9606 GN=ATG2A	-0.0349479	0.0962089	0.109607	0.692375
sp|Q96BY7|ATG2B_HUMAN	ATG2B	Autophagy-related protein 2 homolog B OS=Homo sapiens OX=9606 GN=ATG2B PE=1 SV=5	-0.070823	0.401266	0.088919	0.841193
sp|Q9NT62|ATG3_HUMAN	ATG3	Ubiquitin-like-conjugating enzyme ATG3 OS=Homo sapiens OX=9606 GN=ATG3 PE=1 SV=1	0.010597	0.025543	-0.0424645	0.209557
sp|Q8WYN0|ATG4A_HUMAN	ATG4A	Cysteine protease ATG4A OS=Homo sapiens OX=9606 GN=ATG4A PE=1 SV=1	-0.220707	0.53161	0.205054	0.717244
sp|Q9Y4P1-2|ATG4B_HUMAN	ATG4B	Isoform 2 of Cysteine protease ATG4B OS=Homo sapiens OX=9606 GN=ATG4B	-0.0979043	0.439444	0.00888104	0.0315274
sp|Q96DT6|ATG4C_HUMAN	ATG4C	Cysteine protease ATG4C OS=Homo sapiens OX=9606 GN=ATG4C PE=1 SV=1	0.11099	0.409544	-0.0654898	0.288226
sp|Q9H1Y0|ATG5_HUMAN	ATG5	Autophagy protein 5 OS=Homo sapiens OX=9606 GN=ATG5 PE=1 SV=2	-0.167464	1.18472	0.0767372	0.506789
sp|O95352|ATG7_HUMAN	ATG7	Ubiquitin-like modifier-activating enzyme ATG7 OS=Homo sapiens OX=9606 GN=ATG7 PE=1 SV=1	-0.168883	1.18236	0.189247	2.10083
sp|Q7Z3C6|ATG9A_HUMAN	ATG9A	Autophagy-related protein 9A OS=Homo sapiens OX=9606 GN=ATG9A PE=1 SV=3	0.0301556	0.0387292	0.163841	0.532431
sp|P31939|PUR9_HUMAN	ATIC	Bifunctional purine biosynthesis protein PURH OS=Homo sapiens OX=9606 GN=ATIC PE=1 SV=3	0.042945	0.20281	0.0497642	0.382234
sp|Q8NHH9|ATLA2_HUMAN	ATL2	Atlastin-2 OS=Homo sapiens OX=9606 GN=ATL2 PE=1 SV=2	-0.136277	1.37665	0.046115	0.353527
sp|Q6DD88|ATLA3_HUMAN	ATL3	Atlastin-3 OS=Homo sapiens OX=9606 GN=ATL3 PE=1 SV=1	-0.179824	1.41665	0.278497	4.40835
sp|Q13315|ATM_HUMAN	ATM	Serine-protein kinase ATM OS=Homo sapiens OX=9606 GN=ATM PE=1 SV=4	-0.0283668	0.0862238	0.0512887	0.284641
sp|P54259|ATN1_HUMAN	ATN1	Atrophin-1 OS=Homo sapiens OX=9606 GN=ATN1 PE=1 SV=3	0.225786	0.468172	-0.304751	1.0972
sp|O00244|ATOX1_HUMAN	ATOX1	Copper transport protein ATOX1 OS=Homo sapiens OX=9606 GN=ATOX1 PE=1 SV=1	0.0778272	0.119027	-0.278505	1.07619
sp|P98196|AT11A_HUMAN	ATP11A	Probable phospholipid-transporting ATPase IH OS=Homo sapiens OX=9606 GN=ATP11A PE=1 SV=3	-0.193604	1.19619	-0.0613472	0.331174
sp|Q9Y2G3|AT11B_HUMAN	ATP11B	Probable phospholipid-transporting ATPase IF OS=Homo sapiens OX=9606 GN=ATP11B PE=1 SV=2	-0.117649	0.274069	-0.178051	0.760776
sp|Q8NB49-3|AT11C_HUMAN	ATP11C	Isoform 3 of Phospholipid-transporting ATPase IG OS=Homo sapiens OX=9606 GN=ATP11C	0.0341538	0.0485606	-0.103631	0.301699
sp|Q9HD20|AT131_HUMAN	ATP13A1	Manganese-transporting ATPase 13A1 OS=Homo sapiens OX=9606 GN=ATP13A1 PE=1 SV=2	-0.00533735	0.0092907	0.204129	1.5731
sp|Q9NQ11|AT132_HUMAN	ATP13A2	Cation-transporting ATPase 13A2 OS=Homo sapiens OX=9606 GN=ATP13A2 PE=1 SV=2	-0.149217	0.326873	0.164046	0.577058
sp|Q9H7F0|AT133_HUMAN	ATP13A3	Probable cation-transporting ATPase 13A3 OS=Homo sapiens OX=9606 GN=ATP13A3 PE=1 SV=4	-0.232637	1.24791	0.0131572	0.0420515
sp|P05023|AT1A1_HUMAN	ATP1A1	Sodium/potassium-transporting ATPase subunit alpha-1 OS=Homo sapiens OX=9606 GN=ATP1A1 PE=1 SV=1	0.0141918	0.0221498	0.0723292	0.248208
sp|P13637-3|AT1A3_HUMAN	ATP1A3	Isoform 3 of Sodium/potassium-transporting ATPase subunit alpha-3 OS=Homo sapiens OX=9606 GN=ATP1A3	-0.167163	0.944695	0.0893045	0.510422
sp|P05026|AT1B1_HUMAN	ATP1B1	Sodium/potassium-transporting ATPase subunit beta-1 OS=Homo sapiens OX=9606 GN=ATP1B1 PE=1 SV=1	0.0626421	0.155998	0.218526	1.60976
sp|P54709|AT1B3_HUMAN	ATP1B3	Sodium/potassium-transporting ATPase subunit beta-3 OS=Homo sapiens OX=9606 GN=ATP1B3 PE=1 SV=1	-0.272009	0.944856	0.229266	1.07794
sp|P16615|AT2A2_HUMAN	ATP2A2	Sarcoplasmic/endoplasmic reticulum calcium ATPase 2 OS=Homo sapiens OX=9606 GN=ATP2A2 PE=1 SV=1	0.119331	0.410376	-0.319448	2.56958
sp|P20020-1|AT2B1_HUMAN	ATP2B1	Isoform D of Plasma membrane calcium-transporting ATPase 1 OS=Homo sapiens OX=9606 GN=ATP2B1	0.163263	0.744192	-0.119571	0.697449
sp|P23634|AT2B4_HUMAN	ATP2B4	Plasma membrane calcium-transporting ATPase 4 OS=Homo sapiens OX=9606 GN=ATP2B4 PE=1 SV=2	-0.0836672	0.236143	-0.503764	4.39568
sp|P98194-7|AT2C1_HUMAN	ATP2C1	Isoform 7 of Calcium-transporting ATPase type 2C member 1 OS=Homo sapiens OX=9606 GN=ATP2C1	-0.14777	0.915282	0.190727	2.09996
sp|P25705|ATPA_HUMAN	ATP5F1A	ATP synthase subunit alpha, mitochondrial OS=Homo sapiens OX=9606 GN=ATP5F1A PE=1 SV=1	0.0289106	0.12421	-0.0718819	0.694567
sp|P06576|ATPB_HUMAN	ATP5F1B	ATP synthase subunit beta, mitochondrial OS=Homo sapiens OX=9606 GN=ATP5F1B PE=1 SV=3	0.0443085	0.196018	-0.177098	2.76668
sp|P36542|ATPG_HUMAN	ATP5F1C	ATP synthase subunit gamma, mitochondrial OS=Homo sapiens OX=9606 GN=ATP5F1C PE=1 SV=1	-0.110046	0.156096	-0.13126	0.302588
sp|P30049|ATPD_HUMAN	ATP5F1D	ATP synthase subunit delta, mitochondrial OS=Homo sapiens OX=9606 GN=ATP5F1D PE=1 SV=2	-0.0340563	0.0536778	0.0880827	0.276584
sp|Q9UII2|ATIF1_HUMAN	ATP5IF1	ATPase inhibitor, mitochondrial OS=Homo sapiens OX=9606 GN=ATP5IF1 PE=1 SV=1	0.00749195	0.011966	-0.148424	0.925137
sp|Q96IX5|ATPMD_HUMAN	ATP5MD	ATP synthase membrane subunit DAPIT, mitochondrial OS=Homo sapiens OX=9606 GN=ATP5MD PE=1 SV=1	0.235275	0.521409	-0.412086	1.79365
sp|P56385|ATP5I_HUMAN	ATP5ME	ATP synthase subunit e, mitochondrial OS=Homo sapiens OX=9606 GN=ATP5ME PE=1 SV=2	-0.200992	0.407707	0.0245609	0.0423807
tr|G3V325|G3V325_HUMAN	ATP5MF-PTCD1	ATP5MF-PTCD1 readthrough OS=Homo sapiens OX=9606 GN=ATP5MF-PTCD1 PE=4 SV=1	-0.0529897	0.318031	-0.127813	2.02326
sp|O75964|ATP5L_HUMAN	ATP5MG	ATP synthase subunit g, mitochondrial OS=Homo sapiens OX=9606 GN=ATP5MG PE=1 SV=3	0.0500632	0.170367	-0.12782	1.06599
sp|P24539|AT5F1_HUMAN	ATP5PB	ATP synthase F(0) complex subunit B1, mitochondrial OS=Homo sapiens OX=9606 GN=ATP5PB PE=1 SV=2	-0.0958519	0.373308	-0.0195241	0.0697045
sp|O75947|ATP5H_HUMAN	ATP5PD	ATP synthase subunit d, mitochondrial OS=Homo sapiens OX=9606 GN=ATP5PD PE=1 SV=3	0.0443509	0.149571	-0.0696498	0.425878
sp|P18859-2|ATP5J_HUMAN	ATP5PF	Isoform 2 of ATP synthase-coupling factor 6, mitochondrial OS=Homo sapiens OX=9606 GN=ATP5PF	0.115215	0.0448772	-0.335677	0.259526
sp|P48047|ATPO_HUMAN	ATP5PO	ATP synthase subunit O, mitochondrial OS=Homo sapiens OX=9606 GN=ATP5PO PE=1 SV=1	0.0322014	0.0605322	-0.00404183	0.00867128
sp|Q15904|VAS1_HUMAN	ATP6AP1	V-type proton ATPase subunit S1 OS=Homo sapiens OX=9606 GN=ATP6AP1 PE=1 SV=2	0.046456	0.0870549	-0.00171397	0.00332567
sp|O75787|RENR_HUMAN	ATP6AP2	Renin receptor OS=Homo sapiens OX=9606 GN=ATP6AP2 PE=1 SV=2	0.0430639	0.127988	-0.0747763	0.410584
sp|Q93050-3|VPP1_HUMAN	ATP6V0A1	Isoform 3 of V-type proton ATPase 116 kDa subunit a isoform 1 OS=Homo sapiens OX=9606 GN=ATP6V0A1	-0.0434655	0.112783	0.0667828	0.302741
sp|Q9Y487|VPP2_HUMAN	ATP6V0A2	V-type proton ATPase 116 kDa subunit a isoform 2 OS=Homo sapiens OX=9606 GN=ATP6V0A2 PE=1 SV=2	-0.0961613	0.372341	-0.213635	1.82279
sp|Q9HBG4|VPP4_HUMAN	ATP6V0A4	V-type proton ATPase 116 kDa subunit a isoform 4 OS=Homo sapiens OX=9606 GN=ATP6V0A4 PE=1 SV=2	-0.71406	2.13135	0.694641	2.8105
sp|P27449|VATL_HUMAN	ATP6V0C	V-type proton ATPase 16 kDa proteolipid subunit OS=Homo sapiens OX=9606 GN=ATP6V0C PE=1 SV=1	0.22229	0.268635	-0.058581	0.0741871
sp|P61421|VA0D1_HUMAN	ATP6V0D1	V-type proton ATPase subunit d 1 OS=Homo sapiens OX=9606 GN=ATP6V0D1 PE=1 SV=1	-0.0121703	0.018307	0.115487	0.488374
sp|P38606|VATA_HUMAN	ATP6V1A	V-type proton ATPase catalytic subunit A OS=Homo sapiens OX=9606 GN=ATP6V1A PE=1 SV=2	-0.025869	0.1079	-0.0380155	0.26782
sp|P21281|VATB2_HUMAN	ATP6V1B2	V-type proton ATPase subunit B, brain isoform OS=Homo sapiens OX=9606 GN=ATP6V1B2 PE=1 SV=3	0.0589165	0.123803	-0.040759	0.118002
sp|P21283|VATC1_HUMAN	ATP6V1C1	V-type proton ATPase subunit C 1 OS=Homo sapiens OX=9606 GN=ATP6V1C1 PE=1 SV=4	0.00524215	0.0118862	-0.50319	6.46995
sp|Q9Y5K8|VATD_HUMAN	ATP6V1D	V-type proton ATPase subunit D OS=Homo sapiens OX=9606 GN=ATP6V1D PE=1 SV=1	-0.0292444	0.0878588	-0.107624	0.83608
sp|P36543|VATE1_HUMAN	ATP6V1E1	V-type proton ATPase subunit E 1 OS=Homo sapiens OX=9606 GN=ATP6V1E1 PE=1 SV=1	-0.0932306	0.754998	-0.175283	3.3522
sp|Q16864-2|VATF_HUMAN	ATP6V1F	Isoform 2 of V-type proton ATPase subunit F OS=Homo sapiens OX=9606 GN=ATP6V1F	0.0186551	0.0326978	-0.0438414	0.137965
sp|O75348|VATG1_HUMAN	ATP6V1G1	V-type proton ATPase subunit G 1 OS=Homo sapiens OX=9606 GN=ATP6V1G1 PE=1 SV=3	-0.136924	0.339606	-0.245556	1.22235
sp|Q9UI12|VATH_HUMAN	ATP6V1H	V-type proton ATPase subunit H OS=Homo sapiens OX=9606 GN=ATP6V1H PE=1 SV=1	-0.141927	0.93932	-0.303915	5.22503
sp|Q04656-3|ATP7A_HUMAN	ATP7A	Isoform 2 of Copper-transporting ATPase 1 OS=Homo sapiens OX=9606 GN=ATP7A	-0.082364	0.320218	0.469453	5.18897
sp|O75110|ATP9A_HUMAN	ATP9A	Probable phospholipid-transporting ATPase IIA OS=Homo sapiens OX=9606 GN=ATP9A PE=1 SV=3	0.0858168	0.183233	-0.0491949	0.136249
sp|Q5TC12|ATPF1_HUMAN	ATPAF1	ATP synthase mitochondrial F1 complex assembly factor 1 OS=Homo sapiens OX=9606 GN=ATPAF1 PE=1 SV=1	0.185677	1.05976	-0.369079	4.72687
sp|Q8N5M1|ATPF2_HUMAN	ATPAF2	ATP synthase mitochondrial F1 complex assembly factor 2 OS=Homo sapiens OX=9606 GN=ATPAF2 PE=1 SV=1	-0.155601	0.733142	0.0245112	0.0887821
sp|Q6P4H8|ACKMT_HUMAN	ATPSCKMT	ATP synthase subunit C lysine N-methyltransferase OS=Homo sapiens OX=9606 GN=ATPSCKMT PE=1 SV=2	-0.195937	0.544013	0.517082	3.24518
sp|Q13535|ATR_HUMAN	ATR	Serine/threonine-protein kinase ATR OS=Homo sapiens OX=9606 GN=ATR PE=1 SV=3	-0.0412879	0.267146	-0.0791982	1.1288
sp|Q6UW56-3|ARAID_HUMAN	ATRAID	Isoform 3 of All-trans retinoic acid-induced differentiation factor OS=Homo sapiens OX=9606 GN=ATRAID	0.0813638	0.133067	-0.0441765	0.093401
sp|Q8WXE1|ATRIP_HUMAN	ATRIP	ATR-interacting protein OS=Homo sapiens OX=9606 GN=ATRIP PE=1 SV=1	0.00214178	0.00335715	0.0696701	0.301371
sp|O75882|ATRN_HUMAN	ATRN	Attractin OS=Homo sapiens OX=9606 GN=ATRN PE=1 SV=2	-0.0947346	0.267146	0.102108	0.454627
sp|P46100|ATRX_HUMAN	ATRX	Transcriptional regulator ATRX OS=Homo sapiens OX=9606 GN=ATRX PE=1 SV=5	-0.0904399	0.295052	0.138313	0.872304
sp|Q9UBB4|ATX10_HUMAN	ATXN10	Ataxin-10 OS=Homo sapiens OX=9606 GN=ATXN10 PE=1 SV=1	-0.0439637	0.251278	0.140778	2.55745
sp|P0C7T5|ATX1L_HUMAN	ATXN1L	Ataxin-1-like OS=Homo sapiens OX=9606 GN=ATXN1L PE=1 SV=1	0.220461	0.449414	0.0519001	0.0973064
sp|Q99700|ATX2_HUMAN	ATXN2	Ataxin-2 OS=Homo sapiens OX=9606 GN=ATXN2 PE=1 SV=2	0.182972	2.30198	-0.580078	20.8173
tr|F8WB06|F8WB06_HUMAN	ATXN2	Ataxin-2 OS=Homo sapiens OX=9606 GN=ATXN2 PE=1 SV=3	0.169613	0.235013	-0.479652	1.64376
sp|Q8WWM7-2|ATX2L_HUMAN	ATXN2L	Isoform 2 of Ataxin-2-like protein OS=Homo sapiens OX=9606 GN=ATXN2L	0.0130797	0.0366378	-0.172001	1.7388
sp|P54252-1|ATX3_HUMAN	ATXN3	Isoform 1 of Ataxin-3 OS=Homo sapiens OX=9606 GN=ATXN3	0.306462	0.327644	-0.265703	0.409423
sp|Q5T6C5|AT7L2_HUMAN	ATXN7L2	Ataxin-7-like protein 2 OS=Homo sapiens OX=9606 GN=ATXN7L2 PE=1 SV=1	0.0583475	0.138639	-0.184234	1.07429
sp|Q14CW9-2|AT7L3_HUMAN	ATXN7L3	Isoform 2 of Ataxin-7-like protein 3 OS=Homo sapiens OX=9606 GN=ATXN7L3	0.100231	0.22378	-0.22501	1.15416
sp|Q96GX2|A7L3B_HUMAN	ATXN7L3B	Ataxin-7-like protein 3B OS=Homo sapiens OX=9606 GN=ATXN7L3B PE=1 SV=2	0.293729	1.09615	-0.838017	5.83068
sp|Q9Y679|AUP1_HUMAN	AUP1	Ancient ubiquitous protein 1 OS=Homo sapiens OX=9606 GN=AUP1 PE=1 SV=2	-0.093044	0.199807	-0.00441266	0.00847145
sp|O14965|AURKA_HUMAN	AURKA	Aurora kinase A OS=Homo sapiens OX=9606 GN=AURKA PE=1 SV=2	0.098717	0.154333	0.154482	0.437251
sp|Q96GD4-5|AURKB_HUMAN	AURKB	Isoform 5 of Aurora kinase B OS=Homo sapiens OX=9606 GN=AURKB	0.0789136	0.244157	0.0297876	0.104653
sp|Q9NQS1|AVEN_HUMAN	AVEN	Cell death regulator Aven OS=Homo sapiens OX=9606 GN=AVEN PE=1 SV=1	-0.070196	0.127328	0.221699	0.971839
sp|Q8NBF6|AVL9_HUMAN	AVL9	Late secretory pathway protein AVL9 homolog OS=Homo sapiens OX=9606 GN=AVL9 PE=1 SV=1	-0.0980166	0.641326	0.049636	0.357599
sp|O15169|AXIN1_HUMAN	AXIN1	Axin-1 OS=Homo sapiens OX=9606 GN=AXIN1 PE=1 SV=2	0.164342	0.748138	0.0527566	0.209024
sp|P30530|UFO_HUMAN	AXL	Tyrosine-protein kinase receptor UFO OS=Homo sapiens OX=9606 GN=AXL PE=1 SV=4	-0.00173908	0.00177526	0.408778	2.29879
sp|P25311|ZA2G_HUMAN	AZGP1	Zinc-alpha-2-glycoprotein OS=Homo sapiens OX=9606 GN=AZGP1 PE=1 SV=2	-0.37637	0.245996	0.103938	0.0728735
sp|Q9H6S1|AZI2_HUMAN	AZI2	5-azacytidine-induced protein 2 OS=Homo sapiens OX=9606 GN=AZI2 PE=1 SV=1	-0.313958	1.14892	0.262219	1.295
sp|O14977|AZIN1_HUMAN	AZIN1	Antizyme inhibitor 1 OS=Homo sapiens OX=9606 GN=AZIN1 PE=1 SV=2	-0.086472	0.219141	-0.0768978	0.285669
tr|H0YLF3|H0YLF3_HUMAN	B2M	Beta-2-microglobulin (Fragment) OS=Homo sapiens OX=9606 GN=B2M PE=1 SV=1	0.0516725	0.0903901	0.497783	4.31381
sp|O75752|B3GL1_HUMAN	B3GALNT1	UDP-GalNAc:beta-1,3-N-acetylgalactosaminyltransferase 1 OS=Homo sapiens OX=9606 GN=B3GALNT1 PE=1 SV=1	-0.0175282	0.0174509	0.448917	1.89374
sp|Q96L58|B3GT6_HUMAN	B3GALT6	Beta-1,3-galactosyltransferase 6 OS=Homo sapiens OX=9606 GN=B3GALT6 PE=1 SV=2	-0.0956425	0.198988	0.0370839	0.0902345
sp|O94766|B3GA3_HUMAN	B3GAT3	Galactosylgalactosylxylosylprotein 3-beta-glucuronosyltransferase 3 OS=Homo sapiens OX=9606 GN=B3GAT3 PE=1 SV=2	-0.0083408	0.017832	0.0417964	0.190949
sp|Q6Y288|B3GLT_HUMAN	B3GLCT	Beta-1,3-glucosyltransferase OS=Homo sapiens OX=9606 GN=B3GLCT PE=1 SV=2	0.0552687	0.104162	0.00629872	0.0126916
sp|Q6UX72|B3GN9_HUMAN	B3GNT9	UDP-GlcNAc:betaGal beta-1,3-N-acetylglucosaminyltransferase 9 OS=Homo sapiens OX=9606 GN=B3GNT9 PE=2 SV=1	-0.561264	2.18815	0.761455	4.31569
sp|P15291|B4GT1_HUMAN	B4GALT1	Beta-1,4-galactosyltransferase 1 OS=Homo sapiens OX=9606 GN=B4GALT1 PE=1 SV=5	-0.483902	1.53049	0.538655	2.52144
sp|O60909-3|B4GT2_HUMAN	B4GALT2	Isoform 3 of Beta-1,4-galactosyltransferase 2 OS=Homo sapiens OX=9606 GN=B4GALT2	-0.0418072	0.0767772	-0.49964	4.26856
sp|O60512|B4GT3_HUMAN	B4GALT3	Beta-1,4-galactosyltransferase 3 OS=Homo sapiens OX=9606 GN=B4GALT3 PE=1 SV=2	-0.0505081	0.0861946	-0.00396188	0.00707425
sp|O60513|B4GT4_HUMAN	B4GALT4	Beta-1,4-galactosyltransferase 4 OS=Homo sapiens OX=9606 GN=B4GALT4 PE=1 SV=1	0.0392933	0.0794867	-0.407999	3.0854
sp|Q9UBV7|B4GT7_HUMAN	B4GALT7	Beta-1,4-galactosyltransferase 7 OS=Homo sapiens OX=9606 GN=B4GALT7 PE=1 SV=1	-0.386449	0.948462	0.325744	1.08431
sp|O43505|B4GA1_HUMAN	B4GAT1	Beta-1,4-glucuronyltransferase 1 OS=Homo sapiens OX=9606 GN=B4GAT1 PE=1 SV=1	-0.16756	0.59265	0.18016	0.996578
sp|Q9UPM9|B9D1_HUMAN	B9D1	B9 domain-containing protein 1 OS=Homo sapiens OX=9606 GN=B9D1 PE=1 SV=1	0.00917611	0.00668143	0.163452	0.329737
sp|Q9NWV8|BABA1_HUMAN	BABAM1	BRISC and BRCA1-A complex member 1 OS=Homo sapiens OX=9606 GN=BABAM1 PE=1 SV=1	-0.110541	0.422995	0.149751	0.989972
sp|Q9NXR7|BABA2_HUMAN	BABAM2	BRISC and BRCA1-A complex member 2 OS=Homo sapiens OX=9606 GN=BABAM2 PE=1 SV=2	-0.0803531	0.212496	0.272282	2.23078
sp|Q9Y5Z0|BACE2_HUMAN	BACE2	Beta-secretase 2 OS=Homo sapiens OX=9606 GN=BACE2 PE=1 SV=1	-0.144109	0.175642	-0.162234	0.3162
sp|Q92934|BAD_HUMAN	BAD	Bcl2-associated agonist of cell death OS=Homo sapiens OX=9606 GN=BAD PE=1 SV=3	-0.379289	2.25156	0.444479	3.99059
sp|Q99933|BAG1_HUMAN	BAG1	BAG family molecular chaperone regulator 1 OS=Homo sapiens OX=9606 GN=BAG1 PE=1 SV=4	0.105033	0.294367	-0.103063	0.439905
sp|O95816|BAG2_HUMAN	BAG2	BAG family molecular chaperone regulator 2 OS=Homo sapiens OX=9606 GN=BAG2 PE=1 SV=1	0.229034	0.57326	-0.284656	1.23901
sp|O95817|BAG3_HUMAN	BAG3	BAG family molecular chaperone regulator 3 OS=Homo sapiens OX=9606 GN=BAG3 PE=1 SV=3	0.0739449	0.279988	-0.250543	2.49896
sp|O95429|BAG4_HUMAN	BAG4	BAG family molecular chaperone regulator 4 OS=Homo sapiens OX=9606 GN=BAG4 PE=1 SV=1	0.198046	1.30195	-0.480678	8.40821
sp|Q9UL15-2|BAG5_HUMAN	BAG5	Isoform 2 of BAG family molecular chaperone regulator 5 OS=Homo sapiens OX=9606 GN=BAG5	0.0678568	0.208715	-0.0138792	0.0451641
sp|P46379-3|BAG6_HUMAN	BAG6	Isoform 3 of Large proline-rich protein BAG6 OS=Homo sapiens OX=9606 GN=BAG6	-0.0703339	0.445024	-0.114932	1.50172
sp|Q9P281|BAHC1_HUMAN	BAHCC1	BAH and coiled-coil domain-containing protein 1 OS=Homo sapiens OX=9606 GN=BAHCC1 PE=1 SV=4	-0.857397	0.554814	-0.179425	0.100286
sp|Q9UQB8|BAIP2_HUMAN	BAIAP2	Brain-specific angiogenesis inhibitor 1-associated protein 2 OS=Homo sapiens OX=9606 GN=BAIAP2 PE=1 SV=1	-0.155723	0.759299	0.747303	7.4939
sp|Q9UHR4|BI2L1_HUMAN	BAIAP2L1	Brain-specific angiogenesis inhibitor 1-associated protein 2-like protein 1 OS=Homo sapiens OX=9606 GN=BAIAP2L1 PE=1 SV=2	-0.178216	1.87003	0.510049	14.8899
sp|Q16611|BAK_HUMAN	BAK1	Bcl-2 homologous antagonist/killer OS=Homo sapiens OX=9606 GN=BAK1 PE=1 SV=1	-0.169446	0.276827	0.0372558	0.0617266
sp|O75531|BAF_HUMAN	BANF1	Barrier-to-autointegration factor OS=Homo sapiens OX=9606 GN=BANF1 PE=1 SV=1	0.658966	1.70652	-0.414903	1.21324
sp|Q8N9N5|BANP_HUMAN	BANP	Protein BANP OS=Homo sapiens OX=9606 GN=BANP PE=1 SV=3	-0.05557	0.105801	-0.199269	0.94406
sp|Q92560|BAP1_HUMAN	BAP1	Ubiquitin carboxyl-terminal hydrolase BAP1 OS=Homo sapiens OX=9606 GN=BAP1 PE=1 SV=2	-0.0308776	0.0528488	0.00888123	0.0199694
sp|Q8IXM2-3|BAP18_HUMAN	BAP18	Isoform 3 of Chromatin complexes subunit BAP18 OS=Homo sapiens OX=9606 GN=BAP18	0.107898	0.125324	-0.174112	0.360725
sp|Q99728|BARD1_HUMAN	BARD1	BRCA1-associated RING domain protein 1 OS=Homo sapiens OX=9606 GN=BARD1 PE=1 SV=2	-0.0812977	0.340146	0.279149	3.88154
sp|P80723|BASP1_HUMAN	BASP1	Brain acid soluble protein 1 OS=Homo sapiens OX=9606 GN=BASP1 PE=1 SV=2	0.033414	0.0188575	-0.51408	0.999039
sp|Q07812-2|BAX_HUMAN	BAX	Isoform Beta of Apoptosis regulator BAX OS=Homo sapiens OX=9606 GN=BAX	-0.185023	1.56649	0.0460685	0.254378
sp|Q9NRL2|BAZ1A_HUMAN	BAZ1A	Bromodomain adjacent to zinc finger domain protein 1A OS=Homo sapiens OX=9606 GN=BAZ1A PE=1 SV=2	-0.0609871	0.234839	0.0608525	0.358371
sp|Q9UIG0|BAZ1B_HUMAN	BAZ1B	Tyrosine-protein kinase BAZ1B OS=Homo sapiens OX=9606 GN=BAZ1B PE=1 SV=2	-0.347847	1.00767	0.330938	1.37936
sp|Q9UIF9|BAZ2A_HUMAN	BAZ2A	Bromodomain adjacent to zinc finger domain protein 2A OS=Homo sapiens OX=9606 GN=BAZ2A PE=1 SV=4	0.128669	0.549129	-0.281589	2.56762
sp|Q9UIF8|BAZ2B_HUMAN	BAZ2B	Bromodomain adjacent to zinc finger domain protein 2B OS=Homo sapiens OX=9606 GN=BAZ2B PE=1 SV=3	-0.0878836	0.286907	-0.00243831	0.00625577
sp|Q8NFJ9-2|BBS1_HUMAN	BBS1	Isoform 3 of Bardet-Biedl syndrome 1 protein OS=Homo sapiens OX=9606 GN=BBS1	0.326086	0.539597	0.0584896	0.0814057
sp|Q9BXC9|BBS2_HUMAN	BBS2	Bardet-Biedl syndrome 2 protein OS=Homo sapiens OX=9606 GN=BBS2 PE=1 SV=1	-0.140327	0.182722	-0.0676846	0.108539
sp|Q96RK4-2|BBS4_HUMAN	BBS4	Isoform 2 of Bardet-Biedl syndrome 4 protein OS=Homo sapiens OX=9606 GN=BBS4	0.0911138	0.176613	0.068958	0.188135
sp|Q8WY36|BBX_HUMAN	BBX	HMG box transcription factor BBX OS=Homo sapiens OX=9606 GN=BBX PE=1 SV=1	-0.00986427	0.0282637	0.127905	1.40318
sp|P50895|BCAM_HUMAN	BCAM	Basal cell adhesion molecule OS=Homo sapiens OX=9606 GN=BCAM PE=1 SV=2	-0.163963	0.458124	0.545694	3.72631
sp|Q9UHQ4-2|BAP29_HUMAN	BCAP29	Isoform 2 of B-cell receptor-associated protein 29 OS=Homo sapiens OX=9606 GN=BCAP29	-0.144166	0.513274	0.20153	1.26782
sp|P51572-2|BAP31_HUMAN	BCAP31	Isoform 2 of B-cell receptor-associated protein 31 OS=Homo sapiens OX=9606 GN=BCAP31	-0.0859194	0.401266	-0.00403695	0.014299
sp|P56945-6|BCAR1_HUMAN	BCAR1	Isoform 6 of Breast cancer anti-estrogen resistance protein 1 OS=Homo sapiens OX=9606 GN=BCAR1	0.0709468	0.322265	0.228396	2.66367
sp|O75815|BCAR3_HUMAN	BCAR3	Breast cancer anti-estrogen resistance protein 3 OS=Homo sapiens OX=9606 GN=BCAR3 PE=1 SV=1	0.225957	1.0055	0.918176	7.57795
sp|O75934|SPF27_HUMAN	BCAS2	Pre-mRNA-splicing factor SPF27 OS=Homo sapiens OX=9606 GN=BCAS2 PE=1 SV=1	0.131841	0.40589	-0.0469572	0.14588
sp|Q9H6U6-8|BCAS3_HUMAN	BCAS3	Isoform 4 of Breast carcinoma-amplified sequence 3 OS=Homo sapiens OX=9606 GN=BCAS3	-0.115552	0.277606	0.357664	2.19491
sp|Q8TDM0|BCAS4_HUMAN	BCAS4	Breast carcinoma-amplified sequence 4 OS=Homo sapiens OX=9606 GN=BCAS4 PE=1 SV=1	-0.22147	0.354047	0.290016	0.794255
sp|O15382|BCAT2_HUMAN	BCAT2	Branched-chain-amino-acid aminotransferase, mitochondrial OS=Homo sapiens OX=9606 GN=BCAT2 PE=1 SV=2	0.104699	0.355069	0.0664371	0.279461
sp|Q9P287-2|BCCIP_HUMAN	BCCIP	Isoform 2 of BRCA2 and CDKN1A-interacting protein OS=Homo sapiens OX=9606 GN=BCCIP	0.324881	2.37835	-0.245612	2.25294
sp|Q9P287|BCCIP_HUMAN	BCCIP	BRCA2 and CDKN1A-interacting protein OS=Homo sapiens OX=9606 GN=BCCIP PE=1 SV=1	0.0192609	0.049058	-0.156042	1.27129
sp|P12694-2|ODBA_HUMAN	BCKDHA	Isoform 2 of 2-oxoisovalerate dehydrogenase subunit alpha, mitochondrial OS=Homo sapiens OX=9606 GN=BCKDHA	-0.0504072	0.0793312	-0.0925653	0.262414
sp|P21953|ODBB_HUMAN	BCKDHB	2-oxoisovalerate dehydrogenase subunit beta, mitochondrial OS=Homo sapiens OX=9606 GN=BCKDHB PE=1 SV=2	-0.00251897	0.00352723	-0.233134	1.50347
sp|O14874|BCKD_HUMAN	BCKDK	[3-methyl-2-oxobutanoate dehydrogenase [lipoamide]] kinase, mitochondrial OS=Homo sapiens OX=9606 GN=BCKDK PE=1 SV=2	-0.0465054	0.168628	0.0168013	0.0718665
sp|Q07817|B2CL1_HUMAN	BCL2L1	Bcl-2-like protein 1 OS=Homo sapiens OX=9606 GN=BCL2L1 PE=1 SV=1	-0.217598	0.886868	0.53138	4.3133
sp|Q9HB09|B2L12_HUMAN	BCL2L12	Bcl-2-like protein 12 OS=Homo sapiens OX=9606 GN=BCL2L12 PE=1 SV=1	-0.0333776	0.0381089	0.132587	0.325768
sp|Q9BXK5|B2L13_HUMAN	BCL2L13	Bcl-2-like protein 13 OS=Homo sapiens OX=9606 GN=BCL2L13 PE=1 SV=1	-0.187463	0.615322	0.102268	0.370733
sp|Q92843-2|B2CL2_HUMAN	BCL2L2	Isoform 3 of Bcl-2-like protein 2 OS=Homo sapiens OX=9606 GN=BCL2L2	-0.147509	0.487278	0.132	0.623267
sp|P20749|BCL3_HUMAN	BCL3	B-cell lymphoma 3 protein OS=Homo sapiens OX=9606 GN=BCL3 PE=1 SV=2	-0.106668	0.110855	0.212751	0.423109
sp|Q4VC05-2|BCL7A_HUMAN	BCL7A	Isoform 2 of B-cell CLL/lymphoma 7 protein family member A OS=Homo sapiens OX=9606 GN=BCL7A	0.265924	1.25637	-1.11413	8.735
sp|Q9BQE9|BCL7B_HUMAN	BCL7B	B-cell CLL/lymphoma 7 protein family member B OS=Homo sapiens OX=9606 GN=BCL7B PE=1 SV=1	-0.082949	0.22118	-0.0231486	0.0679918
sp|Q8WUZ0-2|BCL7C_HUMAN	BCL7C	Isoform 2 of B-cell CLL/lymphoma 7 protein family member C OS=Homo sapiens OX=9606 GN=BCL7C	0.0374339	0.0541375	0.297875	1.41266
sp|O00512|BCL9_HUMAN	BCL9	B-cell CLL/lymphoma 9 protein OS=Homo sapiens OX=9606 GN=BCL9 PE=1 SV=4	0.279005	0.835695	-0.676891	4.07037
sp|Q86UU0|BCL9L_HUMAN	BCL9L	B-cell CLL/lymphoma 9-like protein OS=Homo sapiens OX=9606 GN=BCL9L PE=1 SV=1	-0.048384	0.131286	0.0805838	0.404368
sp|Q9NYF8|BCLF1_HUMAN	BCLAF1	Bcl-2-associated transcription factor 1 OS=Homo sapiens OX=9606 GN=BCLAF1 PE=1 SV=2	-0.027223	0.111285	-0.0468756	0.351962
sp|A2AJT9|BCLA3_HUMAN	BCLAF3	BCLAF1 and THRAP3 family member 3 OS=Homo sapiens OX=9606 GN=BCLAF3 PE=1 SV=1	-0.0586939	0.0826566	0.400387	1.83408
sp|Q6W2J9|BCOR_HUMAN	BCOR	BCL-6 corepressor OS=Homo sapiens OX=9606 GN=BCOR PE=1 SV=1	-0.0351972	0.119595	0.223961	3.14584
sp|Q5H9F3-3|BCORL_HUMAN	BCORL1	Isoform 3 of BCL-6 corepressor-like protein 1 OS=Homo sapiens OX=9606 GN=BCORL1	-0.0339107	0.0785573	-0.191986	1.31956
sp|P11274|BCR_HUMAN	BCR	Breakpoint cluster region protein OS=Homo sapiens OX=9606 GN=BCR PE=1 SV=2	0.0480423	0.132208	0.242838	2.03142
sp|Q9Y276|BCS1_HUMAN	BCS1L	Mitochondrial chaperone BCS1 OS=Homo sapiens OX=9606 GN=BCS1L PE=1 SV=1	0.036332	0.0986221	-0.279315	3.14584
sp|Q02338|BDH_HUMAN	BDH1	D-beta-hydroxybutyrate dehydrogenase, mitochondrial OS=Homo sapiens OX=9606 GN=BDH1 PE=1 SV=3	-0.231976	0.906657	0.308161	2.02231
sp|Q9BUT1|BDH2_HUMAN	BDH2	3-hydroxybutyrate dehydrogenase type 2 OS=Homo sapiens OX=9606 GN=BDH2 PE=1 SV=2	0.0135776	0.0196262	-0.0432871	0.120557
sp|A6H8Y1|BDP1_HUMAN	BDP1	Transcription factor TFIIIB component B'' homolog OS=Homo sapiens OX=9606 GN=BDP1 PE=1 SV=3	0.000578884	0.000680519	-0.0299758	0.0587705
sp|Q14457|BECN1_HUMAN	BECN1	Beclin-1 OS=Homo sapiens OX=9606 GN=BECN1 PE=1 SV=2	-0.0262102	0.0493307	-0.0450186	0.147738
sp|Q5T5X7|BEND3_HUMAN	BEND3	BEN domain-containing protein 3 OS=Homo sapiens OX=9606 GN=BEND3 PE=1 SV=1	0.0967742	0.133918	-0.356838	1.30652
sp|Q9H694|BICC1_HUMAN	BICC1	Protein bicaudal C homolog 1 OS=Homo sapiens OX=9606 GN=BICC1 PE=1 SV=2	-0.0825612	0.281922	1.26647	10.762
sp|Q96G01|BICD1_HUMAN	BICD1	Protein bicaudal D homolog 1 OS=Homo sapiens OX=9606 GN=BICD1 PE=1 SV=3	0.0433937	0.140761	0.0160998	0.0644048
sp|Q8TD16|BICD2_HUMAN	BICD2	Protein bicaudal D homolog 2 OS=Homo sapiens OX=9606 GN=BICD2 PE=1 SV=1	-0.0608495	0.335744	0.0893307	0.899132
sp|P55957-2|BID_HUMAN	BID	Isoform 2 of BH3-interacting domain death agonist OS=Homo sapiens OX=9606 GN=BID	-0.0316629	0.0414386	0.179388	0.607623
sp|O00499|BIN1_HUMAN	BIN1	Myc box-dependent-interacting protein 1 OS=Homo sapiens OX=9606 GN=BIN1 PE=1 SV=1	-0.0482032	0.22539	0.212808	2.91566
sp|Q9NQY0|BIN3_HUMAN	BIN3	Bridging integrator 3 OS=Homo sapiens OX=9606 GN=BIN3 PE=1 SV=1	-0.105749	0.422995	0.393336	5.48675
sp|Q13490|BIRC2_HUMAN	BIRC2	Baculoviral IAP repeat-containing protein 2 OS=Homo sapiens OX=9606 GN=BIRC2 PE=1 SV=2	-0.0750458	0.223842	0.00147582	0.00354886
sp|O15392|BIRC5_HUMAN	BIRC5	Baculoviral IAP repeat-containing protein 5 OS=Homo sapiens OX=9606 GN=BIRC5 PE=1 SV=3	-0.415055	0.885198	-0.201168	0.454217
sp|Q9NR09|BIRC6_HUMAN	BIRC6	Baculoviral IAP repeat-containing protein 6 OS=Homo sapiens OX=9606 GN=BIRC6 PE=1 SV=2	-0.0213295	0.105997	-0.0231509	0.176834
sp|P54132|BLM_HUMAN	BLM	Bloom syndrome protein OS=Homo sapiens OX=9606 GN=BLM PE=1 SV=1	0.0315802	0.103047	-0.0509027	0.292523
sp|Q13867|BLMH_HUMAN	BLMH	Bleomycin hydrolase OS=Homo sapiens OX=9606 GN=BLMH PE=1 SV=1	0.0171278	0.0404225	0.143449	1.03163
sp|P78537|BL1S1_HUMAN	BLOC1S1	Biogenesis of lysosome-related organelles complex 1 subunit 1 OS=Homo sapiens OX=9606 GN=BLOC1S1 PE=1 SV=2	0.106731	0.320954	-0.237672	1.5891
sp|Q6QNY1|BL1S2_HUMAN	BLOC1S2	Biogenesis of lysosome-related organelles complex 1 subunit 2 OS=Homo sapiens OX=9606 GN=BLOC1S2 PE=1 SV=1	-0.0609729	0.102498	-0.244065	1.06156
sp|Q6QNY0|BL1S3_HUMAN	BLOC1S3	Biogenesis of lysosome-related organelles complex 1 subunit 3 OS=Homo sapiens OX=9606 GN=BLOC1S3 PE=1 SV=1	-0.0251535	0.0368665	-0.0755485	0.214955
sp|Q8TDH9|BL1S5_HUMAN	BLOC1S5	Biogenesis of lysosome-related organelles complex 1 subunit 5 OS=Homo sapiens OX=9606 GN=BLOC1S5 PE=1 SV=1	-0.0744165	0.109804	-0.0239209	0.0436652
sp|P53004|BIEA_HUMAN	BLVRA	Biliverdin reductase A OS=Homo sapiens OX=9606 GN=BLVRA PE=1 SV=2	-0.142919	0.399492	0.200331	1.02291
sp|P30043|BLVRB_HUMAN	BLVRB	Flavin reductase (NADPH) OS=Homo sapiens OX=9606 GN=BLVRB PE=1 SV=3	-0.153534	0.604894	0.562334	7.20708
sp|Q9H2G9|GO45_HUMAN	BLZF1	Golgin-45 OS=Homo sapiens OX=9606 GN=BLZF1 PE=1 SV=2	-0.0469796	0.0879986	0.163416	0.730316
sp|Q9NSY1|BMP2K_HUMAN	BMP2K	BMP-2-inducible protein kinase OS=Homo sapiens OX=9606 GN=BMP2K PE=1 SV=2	-0.111867	0.324779	0.33083	2.40226
sp|P22003|BMP5_HUMAN	BMP5	Bone morphogenetic protein 5 OS=Homo sapiens OX=9606 GN=BMP5 PE=2 SV=1	-0.0352247	0.0533791	0.464221	2.79368
sp|P22004|BMP6_HUMAN	BMP6	Bone morphogenetic protein 6 OS=Homo sapiens OX=9606 GN=BMP6 PE=1 SV=1	0.156644	0.0982554	0.522379	0.766992
sp|Q13873|BMPR2_HUMAN	BMPR2	Bone morphogenetic protein receptor type-2 OS=Homo sapiens OX=9606 GN=BMPR2 PE=1 SV=2	0.0268043	0.0285783	0.0452781	0.0806502
sp|Q14692|BMS1_HUMAN	BMS1	Ribosome biogenesis protein BMS1 homolog OS=Homo sapiens OX=9606 GN=BMS1 PE=1 SV=1	-0.156252	1.52506	0.117581	1.33167
sp|Q6ZN30|BNC2_HUMAN	BNC2	Zinc finger protein basonuclin-2 OS=Homo sapiens OX=9606 GN=BNC2 PE=1 SV=1	-0.0968916	0.112996	0.515856	1.83396
sp|Q12981-1|SEC20_HUMAN	BNIP1	Isoform 3 of Vesicle transport protein SEC20 OS=Homo sapiens OX=9606 GN=BNIP1	-0.232479	0.549702	0.173369	0.542163
sp|Q12982-2|BNIP2_HUMAN	BNIP2	Isoform 2 of BCL2/adenovirus E1B 19 kDa protein-interacting protein 2 OS=Homo sapiens OX=9606 GN=BNIP2	0.0363192	0.0780171	-0.177184	1.11385
sp|O60238|BNI3L_HUMAN	BNIP3L	BCL2/adenovirus E1B 19 kDa protein-interacting protein 3-like OS=Homo sapiens OX=9606 GN=BNIP3L PE=1 SV=1	0.163321	0.268914	0.0419251	0.0720353
sp|Q96IK1|BOD1_HUMAN	BOD1	Biorientation of chromosomes in cell division protein 1 OS=Homo sapiens OX=9606 GN=BOD1 PE=1 SV=2	-0.0646248	0.117867	0.0729291	0.208167
tr|H0Y9Y2|H0Y9Y2_HUMAN	BOD1L1	Biorientation of chromosomes in cell division protein 1-like 1 (Fragment) OS=Homo sapiens OX=9606 GN=BOD1L1 PE=1 SV=1	-0.0421367	0.0669726	-0.378104	2.13256
sp|Q8NFC6|BD1L1_HUMAN	BOD1L1	Biorientation of chromosomes in cell division protein 1-like 1 OS=Homo sapiens OX=9606 GN=BOD1L1 PE=1 SV=2	0.025624	0.0690824	-0.126138	0.921699
sp|Q9UMX3|BOK_HUMAN	BOK	Bcl-2-related ovarian killer protein OS=Homo sapiens OX=9606 GN=BOK PE=1 SV=1	-0.300352	0.675701	0.0218686	0.0350586
sp|Q9Y3E2|BOLA1_HUMAN	BOLA1	BolA-like protein 1 OS=Homo sapiens OX=9606 GN=BOLA1 PE=1 SV=1	0.349663	1.17876	-0.148081	0.489445
sp|Q9H3K6|BOLA2_HUMAN	BOLA2	BolA-like protein 2 OS=Homo sapiens OX=9606 GN=BOLA2 PE=1 SV=1	0.0758108	0.14629	-0.3261	1.82077
sp|Q14137|BOP1_HUMAN	BOP1	Ribosome biogenesis protein BOP1 OS=Homo sapiens OX=9606 GN=BOP1 PE=1 SV=2	0.115827	1.21422	-0.158967	3.12256
sp|Q969J3|BORC5_HUMAN	BORCS5	BLOC-1-related complex subunit 5 OS=Homo sapiens OX=9606 GN=BORCS5 PE=1 SV=1	0.194644	0.867437	-0.35838	3.594
sp|Q96GS4|BORC6_HUMAN	BORCS6	BLOC-1-related complex subunit 6 OS=Homo sapiens OX=9606 GN=BORCS6 PE=1 SV=2	0.0354897	0.0713708	-0.0709651	0.263594
sp|Q96B45|BORC7_HUMAN	BORCS7	BLOC-1-related complex subunit 7 OS=Homo sapiens OX=9606 GN=BORCS7 PE=3 SV=2	-0.0597436	0.102722	-0.16554	0.621091
sp|P07738|PMGE_HUMAN	BPGM	Bisphosphoglycerate mutase OS=Homo sapiens OX=9606 GN=BPGM PE=1 SV=2	-0.109121	0.239523	0.709744	6.16573
sp|Q86WA6|BPHL_HUMAN	BPHL	Valacyclovir hydrolase OS=Homo sapiens OX=9606 GN=BPHL PE=1 SV=1	-0.0905935	0.551371	0.00265141	0.010662
sp|O95861-2|BPNT1_HUMAN	BPNT1	Isoform 2 of 3'(2'),5'-bisphosphate nucleotidase 1 OS=Homo sapiens OX=9606 GN=BPNT1	0.047914	0.140122	-0.164945	1.37536
sp|Q12830|BPTF_HUMAN	BPTF	Nucleosome-remodeling factor subunit BPTF OS=Homo sapiens OX=9606 GN=BPTF PE=1 SV=3	-0.0314368	0.138794	0.0202583	0.121054
sp|P15056|BRAF_HUMAN	BRAF	Serine/threonine-protein kinase B-raf OS=Homo sapiens OX=9606 GN=BRAF PE=1 SV=4	-0.505373	1.79497	0.105726	0.266269
sp|Q7Z569|BRAP_HUMAN	BRAP	BRCA1-associated protein OS=Homo sapiens OX=9606 GN=BRAP PE=1 SV=2	0.0587178	0.139867	-0.477246	3.97552
sp|Q6PJG6|BRAT1_HUMAN	BRAT1	BRCA1-associated ATM activator 1 OS=Homo sapiens OX=9606 GN=BRAT1 PE=1 SV=2	0.113109	0.491041	-0.395793	6.15583
sp|P38398-7|BRCA1_HUMAN	BRCA1	Isoform 7 of Breast cancer type 1 susceptibility protein OS=Homo sapiens OX=9606 GN=BRCA1	-0.029437	0.0631562	0.287835	2.28519
sp|P51587|BRCA2_HUMAN	BRCA2	Breast cancer type 2 susceptibility protein OS=Homo sapiens OX=9606 GN=BRCA2 PE=1 SV=3	-0.00143472	0.00262796	0.208747	2.07482
sp|P46736|BRCC3_HUMAN	BRCC3	Lys-63-specific deubiquitinase BRCC36 OS=Homo sapiens OX=9606 GN=BRCC3 PE=1 SV=2	0.127384	0.242018	0.196002	0.700321
sp|O95696-2|BRD1_HUMAN	BRD1	Isoform 2 of Bromodomain-containing protein 1 OS=Homo sapiens OX=9606 GN=BRD1	0.209862	0.528879	0.0623053	0.150374
sp|P25440-2|BRD2_HUMAN	BRD2	Isoform 2 of Bromodomain-containing protein 2 OS=Homo sapiens OX=9606 GN=BRD2	0.0451638	0.0903901	0.0290716	0.0796357
sp|Q15059|BRD3_HUMAN	BRD3	Bromodomain-containing protein 3 OS=Homo sapiens OX=9606 GN=BRD3 PE=1 SV=1	0.0583962	0.247446	-0.391912	5.10354
sp|O60885|BRD4_HUMAN	BRD4	Bromodomain-containing protein 4 OS=Homo sapiens OX=9606 GN=BRD4 PE=1 SV=2	0.0805005	0.302255	-0.107748	0.717035
sp|Q9NPI1|BRD7_HUMAN	BRD7	Bromodomain-containing protein 7 OS=Homo sapiens OX=9606 GN=BRD7 PE=1 SV=1	0.111706	0.155153	-0.00941441	0.0129784
sp|Q9H0E9|BRD8_HUMAN	BRD8	Bromodomain-containing protein 8 OS=Homo sapiens OX=9606 GN=BRD8 PE=1 SV=2	-0.0186423	0.0413075	-0.225941	1.84478
sp|Q9H8M2|BRD9_HUMAN	BRD9	Bromodomain-containing protein 9 OS=Homo sapiens OX=9606 GN=BRD9 PE=1 SV=2	-0.0836229	0.191534	0.04065	0.114422
sp|Q92994|TF3B_HUMAN	BRF1	Transcription factor IIIB 90 kDa subunit OS=Homo sapiens OX=9606 GN=BRF1 PE=1 SV=1	-0.104996	0.291465	-0.017524	0.0475407
sp|Q9BX63|FANCJ_HUMAN	BRIP1	Fanconi anemia group J protein OS=Homo sapiens OX=9606 GN=BRIP1 PE=1 SV=2	-0.00713476	0.0174509	-0.240723	3.42201
sp|Q8TDN6|BRX1_HUMAN	BRIX1	Ribosome biogenesis protein BRX1 homolog OS=Homo sapiens OX=9606 GN=BRIX1 PE=1 SV=2	-0.0170772	0.0269502	0.28967	1.75618
sp|Q8WUW1-2|BRK1_HUMAN	BRK1	Isoform 2 of Protein BRICK1 OS=Homo sapiens OX=9606 GN=BRK1	0.139476	0.345174	-0.157873	0.630568
sp|Q9HCU9|BRMS1_HUMAN	BRMS1	Breast cancer metastasis-suppressor 1 OS=Homo sapiens OX=9606 GN=BRMS1 PE=1 SV=1	-0.121002	0.196028	-0.0803967	0.173801
sp|Q5VW32|BROX_HUMAN	BROX	BRO1 domain-containing protein BROX OS=Homo sapiens OX=9606 GN=BROX PE=1 SV=1	0.151625	1.07634	-0.241226	3.43437
sp|P55201-2|BRPF1_HUMAN	BRPF1	Isoform 2 of Peregrin OS=Homo sapiens OX=9606 GN=BRPF1	-0.166505	1.00793	0.0124474	0.0480382
sp|Q9ULD4|BRPF3_HUMAN	BRPF3	Bromodomain and PHD finger-containing protein 3 OS=Homo sapiens OX=9606 GN=BRPF3 PE=1 SV=2	0.0895645	0.131885	-0.12557	0.3143
sp|Q9NSI6|BRWD1_HUMAN	BRWD1	Bromodomain and WD repeat-containing protein 1 OS=Homo sapiens OX=9606 GN=BRWD1 PE=1 SV=4	-0.0823518	0.202712	0.142231	0.687787
sp|Q6RI45|BRWD3_HUMAN	BRWD3	Bromodomain and WD repeat-containing protein 3 OS=Homo sapiens OX=9606 GN=BRWD3 PE=1 SV=2	-0.14176	0.325562	0.157218	0.579669
sp|Q9NW68|BSDC1_HUMAN	BSDC1	BSD domain-containing protein 1 OS=Homo sapiens OX=9606 GN=BSDC1 PE=1 SV=1	-0.219434	1.64215	0.198588	1.96571
sp|P35613|BASI_HUMAN	BSG	Basigin OS=Homo sapiens OX=9606 GN=BSG PE=1 SV=2	0.0282063	0.0532597	0.00875349	0.0219706
sp|Q10589|BST2_HUMAN	BST2	Bone marrow stromal antigen 2 OS=Homo sapiens OX=9606 GN=BST2 PE=1 SV=1	-0.0558365	0.220242	-0.189444	2.28536
sp|O14981|BTAF1_HUMAN	BTAF1	TATA-binding protein-associated factor 172 OS=Homo sapiens OX=9606 GN=BTAF1 PE=1 SV=2	-0.104188	0.342332	0.217754	1.72426
sp|Q9H0C5|BTBD1_HUMAN	BTBD1	BTB/POZ domain-containing protein 1 OS=Homo sapiens OX=9606 GN=BTBD1 PE=1 SV=1	-0.064784	0.139867	0.0288275	0.0781083
sp|Q9BSF8-2|BTBDA_HUMAN	BTBD10	Isoform 2 of BTB/POZ domain-containing protein 10 OS=Homo sapiens OX=9606 GN=BTBD10	-0.0469089	0.0910533	0.120508	0.499745
sp|Q9BX70|BTBD2_HUMAN	BTBD2	BTB/POZ domain-containing protein 2 OS=Homo sapiens OX=9606 GN=BTBD2 PE=1 SV=1	-0.0679819	0.149571	-0.214975	1.18868
sp|Q9Y2F9|BTBD3_HUMAN	BTBD3	BTB/POZ domain-containing protein 3 OS=Homo sapiens OX=9606 GN=BTBD3 PE=2 SV=1	0.0252809	0.0481967	-0.120877	0.567979
sp|Q9P203|BTBD7_HUMAN	BTBD7	BTB/POZ domain-containing protein 7 OS=Homo sapiens OX=9606 GN=BTBD7 PE=1 SV=3	0.0315342	0.043528	0.113545	0.337346
sp|P43251-3|BTD_HUMAN	BTD	Isoform 3 of Biotinidase OS=Homo sapiens OX=9606 GN=BTD	-0.0878013	0.166742	0.377756	2.32655
sp|P20290|BTF3_HUMAN	BTF3	Transcription factor BTF3 OS=Homo sapiens OX=9606 GN=BTF3 PE=1 SV=1	0.251406	0.660752	-0.201981	0.713675
sp|Q96K17|BT3L4_HUMAN	BTF3L4	Transcription factor BTF3 homolog 4 OS=Homo sapiens OX=9606 GN=BTF3L4 PE=1 SV=1	-0.180369	0.71216	0.143958	0.736726
sp|Q14201-2|BTG3_HUMAN	BTG3	Isoform 2 of Protein BTG3 OS=Homo sapiens OX=9606 GN=BTG3	-0.0766955	0.172854	0.234513	1.40576
sp|Q7KYR7|BT2A1_HUMAN	BTN2A1	Butyrophilin subfamily 2 member A1 OS=Homo sapiens OX=9606 GN=BTN2A1 PE=1 SV=3	-0.0355851	0.0627161	0.232716	1.25609
sp|O43683|BUB1_HUMAN	BUB1	Mitotic checkpoint serine/threonine-protein kinase BUB1 OS=Homo sapiens OX=9606 GN=BUB1 PE=1 SV=1	-0.204836	2.32067	-0.0113354	0.0515828
sp|O60566-3|BUB1B_HUMAN	BUB1B	Isoform 3 of Mitotic checkpoint serine/threonine-protein kinase BUB1 beta OS=Homo sapiens OX=9606 GN=BUB1B	-0.109609	0.401607	-0.116167	0.658842
sp|O43684|BUB3_HUMAN	BUB3	Mitotic checkpoint protein BUB3 OS=Homo sapiens OX=9606 GN=BUB3 PE=1 SV=1	0.0108946	0.025253	-0.111041	0.747689
sp|Q9BRD0|BUD13_HUMAN	BUD13	BUD13 homolog OS=Homo sapiens OX=9606 GN=BUD13 PE=1 SV=1	0.0158813	0.0627161	0.0227865	0.151158
sp|O43709-3|BUD23_HUMAN	BUD23	Isoform 3 of Probable 18S rRNA (guanine-N(7))-methyltransferase OS=Homo sapiens OX=9606 GN=BUD23	-0.332751	0.769822	0.210033	0.582914
sp|P41223-2|BUD31_HUMAN	BUD31	Isoform 2 of Protein BUD31 homolog OS=Homo sapiens OX=9606 GN=BUD31	0.40628	0.720283	-0.00414077	0.00395015
sp|Q13895|BYST_HUMAN	BYSL	Bystin OS=Homo sapiens OX=9606 GN=BYSL PE=1 SV=3	-0.0720283	0.473746	0.0472189	0.377384
sp|Q7L1Q6-3|BZW1_HUMAN	BZW1	Isoform 3 of Basic leucine zipper and W2 domain-containing protein 1 OS=Homo sapiens OX=9606 GN=BZW1	0.0958512	0.38074	-0.0281122	0.107604
sp|Q9Y6E2|BZW2_HUMAN	BZW2	Basic leucine zipper and W2 domain-containing protein 2 OS=Homo sapiens OX=9606 GN=BZW2 PE=1 SV=1	-0.0995145	0.963491	-0.0985308	1.40012
sp|Q9H0W9|CK054_HUMAN	C11orf54	Ester hydrolase C11orf54 OS=Homo sapiens OX=9606 GN=C11orf54 PE=1 SV=1	0.081603	0.174877	-0.232767	1.21352
sp|Q9H3H3-3|CK068_HUMAN	C11orf68	Isoform 3 of UPF0696 protein C11orf68 OS=Homo sapiens OX=9606 GN=C11orf68	-0.315912	1.65747	0.431869	3.49778
sp|E9PRG8|CK098_HUMAN	C11orf98	Uncharacterized protein C11orf98 OS=Homo sapiens OX=9606 GN=C11orf98 PE=4 SV=2	-0.126037	0.320954	-0.0907052	0.306702
sp|Q9HB07|MYG1_HUMAN	C12orf10	UPF0160 protein MYG1, mitochondrial OS=Homo sapiens OX=9606 GN=C12orf10 PE=1 SV=2	0.0807358	0.927512	-0.309319	13.6582
sp|Q8N999|CL029_HUMAN	C12orf29	Uncharacterized protein C12orf29 OS=Homo sapiens OX=9606 GN=C12orf29 PE=1 SV=2	0.27865	1.76055	-0.663168	6.53232
sp|Q8N5I9|CL045_HUMAN	C12orf45	Uncharacterized protein C12orf45 OS=Homo sapiens OX=9606 GN=C12orf45 PE=1 SV=2	0.166336	0.613941	-0.250268	1.76924
sp|Q9H3J6|CL065_HUMAN	C12orf65	Probable peptide chain release factor C12orf65, mitochondrial OS=Homo sapiens OX=9606 GN=C12orf65 PE=2 SV=1	0.0780661	0.16411	-0.416276	3.18549
sp|Q8WUR7-3|CO040_HUMAN	C15orf40	Isoform 3 of UPF0235 protein C15orf40 OS=Homo sapiens OX=9606 GN=C15orf40	0.0801734	0.301347	-0.153598	1.2471
sp|Q9Y2V0|CO041_HUMAN	C15orf41	Protein C15orf41 OS=Homo sapiens OX=9606 GN=C15orf41 PE=1 SV=2	0.00561914	0.00404819	0.00883479	0.0110212
sp|A6NNL5|CO061_HUMAN	C15orf61	Uncharacterized protein C15orf61 OS=Homo sapiens OX=9606 GN=C15orf61 PE=2 SV=2	0.235897	0.701817	-0.167041	0.627899
sp|Q96GQ5|RUS1_HUMAN	C16orf58	RUS1 family protein C16orf58 OS=Homo sapiens OX=9606 GN=C16orf58 PE=1 SV=2	-0.285299	0.772072	0.460597	2.30014
sp|Q9BSU1|CP070_HUMAN	C16orf70	UPF0183 protein C16orf70 OS=Homo sapiens OX=9606 GN=C16orf70 PE=1 SV=1	-0.144552	0.229921	0.325275	1.14559
sp|Q6PH81|CP087_HUMAN	C16orf87	UPF0547 protein C16orf87 OS=Homo sapiens OX=9606 GN=C16orf87 PE=1 SV=1	-0.145563	0.347716	0.100864	0.311666
sp|Q8N3J3|CQ053_HUMAN	C17orf53	Uncharacterized protein C17orf53 OS=Homo sapiens OX=9606 GN=C17orf53 PE=1 SV=1	-0.0124758	0.0214247	0.0129843	0.0360926
sp|Q9HAS0|NJMU_HUMAN	C17orf75	Protein Njmu-R1 OS=Homo sapiens OX=9606 GN=C17orf75 PE=1 SV=2	-0.0463013	0.105855	-0.364675	3.61514
sp|Q9BSJ5|CQ080_HUMAN	C17orf80	Uncharacterized protein C17orf80 OS=Homo sapiens OX=9606 GN=C17orf80 PE=2 SV=2	-0.108415	0.214048	0.178089	0.669169
sp|Q32NC0|CR021_HUMAN	C18orf21	UPF0711 protein C18orf21 OS=Homo sapiens OX=9606 GN=C18orf21 PE=1 SV=1	-0.140649	0.22539	0.12407	0.292013
sp|Q96B23|CR025_HUMAN	C18orf25	Uncharacterized protein C18orf25 OS=Homo sapiens OX=9606 GN=C18orf25 PE=1 SV=3	-0.116059	0.262393	0.0224869	0.0516109
sp|Q9NSK7|CS012_HUMAN	C19orf12	Protein C19orf12 OS=Homo sapiens OX=9606 GN=C19orf12 PE=1 SV=3	-0.164831	0.410376	-0.0405137	0.0931481
sp|Q9UFG5-2|CS025_HUMAN	C19orf25	Isoform 2 of UPF0449 protein C19orf25 OS=Homo sapiens OX=9606 GN=C19orf25	0.203354	0.450529	-0.163105	0.493158
sp|Q8N9M1|CS047_HUMAN	C19orf47	Uncharacterized protein C19orf47 OS=Homo sapiens OX=9606 GN=C19orf47 PE=1 SV=1	-0.00502204	0.00581904	0.0838468	0.265135
sp|Q9UNZ5|L10K_HUMAN	C19orf53	Leydig cell tumor 10 kDa protein homolog OS=Homo sapiens OX=9606 GN=C19orf53 PE=1 SV=1	-0.0699491	0.0598035	0.274315	0.563716
sp|Q13901|C1D_HUMAN	C1D	Nuclear nucleic acid-binding protein C1D OS=Homo sapiens OX=9606 GN=C1D PE=1 SV=1	-0.0248325	0.0347606	0.0638147	0.163469
sp|Q9NS00|C1GLT_HUMAN	C1GALT1	Glycoprotein-N-acetylgalactosamine 3-beta-galactosyltransferase 1 OS=Homo sapiens OX=9606 GN=C1GALT1 PE=1 SV=1	-0.180754	0.513274	0.224428	1.05864
sp|Q96EU7|C1GLC_HUMAN	C1GALT1C1	C1GALT1-specific chaperone 1 OS=Homo sapiens OX=9606 GN=C1GALT1C1 PE=1 SV=1	-0.262703	0.814961	0.308762	1.56512
sp|Q9NX04|CA109_HUMAN	C1orf109	Uncharacterized protein C1orf109 OS=Homo sapiens OX=9606 GN=C1orf109 PE=1 SV=1	-0.111803	0.327248	0.00616786	0.0149427
sp|Q9NSG2|CA112_HUMAN	C1orf112	Uncharacterized protein C1orf112 OS=Homo sapiens OX=9606 GN=C1orf112 PE=1 SV=1	-0.0792342	0.138649	-0.0506284	0.119645
sp|Q6ZSJ8|CA122_HUMAN	C1orf122	Uncharacterized protein C1orf122 OS=Homo sapiens OX=9606 GN=C1orf122 PE=4 SV=2	0.161808	0.372341	-0.069663	0.176834
sp|Q8NDD1-5|CA131_HUMAN	C1orf131	Isoform 2 of Uncharacterized protein C1orf131 OS=Homo sapiens OX=9606 GN=C1orf131	0.232223	0.721964	-0.0428681	0.105556
sp|Q9H425|CA198_HUMAN	C1orf198	Uncharacterized protein C1orf198 OS=Homo sapiens OX=9606 GN=C1orf198 PE=1 SV=1	-0.148933	0.601733	0.244375	2.07482
sp|A1L170-2|CA226_HUMAN	C1orf226	Isoform 2 of Uncharacterized protein C1orf226 OS=Homo sapiens OX=9606 GN=C1orf226	-0.310977	0.578433	-0.566042	2.10003
sp|Q9BWL3|CA043_HUMAN	C1orf43	Uncharacterized protein C1orf43 OS=Homo sapiens OX=9606 GN=C1orf43 PE=2 SV=1	-0.0952217	0.219659	0.0345535	0.090927
sp|Q9BV19|CA050_HUMAN	C1orf50	Uncharacterized protein C1orf50 OS=Homo sapiens OX=9606 GN=C1orf50 PE=1 SV=2	-0.0160126	0.013143	0.0636709	0.111141
sp|Q07021|C1QBP_HUMAN	C1QBP	Complement component 1 Q subcomponent-binding protein, mitochondrial OS=Homo sapiens OX=9606 GN=C1QBP PE=1 SV=1	0.10645	0.193707	-0.230931	0.901592
sp|Q9GZN8-2|CT027_HUMAN	C20orf27	Isoform 2 of UPF0687 protein C20orf27 OS=Homo sapiens OX=9606 GN=C20orf27	-0.214119	0.459711	-0.00242554	0.00332567
sp|O14523-2|C2C2L_HUMAN	C2CD2L	Isoform 2 of Phospholipid transfer protein C2CD2L OS=Homo sapiens OX=9606 GN=C2CD2L	-0.260198	1.02564	0.24112	1.34878
sp|Q4AC94|C2CD3_HUMAN	C2CD3	C2 domain-containing protein 3 OS=Homo sapiens OX=9606 GN=C2CD3 PE=1 SV=4	-0.160027	0.414177	0.227486	1.04242
sp|Q86YS7-5|C2CD5_HUMAN	C2CD5	Isoform 5 of C2 domain-containing protein 5 OS=Homo sapiens OX=9606 GN=C2CD5	0.205913	0.60903	-0.515131	4.08904
sp|Q9BVC5|ASHWN_HUMAN	C2orf49	Ashwin OS=Homo sapiens OX=9606 GN=C2orf49 PE=1 SV=1	-0.0680938	0.0828669	-0.156049	0.374688
sp|Q8N8R5|CB069_HUMAN	C2orf69	UPF0565 protein C2orf69 OS=Homo sapiens OX=9606 GN=C2orf69 PE=1 SV=1	-0.162382	0.56358	-0.134576	0.639797
sp|Q3KRA6|CB076_HUMAN	C2orf76	UPF0538 protein C2orf76 OS=Homo sapiens OX=9606 GN=C2orf76 PE=1 SV=3	0.014507	0.018307	-0.276303	1.32947
sp|P01024|CO3_HUMAN	C3	Complement C3 OS=Homo sapiens OX=9606 GN=C3 PE=1 SV=2	-0.0885658	0.166742	0.0415706	0.0968757
sp|Q5JPI3|CC038_HUMAN	C3orf38	Uncharacterized protein C3orf38 OS=Homo sapiens OX=9606 GN=C3orf38 PE=1 SV=1	-0.0290227	0.0656175	0.0965594	0.488374
sp|P0C0L5|CO4B_HUMAN	C4B	Complement C4-B OS=Homo sapiens OX=9606 GN=C4B PE=1 SV=2	-0.543104	1.67832	0.280042	0.906495
sp|Q49AR2|CE022_HUMAN	C5orf22	UPF0489 protein C5orf22 OS=Homo sapiens OX=9606 GN=C5orf22 PE=1 SV=2	-0.0977639	0.3264	-0.157598	1.04341
sp|Q7Z6I8|CE024_HUMAN	C5orf24	UPF0461 protein C5orf24 OS=Homo sapiens OX=9606 GN=C5orf24 PE=1 SV=1	-0.13142	0.262235	-0.210682	0.792677
sp|Q96GV9|CE030_HUMAN	C5orf30	UNC119-binding protein C5orf30 OS=Homo sapiens OX=9606 GN=C5orf30 PE=1 SV=1	0.28059	0.585728	0.018036	0.0274326
sp|A6NDU8|CE051_HUMAN	C5orf51	UPF0600 protein C5orf51 OS=Homo sapiens OX=9606 GN=C5orf51 PE=1 SV=1	-0.056364	0.11667	0.518885	3.84232
sp|Q9BPX7-2|CG025_HUMAN	C7orf25	Isoform 2 of UPF0415 protein C7orf25 OS=Homo sapiens OX=9606 GN=C7orf25	-0.192795	0.422995	-0.0069342	0.0107632
sp|Q96N11|CG026_HUMAN	C7orf26	Uncharacterized protein C7orf26 OS=Homo sapiens OX=9606 GN=C7orf26 PE=2 SV=1	-0.0648291	0.15169	0.127879	0.601881
sp|Q9BRJ6|CG050_HUMAN	C7orf50	Uncharacterized protein C7orf50 OS=Homo sapiens OX=9606 GN=C7orf50 PE=1 SV=1	-0.230065	1.08266	0.279934	2.20611
sp|Q9H7E9-2|CH033_HUMAN	C8orf33	Isoform 2 of UPF0488 protein C8orf33 OS=Homo sapiens OX=9606 GN=C8orf33	0.0261959	0.071147	-0.298569	3.94799
sp|Q6P1X6|CH082_HUMAN	C8orf82	UPF0598 protein C8orf82 OS=Homo sapiens OX=9606 GN=C8orf82 PE=1 SV=2	-0.0377782	0.0517412	-0.248769	0.998849
sp|Q5T6V5|QSPP_HUMAN	C9orf64	Queuosine salvage protein OS=Homo sapiens OX=9606 GN=C9orf64 PE=1 SV=1	-0.227879	2.06518	0.0780675	0.611711
sp|Q9NZ63|TLS1_HUMAN	C9orf78	Telomere length and silencing protein 1 homolog OS=Homo sapiens OX=9606 GN=C9orf78 PE=1 SV=1	-0.0445994	0.14225	-0.138541	1.0917
sp|Q96MD7-1|CI085_HUMAN	C9orf85	Isoform 2 of Uncharacterized protein C9orf85 OS=Homo sapiens OX=9606 GN=C9orf85	0.138064	0.161792	-0.0738827	0.111471
sp|Q8N1Q1|CAH13_HUMAN	CA13	Carbonic anhydrase 13 OS=Homo sapiens OX=9606 GN=CA13 PE=1 SV=1	0.00935594	0.0119304	0.0707686	0.2301
sp|Q9H8G2|CAAP1_HUMAN	CAAP1	Caspase activity and apoptosis inhibitor 1 OS=Homo sapiens OX=9606 GN=CAAP1 PE=1 SV=2	-0.0882261	0.187407	0.0375566	0.0956168
sp|Q9Y376|CAB39_HUMAN	CAB39	Calcium-binding protein 39 OS=Homo sapiens OX=9606 GN=CAB39 PE=1 SV=1	0.0743112	0.278957	0.0395012	0.176885
sp|Q9H9S4|CB39L_HUMAN	CAB39L	Calcium-binding protein 39-like OS=Homo sapiens OX=9606 GN=CAB39L PE=1 SV=3	-0.0619276	0.0902701	-0.386545	1.79344
sp|Q9Y6J0|CABIN_HUMAN	CABIN1	Calcineurin-binding protein cabin-1 OS=Homo sapiens OX=9606 GN=CABIN1 PE=1 SV=1	-0.0751939	0.288622	-0.00369404	0.011797
sp|Q8TDN4|CABL1_HUMAN	CABLES1	CDK5 and ABL1 enzyme substrate 1 OS=Homo sapiens OX=9606 GN=CABLES1 PE=1 SV=2	0.0924443	0.169095	-0.448054	2.49356
sp|Q9UGQ2|FLOWR_HUMAN	CACFD1	Calcium channel flower homolog OS=Homo sapiens OX=9606 GN=CACFD1 PE=1 SV=1	-0.286131	0.468327	-0.373031	1.04463
sp|O60840|CAC1F_HUMAN	CACNA1F	Voltage-dependent L-type calcium channel subunit alpha-1F OS=Homo sapiens OX=9606 GN=CACNA1F PE=1 SV=2	0.291451	0.548941	-0.0898611	0.162288
sp|P54289|CA2D1_HUMAN	CACNA2D1	Voltage-dependent calcium channel subunit alpha-2/delta-1 OS=Homo sapiens OX=9606 GN=CACNA2D1 PE=1 SV=3	0.171017	0.43198	-0.083846	0.238305
sp|Q8WUQ7-2|CATIN_HUMAN	CACTIN	Isoform 2 of Cactin OS=Homo sapiens OX=9606 GN=CACTIN	0.0629556	0.304711	-0.106898	1.0072
sp|Q86Y37|CACL1_HUMAN	CACUL1	CDK2-associated and cullin domain-containing protein 1 OS=Homo sapiens OX=9606 GN=CACUL1 PE=1 SV=1	-0.453425	1.04611	0.158422	0.331174
sp|Q9HB71|CYBP_HUMAN	CACYBP	Calcyclin-binding protein OS=Homo sapiens OX=9606 GN=CACYBP PE=1 SV=2	-0.0950816	0.455005	-0.209416	2.60048
sp|P27708|PYR1_HUMAN	CAD	CAD protein OS=Homo sapiens OX=9606 GN=CAD PE=1 SV=3	0.0449887	0.417164	-0.23451	10.9731
sp|Q9BY67-3|CADM1_HUMAN	CADM1	Isoform 3 of Cell adhesion molecule 1 OS=Homo sapiens OX=9606 GN=CADM1	0.0590142	0.125324	-0.0260803	0.0698374
sp|Q9P1Z2|CACO1_HUMAN	CALCOCO1	Calcium-binding and coiled-coil domain-containing protein 1 OS=Homo sapiens OX=9606 GN=CALCOCO1 PE=1 SV=2	0.057912	0.235013	0.119476	1.08213
sp|Q13137-4|CACO2_HUMAN	CALCOCO2	Isoform 4 of Calcium-binding and coiled-coil domain-containing protein 2 OS=Homo sapiens OX=9606 GN=CALCOCO2	-0.100661	0.276827	0.325802	2.33312
sp|Q05682-3|CALD1_HUMAN	CALD1	Isoform 3 of Caldesmon OS=Homo sapiens OX=9606 GN=CALD1	0.209017	0.428052	-0.0944623	0.211823
tr|C9JE79|C9JE79_HUMAN	CALD1	Caldesmon (Fragment) OS=Homo sapiens OX=9606 GN=CALD1 PE=1 SV=1	-0.48649	0.748262	0.19561	0.298849
sp|Q05682|CALD1_HUMAN	CALD1	Caldesmon OS=Homo sapiens OX=9606 GN=CALD1 PE=1 SV=3	-0.240942	3.26314	0.196609	3.36374
sp|P27797|CALR_HUMAN	CALR	Calreticulin OS=Homo sapiens OX=9606 GN=CALR PE=1 SV=1	0.0757601	0.216555	0.0503314	0.191036
sp|O43852-3|CALU_HUMAN	CALU	Isoform 3 of Calumenin OS=Homo sapiens OX=9606 GN=CALU	-0.190044	1.31509	0.307339	4.44932
sp|Q14012|KCC1A_HUMAN	CAMK1	Calcium/calmodulin-dependent protein kinase type 1 OS=Homo sapiens OX=9606 GN=CAMK1 PE=1 SV=1	-0.187104	0.799092	-0.0735538	0.306012
sp|Q8IU85|KCC1D_HUMAN	CAMK1D	Calcium/calmodulin-dependent protein kinase type 1D OS=Homo sapiens OX=9606 GN=CAMK1D PE=1 SV=1	-0.147339	0.788586	0.184262	1.71483
sp|Q13557-11|KCC2D_HUMAN	CAMK2D	Isoform Delta 11 of Calcium/calmodulin-dependent protein kinase type II subunit delta OS=Homo sapiens OX=9606 GN=CAMK2D	0.416571	0.499942	0.177681	0.226491
sp|Q13555-7|KCC2G_HUMAN	CAMK2G	Isoform 7 of Calcium/calmodulin-dependent protein kinase type II subunit gamma OS=Homo sapiens OX=9606 GN=CAMK2G	-0.0157897	0.02312	0.042446	0.113219
sp|Q16566|KCC4_HUMAN	CAMK4	Calcium/calmodulin-dependent protein kinase type IV OS=Homo sapiens OX=9606 GN=CAMK4 PE=1 SV=1	0.0599399	0.1787	0.323029	3.01575
sp|Q8N5S9|KKCC1_HUMAN	CAMKK1	Calcium/calmodulin-dependent protein kinase kinase 1 OS=Homo sapiens OX=9606 GN=CAMKK1 PE=1 SV=2	0.0668199	0.157169	-0.316837	2.25294
sp|Q96RR4|KKCC2_HUMAN	CAMKK2	Calcium/calmodulin-dependent protein kinase kinase 2 OS=Homo sapiens OX=9606 GN=CAMKK2 PE=1 SV=2	0.200485	0.715694	-0.623026	4.79314
sp|Q7Z624|CMKMT_HUMAN	CAMKMT	Calmodulin-lysine N-methyltransferase OS=Homo sapiens OX=9606 GN=CAMKMT PE=1 SV=2	-0.0212793	0.0459764	0.359215	3.26055
sp|P49069|CAMLG_HUMAN	CAMLG	Calcium signal-modulating cyclophilin ligand OS=Homo sapiens OX=9606 GN=CAMLG PE=1 SV=1	-0.133295	0.778015	0.138433	1.23569
sp|Q5T5Y3-3|CAMP1_HUMAN	CAMSAP1	Isoform 3 of Calmodulin-regulated spectrin-associated protein 1 OS=Homo sapiens OX=9606 GN=CAMSAP1	-0.142573	0.838296	-0.154581	1.39905
sp|Q08AD1|CAMP2_HUMAN	CAMSAP2	Calmodulin-regulated spectrin-associated protein 2 OS=Homo sapiens OX=9606 GN=CAMSAP2 PE=1 SV=3	-0.0391501	0.167707	-0.209463	2.81189
sp|Q86VP6|CAND1_HUMAN	CAND1	Cullin-associated NEDD8-dissociated protein 1 OS=Homo sapiens OX=9606 GN=CAND1 PE=1 SV=2	0.241661	2.22434	-0.358766	4.84471
sp|O75155|CAND2_HUMAN	CAND2	Cullin-associated NEDD8-dissociated protein 2 OS=Homo sapiens OX=9606 GN=CAND2 PE=1 SV=3	0.19776	0.631699	-0.3418	2.10274
sp|Q8WVQ1|CANT1_HUMAN	CANT1	Soluble calcium-activated nucleotidase 1 OS=Homo sapiens OX=9606 GN=CANT1 PE=1 SV=1	0.279485	0.844459	-0.0958792	0.249103
sp|P27824-2|CALX_HUMAN	CANX	Isoform 2 of Calnexin OS=Homo sapiens OX=9606 GN=CANX	-0.00874607	0.0218793	0.0630575	0.402708
sp|Q01518|CAP1_HUMAN	CAP1	Adenylyl cyclase-associated protein 1 OS=Homo sapiens OX=9606 GN=CAP1 PE=1 SV=5	0.0596794	0.152107	0.219757	1.51299
sp|P40123|CAP2_HUMAN	CAP2	Adenylyl cyclase-associated protein 2 OS=Homo sapiens OX=9606 GN=CAP2 PE=1 SV=1	-0.212043	1.3509	0.128557	0.943967
sp|P40121|CAPG_HUMAN	CAPG	Macrophage-capping protein OS=Homo sapiens OX=9606 GN=CAPG PE=1 SV=2	-0.0867208	0.187407	-0.0376045	0.097727
sp|P07384|CAN1_HUMAN	CAPN1	Calpain-1 catalytic subunit OS=Homo sapiens OX=9606 GN=CAPN1 PE=1 SV=1	-0.227991	1.3434	0.320479	3.50651
sp|O75808|CAN15_HUMAN	CAPN15	Calpain-15 OS=Homo sapiens OX=9606 GN=CAPN15 PE=1 SV=1	0.305288	0.681639	-0.293164	0.957777
sp|P17655|CAN2_HUMAN	CAPN2	Calpain-2 catalytic subunit OS=Homo sapiens OX=9606 GN=CAPN2 PE=1 SV=6	-0.32335	2.36083	0.409158	4.26178
sp|Q9Y6W3|CAN7_HUMAN	CAPN7	Calpain-7 OS=Homo sapiens OX=9606 GN=CAPN7 PE=1 SV=1	-0.0280314	0.231879	0.00730951	0.0647087
sp|P04632|CPNS1_HUMAN	CAPNS1	Calpain small subunit 1 OS=Homo sapiens OX=9606 GN=CAPNS1 PE=1 SV=1	-0.198519	1.09615	0.35951	4.03224
sp|Q14444|CAPR1_HUMAN	CAPRIN1	Caprin-1 OS=Homo sapiens OX=9606 GN=CAPRIN1 PE=1 SV=2	-0.0290744	0.1079	-0.227532	4.06212
sp|P52907|CAZA1_HUMAN	CAPZA1	F-actin-capping protein subunit alpha-1 OS=Homo sapiens OX=9606 GN=CAPZA1 PE=1 SV=3	-0.0981101	0.321551	0.279198	2.72415
sp|P47755|CAZA2_HUMAN	CAPZA2	F-actin-capping protein subunit alpha-2 OS=Homo sapiens OX=9606 GN=CAPZA2 PE=1 SV=3	-0.0737646	0.199167	0.281339	2.55941
sp|P47756-2|CAPZB_HUMAN	CAPZB	Isoform 2 of F-actin-capping protein subunit beta OS=Homo sapiens OX=9606 GN=CAPZB	-0.051141	0.165376	0.325976	3.46991
sp|Q9BWT7|CAR10_HUMAN	CARD10	Caspase recruitment domain-containing protein 10 OS=Homo sapiens OX=9606 GN=CARD10 PE=1 SV=2	-0.122819	0.452693	0.0896946	0.424088
sp|Q9BXL6|CAR14_HUMAN	CARD14	Caspase recruitment domain-containing protein 14 OS=Homo sapiens OX=9606 GN=CARD14 PE=1 SV=2	0.103793	0.867437	-0.133461	1.99115
sp|Q96LW7-2|CAR19_HUMAN	CARD19	Isoform 2 of Caspase recruitment domain-containing protein 19 OS=Homo sapiens OX=9606 GN=CARD19	-0.128367	0.168753	0.881207	4.73403
sp|Q9Y2G2-5|CARD8_HUMAN	CARD8	Isoform 5 of Caspase recruitment domain-containing protein 8 OS=Homo sapiens OX=9606 GN=CARD8	-0.148162	0.335186	0.136987	0.456757
sp|Q86X55|CARM1_HUMAN	CARM1	Histone-arginine methyltransferase CARM1 OS=Homo sapiens OX=9606 GN=CARM1 PE=1 SV=3	-0.0216583	0.0472349	0.043658	0.169653
sp|Q5VZK9|CARL1_HUMAN	CARMIL1	F-actin-uncapping protein LRRC16A OS=Homo sapiens OX=9606 GN=CARMIL1 PE=1 SV=1	0.0377232	0.264023	-0.28208	11.7946
sp|Q6F5E8|CARL2_HUMAN	CARMIL2	Capping protein, Arp2/3 and myosin-I linker protein 2 OS=Homo sapiens OX=9606 GN=CARMIL2 PE=1 SV=2	-0.327906	0.819516	-0.0451847	0.0818451
sp|Q8N4J0|CARME_HUMAN	CARNMT1	Carnosine N-methyltransferase OS=Homo sapiens OX=9606 GN=CARNMT1 PE=1 SV=1	0.200509	1.7732	-0.215709	2.81082
sp|P49589-3|SYCC_HUMAN	CARS	Isoform 3 of Cysteine--tRNA ligase, cytoplasmic OS=Homo sapiens OX=9606 GN=CARS	-0.0469168	0.147278	-0.13779	1.13506
sp|Q9HA77|SYCM_HUMAN	CARS2	Probable cysteine--tRNA ligase, mitochondrial OS=Homo sapiens OX=9606 GN=CARS2 PE=1 SV=1	-0.00847768	0.021115	-0.0516448	0.302741
sp|O15234|CASC3_HUMAN	CASC3	Protein CASC3 OS=Homo sapiens OX=9606 GN=CASC3 PE=1 SV=2	-0.0153207	0.0153733	-0.0412958	0.0779623
sp|Q6P4E1|CASC4_HUMAN	CASC4	Protein CASC4 OS=Homo sapiens OX=9606 GN=CASC4 PE=1 SV=2	-0.0621493	0.233128	0.279178	4.08822
sp|O14936|CSKP_HUMAN	CASK	Peripheral plasma membrane protein CASK OS=Homo sapiens OX=9606 GN=CASK PE=1 SV=3	0.0514086	0.171211	0.174062	1.52051
sp|Q8WXE0|CSKI2_HUMAN	CASKIN2	Caskin-2 OS=Homo sapiens OX=9606 GN=CASKIN2 PE=1 SV=2	0.00261365	0.00330837	-0.178686	0.910221
sp|P29466|CASP1_HUMAN	CASP1	Caspase-1 OS=Homo sapiens OX=9606 GN=CASP1 PE=1 SV=1	0.60705	2.51488	2.00694	10.2372
sp|P42575|CASP2_HUMAN	CASP2	Caspase-2 OS=Homo sapiens OX=9606 GN=CASP2 PE=1 SV=2	0.00569045	0.010389	-0.182487	1.43106
sp|P42574|CASP3_HUMAN	CASP3	Caspase-3 OS=Homo sapiens OX=9606 GN=CASP3 PE=1 SV=2	-0.0954795	0.22488	0.481591	4.11599
sp|P49662|CASP4_HUMAN	CASP4	Caspase-4 OS=Homo sapiens OX=9606 GN=CASP4 PE=1 SV=1	-0.00565302	0.0106017	1.27791	23.11
sp|P55212|CASP6_HUMAN	CASP6	Caspase-6 OS=Homo sapiens OX=9606 GN=CASP6 PE=1 SV=2	-0.157863	0.563481	0.219405	1.38831
sp|P55210-3|CASP7_HUMAN	CASP7	Isoform Alpha' of Caspase-7 OS=Homo sapiens OX=9606 GN=CASP7	-0.0849754	0.309096	0.288339	3.42201
sp|Q14790-9|CASP8_HUMAN	CASP8	Isoform 9 of Caspase-8 OS=Homo sapiens OX=9606 GN=CASP8	0.126377	0.338181	0.266824	1.69323
sp|Q9UKL3|C8AP2_HUMAN	CASP8AP2	CASP8-associated protein 2 OS=Homo sapiens OX=9606 GN=CASP8AP2 PE=1 SV=1	-0.0669039	0.117811	-0.0526404	0.131628
sp|P55211|CASP9_HUMAN	CASP9	Caspase-9 OS=Homo sapiens OX=9606 GN=CASP9 PE=1 SV=3	0.453006	0.952503	-1.045	4.25149
sp|P20810-6|ICAL_HUMAN	CAST	Isoform 6 of Calpastatin OS=Homo sapiens OX=9606 GN=CAST	-0.0771113	0.377822	0.247339	3.03064
sp|A6NHX0|CAST2_HUMAN	CASTOR2	Cytosolic arginine sensor for mTORC1 subunit 2 OS=Homo sapiens OX=9606 GN=CASTOR2 PE=1 SV=3	0.00155532	0.00150141	-0.755923	4.12655
sp|P04040|CATA_HUMAN	CAT	Catalase OS=Homo sapiens OX=9606 GN=CAT PE=1 SV=3	0.0217957	0.111285	-0.0775187	1.07021
sp|Q03135|CAV1_HUMAN	CAV1	Caveolin-1 OS=Homo sapiens OX=9606 GN=CAV1 PE=1 SV=4	-0.631407	15.1632	0.198109	2.66324
sp|P51636|CAV2_HUMAN	CAV2	Caveolin-2 OS=Homo sapiens OX=9606 GN=CAV2 PE=1 SV=2	-0.409431	1.05642	0.0779901	0.150644
sp|Q6NZI2|CAVN1_HUMAN	CAVIN1	Caveolae-associated protein 1 OS=Homo sapiens OX=9606 GN=CAVIN1 PE=1 SV=1	-0.447282	6.91886	0.343529	5.26028
sp|Q969G5|CAVN3_HUMAN	CAVIN3	Caveolae-associated protein 3 OS=Homo sapiens OX=9606 GN=CAVIN3 PE=1 SV=3	-0.492448	2.54419	0.349796	2.20938
sp|Q8N350|CBARP_HUMAN	CBARP	Voltage-dependent calcium channel beta subunit-associated regulatory protein OS=Homo sapiens OX=9606 GN=CBARP PE=1 SV=3	-0.0917834	0.188452	0.113183	0.384914
sp|O43439-4|MTG8R_HUMAN	CBFA2T2	Isoform 4 of Protein CBFA2T2 OS=Homo sapiens OX=9606 GN=CBFA2T2	-0.178242	0.280365	0.0540891	0.0901169
sp|Q13951-2|PEBB_HUMAN	CBFB	Isoform 2 of Core-binding factor subunit beta OS=Homo sapiens OX=9606 GN=CBFB	0.220801	0.519639	-0.0176233	0.0316878
sp|P22681|CBL_HUMAN	CBL	E3 ubiquitin-protein ligase CBL OS=Homo sapiens OX=9606 GN=CBL PE=1 SV=2	0.0483861	0.194572	0.15754	1.83366
sp|Q75N03-2|HAKAI_HUMAN	CBLL1	Isoform 2 of E3 ubiquitin-protein ligase Hakai OS=Homo sapiens OX=9606 GN=CBLL1	-0.0133152	0.040504	-0.138925	1.61047
sp|P16152|CBR1_HUMAN	CBR1	Carbonyl reductase [NADPH] 1 OS=Homo sapiens OX=9606 GN=CBR1 PE=1 SV=3	-0.0769801	0.594678	0.140128	2.47066
sp|O75828|CBR3_HUMAN	CBR3	Carbonyl reductase [NADPH] 3 OS=Homo sapiens OX=9606 GN=CBR3 PE=1 SV=3	-0.348175	1.20603	0.451202	2.54332
sp|Q8N4T8|CBR4_HUMAN	CBR4	Carbonyl reductase family member 4 OS=Homo sapiens OX=9606 GN=CBR4 PE=1 SV=3	0.424461	2.13135	-0.142653	0.610111
sp|P35520-2|CBS_HUMAN	CBS	Isoform 2 of Cystathionine beta-synthase OS=Homo sapiens OX=9606 GN=CBS	-0.115349	0.423306	0.10291	0.539133
sp|Q5RIA9|CBWD5_HUMAN	CBWD5	COBW domain-containing protein 5 OS=Homo sapiens OX=9606 GN=CBWD5 PE=2 SV=1	0.0279748	0.119494	-0.0502844	0.402882
sp|P83916|CBX1_HUMAN	CBX1	Chromobox protein homolog 1 OS=Homo sapiens OX=9606 GN=CBX1 PE=1 SV=1	0.0556635	0.175998	-0.321471	3.25538
sp|Q13185|CBX3_HUMAN	CBX3	Chromobox protein homolog 3 OS=Homo sapiens OX=9606 GN=CBX3 PE=1 SV=4	0.0602976	0.263903	-0.278103	4.23269
sp|O00257|CBX4_HUMAN	CBX4	E3 SUMO-protein ligase CBX4 OS=Homo sapiens OX=9606 GN=CBX4 PE=1 SV=3	-0.0733513	0.304711	0.258444	3.59128
sp|P45973|CBX5_HUMAN	CBX5	Chromobox protein homolog 5 OS=Homo sapiens OX=9606 GN=CBX5 PE=1 SV=1	0.115371	0.434247	-0.052532	0.212378
sp|O95503|CBX6_HUMAN	CBX6	Chromobox protein homolog 6 OS=Homo sapiens OX=9606 GN=CBX6 PE=1 SV=1	0.0577121	0.109804	0.127813	0.492641
sp|Q9HC52|CBX8_HUMAN	CBX8	Chromobox protein homolog 8 OS=Homo sapiens OX=9606 GN=CBX8 PE=1 SV=3	-0.0117873	0.0207603	0.1762	1.16772
sp|Q6P1N0|C2D1A_HUMAN	CC2D1A	Coiled-coil and C2 domain-containing protein 1A OS=Homo sapiens OX=9606 GN=CC2D1A PE=1 SV=1	-0.243627	2.21661	0.31828	4.20671
sp|Q5T0F9|C2D1B_HUMAN	CC2D1B	Coiled-coil and C2 domain-containing protein 1B OS=Homo sapiens OX=9606 GN=CC2D1B PE=1 SV=1	-0.143979	1.06212	0.344966	4.76326
sp|Q9P2K1|C2D2A_HUMAN	CC2D2A	Coiled-coil and C2 domain-containing protein 2A OS=Homo sapiens OX=9606 GN=CC2D2A PE=1 SV=3	0.0691172	0.102722	-0.306784	1.24815
sp|Q8IX12|CCAR1_HUMAN	CCAR1	Cell division cycle and apoptosis regulator protein 1 OS=Homo sapiens OX=9606 GN=CCAR1 PE=1 SV=2	0.0400387	0.229635	-0.150277	2.39253
sp|Q8N163|CCAR2_HUMAN	CCAR2	Cell cycle and apoptosis regulator protein 2 OS=Homo sapiens OX=9606 GN=CCAR2 PE=1 SV=2	-0.0204589	0.0796434	-0.407746	6.27698
sp|Q96A19|C102A_HUMAN	CCDC102A	Coiled-coil domain-containing protein 102A OS=Homo sapiens OX=9606 GN=CCDC102A PE=1 SV=2	-0.106438	0.196175	-0.345173	1.79116
sp|Q9BWC9|CC106_HUMAN	CCDC106	Coiled-coil domain-containing protein 106 OS=Homo sapiens OX=9606 GN=CCDC106 PE=1 SV=1	0.0416593	0.0588129	0.128721	0.389804
sp|Q96M63|CC114_HUMAN	CCDC114	Coiled-coil domain-containing protein 114 OS=Homo sapiens OX=9606 GN=CCDC114 PE=1 SV=3	-0.437542	0.816842	0.135697	0.227263
sp|Q96NT0|CC115_HUMAN	CCDC115	Coiled-coil domain-containing protein 115 OS=Homo sapiens OX=9606 GN=CCDC115 PE=1 SV=1	-0.0286211	0.0368371	0.143681	0.429387
sp|Q8IWD4|CC117_HUMAN	CCDC117	Coiled-coil domain-containing protein 117 OS=Homo sapiens OX=9606 GN=CCDC117 PE=1 SV=1	0.00252155	0.00352723	-0.16997	0.961621
sp|Q8WUD4|CCD12_HUMAN	CCDC12	Coiled-coil domain-containing protein 12 OS=Homo sapiens OX=9606 GN=CCDC12 PE=1 SV=1	0.122935	0.3714	-0.165527	0.885342
sp|Q96CT7|CC124_HUMAN	CCDC124	Coiled-coil domain-containing protein 124 OS=Homo sapiens OX=9606 GN=CCDC124 PE=1 SV=1	0.0200063	0.0669726	-0.0193064	0.0973437
sp|Q96BQ5|CC127_HUMAN	CCDC127	Coiled-coil domain-containing protein 127 OS=Homo sapiens OX=9606 GN=CCDC127 PE=1 SV=1	-0.0721786	0.102331	-0.0859612	0.19206
sp|P13994|CC130_HUMAN	CCDC130	Coiled-coil domain-containing protein 130 OS=Homo sapiens OX=9606 GN=CCDC130 PE=1 SV=2	0.039133	0.0350357	0.00503171	0.00577399
sp|Q9H6E4|CC134_HUMAN	CCDC134	Coiled-coil domain-containing protein 134 OS=Homo sapiens OX=9606 GN=CCDC134 PE=1 SV=1	-0.00306231	0.00436346	-0.130923	0.687157
sp|Q6PK04|CC137_HUMAN	CCDC137	Coiled-coil domain-containing protein 137 OS=Homo sapiens OX=9606 GN=CCDC137 PE=1 SV=1	0.0478197	0.103846	0.0152851	0.0415892
sp|Q96M89|CC138_HUMAN	CCDC138	Coiled-coil domain-containing protein 138 OS=Homo sapiens OX=9606 GN=CCDC138 PE=1 SV=1	0.0322921	0.0318158	0.0196838	0.028016
sp|Q49A88|CCD14_HUMAN	CCDC14	Coiled-coil domain-containing protein 14 OS=Homo sapiens OX=9606 GN=CCDC14 PE=1 SV=3	-0.431558	2.04903	0.448361	2.9998
sp|Q6PII3|CC174_HUMAN	CCDC174	Coiled-coil domain-containing protein 174 OS=Homo sapiens OX=9606 GN=CCDC174 PE=1 SV=3	-0.0245667	0.0877908	-0.0203195	0.104472
sp|Q5T9S5|CCD18_HUMAN	CCDC18	Coiled-coil domain-containing protein 18 OS=Homo sapiens OX=9606 GN=CCDC18 PE=1 SV=1	-0.27628	1.49043	0.268688	2.03577
sp|Q7Z3E2|CC186_HUMAN	CCDC186	Coiled-coil domain-containing protein 186 OS=Homo sapiens OX=9606 GN=CCDC186 PE=1 SV=2	-0.00122764	0.00177526	-0.00919138	0.0256657
sp|O60826|CCD22_HUMAN	CCDC22	Coiled-coil domain-containing protein 22 OS=Homo sapiens OX=9606 GN=CCDC22 PE=1 SV=1	0.0675375	0.174663	0.222538	1.67058
sp|Q86WR0|CCD25_HUMAN	CCDC25	Coiled-coil domain-containing protein 25 OS=Homo sapiens OX=9606 GN=CCDC25 PE=1 SV=2	0.141476	0.642464	-0.404482	5.67318
sp|Q96MW1|CCD43_HUMAN	CCDC43	Coiled-coil domain-containing protein 43 OS=Homo sapiens OX=9606 GN=CCDC43 PE=1 SV=2	0.0305912	0.0802047	0.0766766	0.413602
sp|Q96A33|CCD47_HUMAN	CCDC47	Coiled-coil domain-containing protein 47 OS=Homo sapiens OX=9606 GN=CCDC47 PE=1 SV=1	-0.029627	0.0814286	0.0784903	0.451442
sp|Q8IVM0-2|CCD50_HUMAN	CCDC50	Isoform 2 of Coiled-coil domain-containing protein 50 OS=Homo sapiens OX=9606 GN=CCDC50	0.055638	0.0663607	-0.150642	0.368744
sp|Q96ER9|MITOK_HUMAN	CCDC51	Mitochondrial potassium channel OS=Homo sapiens OX=9606 GN=CCDC51 PE=1 SV=2	0.195538	0.988367	-0.0727546	0.319927
sp|Q4VC31|CCD58_HUMAN	CCDC58	Coiled-coil domain-containing protein 58 OS=Homo sapiens OX=9606 GN=CCDC58 PE=1 SV=1	0.341951	0.434049	-0.00603431	0.00571557
sp|Q9P031|TAP26_HUMAN	CCDC59	Thyroid transcription factor 1-associated protein 26 OS=Homo sapiens OX=9606 GN=CCDC59 PE=1 SV=2	0.136894	0.673657	-0.243942	2.32496
sp|Q16204|CCDC6_HUMAN	CCDC6	Coiled-coil domain-containing protein 6 OS=Homo sapiens OX=9606 GN=CCDC6 PE=1 SV=2	0.0106646	0.0207193	0.0541989	0.229172
sp|Q9Y6R9|CCD61_HUMAN	CCDC61	Coiled-coil domain-containing protein 61 OS=Homo sapiens OX=9606 GN=CCDC61 PE=1 SV=3	-0.234228	0.878084	0.314267	1.99856
sp|Q8IV32|CCD71_HUMAN	CCDC71	Coiled-coil domain-containing protein 71 OS=Homo sapiens OX=9606 GN=CCDC71 PE=1 SV=3	-0.166119	0.28971	0.476196	2.06819
sp|Q9BR77|CCD77_HUMAN	CCDC77	Coiled-coil domain-containing protein 77 OS=Homo sapiens OX=9606 GN=CCDC77 PE=1 SV=1	0.074844	0.138639	-0.569201	3.62631
sp|Q86UT8|CCD84_HUMAN	CCDC84	Coiled-coil domain-containing protein 84 OS=Homo sapiens OX=9606 GN=CCDC84 PE=1 SV=1	0.0202544	0.0347606	-0.314705	2.33808
sp|Q15834|CC85B_HUMAN	CCDC85B	Coiled-coil domain-containing protein 85B OS=Homo sapiens OX=9606 GN=CCDC85B PE=1 SV=2	0.0800216	0.188585	0.396235	2.83011
sp|A6NKD9|CC85C_HUMAN	CCDC85C	Coiled-coil domain-containing protein 85C OS=Homo sapiens OX=9606 GN=CCDC85C PE=1 SV=1	0.109956	0.15472	-0.14528	0.346279
sp|Q9H6F5|CCD86_HUMAN	CCDC86	Coiled-coil domain-containing protein 86 OS=Homo sapiens OX=9606 GN=CCDC86 PE=1 SV=1	-0.0778132	0.347345	0.0622465	0.38127
sp|Q3V6T2|GRDN_HUMAN	CCDC88A	Girdin OS=Homo sapiens OX=9606 GN=CCDC88A PE=1 SV=2	-0.0230716	0.0627161	-0.127388	1.05516
sp|Q9P219|DAPLE_HUMAN	CCDC88C	Protein Daple OS=Homo sapiens OX=9606 GN=CCDC88C PE=1 SV=3	0.0391562	0.202937	0.299638	8.79577
sp|Q9Y3X0|CCDC9_HUMAN	CCDC9	Coiled-coil domain-containing protein 9 OS=Homo sapiens OX=9606 GN=CCDC9 PE=1 SV=1	-0.295193	1.38872	0.0646372	0.227131
sp|Q9GZT6|CC90B_HUMAN	CCDC90B	Coiled-coil domain-containing protein 90B, mitochondrial OS=Homo sapiens OX=9606 GN=CCDC90B PE=1 SV=2	-0.138495	0.851432	0.0629332	0.397284
sp|Q7Z6B0|CCD91_HUMAN	CCDC91	Coiled-coil domain-containing protein 91 OS=Homo sapiens OX=9606 GN=CCDC91 PE=1 SV=2	0.132908	0.459417	-0.409425	4.55508
sp|Q567U6|CCD93_HUMAN	CCDC93	Coiled-coil domain-containing protein 93 OS=Homo sapiens OX=9606 GN=CCDC93 PE=1 SV=2	-0.127119	1.09377	0.186941	3.16164
sp|Q96F63|CCD97_HUMAN	CCDC97	Coiled-coil domain-containing protein 97 OS=Homo sapiens OX=9606 GN=CCDC97 PE=1 SV=1	0.106288	0.175738	-0.153578	0.454217
sp|Q9BSQ5|CCM2_HUMAN	CCM2	Cerebral cavernous malformations 2 protein OS=Homo sapiens OX=9606 GN=CCM2 PE=1 SV=1	-0.271067	1.30433	-0.0304269	0.0930636
sp|P20248|CCNA2_HUMAN	CCNA2	Cyclin-A2 OS=Homo sapiens OX=9606 GN=CCNA2 PE=1 SV=2	-0.166233	1.26271	0.189723	2.34235
sp|P14635|CCNB1_HUMAN	CCNB1	G2/mitotic-specific cyclin-B1 OS=Homo sapiens OX=9606 GN=CCNB1 PE=1 SV=1	-0.0721394	0.319234	-0.1586	1.73952
sp|O95067|CCNB2_HUMAN	CCNB2	G2/mitotic-specific cyclin-B2 OS=Homo sapiens OX=9606 GN=CCNB2 PE=1 SV=1	-0.0445431	0.087042	-0.281535	1.74536
sp|P24863|CCNC_HUMAN	CCNC	Cyclin-C OS=Homo sapiens OX=9606 GN=CCNC PE=1 SV=2	0.0188952	0.0234027	-0.0417053	0.0901169
sp|P24385|CCND1_HUMAN	CCND1	G1/S-specific cyclin-D1 OS=Homo sapiens OX=9606 GN=CCND1 PE=1 SV=1	0.00488915	0.00566642	0.582538	3.88189
sp|P24864|CCNE1_HUMAN	CCNE1	G1/S-specific cyclin-E1 OS=Homo sapiens OX=9606 GN=CCNE1 PE=1 SV=2	-0.0623573	0.14225	0.299328	2.06263
sp|O96020|CCNE2_HUMAN	CCNE2	G1/S-specific cyclin-E2 OS=Homo sapiens OX=9606 GN=CCNE2 PE=1 SV=1	-0.154045	0.261195	-0.0962979	0.211509
sp|P51946|CCNH_HUMAN	CCNH	Cyclin-H OS=Homo sapiens OX=9606 GN=CCNH PE=1 SV=1	0.0259946	0.0498996	0.117579	0.572745
sp|O75909-4|CCNK_HUMAN	CCNK	Isoform 4 of Cyclin-K OS=Homo sapiens OX=9606 GN=CCNK	-0.261784	0.530139	-0.0967038	0.199212
sp|Q9UK58|CCNL1_HUMAN	CCNL1	Cyclin-L1 OS=Homo sapiens OX=9606 GN=CCNL1 PE=1 SV=1	-0.173643	0.754998	0.0678047	0.290442
sp|Q96S94|CCNL2_HUMAN	CCNL2	Cyclin-L2 OS=Homo sapiens OX=9606 GN=CCNL2 PE=1 SV=1	-0.0492352	0.0731904	-0.198081	0.720057
sp|O60563|CCNT1_HUMAN	CCNT1	Cyclin-T1 OS=Homo sapiens OX=9606 GN=CCNT1 PE=1 SV=1	0.0543992	0.156096	-0.256622	2.69661
sp|O60583|CCNT2_HUMAN	CCNT2	Cyclin-T2 OS=Homo sapiens OX=9606 GN=CCNT2 PE=1 SV=2	-0.0223721	0.0222061	-0.120567	0.268444
sp|Q8ND76|CCNY_HUMAN	CCNY	Cyclin-Y OS=Homo sapiens OX=9606 GN=CCNY PE=1 SV=2	-0.0914458	0.130924	-0.277818	0.954235
sp|O43303|CP110_HUMAN	CCP110	Centriolar coiled-coil protein of 110 kDa OS=Homo sapiens OX=9606 GN=CCP110 PE=1 SV=3	-0.0081115	0.00953718	0.391402	2.29919
sp|Q9ULG6-5|CCPG1_HUMAN	CCPG1	Isoform 5 of Cell cycle progression protein 1 OS=Homo sapiens OX=9606 GN=CCPG1	-0.195829	0.952503	0.595912	5.67063
sp|O14618|CCS_HUMAN	CCS	Copper chaperone for superoxide dismutase OS=Homo sapiens OX=9606 GN=CCS PE=1 SV=1	-0.0333719	0.049058	0.168515	0.629778
sp|P78371|TCPB_HUMAN	CCT2	T-complex protein 1 subunit beta OS=Homo sapiens OX=9606 GN=CCT2 PE=1 SV=4	0.0967713	0.193087	-0.370687	2.05768
sp|P49368|TCPG_HUMAN	CCT3	T-complex protein 1 subunit gamma OS=Homo sapiens OX=9606 GN=CCT3 PE=1 SV=4	0.198475	0.567213	-0.0221421	0.0475383
sp|P50991|TCPD_HUMAN	CCT4	T-complex protein 1 subunit delta OS=Homo sapiens OX=9606 GN=CCT4 PE=1 SV=4	0.0237059	0.0440696	-0.339966	2.49336
sp|P48643|TCPE_HUMAN	CCT5	T-complex protein 1 subunit epsilon OS=Homo sapiens OX=9606 GN=CCT5 PE=1 SV=1	-0.00576544	0.00953718	-0.137118	0.798031
sp|P40227|TCPZ_HUMAN	CCT6A	T-complex protein 1 subunit zeta OS=Homo sapiens OX=9606 GN=CCT6A PE=1 SV=3	0.114942	0.678087	-0.118078	1.05672
sp|Q99832|TCPH_HUMAN	CCT7	T-complex protein 1 subunit eta OS=Homo sapiens OX=9606 GN=CCT7 PE=1 SV=2	0.0525899	0.192331	-0.221408	2.33533
sp|P50990|TCPQ_HUMAN	CCT8	T-complex protein 1 subunit theta OS=Homo sapiens OX=9606 GN=CCT8 PE=1 SV=4	-0.0404295	0.176919	-0.12519	1.38959
sp|P86791|CCZ1_HUMAN	CCZ1	Vacuolar fusion protein CCZ1 homolog OS=Homo sapiens OX=9606 GN=CCZ1 PE=1 SV=1	-0.105183	0.791133	-0.0125677	0.0683308
sp|Q6YHK3|CD109_HUMAN	CD109	CD109 antigen OS=Homo sapiens OX=9606 GN=CD109 PE=1 SV=2	0.178848	0.340812	-0.112009	0.26931
sp|Q5ZPR3|CD276_HUMAN	CD276	CD276 antigen OS=Homo sapiens OX=9606 GN=CD276 PE=1 SV=1	0.0803038	0.102954	-0.0313072	0.0506823
sp|Q9Y5K6|CD2AP_HUMAN	CD2AP	CD2-associated protein OS=Homo sapiens OX=9606 GN=CD2AP PE=1 SV=1	0.029531	0.1787	-0.082468	1.32436
sp|O95400|CD2B2_HUMAN	CD2BP2	CD2 antigen cytoplasmic tail-binding protein 2 OS=Homo sapiens OX=9606 GN=CD2BP2 PE=1 SV=1	0.178149	0.863734	0.0438684	0.164386
sp|Q9NPF0|CD320_HUMAN	CD320	CD320 antigen OS=Homo sapiens OX=9606 GN=CD320 PE=1 SV=1	0.0289132	0.0329287	0.323935	1.28138
sp|O15446-2|RPA34_HUMAN	CD3EAP	Isoform 2 of DNA-directed RNA polymerase I subunit RPA34 OS=Homo sapiens OX=9606 GN=CD3EAP	-0.0195496	0.0459764	-0.0240056	0.089573
sp|P16070|CD44_HUMAN	CD44	CD44 antigen OS=Homo sapiens OX=9606 GN=CD44 PE=1 SV=3	-0.153971	0.71543	0.671939	6.65093
sp|P15529-2|MCP_HUMAN	CD46	Isoform B of Membrane cofactor protein OS=Homo sapiens OX=9606 GN=CD46	-0.0592891	0.0859302	-0.0264803	0.0506823
sp|Q08722|CD47_HUMAN	CD47	Leukocyte surface antigen CD47 OS=Homo sapiens OX=9606 GN=CD47 PE=1 SV=1	-0.0950551	0.292415	0.186881	1.26718
sp|P08174-7|DAF_HUMAN	CD55	Isoform 7 of Complement decay-accelerating factor OS=Homo sapiens OX=9606 GN=CD55	-0.0912073	0.293882	0.394785	3.59128
sp|P19256|LFA3_HUMAN	CD58	Lymphocyte function-associated antigen 3 OS=Homo sapiens OX=9606 GN=CD58 PE=1 SV=1	-0.0943954	0.15357	0.106392	0.276158
sp|P13987-2|CD59_HUMAN	CD59	Isoform 2 of CD59 glycoprotein OS=Homo sapiens OX=9606 GN=CD59	-0.0135374	0.0205259	0.0955308	0.357535
sp|P08962|CD63_HUMAN	CD63	CD63 antigen OS=Homo sapiens OX=9606 GN=CD63 PE=1 SV=2	-0.00170668	0.00153767	-0.136774	0.357915
sp|P27701|CD82_HUMAN	CD82	CD82 antigen OS=Homo sapiens OX=9606 GN=CD82 PE=1 SV=1	-0.336032	1.30195	0.142075	0.540106
sp|Q01151|CD83_HUMAN	CD83	CD83 antigen OS=Homo sapiens OX=9606 GN=CD83 PE=1 SV=1	0.099519	0.304711	0.252657	1.82165
sp|P21926|CD9_HUMAN	CD9	CD9 antigen OS=Homo sapiens OX=9606 GN=CD9 PE=1 SV=4	-0.136668	0.225509	0.221	0.707818
sp|P48960|CD97_HUMAN	CD97	CD97 antigen OS=Homo sapiens OX=9606 GN=CD97 PE=1 SV=4	-0.156079	0.57326	0.446281	4.41914
sp|P14209|CD99_HUMAN	CD99	CD99 antigen OS=Homo sapiens OX=9606 GN=CD99 PE=1 SV=1	-0.108524	0.117406	0.254532	0.569816
sp|P32320|CDD_HUMAN	CDA	Cytidine deaminase OS=Homo sapiens OX=9606 GN=CDA PE=1 SV=2	0.0139785	0.0113847	1.46992	9.54854
sp|Q8IWY9|CDAN1_HUMAN	CDAN1	Codanin-1 OS=Homo sapiens OX=9606 GN=CDAN1 PE=1 SV=4	-0.0924885	0.29286	0.0991275	0.499331
sp|O75794|CD123_HUMAN	CDC123	Cell division cycle protein 123 homolog OS=Homo sapiens OX=9606 GN=CDC123 PE=1 SV=1	0.0930725	0.452162	-0.134281	1.16958
sp|Q13042|CDC16_HUMAN	CDC16	Cell division cycle protein 16 homolog OS=Homo sapiens OX=9606 GN=CDC16 PE=1 SV=2	-0.0514673	0.305961	0.072968	0.794501
sp|Q12834|CDC20_HUMAN	CDC20	Cell division cycle protein 20 homolog OS=Homo sapiens OX=9606 GN=CDC20 PE=1 SV=2	-0.195494	0.867437	0.505038	4.502
sp|Q9UJX2|CDC23_HUMAN	CDC23	Cell division cycle protein 23 homolog OS=Homo sapiens OX=9606 GN=CDC23 PE=1 SV=3	-0.162798	0.428818	0.220465	1.03112
sp|P30305|MPIP2_HUMAN	CDC25B	M-phase inducer phosphatase 2 OS=Homo sapiens OX=9606 GN=CDC25B PE=1 SV=2	0.169947	0.484915	-0.115129	0.41447
sp|P30307|MPIP3_HUMAN	CDC25C	M-phase inducer phosphatase 3 OS=Homo sapiens OX=9606 GN=CDC25C PE=1 SV=2	-0.11035	0.276827	-0.238446	1.30731
sp|Q8NHZ8|CDC26_HUMAN	CDC26	Anaphase-promoting complex subunit CDC26 OS=Homo sapiens OX=9606 GN=CDC26 PE=1 SV=1	-0.137475	0.0898158	-0.696427	1.31404
sp|P30260-2|CDC27_HUMAN	CDC27	Isoform 2 of Cell division cycle protein 27 homolog OS=Homo sapiens OX=9606 GN=CDC27	-0.0516844	0.245454	0.138404	1.58812
sp|P49427|UB2R1_HUMAN	CDC34	Ubiquitin-conjugating enzyme E2 R1 OS=Homo sapiens OX=9606 GN=CDC34 PE=1 SV=2	-0.0245987	0.0747156	0.0487159	0.272019
sp|Q16543|CDC37_HUMAN	CDC37	Hsp90 co-chaperone Cdc37 OS=Homo sapiens OX=9606 GN=CDC37 PE=1 SV=1	-0.114027	0.494379	-0.045707	0.207942
tr|K7EL68|K7EL68_HUMAN	CDC37	Hsp90 co-chaperone Cdc37 (Fragment) OS=Homo sapiens OX=9606 GN=CDC37 PE=1 SV=1	0.0895356	0.158612	0.0965945	0.269645
sp|Q7L3B6|CD37L_HUMAN	CDC37L1	Hsp90 co-chaperone Cdc37-like 1 OS=Homo sapiens OX=9606 GN=CDC37L1 PE=1 SV=1	-0.197318	0.62536	-0.101278	0.356525
sp|O60508|PRP17_HUMAN	CDC40	Pre-mRNA-processing factor 17 OS=Homo sapiens OX=9606 GN=CDC40 PE=1 SV=1	0.0899472	0.368862	-0.0886392	0.549072
sp|P60953-1|CDC42_HUMAN	CDC42	Isoform 1 of Cell division control protein 42 homolog OS=Homo sapiens OX=9606 GN=CDC42	-0.191624	0.296832	0.492528	1.96894
sp|Q5VT25-6|MRCKA_HUMAN	CDC42BPA	Isoform 6 of Serine/threonine-protein kinase MRCK alpha OS=Homo sapiens OX=9606 GN=CDC42BPA	-0.103556	0.392507	0.144515	0.964211
sp|Q9Y5S2|MRCKB_HUMAN	CDC42BPB	Serine/threonine-protein kinase MRCK beta OS=Homo sapiens OX=9606 GN=CDC42BPB PE=1 SV=2	0.0500276	0.194183	0.196737	2.15097
sp|Q00587|BORG5_HUMAN	CDC42EP1	Cdc42 effector protein 1 OS=Homo sapiens OX=9606 GN=CDC42EP1 PE=1 SV=1	0.0489523	0.155153	0.119151	0.837303
sp|O14613|BORG1_HUMAN	CDC42EP2	Cdc42 effector protein 2 OS=Homo sapiens OX=9606 GN=CDC42EP2 PE=1 SV=1	-0.31793	1.27491	0.232398	1.18462
sp|Q9UKI2|BORG2_HUMAN	CDC42EP3	Cdc42 effector protein 3 OS=Homo sapiens OX=9606 GN=CDC42EP3 PE=1 SV=1	-0.130647	0.164613	-0.0158354	0.0210907
sp|Q9H3Q1|BORG4_HUMAN	CDC42EP4	Cdc42 effector protein 4 OS=Homo sapiens OX=9606 GN=CDC42EP4 PE=1 SV=1	-0.122237	0.467089	0.203344	1.60976
sp|O75419-3|CDC45_HUMAN	CDC45	Isoform 3 of Cell division control protein 45 homolog OS=Homo sapiens OX=9606 GN=CDC45	-0.0653266	0.345174	-0.0692295	0.574005
sp|Q99459|CDC5L_HUMAN	CDC5L	Cell division cycle 5-like protein OS=Homo sapiens OX=9606 GN=CDC5L PE=1 SV=2	0.33282	0.715741	-0.0689133	0.122125
sp|Q99741|CDC6_HUMAN	CDC6	Cell division control protein 6 homolog OS=Homo sapiens OX=9606 GN=CDC6 PE=1 SV=1	-0.0678339	0.0983646	0.25974	0.94685
sp|O00311|CDC7_HUMAN	CDC7	Cell division cycle 7-related protein kinase OS=Homo sapiens OX=9606 GN=CDC7 PE=1 SV=1	-0.049047	0.159245	0.107439	0.764799
sp|Q6P1J9|CDC73_HUMAN	CDC73	Parafibromin OS=Homo sapiens OX=9606 GN=CDC73 PE=1 SV=1	0.0946421	0.489441	0.0150293	0.0639722
sp|Q69YH5|CDCA2_HUMAN	CDCA2	Cell division cycle-associated protein 2 OS=Homo sapiens OX=9606 GN=CDCA2 PE=1 SV=2	-0.0367665	0.0605972	-0.006901	0.0138808
sp|Q99618|CDCA3_HUMAN	CDCA3	Cell division cycle-associated protein 3 OS=Homo sapiens OX=9606 GN=CDCA3 PE=1 SV=1	0.266791	0.222502	-0.39194	0.592022
sp|Q96FF9|CDCA5_HUMAN	CDCA5	Sororin OS=Homo sapiens OX=9606 GN=CDCA5 PE=1 SV=1	-0.0868621	0.319881	-0.0477708	0.211409
sp|Q96GN5|CDA7L_HUMAN	CDCA7L	Cell division cycle-associated 7-like protein OS=Homo sapiens OX=9606 GN=CDCA7L PE=1 SV=2	-0.0338264	0.0484206	-0.11529	0.353057
sp|Q53HL2|BOREA_HUMAN	CDCA8	Borealin OS=Homo sapiens OX=9606 GN=CDCA8 PE=1 SV=2	0.0629861	0.0523107	-0.00296355	0.00280839
sp|P19022|CADH2_HUMAN	CDH2	Cadherin-2 OS=Homo sapiens OX=9606 GN=CDH2 PE=1 SV=4	-0.0414649	0.0897961	0.0671395	0.254835
sp|Q9H305|CDIP1_HUMAN	CDIP1	Cell death-inducing p53-target protein 1 OS=Homo sapiens OX=9606 GN=CDIP1 PE=1 SV=1	-0.161488	0.251429	0.119994	0.25625
sp|O14735|CDIPT_HUMAN	CDIPT	CDP-diacylglycerol--inositol 3-phosphatidyltransferase OS=Homo sapiens OX=9606 GN=CDIPT PE=1 SV=1	-0.0693539	0.13491	0.282336	1.51771
sp|P06493|CDK1_HUMAN	CDK1	Cyclin-dependent kinase 1 OS=Homo sapiens OX=9606 GN=CDK1 PE=1 SV=3	-0.0210441	0.0811338	-0.216568	4.46724
sp|P21127|CD11B_HUMAN	CDK11B	Cyclin-dependent kinase 11B OS=Homo sapiens OX=9606 GN=CDK11B PE=1 SV=4	0.0893554	0.440215	-0.143077	1.42392
sp|Q9NYV4|CDK12_HUMAN	CDK12	Cyclin-dependent kinase 12 OS=Homo sapiens OX=9606 GN=CDK12 PE=1 SV=2	0.0878375	0.562805	-0.0965163	0.989564
sp|Q14004|CDK13_HUMAN	CDK13	Cyclin-dependent kinase 13 OS=Homo sapiens OX=9606 GN=CDK13 PE=1 SV=2	-0.110104	0.677726	0.067433	0.470999
sp|Q00536-2|CDK16_HUMAN	CDK16	Isoform 2 of Cyclin-dependent kinase 16 OS=Homo sapiens OX=9606 GN=CDK16	-0.107498	0.401266	0.0434319	0.172665
sp|Q00537-2|CDK17_HUMAN	CDK17	Isoform 2 of Cyclin-dependent kinase 17 OS=Homo sapiens OX=9606 GN=CDK17	0.75905	0.862575	0.0526057	0.0401894
sp|P24941|CDK2_HUMAN	CDK2	Cyclin-dependent kinase 2 OS=Homo sapiens OX=9606 GN=CDK2 PE=1 SV=2	0.34466	0.958175	-0.221854	0.734122
sp|P11802|CDK4_HUMAN	CDK4	Cyclin-dependent kinase 4 OS=Homo sapiens OX=9606 GN=CDK4 PE=1 SV=2	0.305558	2.38685	-0.465676	5.24645
sp|Q00535|CDK5_HUMAN	CDK5	Cyclin-dependent-like kinase 5 OS=Homo sapiens OX=9606 GN=CDK5 PE=1 SV=3	-0.0954023	0.128746	0.0107604	0.0153689
sp|Q96SZ6|CK5P1_HUMAN	CDK5RAP1	CDK5 regulatory subunit-associated protein 1 OS=Homo sapiens OX=9606 GN=CDK5RAP1 PE=1 SV=2	-0.0500407	0.103846	-0.000670626	0.00136441
sp|Q96SN8|CK5P2_HUMAN	CDK5RAP2	CDK5 regulatory subunit-associated protein 2 OS=Homo sapiens OX=9606 GN=CDK5RAP2 PE=1 SV=5	-0.0812888	0.674362	-0.0836538	1.05301
sp|Q96JB5-4|CK5P3_HUMAN	CDK5RAP3	Isoform 4 of CDK5 regulatory subunit-associated protein 3 OS=Homo sapiens OX=9606 GN=CDK5RAP3	-0.0415829	0.126701	0.199795	2.06753
sp|Q00534|CDK6_HUMAN	CDK6	Cyclin-dependent kinase 6 OS=Homo sapiens OX=9606 GN=CDK6 PE=1 SV=1	0.00618398	0.00999245	-0.422295	3.75133
sp|P50613|CDK7_HUMAN	CDK7	Cyclin-dependent kinase 7 OS=Homo sapiens OX=9606 GN=CDK7 PE=1 SV=1	-0.01868	0.0553148	0.0422024	0.24032
sp|P50750-2|CDK9_HUMAN	CDK9	Isoform 2 of Cyclin-dependent kinase 9 OS=Homo sapiens OX=9606 GN=CDK9	-0.0528674	0.162482	-0.2173	1.91459
sp|Q5VV42|CDKAL_HUMAN	CDKAL1	Threonylcarbamoyladenosine tRNA methylthiotransferase OS=Homo sapiens OX=9606 GN=CDKAL1 PE=1 SV=1	0.153199	0.502812	-0.139942	0.658047
sp|P46527|CDN1B_HUMAN	CDKN1B	Cyclin-dependent kinase inhibitor 1B OS=Homo sapiens OX=9606 GN=CDKN1B PE=1 SV=1	0.0363112	0.0445504	-1.2507	9.30225
sp|P49918|CDN1C_HUMAN	CDKN1C	Cyclin-dependent kinase inhibitor 1C OS=Homo sapiens OX=9606 GN=CDKN1C PE=1 SV=1	0.185154	0.476965	-1.09631	6.8779
sp|P42771|CDN2A_HUMAN	CDKN2A	Cyclin-dependent kinase inhibitor 2A OS=Homo sapiens OX=9606 GN=CDKN2A PE=1 SV=2	0.129149	0.295407	-0.249103	1.18895
sp|Q8N726|ARF_HUMAN	CDKN2A	Tumor suppressor ARF OS=Homo sapiens OX=9606 GN=CDKN2A PE=1 SV=2	-0.149884	0.114915	1.07185	2.77423
sp|Q9NXV6|CARF_HUMAN	CDKN2AIP	CDKN2A-interacting protein OS=Homo sapiens OX=9606 GN=CDKN2AIP PE=1 SV=3	0.0483392	0.231271	0.356859	9.95188
sp|P42773|CDN2C_HUMAN	CDKN2C	Cyclin-dependent kinase 4 inhibitor C OS=Homo sapiens OX=9606 GN=CDKN2C PE=1 SV=1	0.250533	1.44508	-0.686663	6.62715
sp|Q86X02|CDR2L_HUMAN	CDR2L	Cerebellar degeneration-related protein 2-like OS=Homo sapiens OX=9606 GN=CDR2L PE=1 SV=2	0.0968055	0.202937	0.191022	0.82126
sp|Q92903|CDS1_HUMAN	CDS1	Phosphatidate cytidylyltransferase 1 OS=Homo sapiens OX=9606 GN=CDS1 PE=2 SV=2	-0.0266587	0.019519	0.221843	0.428153
sp|Q9H211|CDT1_HUMAN	CDT1	DNA replication factor Cdt1 OS=Homo sapiens OX=9606 GN=CDT1 PE=1 SV=3	0.158155	0.466265	-0.451526	3.13092
sp|Q9UKY7|CDV3_HUMAN	CDV3	Protein CDV3 homolog OS=Homo sapiens OX=9606 GN=CDV3 PE=1 SV=1	0.00118517	0.00285564	-0.140854	2.02233
sp|Q9Y232|CDYL_HUMAN	CDYL	Chromodomain Y-like protein OS=Homo sapiens OX=9606 GN=CDYL PE=1 SV=2	0.048171	0.137737	-0.124063	0.783446
sp|Q8N8U2|CDYL2_HUMAN	CDYL2	Chromodomain Y-like protein 2 OS=Homo sapiens OX=9606 GN=CDYL2 PE=1 SV=2	0.228513	0.706218	-0.106557	0.347444
sp|P17676|CEBPB_HUMAN	CEBPB	CCAAT/enhancer-binding protein beta OS=Homo sapiens OX=9606 GN=CEBPB PE=1 SV=2	0.113229	0.317115	0.26854	1.71949
sp|P49716|CEBPD_HUMAN	CEBPD	CCAAT/enhancer-binding protein delta OS=Homo sapiens OX=9606 GN=CEBPD PE=1 SV=2	0.496235	3.81343	-1.02185	13.0448
sp|Q03701|CEBPZ_HUMAN	CEBPZ	CCAAT/enhancer-binding protein zeta OS=Homo sapiens OX=9606 GN=CEBPZ PE=1 SV=3	-0.081659	0.387768	0.0762241	0.528998
sp|Q92879-4|CELF1_HUMAN	CELF1	Isoform 4 of CUGBP Elav-like family member 1 OS=Homo sapiens OX=9606 GN=CELF1	-0.0387681	0.0721314	-0.233272	1.30177
sp|Q9NYQ6|CELR1_HUMAN	CELSR1	Cadherin EGF LAG seven-pass G-type receptor 1 OS=Homo sapiens OX=9606 GN=CELSR1 PE=1 SV=1	0.31203	1.59132	-0.325063	2.42001
sp|Q9UHN6|CEIP2_HUMAN	CEMIP2	Cell surface hyaluronidase OS=Homo sapiens OX=9606 GN=CEMIP2 PE=1 SV=1	-0.228354	1.34756	0.433728	4.41113
sp|P07199|CENPB_HUMAN	CENPB	Major centromere autoantigen B OS=Homo sapiens OX=9606 GN=CENPB PE=1 SV=2	0.00244197	0.00458811	0.108218	0.774745
sp|Q03188|CENPC_HUMAN	CENPC	Centromere protein C OS=Homo sapiens OX=9606 GN=CENPC PE=1 SV=2	0.128819	0.458296	0.122666	0.643259
sp|Q02224|CENPE_HUMAN	CENPE	Centromere-associated protein E OS=Homo sapiens OX=9606 GN=CENPE PE=1 SV=2	-0.18266	1.68326	0.0156609	0.0810117
sp|P49454|CENPF_HUMAN	CENPF	Centromere protein F OS=Homo sapiens OX=9606 GN=CENPF PE=1 SV=3	-0.00776363	0.0276484	-0.189758	4.27791
sp|Q9H3R5|CENPH_HUMAN	CENPH	Centromere protein H OS=Homo sapiens OX=9606 GN=CENPH PE=1 SV=1	-0.029471	0.0669726	-0.0590612	0.247972
sp|Q92674|CENPI_HUMAN	CENPI	Centromere protein I OS=Homo sapiens OX=9606 GN=CENPI PE=1 SV=2	-0.223813	1.26314	0.13655	0.89854
sp|Q8N0S6-2|CENPL_HUMAN	CENPL	Isoform 2 of Centromere protein L OS=Homo sapiens OX=9606 GN=CENPL	-0.0174159	0.0347606	-0.0246615	0.0781083
sp|Q9NSP4|CENPM_HUMAN	CENPM	Centromere protein M OS=Homo sapiens OX=9606 GN=CENPM PE=1 SV=1	-0.100051	0.117059	0.262907	0.684062
sp|Q7L2Z9|CENPQ_HUMAN	CENPQ	Centromere protein Q OS=Homo sapiens OX=9606 GN=CENPQ PE=1 SV=1	0.00546759	0.00458811	0.113085	0.260289
sp|Q8N2Z9-2|CENPS_HUMAN	CENPS	Isoform 2 of Centromere protein S OS=Homo sapiens OX=9606 GN=CENPS	-0.13835	0.219071	-0.00623623	0.00847145
sp|Q96BT3|CENPT_HUMAN	CENPT	Centromere protein T OS=Homo sapiens OX=9606 GN=CENPT PE=1 SV=2	0.0431077	0.107155	-0.0336838	0.118002
sp|Q71F23|CENPU_HUMAN	CENPU	Centromere protein U OS=Homo sapiens OX=9606 GN=CENPU PE=1 SV=1	-0.102859	0.197736	0.0291266	0.0630533
sp|Q7Z7K6-3|CENPV_HUMAN	CENPV	Isoform 3 of Centromere protein V OS=Homo sapiens OX=9606 GN=CENPV	0.0772628	0.127223	0.00962954	0.0166913
sp|Q7Z7K6|CENPV_HUMAN	CENPV	Centromere protein V OS=Homo sapiens OX=9606 GN=CENPV PE=1 SV=1	0.834005	0.837014	0.372045	0.380376
sp|O60308|CE104_HUMAN	CEP104	Centrosomal protein of 104 kDa OS=Homo sapiens OX=9606 GN=CEP104 PE=1 SV=1	0.0416299	0.110639	-0.0655658	0.302588
sp|Q8N8E3|CE112_HUMAN	CEP112	Centrosomal protein of 112 kDa OS=Homo sapiens OX=9606 GN=CEP112 PE=1 SV=2	-0.215588	0.45969	-0.363843	1.50295
sp|Q6ZU80|CE128_HUMAN	CEP128	Centrosomal protein of 128 kDa OS=Homo sapiens OX=9606 GN=CEP128 PE=1 SV=2	-0.0698836	0.255454	0.131653	1.01451
sp|Q9UPN4|CP131_HUMAN	CEP131	Centrosomal protein of 131 kDa OS=Homo sapiens OX=9606 GN=CEP131 PE=1 SV=3	0.00793751	0.0153733	0.228998	2.40624
sp|Q66GS9|CP135_HUMAN	CEP135	Centrosomal protein of 135 kDa OS=Homo sapiens OX=9606 GN=CEP135 PE=1 SV=2	-0.13681	0.713313	0.106168	0.708721
sp|O94986|CE152_HUMAN	CEP152	Centrosomal protein of 152 kDa OS=Homo sapiens OX=9606 GN=CEP152 PE=1 SV=4	-0.042751	0.0995304	0.181356	1.17893
sp|Q9UPV0|CE164_HUMAN	CEP164	Centrosomal protein of 164 kDa OS=Homo sapiens OX=9606 GN=CEP164 PE=1 SV=3	-0.0177352	0.0206574	-0.112765	0.30802
sp|Q5SW79|CE170_HUMAN	CEP170	Centrosomal protein of 170 kDa OS=Homo sapiens OX=9606 GN=CEP170 PE=1 SV=1	0.00634236	0.0160063	-0.0235032	0.120029
sp|Q9Y4F5|C170B_HUMAN	CEP170B	Centrosomal protein of 170 kDa protein B OS=Homo sapiens OX=9606 GN=CEP170B PE=1 SV=4	0.0305359	0.0481967	0.0586957	0.164092
sp|Q8TEP8|CE192_HUMAN	CEP192	Centrosomal protein of 192 kDa OS=Homo sapiens OX=9606 GN=CEP192 PE=1 SV=3	0.0245318	0.0631533	0.0458787	0.214867
sp|Q9BV73|CP250_HUMAN	CEP250	Centrosome-associated protein CEP250 OS=Homo sapiens OX=9606 GN=CEP250 PE=1 SV=2	0.104498	0.450529	0.0442557	0.205798
sp|O15078|CE290_HUMAN	CEP290	Centrosomal protein of 290 kDa OS=Homo sapiens OX=9606 GN=CEP290 PE=1 SV=2	-0.024754	0.0459764	-0.290843	2.02279
sp|Q9C0D2-3|CE295_HUMAN	CEP295	Isoform 3 of Centrosomal protein of 295 kDa OS=Homo sapiens OX=9606 GN=CEP295	-0.238613	0.513207	0.201012	0.599245
tr|A2A4F6|A2A4F6_HUMAN	CEP350	Centrosome-associated protein 350 (Fragment) OS=Homo sapiens OX=9606 GN=CEP350 PE=1 SV=1	-0.199511	0.370511	-0.317251	1.10876
sp|Q5VT06|CE350_HUMAN	CEP350	Centrosome-associated protein 350 OS=Homo sapiens OX=9606 GN=CEP350 PE=1 SV=1	-0.0782964	0.285547	-0.110002	0.710729
sp|Q9BYV8|CEP41_HUMAN	CEP41	Centrosomal protein of 41 kDa OS=Homo sapiens OX=9606 GN=CEP41 PE=1 SV=1	-0.0631977	0.129711	0.282086	1.66258
sp|Q9C0F1-2|CEP44_HUMAN	CEP44	Isoform 2 of Centrosomal protein of 44 kDa OS=Homo sapiens OX=9606 GN=CEP44	0.290075	0.540923	-0.130525	0.263191
sp|Q53EZ4|CEP55_HUMAN	CEP55	Centrosomal protein of 55 kDa OS=Homo sapiens OX=9606 GN=CEP55 PE=1 SV=3	-0.108767	0.443716	0.458878	6.63026
sp|Q86XR8|CEP57_HUMAN	CEP57	Centrosomal protein of 57 kDa OS=Homo sapiens OX=9606 GN=CEP57 PE=1 SV=2	-0.0860507	0.22035	0.27481	1.9997
sp|Q96MT8|CEP63_HUMAN	CEP63	Centrosomal protein of 63 kDa OS=Homo sapiens OX=9606 GN=CEP63 PE=1 SV=1	-0.180619	0.226008	0.26068	0.589607
sp|Q9P209|CEP72_HUMAN	CEP72	Centrosomal protein of 72 kDa OS=Homo sapiens OX=9606 GN=CEP72 PE=1 SV=2	-0.00289789	0.0054773	-0.166325	1.41243
sp|Q8TAP6|CEP76_HUMAN	CEP76	Centrosomal protein of 76 kDa OS=Homo sapiens OX=9606 GN=CEP76 PE=1 SV=1	-0.142451	0.522013	0.0442184	0.156384
sp|Q5JTW2-2|CEP78_HUMAN	CEP78	Isoform 2 of Centrosomal protein of 78 kDa OS=Homo sapiens OX=9606 GN=CEP78	-0.0486482	0.183828	0.0954108	0.750925
sp|Q6P2H3|CEP85_HUMAN	CEP85	Centrosomal protein of 85 kDa OS=Homo sapiens OX=9606 GN=CEP85 PE=1 SV=1	-0.0922291	0.472921	0.0153563	0.0664919
sp|Q96ST8|CEP89_HUMAN	CEP89	Centrosomal protein of 89 kDa OS=Homo sapiens OX=9606 GN=CEP89 PE=1 SV=3	-0.261508	0.87844	0.308295	1.66258
sp|Q8IW35-2|CEP97_HUMAN	CEP97	Isoform 2 of Centrosomal protein of 97 kDa OS=Homo sapiens OX=9606 GN=CEP97	-0.183995	1.24424	0.0295125	0.124112
sp|Q5T4B2|GT253_HUMAN	CERCAM	Inactive glycosyltransferase 25 family member 3 OS=Homo sapiens OX=9606 GN=CERCAM PE=1 SV=1	-0.122613	0.268635	-0.0964678	0.292875
sp|Q8TCT0|CERK1_HUMAN	CERK	Ceramide kinase OS=Homo sapiens OX=9606 GN=CERK PE=1 SV=1	-0.0387046	0.0374371	0.194108	0.440522
tr|M0R0T2|M0R0T2_HUMAN	CERS1	Ceramide synthase 1 (Fragment) OS=Homo sapiens OX=9606 GN=CERS1 PE=1 SV=1	0.0681345	0.0503091	-0.303282	0.547029
sp|Q96G23|CERS2_HUMAN	CERS2	Ceramide synthase 2 OS=Homo sapiens OX=9606 GN=CERS2 PE=1 SV=1	-0.105507	0.177027	0.145463	0.424618
sp|Q8N5B7|CERS5_HUMAN	CERS5	Ceramide synthase 5 OS=Homo sapiens OX=9606 GN=CERS5 PE=1 SV=1	-0.169094	0.804261	0.0675664	0.301576
sp|Q6ZMG9-2|CERS6_HUMAN	CERS6	Isoform 2 of Ceramide synthase 6 OS=Homo sapiens OX=9606 GN=CERS6	-0.0989512	0.229311	0.392029	2.56966
sp|Q9Y5P4-3|CERT_HUMAN	CERT	Isoform 3 of Ceramide transfer protein OS=Homo sapiens OX=9606 GN=CERT	0.195405	0.87844	0.0371161	0.130738
sp|O00748-4|EST2_HUMAN	CES2	Isoform 3 of Cocaine esterase OS=Homo sapiens OX=9606 GN=CES2	-0.178577	0.536557	0.36819	2.32949
sp|O15182|CETN3_HUMAN	CETN3	Centrin-3 OS=Homo sapiens OX=9606 GN=CETN3 PE=1 SV=2	-0.0650264	0.120385	0.168889	0.701984
sp|Q494V2-2|CP100_HUMAN	CFAP100	Isoform 2 of Cilia- and flagella-associated protein 100 OS=Homo sapiens OX=9606 GN=CFAP100	-0.493698	0.858458	0.336777	0.718108
sp|Q9Y6A4|CFA20_HUMAN	CFAP20	Cilia- and flagella-associated protein 20 OS=Homo sapiens OX=9606 GN=CFAP20 PE=1 SV=1	-0.142577	0.184482	-0.224864	0.536443
sp|P57076|CF298_HUMAN	CFAP298	Cilia- and flagella-associated protein 298 OS=Homo sapiens OX=9606 GN=CFAP298 PE=1 SV=1	0.0959948	0.399249	-0.039218	0.170617
sp|Q96G28-2|CFA36_HUMAN	CFAP36	Isoform 2 of Cilia- and flagella-associated protein 36 OS=Homo sapiens OX=9606 GN=CFAP36	0.0409991	0.102331	-0.00644161	0.0178288
sp|Q96N23|CFA54_HUMAN	CFAP54	Cilia- and flagella-associated protein 54 OS=Homo sapiens OX=9606 GN=CFAP54 PE=2 SV=3	-0.110623	0.0913156	0.799238	2.23125
sp|Q9P2B7|CFA97_HUMAN	CFAP97	Cilia- and flagella-associated protein 97 OS=Homo sapiens OX=9606 GN=CFAP97 PE=1 SV=2	0.11866	0.253184	0.101741	0.311914
sp|Q9UEE9|CFDP1_HUMAN	CFDP1	Craniofacial development protein 1 OS=Homo sapiens OX=9606 GN=CFDP1 PE=1 SV=1	0.245289	0.492118	-0.00625616	0.00828145
sp|P23528|COF1_HUMAN	CFL1	Cofilin-1 OS=Homo sapiens OX=9606 GN=CFL1 PE=1 SV=3	-0.0158134	0.0410563	0.0706133	0.423109
sp|Q9Y281|COF2_HUMAN	CFL2	Cofilin-2 OS=Homo sapiens OX=9606 GN=CFL2 PE=1 SV=1	-0.167464	0.57781	-0.0736001	0.269912
sp|Q8N884|CGAS_HUMAN	CGAS	Cyclic GMP-AMP synthase OS=Homo sapiens OX=9606 GN=CGAS PE=1 SV=2	-0.215687	0.56538	0.0548396	0.131727
sp|Q9UFW8|CGBP1_HUMAN	CGGBP1	CGG triplet repeat-binding protein 1 OS=Homo sapiens OX=9606 GN=CGGBP1 PE=1 SV=2	-0.031673	0.0627161	0.139022	0.694591
sp|Q9P2M7|CING_HUMAN	CGN	Cingulin OS=Homo sapiens OX=9606 GN=CGN PE=1 SV=2	-0.0030564	0.00375452	0.162541	0.772787
sp|Q8WUX2|CHAC2_HUMAN	CHAC2	Glutathione-specific gamma-glutamylcyclotransferase 2 OS=Homo sapiens OX=9606 GN=CHAC2 PE=1 SV=1	-0.133638	0.160686	-0.254856	0.612517
sp|Q13111|CAF1A_HUMAN	CHAF1A	Chromatin assembly factor 1 subunit A OS=Homo sapiens OX=9606 GN=CHAF1A PE=1 SV=3	-0.0130677	0.0424983	-0.106758	1.06404
sp|Q13112|CAF1B_HUMAN	CHAF1B	Chromatin assembly factor 1 subunit B OS=Homo sapiens OX=9606 GN=CHAF1B PE=1 SV=1	-0.0639271	0.197582	-0.0582608	0.265378
sp|Q96JM3|CHAP1_HUMAN	CHAMP1	Chromosome alignment-maintaining phosphoprotein 1 OS=Homo sapiens OX=9606 GN=CHAMP1 PE=1 SV=2	0.214288	0.60634	-0.0573488	0.147989
sp|Q9NX63|MIC19_HUMAN	CHCHD3	MICOS complex subunit MIC19 OS=Homo sapiens OX=9606 GN=CHCHD3 PE=1 SV=1	0.0931282	0.123148	-0.00295439	0.00367145
sp|Q8N4Q1-2|MIA40_HUMAN	CHCHD4	Isoform 2 of Mitochondrial intermembrane space import and assembly protein 40 OS=Homo sapiens OX=9606 GN=CHCHD4	0.188525	0.344032	-0.331311	1.20076
sp|Q9BSY4-2|CHCH5_HUMAN	CHCHD5	Isoform 2 of Coiled-coil-helix-coiled-coil-helix domain-containing protein 5 OS=Homo sapiens OX=9606 GN=CHCHD5	0.454857	0.49112	0.464523	0.758143
sp|Q9BRQ6|MIC25_HUMAN	CHCHD6	MICOS complex subunit MIC25 OS=Homo sapiens OX=9606 GN=CHCHD6 PE=1 SV=1	0.112334	0.480858	0.256355	2.65142
sp|O14646|CHD1_HUMAN	CHD1	Chromodomain-helicase-DNA-binding protein 1 OS=Homo sapiens OX=9606 GN=CHD1 PE=1 SV=2	0.0186897	0.0743747	0.0349955	0.249886
sp|Q86WJ1|CHD1L_HUMAN	CHD1L	Chromodomain-helicase-DNA-binding protein 1-like OS=Homo sapiens OX=9606 GN=CHD1L PE=1 SV=3	-0.00287222	0.00608115	0.0169507	0.0744495
sp|O14647|CHD2_HUMAN	CHD2	Chromodomain-helicase-DNA-binding protein 2 OS=Homo sapiens OX=9606 GN=CHD2 PE=1 SV=2	0.0289379	0.141548	-0.0216828	0.150227
sp|Q12873-3|CHD3_HUMAN	CHD3	Isoform 3 of Chromodomain-helicase-DNA-binding protein 3 OS=Homo sapiens OX=9606 GN=CHD3	0.0215709	0.0690824	0.0174265	0.0806502
sp|Q14839-2|CHD4_HUMAN	CHD4	Isoform 2 of Chromodomain-helicase-DNA-binding protein 4 OS=Homo sapiens OX=9606 GN=CHD4	0.0810631	0.52061	-0.0823884	0.797966
sp|Q8TD26|CHD6_HUMAN	CHD6	Chromodomain-helicase-DNA-binding protein 6 OS=Homo sapiens OX=9606 GN=CHD6 PE=1 SV=4	-0.0745131	0.390144	0.118626	1.23245
sp|Q9P2D1|CHD7_HUMAN	CHD7	Chromodomain-helicase-DNA-binding protein 7 OS=Homo sapiens OX=9606 GN=CHD7 PE=1 SV=3	0.124897	0.837014	-0.370986	5.08077
sp|Q9HCK8|CHD8_HUMAN	CHD8	Chromodomain-helicase-DNA-binding protein 8 OS=Homo sapiens OX=9606 GN=CHD8 PE=1 SV=5	-0.0807101	0.397137	0.0157179	0.0708023
sp|Q3L8U1|CHD9_HUMAN	CHD9	Chromodomain-helicase-DNA-binding protein 9 OS=Homo sapiens OX=9606 GN=CHD9 PE=1 SV=2	-0.0448732	0.183306	0.201171	2.42211
sp|Q8NE62|CHDH_HUMAN	CHDH	Choline dehydrogenase, mitochondrial OS=Homo sapiens OX=9606 GN=CHDH PE=1 SV=2	0.1438	0.368142	-0.0994603	0.330801
sp|O14757|CHK1_HUMAN	CHEK1	Serine/threonine-protein kinase Chk1 OS=Homo sapiens OX=9606 GN=CHEK1 PE=1 SV=2	-0.141641	0.712342	0.195193	1.6965
sp|O96017-9|CHK2_HUMAN	CHEK2	Isoform 9 of Serine/threonine-protein kinase Chk2 OS=Homo sapiens OX=9606 GN=CHEK2	0.409379	2.13897	-0.509736	4.0758
sp|Q8IWX8|CHERP_HUMAN	CHERP	Calcium homeostasis endoplasmic reticulum protein OS=Homo sapiens OX=9606 GN=CHERP PE=1 SV=3	0.0751296	0.714076	-0.0909179	1.4633
sp|Q9BWS9-2|CHID1_HUMAN	CHID1	Isoform 2 of Chitinase domain-containing protein 1 OS=Homo sapiens OX=9606 GN=CHID1	0.0634307	0.0966776	-0.107017	0.288274
sp|P35790|CHKA_HUMAN	CHKA	Choline kinase alpha OS=Homo sapiens OX=9606 GN=CHKA PE=1 SV=3	0.0492623	0.169043	-0.36948	4.27518
sp|Q9Y259|CHKB_HUMAN	CHKB	Choline/ethanolamine kinase OS=Homo sapiens OX=9606 GN=CHKB PE=1 SV=3	-0.0825549	0.0677449	0.414041	0.925932
sp|P24386|RAE1_HUMAN	CHM	Rab proteins geranylgeranyltransferase component A 1 OS=Homo sapiens OX=9606 GN=CHM PE=1 SV=3	0.6067	0.518156	0.493599	0.576913
sp|P26374|RAE2_HUMAN	CHML	Rab proteins geranylgeranyltransferase component A 2 OS=Homo sapiens OX=9606 GN=CHML PE=1 SV=2	0.0231862	0.0451912	-0.158417	0.883429
sp|Q9HD42|CHM1A_HUMAN	CHMP1A	Charged multivesicular body protein 1a OS=Homo sapiens OX=9606 GN=CHMP1A PE=1 SV=1	-0.080927	0.262191	-0.043175	0.169854
sp|Q7LBR1|CHM1B_HUMAN	CHMP1B	Charged multivesicular body protein 1b OS=Homo sapiens OX=9606 GN=CHMP1B PE=1 SV=1	0.203713	0.931383	-0.707913	6.33843
sp|O43633|CHM2A_HUMAN	CHMP2A	Charged multivesicular body protein 2a OS=Homo sapiens OX=9606 GN=CHMP2A PE=1 SV=1	-0.00601511	0.0150445	-0.0642645	0.459208
sp|Q9UQN3|CHM2B_HUMAN	CHMP2B	Charged multivesicular body protein 2b OS=Homo sapiens OX=9606 GN=CHMP2B PE=1 SV=1	-0.0731741	0.25922	-0.118448	0.819572
sp|Q9Y3E7-3|CHMP3_HUMAN	CHMP3	Isoform 3 of Charged multivesicular body protein 3 OS=Homo sapiens OX=9606 GN=CHMP3	0.0128053	0.021115	0.145069	0.74653
sp|Q9BY43-2|CHM4A_HUMAN	CHMP4A	Isoform 2 of Charged multivesicular body protein 4a OS=Homo sapiens OX=9606 GN=CHMP4A	0.214289	0.264448	-0.0395467	0.0483475
sp|Q9H444|CHM4B_HUMAN	CHMP4B	Charged multivesicular body protein 4b OS=Homo sapiens OX=9606 GN=CHMP4B PE=1 SV=1	0.069441	0.159896	0.155448	0.767166
sp|Q96CF2|CHM4C_HUMAN	CHMP4C	Charged multivesicular body protein 4c OS=Homo sapiens OX=9606 GN=CHMP4C PE=1 SV=1	0.160181	0.478719	-0.63919	4.71765
sp|Q9NZZ3|CHMP5_HUMAN	CHMP5	Charged multivesicular body protein 5 OS=Homo sapiens OX=9606 GN=CHMP5 PE=1 SV=1	-0.00326586	0.00623717	-0.0836242	0.521572
sp|Q8WUX9|CHMP7_HUMAN	CHMP7	Charged multivesicular body protein 7 OS=Homo sapiens OX=9606 GN=CHMP7 PE=1 SV=1	0.0855918	0.521409	-0.276151	5.82152
sp|P15882|CHIN_HUMAN	CHN1	N-chimaerin OS=Homo sapiens OX=9606 GN=CHN1 PE=1 SV=3	0.232257	0.242985	0.0368086	0.0396347
sp|Q9UHD1|CHRD1_HUMAN	CHORDC1	Cysteine and histidine-rich domain-containing protein 1 OS=Homo sapiens OX=9606 GN=CHORDC1 PE=1 SV=2	0.0296288	0.0403811	-0.0200223	0.0404632
sp|Q99653|CHP1_HUMAN	CHP1	Calcineurin B homologous protein 1 OS=Homo sapiens OX=9606 GN=CHP1 PE=1 SV=3	-0.249913	0.584674	-0.230894	0.78399
sp|Q8IZ52|CHSS2_HUMAN	CHPF	Chondroitin sulfate synthase 2 OS=Homo sapiens OX=9606 GN=CHPF PE=1 SV=2	0.537596	0.744192	0.666452	1.52173
sp|Q9P2E5|CHPF2_HUMAN	CHPF2	Chondroitin sulfate glucuronyltransferase OS=Homo sapiens OX=9606 GN=CHPF2 PE=2 SV=2	-0.399216	0.974278	0.312941	1.00239
sp|Q9NRG0|CHRC1_HUMAN	CHRAC1	Chromatin accessibility complex protein 1 OS=Homo sapiens OX=9606 GN=CHRAC1 PE=1 SV=1	-0.0246533	0.0541375	-0.0567089	0.239759
sp|Q9UGM1|ACHA9_HUMAN	CHRNA9	Neuronal acetylcholine receptor subunit alpha-9 OS=Homo sapiens OX=9606 GN=CHRNA9 PE=1 SV=2	-0.144734	0.382553	0.370538	2.28681
sp|Q8NCH0|CHSTE_HUMAN	CHST14	Carbohydrate sulfotransferase 14 OS=Homo sapiens OX=9606 GN=CHST14 PE=1 SV=2	-0.0446626	0.108469	0.370387	3.15076
sp|Q7LGC8|CHST3_HUMAN	CHST3	Carbohydrate sulfotransferase 3 OS=Homo sapiens OX=9606 GN=CHST3 PE=1 SV=3	0.0575346	0.0605972	0.000983497	0.00117871
sp|Q86X52|CHSS1_HUMAN	CHSY1	Chondroitin sulfate synthase 1 OS=Homo sapiens OX=9606 GN=CHSY1 PE=1 SV=3	-0.0340341	0.0885637	0.401946	4.01906
sp|Q8WVB6-2|CTF18_HUMAN	CHTF18	Isoform 2 of Chromosome transmission fidelity protein 18 homolog OS=Homo sapiens OX=9606 GN=CHTF18	0.171323	0.90765	-0.0169951	0.0615642
sp|Q9Y3Y2-3|CHTOP_HUMAN	CHTOP	Isoform 2 of Chromatin target of PRMT1 protein OS=Homo sapiens OX=9606 GN=CHTOP	-0.0214746	0.0349599	-0.0873367	0.30092
sp|O15111|IKKA_HUMAN	CHUK	Inhibitor of nuclear factor kappa-B kinase subunit alpha OS=Homo sapiens OX=9606 GN=CHUK PE=1 SV=2	-0.132273	0.529386	-0.0539304	0.225622
sp|Q8WUH1-2|CHUR_HUMAN	CHURC1	Isoform 2 of Protein Churchill OS=Homo sapiens OX=9606 GN=CHURC1	0.326649	0.62848	-0.755283	3.08571
sp|O76071|CIAO1_HUMAN	CIAO1	Probable cytosolic iron-sulfur protein assembly protein CIAO1 OS=Homo sapiens OX=9606 GN=CIAO1 PE=1 SV=1	0.096999	0.0637771	0.14853	0.166707
sp|Q9H5X1|CIA2A_HUMAN	CIAO2A	Cytosolic iron-sulfur assembly component 2A OS=Homo sapiens OX=9606 GN=CIAO2A PE=1 SV=1	0.065034	0.207049	-0.0442704	0.189126
sp|Q9Y3D0|CIA2B_HUMAN	CIAO2B	Cytosolic iron-sulfur assembly component 2B OS=Homo sapiens OX=9606 GN=CIAO2B PE=1 SV=1	-0.0279996	0.069437	0.069997	0.352162
sp|Q9H6Q4|CIAO3_HUMAN	CIAO3	Cytosolic iron-sulfur assembly component 3 OS=Homo sapiens OX=9606 GN=CIAO3 PE=1 SV=1	0.0558382	0.102722	-0.14416	0.563718
sp|Q6FI81|CPIN1_HUMAN	CIAPIN1	Anamorsin OS=Homo sapiens OX=9606 GN=CIAPIN1 PE=1 SV=2	0.0290905	0.1079	-0.206805	2.56958
tr|I3L1Q4|I3L1Q4_HUMAN	CIC	Protein capicua homolog (Fragment) OS=Homo sapiens OX=9606 GN=CIC PE=1 SV=2	-0.249045	0.322624	0.131729	0.206394
tr|I3L2J0|I3L2J0_HUMAN	CIC	Protein capicua homolog OS=Homo sapiens OX=9606 GN=CIC PE=1 SV=1	-0.0854161	0.534274	0.178407	2.73681
sp|Q9BW66-3|CINP_HUMAN	CINP	Isoform 3 of Cyclin-dependent kinase 2-interacting protein OS=Homo sapiens OX=9606 GN=CINP	0.441402	0.434175	-0.00517924	0.00332567
sp|Q8TCG1|CIP2A_HUMAN	CIP2A	Protein CIP2A OS=Homo sapiens OX=9606 GN=CIP2A PE=1 SV=2	-0.154544	1.6332	0.0748484	0.799821
sp|Q86X95|CIR1_HUMAN	CIR1	Corepressor interacting with RBPJ 1 OS=Homo sapiens OX=9606 GN=CIR1 PE=1 SV=1	-0.120717	0.253184	0.287761	1.4633
sp|Q14011|CIRBP_HUMAN	CIRBP	Cold-inducible RNA-binding protein OS=Homo sapiens OX=9606 GN=CIRBP PE=1 SV=1	-0.011236	0.00893953	0.185994	0.424618
sp|Q9NZ45|CISD1_HUMAN	CISD1	CDGSH iron-sulfur domain-containing protein 1 OS=Homo sapiens OX=9606 GN=CISD1 PE=1 SV=1	0.196836	0.614597	0.137016	0.528636
sp|Q8N5K1|CISD2_HUMAN	CISD2	CDGSH iron-sulfur domain-containing protein 2 OS=Homo sapiens OX=9606 GN=CISD2 PE=1 SV=1	-0.000459645	0.000477918	0.112668	0.30866
sp|O14578-4|CTRO_HUMAN	CIT	Isoform 4 of Citron Rho-interacting kinase OS=Homo sapiens OX=9606 GN=CIT	0.0609723	0.461663	-0.384057	16.7728
sp|Q9ULV3|CIZ1_HUMAN	CIZ1	Cip1-interacting zinc finger protein OS=Homo sapiens OX=9606 GN=CIZ1 PE=1 SV=2	-0.0462338	0.130847	-0.109177	0.657165
sp|Q8WWK9|CKAP2_HUMAN	CKAP2	Cytoskeleton-associated protein 2 OS=Homo sapiens OX=9606 GN=CKAP2 PE=1 SV=1	0.0215358	0.025404	0.0980553	0.242944
sp|Q8IYA6|CKP2L_HUMAN	CKAP2L	Cytoskeleton-associated protein 2-like OS=Homo sapiens OX=9606 GN=CKAP2L PE=1 SV=4	-0.482467	1.85977	0.351438	1.67602
sp|Q07065|CKAP4_HUMAN	CKAP4	Cytoskeleton-associated protein 4 OS=Homo sapiens OX=9606 GN=CKAP4 PE=1 SV=2	0.00941847	0.0178038	-0.558588	5.38162
sp|Q14008|CKAP5_HUMAN	CKAP5	Cytoskeleton-associated protein 5 OS=Homo sapiens OX=9606 GN=CKAP5 PE=1 SV=3	-0.0356033	0.180575	0.182625	3.93167
sp|P12277|KCRB_HUMAN	CKB	Creatine kinase B-type OS=Homo sapiens OX=9606 GN=CKB PE=1 SV=1	-0.00729317	0.0151447	0.0768718	0.455922
sp|Q9UBR5|CKLF_HUMAN	CKLF	Chemokine-like factor OS=Homo sapiens OX=9606 GN=CKLF PE=2 SV=1	0.133146	0.28971	0.0980475	0.290166
sp|P12532-2|KCRU_HUMAN	CKMT1A	Isoform 2 of Creatine kinase U-type, mitochondrial OS=Homo sapiens OX=9606 GN=CKMT1A	-0.730312	0.702884	0.187982	0.157446
sp|P61024|CKS1_HUMAN	CKS1B	Cyclin-dependent kinases regulatory subunit 1 OS=Homo sapiens OX=9606 GN=CKS1B PE=1 SV=1	-0.0980112	0.245479	-0.199842	1.05899
sp|Q7Z460|CLAP1_HUMAN	CLASP1	CLIP-associating protein 1 OS=Homo sapiens OX=9606 GN=CLASP1 PE=1 SV=1	-0.0244882	0.0759823	0.0807104	0.565533
sp|O75122-3|CLAP2_HUMAN	CLASP2	Isoform 3 of CLIP-associating protein 2 OS=Homo sapiens OX=9606 GN=CLASP2	-0.0332173	0.160614	0.0630925	0.608287
tr|E3W994|E3W994_HUMAN	CLASP2	CLIP-associating protein 2 OS=Homo sapiens OX=9606 GN=CLASP2 PE=1 SV=2	-0.0546192	0.127988	0.108781	0.508364
sp|Q96S66|CLCC1_HUMAN	CLCC1	Chloride channel CLIC-like protein 1 OS=Homo sapiens OX=9606 GN=CLCC1 PE=1 SV=1	-0.188226	0.925875	0.278189	2.39076
sp|P51790-2|CLCN3_HUMAN	CLCN3	Isoform 2 of H(+)/Cl(-) exchange transporter 3 OS=Homo sapiens OX=9606 GN=CLCN3	-0.0794418	0.192331	0.102266	0.416585
sp|P51793|CLCN4_HUMAN	CLCN4	H(+)/Cl(-) exchange transporter 4 OS=Homo sapiens OX=9606 GN=CLCN4 PE=1 SV=2	0.368805	0.699415	-0.658644	2.40058
sp|P51798|CLCN7_HUMAN	CLCN7	H(+)/Cl(-) exchange transporter 7 OS=Homo sapiens OX=9606 GN=CLCN7 PE=1 SV=2	-0.0721175	0.193243	-0.210455	1.39199
sp|Q2KHT3|CL16A_HUMAN	CLEC16A	Protein CLEC16A OS=Homo sapiens OX=9606 GN=CLEC16A PE=1 SV=2	0.241835	0.513274	0.0801325	0.166864
sp|O14967|CLGN_HUMAN	CLGN	Calmegin OS=Homo sapiens OX=9606 GN=CLGN PE=1 SV=1	-0.126117	0.214048	0.403212	1.7891
sp|O00299|CLIC1_HUMAN	CLIC1	Chloride intracellular channel protein 1 OS=Homo sapiens OX=9606 GN=CLIC1 PE=1 SV=4	0.0598114	0.285184	0.0300286	0.170788
sp|O95833|CLIC3_HUMAN	CLIC3	Chloride intracellular channel protein 3 OS=Homo sapiens OX=9606 GN=CLIC3 PE=1 SV=2	-0.307753	1.66779	-0.124076	0.628171
sp|Q9Y696|CLIC4_HUMAN	CLIC4	Chloride intracellular channel protein 4 OS=Homo sapiens OX=9606 GN=CLIC4 PE=1 SV=4	-0.0258205	0.0512406	0.056205	0.20871
sp|Q14677-3|EPN4_HUMAN	CLINT1	Isoform 3 of Clathrin interactor 1 OS=Homo sapiens OX=9606 GN=CLINT1	-0.0634614	0.324014	0.0385339	0.247972
sp|Q14677|EPN4_HUMAN	CLINT1	Clathrin interactor 1 OS=Homo sapiens OX=9606 GN=CLINT1 PE=1 SV=1	-0.261409	0.644127	0.161036	0.47516
sp|P30622|CLIP1_HUMAN	CLIP1	CAP-Gly domain-containing linker protein 1 OS=Homo sapiens OX=9606 GN=CLIP1 PE=1 SV=2	0.0551635	0.458254	-0.429713	23.11
sp|Q9UDT6-2|CLIP2_HUMAN	CLIP2	Isoform 2 of CAP-Gly domain-containing linker protein 2 OS=Homo sapiens OX=9606 GN=CLIP2	-0.389495	2.69781	0.0978995	0.519694
sp|P49759-3|CLK1_HUMAN	CLK1	Isoform 3 of Dual specificity protein kinase CLK1 OS=Homo sapiens OX=9606 GN=CLK1	-0.0182015	0.0459764	0.243542	2.88948
sp|P49761|CLK3_HUMAN	CLK3	Dual specificity protein kinase CLK3 OS=Homo sapiens OX=9606 GN=CLK3 PE=1 SV=3	-0.214741	0.789622	-0.0346638	0.0969483
sp|Q9HAZ1|CLK4_HUMAN	CLK4	Dual specificity protein kinase CLK4 OS=Homo sapiens OX=9606 GN=CLK4 PE=1 SV=1	-0.13557	0.3441	0.10227	0.349029
sp|Q9H6B4|CLMP_HUMAN	CLMP	CXADR-like membrane protein OS=Homo sapiens OX=9606 GN=CLMP PE=1 SV=1	-0.100195	0.207179	0.230487	1.10937
sp|Q13286|CLN3_HUMAN	CLN3	Battenin OS=Homo sapiens OX=9606 GN=CLN3 PE=1 SV=1	0.0910106	0.22488	-0.296582	1.92734
sp|O75503|CLN5_HUMAN	CLN5	Ceroid-lipofuscinosis neuronal protein 5 OS=Homo sapiens OX=9606 GN=CLN5 PE=1 SV=2	-0.112361	0.136459	-0.194077	0.437251
sp|Q9NWW5|CLN6_HUMAN	CLN6	Ceroid-lipofuscinosis neuronal protein 6 OS=Homo sapiens OX=9606 GN=CLN6 PE=1 SV=1	0.313762	0.402673	-0.0771928	0.0935679
sp|Q9UBY8|CLN8_HUMAN	CLN8	Protein CLN8 OS=Homo sapiens OX=9606 GN=CLN8 PE=1 SV=3	-0.2024	0.593918	0.754227	5.13532
sp|P54105|ICLN_HUMAN	CLNS1A	Methylosome subunit pICln OS=Homo sapiens OX=9606 GN=CLNS1A PE=1 SV=1	0.0653386	0.0663607	-0.297121	0.776207
sp|O15516|CLOCK_HUMAN	CLOCK	Circadian locomoter output cycles protein kaput OS=Homo sapiens OX=9606 GN=CLOCK PE=1 SV=1	-0.263704	1.1625	0.198993	1.0875
sp|Q92989|CLP1_HUMAN	CLP1	Polyribonucleotide 5'-hydroxyl-kinase Clp1 OS=Homo sapiens OX=9606 GN=CLP1 PE=1 SV=1	-0.128583	0.219141	-0.0288001	0.0524643
sp|Q9H078-2|CLPB_HUMAN	CLPB	Isoform 2 of Caseinolytic peptidase B protein homolog OS=Homo sapiens OX=9606 GN=CLPB	-0.074349	0.185326	-0.0473738	0.156836
sp|Q16740|CLPP_HUMAN	CLPP	ATP-dependent Clp protease proteolytic subunit, mitochondrial OS=Homo sapiens OX=9606 GN=CLPP PE=1 SV=1	-0.0382674	0.129421	-0.0809692	0.554465
sp|O96005|CLPT1_HUMAN	CLPTM1	Cleft lip and palate transmembrane protein 1 OS=Homo sapiens OX=9606 GN=CLPTM1 PE=1 SV=1	-0.0675635	0.241666	0.0401001	0.183229
sp|Q96KA5|CLP1L_HUMAN	CLPTM1L	Cleft lip and palate transmembrane protein 1-like protein OS=Homo sapiens OX=9606 GN=CLPTM1L PE=1 SV=1	-0.144555	0.625663	0.376118	3.55916
sp|O76031|CLPX_HUMAN	CLPX	ATP-dependent Clp protease ATP-binding subunit clpX-like, mitochondrial OS=Homo sapiens OX=9606 GN=CLPX PE=1 SV=2	0.0724285	0.431194	-0.0423538	0.292741
sp|Q9HAW4|CLSPN_HUMAN	CLSPN	Claspin OS=Homo sapiens OX=9606 GN=CLSPN PE=1 SV=3	-0.042733	0.17536	0.25838	4.7816
sp|O94985|CSTN1_HUMAN	CLSTN1	Calsyntenin-1 OS=Homo sapiens OX=9606 GN=CLSTN1 PE=1 SV=1	-0.139409	0.235013	0.401866	1.69078
sp|P09496-2|CLCA_HUMAN	CLTA	Isoform Non-brain of Clathrin light chain A OS=Homo sapiens OX=9606 GN=CLTA	0.286254	0.689007	-0.102538	0.237365
sp|P09497-2|CLCB_HUMAN	CLTB	Isoform Non-brain of Clathrin light chain B OS=Homo sapiens OX=9606 GN=CLTB	0.00302206	0.00228975	-0.174187	0.38667
sp|Q00610|CLH1_HUMAN	CLTC	Clathrin heavy chain 1 OS=Homo sapiens OX=9606 GN=CLTC PE=1 SV=5	-0.111906	0.468172	0.20642	1.74219
sp|P53675|CLH2_HUMAN	CLTCL1	Clathrin heavy chain 2 OS=Homo sapiens OX=9606 GN=CLTCL1 PE=1 SV=2	0.0140917	0.0491684	0.195964	3.69045
sp|Q9HBJ8|CLTRN_HUMAN	CLTRN	Collectrin OS=Homo sapiens OX=9606 GN=CLTRN PE=1 SV=1	-0.326713	0.317033	0.0984903	0.0987243
sp|P10909-2|CLUS_HUMAN	CLU	Isoform 2 of Clusterin OS=Homo sapiens OX=9606 GN=CLU	0.477221	1.56649	-1.1196	6.01324
sp|Q96AJ1|CLUA1_HUMAN	CLUAP1	Clusterin-associated protein 1 OS=Homo sapiens OX=9606 GN=CLUAP1 PE=1 SV=4	-0.345622	1.21422	0.415448	2.31972
tr|A0A494C0R8|A0A494C0R8_HUMAN	CLUH	Clustered mitochondria protein homolog OS=Homo sapiens OX=9606 GN=CLUH PE=1 SV=1	0.0851796	0.123755	-0.293838	1.07105
sp|O75153|CLU_HUMAN	CLUH	Clustered mitochondria protein homolog OS=Homo sapiens OX=9606 GN=CLUH PE=1 SV=2	0.180431	2.44243	-0.153084	2.4831
sp|Q8N0X4|CLYBL_HUMAN	CLYBL	Citramalyl-CoA lyase, mitochondrial OS=Homo sapiens OX=9606 GN=CLYBL PE=1 SV=2	-0.120375	0.154038	0.102878	0.192155
sp|Q8NFW8|NEUA_HUMAN	CMAS	N-acylneuraminate cytidylyltransferase OS=Homo sapiens OX=9606 GN=CMAS PE=1 SV=2	0.101809	0.476739	-0.282282	3.9575
sp|Q96DG6|CMBL_HUMAN	CMBL	Carboxymethylenebutenolidase homolog OS=Homo sapiens OX=9606 GN=CMBL PE=1 SV=1	0.262176	0.334632	0.416623	1.04546
sp|Q7Z7K0|COXM1_HUMAN	CMC1	COX assembly mitochondrial protein homolog OS=Homo sapiens OX=9606 GN=CMC1 PE=1 SV=1	-0.0559964	0.0772875	0.0243791	0.0446359
sp|Q9NRP2|COXM2_HUMAN	CMC2	COX assembly mitochondrial protein 2 homolog OS=Homo sapiens OX=9606 GN=CMC2 PE=1 SV=1	0.0953673	0.286907	-0.221269	1.60235
sp|Q8IY22|CMIP_HUMAN	CMIP	C-Maf-inducing protein OS=Homo sapiens OX=9606 GN=CMIP PE=1 SV=3	0.035128	0.0718409	0.504471	5.72007
sp|P30085|KCY_HUMAN	CMPK1	UMP-CMP kinase OS=Homo sapiens OX=9606 GN=CMPK1 PE=1 SV=3	0.289567	0.369407	0.154211	0.232644
sp|Q9BQ75|CMS1_HUMAN	CMSS1	Protein CMSS1 OS=Homo sapiens OX=9606 GN=CMSS1 PE=1 SV=2	-0.0743927	0.317565	-0.0749197	0.489445
sp|Q96MX0|CKLF3_HUMAN	CMTM3	CKLF-like MARVEL transmembrane domain-containing protein 3 OS=Homo sapiens OX=9606 GN=CMTM3 PE=1 SV=1	-0.205359	0.331709	0.851348	3.75683
sp|Q8N1G2|CMTR1_HUMAN	CMTR1	Cap-specific mRNA (nucleoside-2'-O-)-methyltransferase 1 OS=Homo sapiens OX=9606 GN=CMTR1 PE=1 SV=1	0.0447498	0.150299	-0.112074	0.842846
sp|Q8IYT2|CMTR2_HUMAN	CMTR2	Cap-specific mRNA (nucleoside-2'-O-)-methyltransferase 2 OS=Homo sapiens OX=9606 GN=CMTR2 PE=1 SV=2	-0.105415	0.241762	0.175577	0.785733
sp|P62633-6|CNBP_HUMAN	CNBP	Isoform 6 of Cellular nucleic acid-binding protein OS=Homo sapiens OX=9606 GN=CNBP	0.53311	0.41892	0.189857	0.153576
sp|Q96KP4|CNDP2_HUMAN	CNDP2	Cytosolic non-specific dipeptidase OS=Homo sapiens OX=9606 GN=CNDP2 PE=1 SV=2	0.108039	0.848732	-0.185152	3.20543
sp|G9CGD6-2|CNIPF_HUMAN	CNK3/IPCEF1	Isoform CNK3-IPCEF1-2 of CNK3/IPCEF1 fusion protein OS=Homo sapiens OX=9606 GN=CNK3/IPCEF1	0.109094	0.236448	-0.318517	1.7365
sp|Q99439|CNN2_HUMAN	CNN2	Calponin-2 OS=Homo sapiens OX=9606 GN=CNN2 PE=1 SV=4	-0.214127	1.40727	0.504604	5.67931
sp|Q15417|CNN3_HUMAN	CNN3	Calponin-3 OS=Homo sapiens OX=9606 GN=CNN3 PE=1 SV=1	0.134573	0.290302	-0.278696	1.41796
sp|Q9H8M5|CNNM2_HUMAN	CNNM2	Metal transporter CNNM2 OS=Homo sapiens OX=9606 GN=CNNM2 PE=1 SV=2	0.105302	0.175568	0.130512	0.361525
sp|Q8NE01|CNNM3_HUMAN	CNNM3	Metal transporter CNNM3 OS=Homo sapiens OX=9606 GN=CNNM3 PE=1 SV=1	-0.0607516	0.100041	-0.091106	0.254813
sp|Q6P4Q7|CNNM4_HUMAN	CNNM4	Metal transporter CNNM4 OS=Homo sapiens OX=9606 GN=CNNM4 PE=1 SV=3	-0.0992059	0.663776	0.147755	1.92925
sp|A5YKK6|CNOT1_HUMAN	CNOT1	CCR4-NOT transcription complex subunit 1 OS=Homo sapiens OX=9606 GN=CNOT1 PE=1 SV=2	0.120191	0.76783	-0.251893	3.21324
sp|Q9H9A5-6|CNO10_HUMAN	CNOT10	Isoform 6 of CCR4-NOT transcription complex subunit 10 OS=Homo sapiens OX=9606 GN=CNOT10	-0.0708165	0.484915	-0.153972	2.67628
sp|Q9UKZ1|CNO11_HUMAN	CNOT11	CCR4-NOT transcription complex subunit 11 OS=Homo sapiens OX=9606 GN=CNOT11 PE=1 SV=1	0.200697	0.57613	-0.334444	1.96138
sp|Q9NZN8|CNOT2_HUMAN	CNOT2	CCR4-NOT transcription complex subunit 2 OS=Homo sapiens OX=9606 GN=CNOT2 PE=1 SV=1	0.344388	1.75796	-0.417544	3.41598
sp|O75175|CNOT3_HUMAN	CNOT3	CCR4-NOT transcription complex subunit 3 OS=Homo sapiens OX=9606 GN=CNOT3 PE=1 SV=1	0.0517988	0.164194	-0.307837	4.29771
sp|O95628-10|CNOT4_HUMAN	CNOT4	Isoform 10 of CCR4-NOT transcription complex subunit 4 OS=Homo sapiens OX=9606 GN=CNOT4	-0.136147	1.34787	0.0426097	0.312664
sp|Q9ULM6|CNOT6_HUMAN	CNOT6	CCR4-NOT transcription complex subunit 6 OS=Homo sapiens OX=9606 GN=CNOT6 PE=1 SV=2	0.0601591	0.0888217	-0.121477	0.339939
sp|Q96LI5|CNO6L_HUMAN	CNOT6L	CCR4-NOT transcription complex subunit 6-like OS=Homo sapiens OX=9606 GN=CNOT6L PE=1 SV=2	-0.118972	0.234454	-0.254824	1.08594
sp|Q9UFF9|CNOT8_HUMAN	CNOT8	CCR4-NOT transcription complex subunit 8 OS=Homo sapiens OX=9606 GN=CNOT8 PE=1 SV=1	0.0339592	0.0511598	0.186523	0.751139
sp|Q92600-2|CNOT9_HUMAN	CNOT9	Isoform 2 of CCR4-NOT transcription complex subunit 9 OS=Homo sapiens OX=9606 GN=CNOT9	-0.0301448	0.0898158	-0.140325	1.25045
sp|P09543|CN37_HUMAN	CNP	2',3'-cyclic-nucleotide 3'-phosphodiesterase OS=Homo sapiens OX=9606 GN=CNP PE=1 SV=2	-0.120033	1.16215	0.175513	3.31234
sp|Q9Y2B0|CNPY2_HUMAN	CNPY2	Protein canopy homolog 2 OS=Homo sapiens OX=9606 GN=CNPY2 PE=1 SV=1	0.236176	1.08339	-0.657681	5.64292
sp|Q9BT09|CNPY3_HUMAN	CNPY3	Protein canopy homolog 3 OS=Homo sapiens OX=9606 GN=CNPY3 PE=1 SV=1	0.0665537	0.332503	-0.0823709	0.700418
sp|Q8N129|CNPY4_HUMAN	CNPY4	Protein canopy homolog 4 OS=Homo sapiens OX=9606 GN=CNPY4 PE=2 SV=1	-0.0171949	0.0221498	0.0232818	0.0493777
sp|Q6PJW8|CNST_HUMAN	CNST	Consortin OS=Homo sapiens OX=9606 GN=CNST PE=1 SV=3	-0.1827	0.513274	-0.0943113	0.298684
sp|Q9NXG0-2|CNTLN_HUMAN	CNTLN	Isoform 2 of Centlein OS=Homo sapiens OX=9606 GN=CNTLN	0.0298048	0.0272194	-0.0870774	0.151284
sp|P78357|CNTP1_HUMAN	CNTNAP1	Contactin-associated protein 1 OS=Homo sapiens OX=9606 GN=CNTNAP1 PE=1 SV=1	-0.0192011	0.040504	0.154159	0.973617
sp|Q9BZ76|CNTP3_HUMAN	CNTNAP3	Contactin-associated protein-like 3 OS=Homo sapiens OX=9606 GN=CNTNAP3 PE=2 SV=3	0.337101	0.94637	-0.546983	2.74519
sp|Q7Z7A1|CNTRL_HUMAN	CNTRL	Centriolin OS=Homo sapiens OX=9606 GN=CNTRL PE=1 SV=2	-0.0117074	0.00953718	-0.389101	1.34668
sp|Q8N137-2|CNTRB_HUMAN	CNTROB	Isoform 2 of Centrobin OS=Homo sapiens OX=9606 GN=CNTROB	-0.188146	0.479304	-0.0991148	0.289801
sp|Q9GZY4|COA1_HUMAN	COA1	Cytochrome c oxidase assembly factor 1 homolog OS=Homo sapiens OX=9606 GN=COA1 PE=1 SV=1	0.0323785	0.03048	0.231449	0.572455
sp|Q9Y2R0|COA3_HUMAN	COA3	Cytochrome c oxidase assembly factor 3 homolog, mitochondrial OS=Homo sapiens OX=9606 GN=COA3 PE=1 SV=1	0.218932	0.713313	-0.169849	0.724373
sp|Q5JTJ3-2|COA6_HUMAN	COA6	Isoform 2 of Cytochrome c oxidase assembly factor 6 homolog OS=Homo sapiens OX=9606 GN=COA6	0.0501611	0.0404225	-0.55748	1.56917
sp|Q96BR5|COA7_HUMAN	COA7	Cytochrome c oxidase assembly factor 7 OS=Homo sapiens OX=9606 GN=COA7 PE=1 SV=2	0.142725	0.26372	-0.141428	0.397914
sp|Q13057-2|COASY_HUMAN	COASY	Isoform 2 of Bifunctional coenzyme A synthase OS=Homo sapiens OX=9606 GN=COASY	-0.0144287	0.0139753	-0.25762	0.899088
sp|O75128-2|COBL_HUMAN	COBL	Isoform 2 of Protein cordon-bleu OS=Homo sapiens OX=9606 GN=COBL	0.125056	0.570699	-0.402638	5.20387
sp|Q53SF7-3|COBL1_HUMAN	COBLL1	Isoform 3 of Cordon-bleu protein-like 1 OS=Homo sapiens OX=9606 GN=COBLL1	0.019567	0.0347606	-0.0243074	0.0675509
sp|Q8WTW3|COG1_HUMAN	COG1	Conserved oligomeric Golgi complex subunit 1 OS=Homo sapiens OX=9606 GN=COG1 PE=1 SV=1	-0.035242	0.201419	0.0871755	1.24057
sp|Q14746|COG2_HUMAN	COG2	Conserved oligomeric Golgi complex subunit 2 OS=Homo sapiens OX=9606 GN=COG2 PE=1 SV=1	0.0307742	0.121315	-0.00501969	0.0220481
sp|Q96JB2|COG3_HUMAN	COG3	Conserved oligomeric Golgi complex subunit 3 OS=Homo sapiens OX=9606 GN=COG3 PE=1 SV=3	-0.00701467	0.0107521	0.194292	1.38863
sp|Q9H9E3|COG4_HUMAN	COG4	Conserved oligomeric Golgi complex subunit 4 OS=Homo sapiens OX=9606 GN=COG4 PE=1 SV=3	-0.0497113	0.171211	0.157978	1.38665
sp|Q9UP83-2|COG5_HUMAN	COG5	Isoform 2 of Conserved oligomeric Golgi complex subunit 5 OS=Homo sapiens OX=9606 GN=COG5	-0.102723	1.0873	0.0141367	0.0925586
sp|Q9Y2V7|COG6_HUMAN	COG6	Conserved oligomeric Golgi complex subunit 6 OS=Homo sapiens OX=9606 GN=COG6 PE=1 SV=2	0.0624016	0.22488	0.11242	0.837724
sp|P83436|COG7_HUMAN	COG7	Conserved oligomeric Golgi complex subunit 7 OS=Homo sapiens OX=9606 GN=COG7 PE=1 SV=1	-0.0543184	0.279942	-0.0148347	0.0781083
sp|Q96MW5|COG8_HUMAN	COG8	Conserved oligomeric Golgi complex subunit 8 OS=Homo sapiens OX=9606 GN=COG8 PE=1 SV=2	-0.0636873	0.112327	0.149697	0.560599
sp|P38432|COIL_HUMAN	COIL	Coilin OS=Homo sapiens OX=9606 GN=COIL PE=1 SV=1	0.0749344	0.310281	-0.136957	1.21871
sp|Q99715|COCA1_HUMAN	COL12A1	Collagen alpha-1(XII) chain OS=Homo sapiens OX=9606 GN=COL12A1 PE=1 SV=2	0.026201	0.137767	0.0693479	0.872029
sp|Q07092|COGA1_HUMAN	COL16A1	Collagen alpha-1(XVI) chain OS=Homo sapiens OX=9606 GN=COL16A1 PE=1 SV=2	0.201254	0.872088	0.249547	1.82705
sp|P39060|COIA1_HUMAN	COL18A1	Collagen alpha-1(XVIII) chain OS=Homo sapiens OX=9606 GN=COL18A1 PE=1 SV=5	0.00099159	0.00110343	-0.651231	4.4883
sp|P02452|CO1A1_HUMAN	COL1A1	Collagen alpha-1(I) chain OS=Homo sapiens OX=9606 GN=COL1A1 PE=1 SV=5	0.349017	4.20902	0.000660397	0.00280839
sp|P02458|CO2A1_HUMAN	COL2A1	Collagen alpha-1(II) chain OS=Homo sapiens OX=9606 GN=COL2A1 PE=1 SV=3	-0.554584	1.27428	0.466291	1.45718
sp|P02461|CO3A1_HUMAN	COL3A1	Collagen alpha-1(III) chain OS=Homo sapiens OX=9606 GN=COL3A1 PE=1 SV=4	0.261874	1.13618	0.255708	1.59975
sp|P02462|CO4A1_HUMAN	COL4A1	Collagen alpha-1(IV) chain OS=Homo sapiens OX=9606 GN=COL4A1 PE=1 SV=4	0.0351214	0.0334311	0.963192	4.09508
sp|P08572|CO4A2_HUMAN	COL4A2	Collagen alpha-2(IV) chain OS=Homo sapiens OX=9606 GN=COL4A2 PE=1 SV=4	-0.0588493	0.140122	0.72638	6.15417
sp|P20908|CO5A1_HUMAN	COL5A1	Collagen alpha-1(V) chain OS=Homo sapiens OX=9606 GN=COL5A1 PE=1 SV=3	0.0128373	0.0243196	0.193162	1.41266
sp|P05997|CO5A2_HUMAN	COL5A2	Collagen alpha-2(V) chain OS=Homo sapiens OX=9606 GN=COL5A2 PE=1 SV=3	0.065549	0.10937	-0.410632	2.20186
sp|P12109|CO6A1_HUMAN	COL6A1	Collagen alpha-1(VI) chain OS=Homo sapiens OX=9606 GN=COL6A1 PE=1 SV=3	-0.180061	0.723158	0.136594	0.712544
sp|Q02388|CO7A1_HUMAN	COL7A1	Collagen alpha-1(VII) chain OS=Homo sapiens OX=9606 GN=COL7A1 PE=1 SV=2	0.254829	2.45296	0.240055	3.09872
sp|P27658|CO8A1_HUMAN	COL8A1	Collagen alpha-1(VIII) chain OS=Homo sapiens OX=9606 GN=COL8A1 PE=1 SV=2	0.0322747	0.0481967	-0.212469	0.903764
sp|Q8NBJ5|GT251_HUMAN	COLGALT1	Procollagen galactosyltransferase 1 OS=Homo sapiens OX=9606 GN=COLGALT1 PE=1 SV=1	-0.0651116	0.241853	-0.00892751	0.0328716
sp|Q9Y6G5|COMDA_HUMAN	COMMD10	COMM domain-containing protein 10 OS=Homo sapiens OX=9606 GN=COMMD10 PE=1 SV=1	-0.117721	0.134607	0.223161	0.492856
sp|Q9UBI1|COMD3_HUMAN	COMMD3	COMM domain-containing protein 3 OS=Homo sapiens OX=9606 GN=COMMD3 PE=1 SV=1	0.19311	0.30825	0.402069	1.38006
tr|R4GMX3|R4GMX3_HUMAN	COMMD3-BMI1	COMMD3-BMI1 readthrough OS=Homo sapiens OX=9606 GN=COMMD3-BMI1 PE=4 SV=1	0.153331	0.450202	-0.0172946	0.0425154
sp|Q9H0A8|COMD4_HUMAN	COMMD4	COMM domain-containing protein 4 OS=Homo sapiens OX=9606 GN=COMMD4 PE=1 SV=1	-0.073296	0.344121	0.199699	2.61129
sp|Q9GZQ3|COMD5_HUMAN	COMMD5	COMM domain-containing protein 5 OS=Homo sapiens OX=9606 GN=COMMD5 PE=1 SV=1	0.0907855	0.291252	-0.115875	0.636017
sp|Q86VX2|COMD7_HUMAN	COMMD7	COMM domain-containing protein 7 OS=Homo sapiens OX=9606 GN=COMMD7 PE=1 SV=2	-0.199819	0.171211	-0.0385125	0.0365677
sp|Q9P000|COMD9_HUMAN	COMMD9	COMM domain-containing protein 9 OS=Homo sapiens OX=9606 GN=COMMD9 PE=1 SV=2	-0.00440267	0.00865455	-0.107818	0.765021
sp|P21964|COMT_HUMAN	COMT	Catechol O-methyltransferase OS=Homo sapiens OX=9606 GN=COMT PE=1 SV=2	-0.122754	0.327248	0.000335147	0.000648144
sp|Q86VU5|CMTD1_HUMAN	COMTD1	Catechol O-methyltransferase domain-containing protein 1 OS=Homo sapiens OX=9606 GN=COMTD1 PE=1 SV=1	-0.0432444	0.0246029	0.442319	0.730316
tr|A0A3B3ITX2|A0A3B3ITX2_HUMAN	COPA	Coatomer subunit alpha OS=Homo sapiens OX=9606 GN=COPA PE=1 SV=1	0.0291584	0.0302431	-0.197855	0.526788
sp|P53621-2|COPA_HUMAN	COPA	Isoform 2 of Coatomer subunit alpha OS=Homo sapiens OX=9606 GN=COPA	-0.0946051	0.678149	0.193981	3.54756
sp|P53618|COPB_HUMAN	COPB1	Coatomer subunit beta OS=Homo sapiens OX=9606 GN=COPB1 PE=1 SV=3	0.0586255	0.154699	0.249275	1.89384
sp|P35606|COPB2_HUMAN	COPB2	Coatomer subunit beta' OS=Homo sapiens OX=9606 GN=COPB2 PE=1 SV=2	-0.173875	1.08171	0.163179	1.4426
sp|O14579|COPE_HUMAN	COPE	Coatomer subunit epsilon OS=Homo sapiens OX=9606 GN=COPE PE=1 SV=3	-0.240324	0.792221	0.196702	0.874929
sp|Q9Y678|COPG1_HUMAN	COPG1	Coatomer subunit gamma-1 OS=Homo sapiens OX=9606 GN=COPG1 PE=1 SV=1	-0.122698	0.975632	0.166155	2.41998
sp|Q9UBF2|COPG2_HUMAN	COPG2	Coatomer subunit gamma-2 OS=Homo sapiens OX=9606 GN=COPG2 PE=1 SV=1	0.0170043	0.0588129	0.148635	1.78707
sp|P61201-2|CSN2_HUMAN	COPS2	Isoform 2 of COP9 signalosome complex subunit 2 OS=Homo sapiens OX=9606 GN=COPS2	0.117093	0.517318	-0.064176	0.327683
sp|Q9UNS2|CSN3_HUMAN	COPS3	COP9 signalosome complex subunit 3 OS=Homo sapiens OX=9606 GN=COPS3 PE=1 SV=3	0.0715093	0.0899873	0.198577	0.545849
sp|Q9BT78|CSN4_HUMAN	COPS4	COP9 signalosome complex subunit 4 OS=Homo sapiens OX=9606 GN=COPS4 PE=1 SV=1	0.104465	0.430659	0.0040156	0.0116213
sp|Q92905|CSN5_HUMAN	COPS5	COP9 signalosome complex subunit 5 OS=Homo sapiens OX=9606 GN=COPS5 PE=1 SV=4	0.0133567	0.0341332	-0.357158	4.05541
sp|Q7L5N1|CSN6_HUMAN	COPS6	COP9 signalosome complex subunit 6 OS=Homo sapiens OX=9606 GN=COPS6 PE=1 SV=1	-0.093918	0.150665	-0.107943	0.278527
sp|Q9UBW8|CSN7A_HUMAN	COPS7A	COP9 signalosome complex subunit 7a OS=Homo sapiens OX=9606 GN=COPS7A PE=1 SV=1	0.0550293	0.22378	-0.418081	5.38162
sp|Q9H9Q2|CSN7B_HUMAN	COPS7B	COP9 signalosome complex subunit 7b OS=Homo sapiens OX=9606 GN=COPS7B PE=1 SV=1	-0.0125181	0.022493	-0.184546	1.2199
sp|Q99627|CSN8_HUMAN	COPS8	COP9 signalosome complex subunit 8 OS=Homo sapiens OX=9606 GN=COPS8 PE=1 SV=1	0.0181964	0.0513973	-0.0610985	0.377767
sp|P61923-4|COPZ1_HUMAN	COPZ1	Isoform 4 of Coatomer subunit zeta-1 OS=Homo sapiens OX=9606 GN=COPZ1	0.325361	0.706218	-0.0672422	0.113439
sp|Q9H8M1|CQ10B_HUMAN	COQ10B	Coenzyme Q-binding protein COQ10 homolog B, mitochondrial OS=Homo sapiens OX=9606 GN=COQ10B PE=2 SV=1	-0.139658	0.268635	0.0561974	0.122843
sp|Q9NZJ6|COQ3_HUMAN	COQ3	Ubiquinone biosynthesis O-methyltransferase, mitochondrial OS=Homo sapiens OX=9606 GN=COQ3 PE=1 SV=3	0.273485	1.38472	-0.338363	2.66965
sp|Q5HYK3|COQ5_HUMAN	COQ5	2-methoxy-6-polyprenyl-1,4-benzoquinol methylase, mitochondrial OS=Homo sapiens OX=9606 GN=COQ5 PE=1 SV=2	0.086629	0.172872	-0.250941	1.2251
sp|Q9Y2Z9|COQ6_HUMAN	COQ6	Ubiquinone biosynthesis monooxygenase COQ6, mitochondrial OS=Homo sapiens OX=9606 GN=COQ6 PE=1 SV=2	0.467028	1.51177	-0.275233	0.998208
sp|Q99807|COQ7_HUMAN	COQ7	5-demethoxyubiquinone hydroxylase, mitochondrial OS=Homo sapiens OX=9606 GN=COQ7 PE=1 SV=3	-0.178581	0.243973	-0.303425	0.801052
sp|Q8NI60|COQ8A_HUMAN	COQ8A	Atypical kinase COQ8A, mitochondrial OS=Homo sapiens OX=9606 GN=COQ8A PE=1 SV=1	0.399269	2.17372	-0.215964	1.25928
sp|Q96D53|COQ8B_HUMAN	COQ8B	Atypical kinase COQ8B, mitochondrial OS=Homo sapiens OX=9606 GN=COQ8B PE=1 SV=2	0.0875901	0.328889	-0.0138014	0.0488269
sp|O75208|COQ9_HUMAN	COQ9	Ubiquinone biosynthesis protein COQ9, mitochondrial OS=Homo sapiens OX=9606 GN=COQ9 PE=1 SV=1	0.176447	0.38074	0.0353869	0.0709926
sp|Q9BR76|COR1B_HUMAN	CORO1B	Coronin-1B OS=Homo sapiens OX=9606 GN=CORO1B PE=1 SV=1	0.0210763	0.0548673	0.234883	2.33631
sp|Q9ULV4-3|COR1C_HUMAN	CORO1C	Isoform 3 of Coronin-1C OS=Homo sapiens OX=9606 GN=CORO1C	0.159167	0.454065	-0.114023	0.422034
sp|Q92828|COR2A_HUMAN	CORO2A	Coronin-2A OS=Homo sapiens OX=9606 GN=CORO2A PE=1 SV=2	-0.0581873	0.0826845	-0.108515	0.281781
sp|Q6QEF8-5|CORO6_HUMAN	CORO6	Isoform 5 of Coronin-6 OS=Homo sapiens OX=9606 GN=CORO6	-0.190788	0.324071	0.429704	1.63567
sp|P57737-3|CORO7_HUMAN	CORO7	Isoform 3 of Coronin-7 OS=Homo sapiens OX=9606 GN=CORO7	0.0630164	0.17007	-0.229116	1.87435
sp|Q14019|COTL1_HUMAN	COTL1	Coactosin-like protein OS=Homo sapiens OX=9606 GN=COTL1 PE=1 SV=3	0.15013	0.368142	0.431937	2.90491
sp|Q7KZN9|COX15_HUMAN	COX15	Cytochrome c oxidase assembly protein COX15 homolog OS=Homo sapiens OX=9606 GN=COX15 PE=1 SV=1	-0.111459	0.38074	0.0387371	0.138897
sp|Q8N8Q8|COX18_HUMAN	COX18	Cytochrome c oxidase assembly protein COX18, mitochondrial OS=Homo sapiens OX=9606 GN=COX18 PE=1 SV=1	0.0954626	0.250582	-0.214301	1.24899
sp|Q49B96|COX19_HUMAN	COX19	Cytochrome c oxidase assembly protein COX19 OS=Homo sapiens OX=9606 GN=COX19 PE=1 SV=1	0.0467329	0.0903901	-0.120254	0.490822
sp|Q5RI15-2|COX20_HUMAN	COX20	Isoform 2 of Cytochrome c oxidase assembly protein COX20, mitochondrial OS=Homo sapiens OX=9606 GN=COX20	-0.370106	1.0858	-0.130972	0.35045
sp|P13073|COX41_HUMAN	COX4I1	Cytochrome c oxidase subunit 4 isoform 1, mitochondrial OS=Homo sapiens OX=9606 GN=COX4I1 PE=1 SV=1	-0.0242613	0.0404225	-0.333655	2.60788
sp|P20674|COX5A_HUMAN	COX5A	Cytochrome c oxidase subunit 5A, mitochondrial OS=Homo sapiens OX=9606 GN=COX5A PE=1 SV=2	0.145901	0.203788	-0.380951	1.25695
sp|P10606|COX5B_HUMAN	COX5B	Cytochrome c oxidase subunit 5B, mitochondrial OS=Homo sapiens OX=9606 GN=COX5B PE=1 SV=2	0.00868296	0.00374028	-0.542301	0.912859
sp|P14854|CX6B1_HUMAN	COX6B1	Cytochrome c oxidase subunit 6B1 OS=Homo sapiens OX=9606 GN=COX6B1 PE=1 SV=2	0.244928	0.691156	-0.692614	4.21277
sp|P09669|COX6C_HUMAN	COX6C	Cytochrome c oxidase subunit 6C OS=Homo sapiens OX=9606 GN=COX6C PE=1 SV=2	0.157571	0.381521	-0.267085	1.25985
sp|P14406|CX7A2_HUMAN	COX7A2	Cytochrome c oxidase subunit 7A2, mitochondrial OS=Homo sapiens OX=9606 GN=COX7A2 PE=1 SV=1	0.132902	0.243108	-0.288938	1.15378
sp|O14548|COX7R_HUMAN	COX7A2L	Cytochrome c oxidase subunit 7A-related protein, mitochondrial OS=Homo sapiens OX=9606 GN=COX7A2L PE=1 SV=2	0.0821534	0.0877908	-0.153437	0.299411
sp|Q9UI42|CBPA4_HUMAN	CPA4	Carboxypeptidase A4 OS=Homo sapiens OX=9606 GN=CPA4 PE=1 SV=2	-0.0759602	0.257332	0.472124	7.78304
sp|O75976|CBPD_HUMAN	CPD	Carboxypeptidase D OS=Homo sapiens OX=9606 GN=CPD PE=1 SV=2	0.0130674	0.0587292	0.0116406	0.0784299
sp|Q7Z5Q1-5|CPEB2_HUMAN	CPEB2	Isoform 4 of Cytoplasmic polyadenylation element-binding protein 2 OS=Homo sapiens OX=9606 GN=CPEB2	-0.104316	0.441653	-0.103287	0.655583
sp|Q9H799|CPLN1_HUMAN	CPLANE1	Ciliogenesis and planar polarity effector 1 OS=Homo sapiens OX=9606 GN=CPLANE1 PE=1 SV=4	-0.103249	0.350606	-0.167743	1.13431
sp|P14384|CBPM_HUMAN	CPM	Carboxypeptidase M OS=Homo sapiens OX=9606 GN=CPM PE=1 SV=2	0.637462	5.225	-1.85863	13.3571
sp|Q99829|CPNE1_HUMAN	CPNE1	Copine-1 OS=Homo sapiens OX=9606 GN=CPNE1 PE=1 SV=1	0.135688	0.450273	0.0947128	0.394102
sp|O75131|CPNE3_HUMAN	CPNE3	Copine-3 OS=Homo sapiens OX=9606 GN=CPNE3 PE=1 SV=1	0.0403167	0.156466	-0.435925	5.87542
sp|Q9UBL6|CPNE7_HUMAN	CPNE7	Copine-7 OS=Homo sapiens OX=9606 GN=CPNE7 PE=1 SV=1	0.0103365	0.018307	-0.198888	1.39655
sp|Q86YQ8|CPNE8_HUMAN	CPNE8	Copine-8 OS=Homo sapiens OX=9606 GN=CPNE8 PE=1 SV=2	0.129795	0.468327	-0.493029	4.4125
sp|P36551|HEM6_HUMAN	CPOX	Oxygen-dependent coproporphyrinogen-III oxidase, mitochondrial OS=Homo sapiens OX=9606 GN=CPOX PE=1 SV=3	0.119872	0.324023	0.212942	1.14864
sp|Q9BRF8|CPPED_HUMAN	CPPED1	Serine/threonine-protein phosphatase CPPED1 OS=Homo sapiens OX=9606 GN=CPPED1 PE=1 SV=3	-0.0866352	0.14629	-0.277152	1.26746
sp|P31327-3|CPSM_HUMAN	CPS1	Isoform 3 of Carbamoyl-phosphate synthase [ammonia], mitochondrial OS=Homo sapiens OX=9606 GN=CPS1	0.13142	0.637564	-0.491617	5.38555
sp|Q10570|CPSF1_HUMAN	CPSF1	Cleavage and polyadenylation specificity factor subunit 1 OS=Homo sapiens OX=9606 GN=CPSF1 PE=1 SV=2	0.012173	0.0374371	-0.102774	0.945165
sp|Q9P2I0|CPSF2_HUMAN	CPSF2	Cleavage and polyadenylation specificity factor subunit 2 OS=Homo sapiens OX=9606 GN=CPSF2 PE=1 SV=2	-0.0325202	0.0811338	0.0264983	0.095106
sp|Q9UKF6|CPSF3_HUMAN	CPSF3	Cleavage and polyadenylation specificity factor subunit 3 OS=Homo sapiens OX=9606 GN=CPSF3 PE=1 SV=1	-0.100254	0.275374	0.0317827	0.0935118
sp|O95639|CPSF4_HUMAN	CPSF4	Cleavage and polyadenylation specificity factor subunit 4 OS=Homo sapiens OX=9606 GN=CPSF4 PE=1 SV=1	0.272689	0.22378	0.162164	0.170788
sp|Q16630-2|CPSF6_HUMAN	CPSF6	Isoform 2 of Cleavage and polyadenylation specificity factor subunit 6 OS=Homo sapiens OX=9606 GN=CPSF6	0.00902872	0.00959255	-0.261831	1.1167
sp|Q8N684-3|CPSF7_HUMAN	CPSF7	Isoform 3 of Cleavage and polyadenylation specificity factor subunit 7 OS=Homo sapiens OX=9606 GN=CPSF7	0.0177805	0.0428777	0.0820744	0.479395
sp|P50416|CPT1A_HUMAN	CPT1A	Carnitine O-palmitoyltransferase 1, liver isoform OS=Homo sapiens OX=9606 GN=CPT1A PE=1 SV=2	-0.17292	0.965955	1.48027	46.705
sp|P23786|CPT2_HUMAN	CPT2	Carnitine O-palmitoyltransferase 2, mitochondrial OS=Homo sapiens OX=9606 GN=CPT2 PE=1 SV=2	0.094339	0.443716	0.123961	1.02518
sp|Q5TA50|CPTP_HUMAN	CPTP	Ceramide-1-phosphate transfer protein OS=Homo sapiens OX=9606 GN=CPTP PE=1 SV=1	0.0263854	0.0354977	-0.0683218	0.168643
sp|Q9H3G5|CPVL_HUMAN	CPVL	Probable serine carboxypeptidase CPVL OS=Homo sapiens OX=9606 GN=CPVL PE=1 SV=2	0.118062	0.73743	-0.137755	1.42128
sp|P29373|RABP2_HUMAN	CRABP2	Cellular retinoic acid-binding protein 2 OS=Homo sapiens OX=9606 GN=CRABP2 PE=1 SV=2	0.35438	1.6601	-0.944434	6.97094
sp|Q6ZU35|CRAD_HUMAN	CRAD	Cancer-related regulator of actin dynamics OS=Homo sapiens OX=9606 GN=CRAD PE=1 SV=3	0.0648705	0.155153	-0.114033	0.522311
sp|P78560|CRADD_HUMAN	CRADD	Death domain-containing protein CRADD OS=Homo sapiens OX=9606 GN=CRADD PE=1 SV=1	0.446339	2.10194	-0.783736	5.49066
sp|P43155|CACP_HUMAN	CRAT	Carnitine O-acetyltransferase OS=Homo sapiens OX=9606 GN=CRAT PE=1 SV=5	-0.316329	2.06236	0.207937	1.59583
sp|Q96SW2|CRBN_HUMAN	CRBN	Protein cereblon OS=Homo sapiens OX=9606 GN=CRBN PE=1 SV=1	-0.100155	0.174877	-0.191549	0.672437
sp|O75575|RPC9_HUMAN	CRCP	DNA-directed RNA polymerase III subunit RPC9 OS=Homo sapiens OX=9606 GN=CRCP PE=1 SV=1	0.110392	0.287726	-0.27699	1.69636
sp|P16220|CREB1_HUMAN	CREB1	Cyclic AMP-responsive element-binding protein 1 OS=Homo sapiens OX=9606 GN=CREB1 PE=1 SV=2	-0.0305237	0.050921	0.0790019	0.258593
sp|Q70SY1|CR3L2_HUMAN	CREB3L2	Cyclic AMP-responsive element-binding protein 3-like protein 2 OS=Homo sapiens OX=9606 GN=CREB3L2 PE=1 SV=3	0.029555	0.0296601	-0.0609061	0.105535
sp|Q02930|CREB5_HUMAN	CREB5	Cyclic AMP-responsive element-binding protein 5 OS=Homo sapiens OX=9606 GN=CREB5 PE=1 SV=3	0.123237	0.557888	-0.321495	4.01906
sp|Q92793|CBP_HUMAN	CREBBP	CREB-binding protein OS=Homo sapiens OX=9606 GN=CREBBP PE=1 SV=3	-0.00332331	0.00953718	-0.153866	2.61053
sp|Q9NS37|ZHANG_HUMAN	CREBZF	CREB/ATF bZIP transcription factor OS=Homo sapiens OX=9606 GN=CREBZF PE=1 SV=2	-0.306672	0.40589	0.444426	1.05158
sp|Q6UXH1-5|CREL2_HUMAN	CRELD2	Isoform 5 of Protein disulfide isomerase CRELD2 OS=Homo sapiens OX=9606 GN=CRELD2	0.00256652	0.00231657	-0.105495	0.256842
sp|P52943-2|CRIP2_HUMAN	CRIP2	Isoform 2 of Cysteine-rich protein 2 OS=Homo sapiens OX=9606 GN=CRIP2	-0.366002	0.867437	0.102648	0.210647
sp|Q9P021|CRIPT_HUMAN	CRIPT	Cysteine-rich PDZ-binding protein OS=Homo sapiens OX=9606 GN=CRIPT PE=1 SV=1	0.00470032	0.0101266	0.0484875	0.269912
sp|P46108-2|CRK_HUMAN	CRK	Isoform Crk-I of Adapter molecule crk OS=Homo sapiens OX=9606 GN=CRK	0.681228	1.15421	-0.19326	0.273454
sp|P46108|CRK_HUMAN	CRK	Adapter molecule crk OS=Homo sapiens OX=9606 GN=CRK PE=1 SV=2	-0.0474007	0.205021	-0.0286472	0.161787
sp|P46109|CRKL_HUMAN	CRKL	Crk-like protein OS=Homo sapiens OX=9606 GN=CRKL PE=1 SV=1	0.0122354	0.0450418	-0.135252	2.14572
sp|Q8IUI8|CRLF3_HUMAN	CRLF3	Cytokine receptor-like factor 3 OS=Homo sapiens OX=9606 GN=CRLF3 PE=1 SV=2	0.087986	0.37359	-0.18172	1.83408
sp|Q9BZJ0|CRNL1_HUMAN	CRNKL1	Crooked neck-like protein 1 OS=Homo sapiens OX=9606 GN=CRNKL1 PE=1 SV=4	0.113335	0.670745	0.0369608	0.206408
sp|Q5TZA2|CROCC_HUMAN	CROCC	Rootletin OS=Homo sapiens OX=9606 GN=CROCC PE=1 SV=1	0.0588192	0.223257	-0.274355	4.19518
sp|O75718|CRTAP_HUMAN	CRTAP	Cartilage-associated protein OS=Homo sapiens OX=9606 GN=CRTAP PE=1 SV=1	-0.000586017	0.00147331	0.18337	2.11639
sp|Q6UUV9-2|CRTC1_HUMAN	CRTC1	Isoform 2 of CREB-regulated transcription coactivator 1 OS=Homo sapiens OX=9606 GN=CRTC1	0.0382124	0.0886327	-0.0885128	0.409985
sp|Q53ET0|CRTC2_HUMAN	CRTC2	CREB-regulated transcription coactivator 2 OS=Homo sapiens OX=9606 GN=CRTC2 PE=1 SV=2	-0.099371	0.460678	-0.246978	2.90451
sp|Q6UUV7|CRTC3_HUMAN	CRTC3	CREB-regulated transcription coactivator 3 OS=Homo sapiens OX=9606 GN=CRTC3 PE=1 SV=2	0.167342	0.305961	-0.267912	0.927959
sp|Q68DQ2|CRBG3_HUMAN	CRYBG3	Very large A-kinase anchor protein OS=Homo sapiens OX=9606 GN=CRYBG3 PE=1 SV=3	-1.33838	1.8013	0.269237	0.2187
sp|Q08257|QOR_HUMAN	CRYZ	Quinone oxidoreductase OS=Homo sapiens OX=9606 GN=CRYZ PE=1 SV=1	0.0310884	0.0934828	-0.0668323	0.39096
tr|A6NND8|A6NND8_HUMAN	CRYZL1	Quinone oxidoreductase-like protein 1 OS=Homo sapiens OX=9606 GN=CRYZL1 PE=1 SV=1	-0.620469	0.381266	-0.325829	0.234189
sp|O75390|CISY_HUMAN	CS	Citrate synthase, mitochondrial OS=Homo sapiens OX=9606 GN=CS PE=1 SV=2	0.241387	5.32824	-0.609975	27.593
sp|O75534-3|CSDE1_HUMAN	CSDE1	Isoform 3 of Cold shock domain-containing protein E1 OS=Homo sapiens OX=9606 GN=CSDE1	0.0593124	0.2169	-0.0160682	0.0643561
sp|P55060|XPO2_HUMAN	CSE1L	Exportin-2 OS=Homo sapiens OX=9606 GN=CSE1L PE=1 SV=3	0.153996	0.702744	-0.102539	0.576157
sp|Q8TDX6|CGAT1_HUMAN	CSGALNACT1	Chondroitin sulfate N-acetylgalactosaminyltransferase 1 OS=Homo sapiens OX=9606 GN=CSGALNACT1 PE=1 SV=2	-0.173844	0.422457	0.0695381	0.177637
sp|P41240|CSK_HUMAN	CSK	Tyrosine-protein kinase CSK OS=Homo sapiens OX=9606 GN=CSK PE=1 SV=1	0.0923036	0.927512	-0.136635	2.62093
sp|P48729|KC1A_HUMAN	CSNK1A1	Casein kinase I isoform alpha OS=Homo sapiens OX=9606 GN=CSNK1A1 PE=1 SV=2	-0.0993329	0.755285	0.243818	5.19532
sp|P48730|KC1D_HUMAN	CSNK1D	Casein kinase I isoform delta OS=Homo sapiens OX=9606 GN=CSNK1D PE=1 SV=2	-0.0347805	0.0834838	0.143581	0.922985
sp|P49674|KC1E_HUMAN	CSNK1E	Casein kinase I isoform epsilon OS=Homo sapiens OX=9606 GN=CSNK1E PE=1 SV=1	-0.0297318	0.132758	0.293029	8.1859
sp|Q9Y6M4-4|KC1G3_HUMAN	CSNK1G3	Isoform 4 of Casein kinase I isoform gamma-3 OS=Homo sapiens OX=9606 GN=CSNK1G3	0.0621414	0.127328	-0.128754	0.527219
sp|P68400|CSK21_HUMAN	CSNK2A1	Casein kinase II subunit alpha OS=Homo sapiens OX=9606 GN=CSNK2A1 PE=1 SV=1	0.1201	0.723205	-0.200577	2.54051
sp|P19784|CSK22_HUMAN	CSNK2A2	Casein kinase II subunit alpha' OS=Homo sapiens OX=9606 GN=CSNK2A2 PE=1 SV=1	0.0570422	0.259549	-0.0185557	0.090927
sp|P67870|CSK2B_HUMAN	CSNK2B	Casein kinase II subunit beta OS=Homo sapiens OX=9606 GN=CSNK2B PE=1 SV=1	0.142198	0.401266	-0.112683	0.430543
sp|Q1MSJ5|CSPP1_HUMAN	CSPP1	Centrosome and spindle pole-associated protein 1 OS=Homo sapiens OX=9606 GN=CSPP1 PE=1 SV=4	-0.281197	0.355664	-0.106045	0.145678
sp|P21291|CSRP1_HUMAN	CSRP1	Cysteine and glycine-rich protein 1 OS=Homo sapiens OX=9606 GN=CSRP1 PE=1 SV=3	-0.112938	0.232648	0.382766	2.4831
sp|Q16527|CSRP2_HUMAN	CSRP2	Cysteine and glycine-rich protein 2 OS=Homo sapiens OX=9606 GN=CSRP2 PE=1 SV=3	0.270565	0.580352	-0.794275	5.03444
sp|P04080|CYTB_HUMAN	CSTB	Cystatin-B OS=Homo sapiens OX=9606 GN=CSTB PE=1 SV=2	-0.131742	0.288622	-0.0155657	0.0316878
sp|Q05048|CSTF1_HUMAN	CSTF1	Cleavage stimulation factor subunit 1 OS=Homo sapiens OX=9606 GN=CSTF1 PE=1 SV=1	0.0123842	0.0188575	0.0348065	0.0982429
sp|P33240|CSTF2_HUMAN	CSTF2	Cleavage stimulation factor subunit 2 OS=Homo sapiens OX=9606 GN=CSTF2 PE=1 SV=1	-0.0182143	0.0493749	-0.000859602	0.00280839
sp|Q9H0L4|CSTFT_HUMAN	CSTF2T	Cleavage stimulation factor subunit 2 tau variant OS=Homo sapiens OX=9606 GN=CSTF2T PE=1 SV=1	0.0299066	0.0627161	-0.158266	0.918678
sp|Q12996|CSTF3_HUMAN	CSTF3	Cleavage stimulation factor subunit 3 OS=Homo sapiens OX=9606 GN=CSTF3 PE=1 SV=1	-0.0695817	0.251429	0.0129817	0.0477574
sp|Q5H943|KKLC1_HUMAN	CT83	Kita-kyushu lung cancer antigen 1 OS=Homo sapiens OX=9606 GN=CT83 PE=1 SV=1	0.122601	0.506802	-0.399661	3.93612
sp|Q13363|CTBP1_HUMAN	CTBP1	C-terminal-binding protein 1 OS=Homo sapiens OX=9606 GN=CTBP1 PE=1 SV=2	0.203229	0.350606	-0.0563169	0.0973064
sp|P56545-2|CTBP2_HUMAN	CTBP2	Isoform 2 of C-terminal-binding protein 2 OS=Homo sapiens OX=9606 GN=CTBP2	0.124876	0.305869	0.00323906	0.00622938
sp|Q2NKJ3|CTC1_HUMAN	CTC1	CST complex subunit CTC1 OS=Homo sapiens OX=9606 GN=CTC1 PE=1 SV=2	0.10304	0.241666	0.189514	0.926696
sp|P49711|CTCF_HUMAN	CTCF	Transcriptional repressor CTCF OS=Homo sapiens OX=9606 GN=CTCF PE=1 SV=1	0.00853582	0.00963089	0.0792055	0.221973
sp|Q9Y5B0|CTDP1_HUMAN	CTDP1	RNA polymerase II subunit A C-terminal domain phosphatase OS=Homo sapiens OX=9606 GN=CTDP1 PE=1 SV=3	-0.0631984	0.355793	-0.0634549	0.546797
sp|Q9GZU7|CTDS1_HUMAN	CTDSP1	Carboxy-terminal domain RNA polymerase II polypeptide A small phosphatase 1 OS=Homo sapiens OX=9606 GN=CTDSP1 PE=1 SV=1	-0.14189	1.08266	0.363417	7.02557
sp|Q05D32|CTSL2_HUMAN	CTDSPL2	CTD small phosphatase-like protein 2 OS=Homo sapiens OX=9606 GN=CTDSPL2 PE=1 SV=2	-0.0521673	0.0840078	0.0318906	0.070953
sp|P32929|CGL_HUMAN	CTH	Cystathionine gamma-lyase OS=Homo sapiens OX=9606 GN=CTH PE=1 SV=3	0.0771175	0.323821	-0.370223	4.35702
sp|O43310-2|CTIF_HUMAN	CTIF	Isoform 2 of CBP80/20-dependent translation initiation factor OS=Homo sapiens OX=9606 GN=CTIF	-0.0637325	0.180575	0.189828	1.46466
sp|P35221|CTNA1_HUMAN	CTNNA1	Catenin alpha-1 OS=Homo sapiens OX=9606 GN=CTNNA1 PE=1 SV=1	-0.111214	0.748262	0.145365	1.656
sp|Q9UBT7|CTNL1_HUMAN	CTNNAL1	Alpha-catulin OS=Homo sapiens OX=9606 GN=CTNNAL1 PE=1 SV=2	0.172168	0.539344	0.141194	0.600807
sp|P35222|CTNB1_HUMAN	CTNNB1	Catenin beta-1 OS=Homo sapiens OX=9606 GN=CTNNB1 PE=1 SV=1	-0.18595	5.248	-0.0441317	0.552847
sp|Q8WYA6|CTBL1_HUMAN	CTNNBL1	Beta-catenin-like protein 1 OS=Homo sapiens OX=9606 GN=CTNNBL1 PE=1 SV=1	-0.050452	0.19915	0.111963	1.01651
sp|O60716-3|CTND1_HUMAN	CTNND1	Isoform 1AC of Catenin delta-1 OS=Homo sapiens OX=9606 GN=CTNND1	0.048297	0.187342	0.045784	0.26483
sp|O60931-2|CTNS_HUMAN	CTNS	Isoform 2 of Cystinosin OS=Homo sapiens OX=9606 GN=CTNS	0.432098	0.719434	-0.151406	0.239682
sp|P17812|PYRG1_HUMAN	CTPS1	CTP synthase 1 OS=Homo sapiens OX=9606 GN=CTPS1 PE=1 SV=2	-0.233243	2.13801	0.611061	7.90234
sp|Q9NRF8|PYRG2_HUMAN	CTPS2	CTP synthase 2 OS=Homo sapiens OX=9606 GN=CTPS2 PE=1 SV=1	0.0327104	0.0811338	-0.119098	0.739331
sp|Q6PD62|CTR9_HUMAN	CTR9	RNA polymerase-associated protein CTR9 homolog OS=Homo sapiens OX=9606 GN=CTR9 PE=1 SV=1	0.0793554	0.224624	0.170842	1.04633
sp|P10619|PPGB_HUMAN	CTSA	Lysosomal protective protein OS=Homo sapiens OX=9606 GN=CTSA PE=1 SV=2	0.059132	0.281343	-0.208569	3.35075
sp|P53634|CATC_HUMAN	CTSC	Dipeptidyl peptidase 1 OS=Homo sapiens OX=9606 GN=CTSC PE=1 SV=2	0.466885	2.96888	-0.365923	2.66965
sp|Q9UBX1|CATF_HUMAN	CTSF	Cathepsin F OS=Homo sapiens OX=9606 GN=CTSF PE=1 SV=1	-0.110692	0.1802	0.26927	0.985059
sp|P07711|CATL1_HUMAN	CTSL	Cathepsin L1 OS=Homo sapiens OX=9606 GN=CTSL PE=1 SV=2	0.0926629	0.121315	0.315706	1.06964
sp|P25774|CATS_HUMAN	CTSS	Cathepsin S OS=Homo sapiens OX=9606 GN=CTSS PE=1 SV=3	-0.178529	0.841161	0.558478	5.38278
sp|Q9UBR2|CATZ_HUMAN	CTSZ	Cathepsin Z OS=Homo sapiens OX=9606 GN=CTSZ PE=1 SV=1	0.030965	0.0822497	0.264378	2.49405
sp|Q14247|SRC8_HUMAN	CTTN	Src substrate cortactin OS=Homo sapiens OX=9606 GN=CTTN PE=1 SV=2	-0.0513717	0.192331	-0.0663204	0.422443
sp|Q9P2B4|CT2NL_HUMAN	CTTNBP2NL	CTTNBP2 N-terminal-like protein OS=Homo sapiens OX=9606 GN=CTTNBP2NL PE=1 SV=2	-0.0164265	0.0294755	0.287631	2.05022
sp|Q7Z7A3|CTU1_HUMAN	CTU1	Cytoplasmic tRNA 2-thiolation protein 1 OS=Homo sapiens OX=9606 GN=CTU1 PE=1 SV=1	-0.0422599	0.0536778	-0.158458	0.46102
sp|Q2VPK5|CTU2_HUMAN	CTU2	Cytoplasmic tRNA 2-thiolation protein 2 OS=Homo sapiens OX=9606 GN=CTU2 PE=1 SV=1	0.0138581	0.021686	-0.203239	1.08941
sp|Q9H467|CUED2_HUMAN	CUEDC2	CUE domain-containing protein 2 OS=Homo sapiens OX=9606 GN=CUEDC2 PE=1 SV=1	-0.111846	0.491041	0.311859	3.16867
sp|Q13616|CUL1_HUMAN	CUL1	Cullin-1 OS=Homo sapiens OX=9606 GN=CUL1 PE=1 SV=2	-0.146139	1.39656	-0.0699926	0.686524
sp|Q13617-2|CUL2_HUMAN	CUL2	Isoform 2 of Cullin-2 OS=Homo sapiens OX=9606 GN=CUL2	-0.058873	0.406883	0.102877	1.51787
sp|Q13618|CUL3_HUMAN	CUL3	Cullin-3 OS=Homo sapiens OX=9606 GN=CUL3 PE=1 SV=2	0.153186	2.15241	-0.204356	4.81255
sp|Q13619|CUL4A_HUMAN	CUL4A	Cullin-4A OS=Homo sapiens OX=9606 GN=CUL4A PE=1 SV=3	0.0157501	0.0312528	-0.245486	2.24242
sp|Q13620|CUL4B_HUMAN	CUL4B	Cullin-4B OS=Homo sapiens OX=9606 GN=CUL4B PE=1 SV=4	-0.15856	1.39906	0.0830213	0.782379
sp|Q93034|CUL5_HUMAN	CUL5	Cullin-5 OS=Homo sapiens OX=9606 GN=CUL5 PE=1 SV=4	-0.00629495	0.0198906	-0.226367	4.89707
sp|Q14999-2|CUL7_HUMAN	CUL7	Isoform 2 of Cullin-7 OS=Homo sapiens OX=9606 GN=CUL7	-0.220198	0.459417	0.0775034	0.164301
sp|Q8IWT3|CUL9_HUMAN	CUL9	Cullin-9 OS=Homo sapiens OX=9606 GN=CUL9 PE=1 SV=2	-0.39316	0.536557	0.627913	1.622
sp|Q96C57|CSTOS_HUMAN	CUSTOS	Protein CUSTOS OS=Homo sapiens OX=9606 GN=CUSTOS PE=1 SV=2	0.184012	0.732075	-0.547797	6.26551
sp|O60888-2|CUTA_HUMAN	CUTA	Isoform A of Protein CutA OS=Homo sapiens OX=9606 GN=CUTA	0.154043	0.313363	-0.150608	0.462532
sp|Q9NTM9|CUTC_HUMAN	CUTC	Copper homeostasis protein cutC homolog OS=Homo sapiens OX=9606 GN=CUTC PE=1 SV=1	0.378514	0.578433	0.055413	0.0687264
sp|P39880-3|CUX1_HUMAN	CUX1	Isoform 3 of Homeobox protein cut-like 1 OS=Homo sapiens OX=9606 GN=CUX1	-0.114082	0.96896	-0.0108948	0.056884
sp|Q13948-2|CASP_HUMAN	CUX1	Isoform 8 of Protein CASP OS=Homo sapiens OX=9606 GN=CUX1	0.0830565	0.118006	0.0774011	0.162401
sp|Q9P013|CWC15_HUMAN	CWC15	Spliceosome-associated protein CWC15 homolog OS=Homo sapiens OX=9606 GN=CWC15 PE=1 SV=2	-0.15704	0.327248	0.00162566	0.00268547
sp|Q9HCG8|CWC22_HUMAN	CWC22	Pre-mRNA-splicing factor CWC22 homolog OS=Homo sapiens OX=9606 GN=CWC22 PE=1 SV=3	-0.079394	0.291769	0.158083	1.23336
sp|Q9NXE8|CWC25_HUMAN	CWC25	Pre-mRNA-splicing factor CWC25 homolog OS=Homo sapiens OX=9606 GN=CWC25 PE=1 SV=1	-0.075361	0.323821	0.167738	1.75472
sp|Q6UX04|CWC27_HUMAN	CWC27	Spliceosome-associated protein CWC27 homolog OS=Homo sapiens OX=9606 GN=CWC27 PE=1 SV=1	0.0200983	0.0453936	0.075858	0.382396
sp|Q69YN2|C19L1_HUMAN	CWF19L1	CWF19-like protein 1 OS=Homo sapiens OX=9606 GN=CWF19L1 PE=1 SV=2	0.065891	0.275953	-0.167611	1.86992
sp|Q2TBE0|C19L2_HUMAN	CWF19L2	CWF19-like protein 2 OS=Homo sapiens OX=9606 GN=CWF19L2 PE=1 SV=4	-0.0353174	0.11838	-0.0227438	0.102388
sp|P78310|CXAR_HUMAN	CXADR	Coxsackievirus and adenovirus receptor OS=Homo sapiens OX=9606 GN=CXADR PE=1 SV=1	0.116768	0.241206	-0.133783	0.448749
sp|Q8TB03|CX038_HUMAN	CXorf38	Uncharacterized protein CXorf38 OS=Homo sapiens OX=9606 GN=CXorf38 PE=1 SV=1	0.0597583	0.149479	0.209942	1.51119
sp|Q9H5V9|CX056_HUMAN	CXorf56	UPF0428 protein CXorf56 OS=Homo sapiens OX=9606 GN=CXorf56 PE=1 SV=1	0.00768028	0.0147174	-0.0714433	0.370563
sp|P49447|CY561_HUMAN	CYB561	Cytochrome b561 OS=Homo sapiens OX=9606 GN=CYB561 PE=1 SV=2	-0.08426	0.256959	0.281964	2.65249
sp|O43169|CYB5B_HUMAN	CYB5B	Cytochrome b5 type B OS=Homo sapiens OX=9606 GN=CYB5B PE=1 SV=3	-0.0780272	0.135234	0.0129078	0.0244387
sp|Q9UHQ9|NB5R1_HUMAN	CYB5R1	NADH-cytochrome b5 reductase 1 OS=Homo sapiens OX=9606 GN=CYB5R1 PE=1 SV=1	-0.160309	0.988542	0.0637724	0.379444
sp|P00387-3|NB5R3_HUMAN	CYB5R3	Isoform 3 of NADH-cytochrome b5 reductase 3 OS=Homo sapiens OX=9606 GN=CYB5R3	-0.0964516	0.575377	0.0806882	0.65744
sp|Q7L1T6|NB5R4_HUMAN	CYB5R4	Cytochrome b5 reductase 4 OS=Homo sapiens OX=9606 GN=CYB5R4 PE=1 SV=1	0.00348918	0.00574248	0.318904	2.81685
sp|P13498|CY24A_HUMAN	CYBA	Cytochrome b-245 light chain OS=Homo sapiens OX=9606 GN=CYBA PE=1 SV=3	0.272273	0.639385	0.204495	0.629013
sp|Q9BQA9|CYBC1_HUMAN	CYBC1	Cytochrome b-245 chaperone 1 OS=Homo sapiens OX=9606 GN=CYBC1 PE=1 SV=1	-0.284344	0.49544	0.205826	0.465307
sp|P08574|CY1_HUMAN	CYC1	Cytochrome c1, heme protein, mitochondrial OS=Homo sapiens OX=9606 GN=CYC1 PE=1 SV=3	0.664077	0.383238	-0.757205	0.701556
sp|P99999|CYC_HUMAN	CYCS	Cytochrome c OS=Homo sapiens OX=9606 GN=CYCS PE=1 SV=2	-0.127272	0.90765	-0.0516645	0.332643
tr|A0A0G2JQT1|A0A0G2JQT1_HUMAN	CYFIP1	Cytoplasmic FMR1-interacting protein 1 (Fragment) OS=Homo sapiens OX=9606 GN=CYFIP1 PE=1 SV=4	-0.0475008	0.0482915	-0.128991	0.257632
sp|Q7L576|CYFP1_HUMAN	CYFIP1	Cytoplasmic FMR1-interacting protein 1 OS=Homo sapiens OX=9606 GN=CYFIP1 PE=1 SV=1	-0.160748	0.863595	0.000912475	0.00280839
sp|Q96F07|CYFP2_HUMAN	CYFIP2	Cytoplasmic FMR1-interacting protein 2 OS=Homo sapiens OX=9606 GN=CYFIP2 PE=1 SV=2	0.0972853	0.948462	0.0712952	0.833603
tr|E9PJD7|E9PJD7_HUMAN	CYHR1	Cysteine and histidine-rich protein 1 OS=Homo sapiens OX=9606 GN=CYHR1 PE=1 SV=1	0.00475939	0.00916039	-0.25047	2.36828
sp|Q9NQC7|CYLD_HUMAN	CYLD	Ubiquitin carboxyl-terminal hydrolase CYLD OS=Homo sapiens OX=9606 GN=CYLD PE=1 SV=1	0.638406	0.52856	0.204445	0.164618
sp|Q6UW02|CP20A_HUMAN	CYP20A1	Cytochrome P450 20A1 OS=Homo sapiens OX=9606 GN=CYP20A1 PE=1 SV=1	-0.27103	2.32925	0.115169	0.953782
sp|Q96SQ9-2|CP2S1_HUMAN	CYP2S1	Isoform 2 of Cytochrome P450 2S1 OS=Homo sapiens OX=9606 GN=CYP2S1	-0.204065	1.0735	0.327787	3.28968
sp|Q7Z449|CP2U1_HUMAN	CYP2U1	Cytochrome P450 2U1 OS=Homo sapiens OX=9606 GN=CYP2U1 PE=1 SV=1	0.0472787	0.0414386	0.28367	0.660414
sp|Q16850|CP51A_HUMAN	CYP51A1	Lanosterol 14-alpha demethylase OS=Homo sapiens OX=9606 GN=CYP51A1 PE=1 SV=3	-0.0534116	0.112327	-0.264538	1.64147
sp|Q15438|CYH1_HUMAN	CYTH1	Cytohesin-1 OS=Homo sapiens OX=9606 GN=CYTH1 PE=1 SV=1	0.0351125	0.0605322	0.575578	4.16535
sp|Q99418|CYH2_HUMAN	CYTH2	Cytohesin-2 OS=Homo sapiens OX=9606 GN=CYTH2 PE=1 SV=2	-0.270722	0.982136	0.173311	0.717035
sp|Q9Y4D1|DAAM1_HUMAN	DAAM1	Disheveled-associated activator of morphogenesis 1 OS=Homo sapiens OX=9606 GN=DAAM1 PE=1 SV=2	-0.23735	1.07206	0.472229	3.89671
sp|P98082|DAB2_HUMAN	DAB2	Disabled homolog 2 OS=Homo sapiens OX=9606 GN=DAB2 PE=1 SV=3	-0.0901322	0.673117	-0.315485	8.83052
sp|Q5VWQ8|DAB2P_HUMAN	DAB2IP	Disabled homolog 2-interacting protein OS=Homo sapiens OX=9606 GN=DAB2IP PE=1 SV=2	-0.159596	0.349196	0.26421	1.11308
sp|P61803|DAD1_HUMAN	DAD1	Dolichyl-diphosphooligosaccharide--protein glycosyltransferase subunit DAD1 OS=Homo sapiens OX=9606 GN=DAD1 PE=1 SV=3	0.0587003	0.0548673	-0.271597	0.647101
sp|Q14118|DAG1_HUMAN	DAG1	Dystroglycan OS=Homo sapiens OX=9606 GN=DAG1 PE=1 SV=2	0.0504174	0.123755	0.14738	0.878602
sp|Q5D0E6|DALD3_HUMAN	DALRD3	DALR anticodon-binding domain-containing protein 3 OS=Homo sapiens OX=9606 GN=DALRD3 PE=1 SV=2	-0.318635	0.988378	0.0844515	0.218049
sp|P51398|RT29_HUMAN	DAP3	28S ribosomal protein S29, mitochondrial OS=Homo sapiens OX=9606 GN=DAP3 PE=1 SV=1	-0.0592485	0.202145	-0.132932	0.988798
sp|O43293|DAPK3_HUMAN	DAPK3	Death-associated protein kinase 3 OS=Homo sapiens OX=9606 GN=DAPK3 PE=1 SV=1	-0.182708	1.66361	0.372982	5.46422
sp|P14868|SYDC_HUMAN	DARS	Aspartate--tRNA ligase, cytoplasmic OS=Homo sapiens OX=9606 GN=DARS PE=1 SV=2	0.0210583	0.0811338	0.0202673	0.117181
sp|Q6PI48|SYDM_HUMAN	DARS2	Aspartate--tRNA ligase, mitochondrial OS=Homo sapiens OX=9606 GN=DARS2 PE=1 SV=1	0.0238547	0.0491684	-0.169938	1.13387
sp|Q96EP5|DAZP1_HUMAN	DAZAP1	DAZ-associated protein 1 OS=Homo sapiens OX=9606 GN=DAZAP1 PE=1 SV=1	0.214357	0.807803	-0.272899	1.81033
sp|Q9UBU7|DBF4A_HUMAN	DBF4	Protein DBF4 homolog A OS=Homo sapiens OX=9606 GN=DBF4 PE=1 SV=1	-0.0421139	0.0453936	0.00566829	0.00716224
sp|Q16643-3|DREB_HUMAN	DBN1	Isoform 3 of Drebrin OS=Homo sapiens OX=9606 GN=DBN1	-0.0959495	0.287152	-0.213141	1.41429
sp|Q9UJU6|DBNL_HUMAN	DBNL	Drebrin-like protein OS=Homo sapiens OX=9606 GN=DBNL PE=1 SV=1	0.0489404	0.127755	0.123488	0.700633
sp|Q9UK59|DBR1_HUMAN	DBR1	Lariat debranching enzyme OS=Homo sapiens OX=9606 GN=DBR1 PE=1 SV=2	-0.00358207	0.00488394	0.147177	0.819572
sp|P11182|ODB2_HUMAN	DBT	Lipoamide acyltransferase component of branched-chain alpha-keto acid dehydrogenase complex, mitochondrial OS=Homo sapiens OX=9606 GN=DBT PE=1 SV=3	0.0377583	0.132207	-0.137568	1.26562
sp|Q9Y4B6|DCAF1_HUMAN	DCAF1	DDB1- and CUL4-associated factor 1 OS=Homo sapiens OX=9606 GN=DCAF1 PE=1 SV=3	0.0338366	0.103846	-0.250671	3.40174
sp|Q5QP82|DCA10_HUMAN	DCAF10	DDB1- and CUL4-associated factor 10 OS=Homo sapiens OX=9606 GN=DCAF10 PE=1 SV=1	-0.108011	0.214136	-0.213958	0.884457
sp|Q8TEB1|DCA11_HUMAN	DCAF11	DDB1- and CUL4-associated factor 11 OS=Homo sapiens OX=9606 GN=DCAF11 PE=1 SV=1	-0.0946518	0.310857	0.258272	2.05881
sp|Q5T6F0|DCA12_HUMAN	DCAF12	DDB1- and CUL4-associated factor 12 OS=Homo sapiens OX=9606 GN=DCAF12 PE=1 SV=1	-0.0458071	0.0404225	0.0289062	0.0372145
sp|Q9NV06|DCA13_HUMAN	DCAF13	DDB1- and CUL4-associated factor 13 OS=Homo sapiens OX=9606 GN=DCAF13 PE=1 SV=2	0.0498702	0.189368	-0.0854899	0.620413
sp|Q66K64|DCA15_HUMAN	DCAF15	DDB1- and CUL4-associated factor 15 OS=Homo sapiens OX=9606 GN=DCAF15 PE=1 SV=1	-0.0192482	0.032937	-0.123533	0.544051
sp|Q9NXF7|DCA16_HUMAN	DCAF16	DDB1- and CUL4-associated factor 16 OS=Homo sapiens OX=9606 GN=DCAF16 PE=1 SV=1	0.138747	0.650973	-0.891525	8.69324
sp|Q8WV16|DCAF4_HUMAN	DCAF4	DDB1- and CUL4-associated factor 4 OS=Homo sapiens OX=9606 GN=DCAF4 PE=1 SV=3	0.171996	0.342003	0.148895	0.423158
sp|Q58WW2-3|DCAF6_HUMAN	DCAF6	Isoform 3 of DDB1- and CUL4-associated factor 6 OS=Homo sapiens OX=9606 GN=DCAF6	-0.0432192	0.101538	-0.0891189	0.402174
sp|P61962|DCAF7_HUMAN	DCAF7	DDB1- and CUL4-associated factor 7 OS=Homo sapiens OX=9606 GN=DCAF7 PE=1 SV=1	-0.00364048	0.00624364	0.160675	1.29074
sp|Q5TAQ9|DCAF8_HUMAN	DCAF8	DDB1- and CUL4-associated factor 8 OS=Homo sapiens OX=9606 GN=DCAF8 PE=1 SV=1	-0.0824614	0.407148	-0.281793	4.61453
sp|Q8WVC6|DCAKD_HUMAN	DCAKD	Dephospho-CoA kinase domain-containing protein OS=Homo sapiens OX=9606 GN=DCAKD PE=1 SV=1	-0.0323942	0.106059	-0.0229312	0.103338
sp|Q8N8Z6|DCBD1_HUMAN	DCBLD1	Discoidin, CUB and LCCL domain-containing protein 1 OS=Homo sapiens OX=9606 GN=DCBLD1 PE=1 SV=2	0.303368	0.847165	-0.342716	1.50065
sp|P27707|DCK_HUMAN	DCK	Deoxycytidine kinase OS=Homo sapiens OX=9606 GN=DCK PE=1 SV=1	0.0942539	0.112783	-0.000674167	0.000698443
sp|O15075|DCLK1_HUMAN	DCLK1	Serine/threonine-protein kinase DCLK1 OS=Homo sapiens OX=9606 GN=DCLK1 PE=1 SV=2	-0.222428	0.553184	0.373401	1.79394
sp|Q8N568-3|DCLK2_HUMAN	DCLK2	Isoform 3 of Serine/threonine-protein kinase DCLK2 OS=Homo sapiens OX=9606 GN=DCLK2	-0.521804	2.18802	0.367243	1.85867
sp|Q9NPI6|DCP1A_HUMAN	DCP1A	mRNA-decapping enzyme 1A OS=Homo sapiens OX=9606 GN=DCP1A PE=1 SV=3	0.0968057	0.915282	-0.0980642	1.38832
sp|Q8IZD4|DCP1B_HUMAN	DCP1B	mRNA-decapping enzyme 1B OS=Homo sapiens OX=9606 GN=DCP1B PE=1 SV=2	0.0109692	0.0110228	-0.0837622	0.210984
sp|Q8IU60|DCP2_HUMAN	DCP2	m7GpppN-mRNA hydrolase OS=Homo sapiens OX=9606 GN=DCP2 PE=1 SV=3	0.120568	0.4575	-0.480243	4.56515
sp|Q96C86|DCPS_HUMAN	DCPS	m7GpppX diphosphatase OS=Homo sapiens OX=9606 GN=DCPS PE=1 SV=2	0.000578883	0.00110343	0.0890906	0.543193
sp|P32321-2|DCTD_HUMAN	DCTD	Isoform 2 of Deoxycytidylate deaminase OS=Homo sapiens OX=9606 GN=DCTD	0.453986	0.811676	0.0168648	0.0185906
sp|Q14203|DCTN1_HUMAN	DCTN1	Dynactin subunit 1 OS=Homo sapiens OX=9606 GN=DCTN1 PE=1 SV=3	0.128748	0.580352	-0.125008	0.840096
sp|Q13561|DCTN2_HUMAN	DCTN2	Dynactin subunit 2 OS=Homo sapiens OX=9606 GN=DCTN2 PE=1 SV=4	0.0656664	0.319881	-0.232688	3.91085
sp|O75935|DCTN3_HUMAN	DCTN3	Dynactin subunit 3 OS=Homo sapiens OX=9606 GN=DCTN3 PE=1 SV=1	0.041711	0.0716964	-0.322024	1.85746
sp|Q9UJW0|DCTN4_HUMAN	DCTN4	Dynactin subunit 4 OS=Homo sapiens OX=9606 GN=DCTN4 PE=1 SV=1	-0.108563	1.45029	-0.0225949	0.191646
sp|Q9BTE1|DCTN5_HUMAN	DCTN5	Dynactin subunit 5 OS=Homo sapiens OX=9606 GN=DCTN5 PE=1 SV=1	0.113038	0.181761	-0.110395	0.268444
sp|O00399|DCTN6_HUMAN	DCTN6	Dynactin subunit 6 OS=Homo sapiens OX=9606 GN=DCTN6 PE=1 SV=1	0.12149	0.33522	-0.168331	0.822709
sp|Q9H773|DCTP1_HUMAN	DCTPP1	dCTP pyrophosphatase 1 OS=Homo sapiens OX=9606 GN=DCTPP1 PE=1 SV=1	0.0419234	0.0585337	0.0364903	0.0765529
sp|Q96GG9|DCNL1_HUMAN	DCUN1D1	DCN1-like protein 1 OS=Homo sapiens OX=9606 GN=DCUN1D1 PE=1 SV=1	0.0825689	0.269107	-0.588497	5.74902
sp|Q8IWE4|DCNL3_HUMAN	DCUN1D3	DCN1-like protein 3 OS=Homo sapiens OX=9606 GN=DCUN1D3 PE=1 SV=1	-0.161422	0.456038	0.180066	0.81023
sp|Q9BTE7|DCNL5_HUMAN	DCUN1D5	DCN1-like protein 5 OS=Homo sapiens OX=9606 GN=DCUN1D5 PE=1 SV=1	-0.0084206	0.019567	-0.0269081	0.120306
sp|Q7Z4W1|DCXR_HUMAN	DCXR	L-xylulose reductase OS=Homo sapiens OX=9606 GN=DCXR PE=1 SV=2	0.0682063	0.24124	0.184149	1.7724
sp|Q9BW61|DDA1_HUMAN	DDA1	DET1- and DDB1-associated protein 1 OS=Homo sapiens OX=9606 GN=DDA1 PE=1 SV=1	-0.174104	0.268705	-0.209404	0.539133
sp|O94760|DDAH1_HUMAN	DDAH1	N(G),N(G)-dimethylarginine dimethylaminohydrolase 1 OS=Homo sapiens OX=9606 GN=DDAH1 PE=1 SV=3	-0.0310032	0.081841	-0.152988	1.12782
sp|O95865|DDAH2_HUMAN	DDAH2	N(G),N(G)-dimethylarginine dimethylaminohydrolase 2 OS=Homo sapiens OX=9606 GN=DDAH2 PE=1 SV=1	-0.157939	0.501171	-0.309129	2.02021
sp|Q16531|DDB1_HUMAN	DDB1	DNA damage-binding protein 1 OS=Homo sapiens OX=9606 GN=DDB1 PE=1 SV=1	0.0371795	0.16678	-0.0510449	0.399759
sp|Q92466|DDB2_HUMAN	DDB2	DNA damage-binding protein 2 OS=Homo sapiens OX=9606 GN=DDB2 PE=1 SV=1	-0.192908	1.42998	0.178579	1.8127
sp|Q8NEL9|DDHD1_HUMAN	DDHD1	Phospholipase DDHD1 OS=Homo sapiens OX=9606 GN=DDHD1 PE=1 SV=2	-0.00381451	0.00375452	0.137272	0.456653
sp|O94830|DDHD2_HUMAN	DDHD2	Phospholipase DDHD2 OS=Homo sapiens OX=9606 GN=DDHD2 PE=1 SV=2	-0.022215	0.0506106	-0.279113	3.0854
sp|Q5TDH0-3|DDI2_HUMAN	DDI2	Isoform 3 of Protein DDI1 homolog 2 OS=Homo sapiens OX=9606 GN=DDI2	-0.0294068	0.052121	-0.111071	0.452632
sp|P39656|OST48_HUMAN	DDOST	Dolichyl-diphosphooligosaccharide--protein glycosyltransferase 48 kDa subunit OS=Homo sapiens OX=9606 GN=DDOST PE=1 SV=4	-0.224046	0.724669	0.0503847	0.137807
sp|Q96HY6|DDRGK_HUMAN	DDRGK1	DDRGK domain-containing protein 1 OS=Homo sapiens OX=9606 GN=DDRGK1 PE=1 SV=2	-0.0546502	0.103217	0.0732306	0.227249
sp|P30046|DOPD_HUMAN	DDT	D-dopachrome decarboxylase OS=Homo sapiens OX=9606 GN=DDT PE=1 SV=3	0.0755023	0.206854	-0.162954	0.960178
sp|Q92499|DDX1_HUMAN	DDX1	ATP-dependent RNA helicase DDX1 OS=Homo sapiens OX=9606 GN=DDX1 PE=1 SV=2	0.143502	0.518362	-0.0598312	0.226667
sp|Q13206|DDX10_HUMAN	DDX10	Probable ATP-dependent RNA helicase DDX10 OS=Homo sapiens OX=9606 GN=DDX10 PE=1 SV=2	-0.090428	0.438807	0.0972029	0.730316
sp|A8MPP1|D11L8_HUMAN	DDX11L8	Putative ATP-dependent RNA helicase DDX11-like protein 8 OS=Homo sapiens OX=9606 GN=DDX11L8 PE=1 SV=1	0.191803	1.00904	-0.30771	2.86136
sp|Q92841|DDX17_HUMAN	DDX17	Probable ATP-dependent RNA helicase DDX17 OS=Homo sapiens OX=9606 GN=DDX17 PE=1 SV=2	-0.0553346	0.609344	-0.138918	4.58148
sp|Q9NVP1|DDX18_HUMAN	DDX18	ATP-dependent RNA helicase DDX18 OS=Homo sapiens OX=9606 GN=DDX18 PE=1 SV=2	-0.0253097	0.0497621	-0.0115445	0.0315632
sp|Q9NUU7|DD19A_HUMAN	DDX19A	ATP-dependent RNA helicase DDX19A OS=Homo sapiens OX=9606 GN=DDX19A PE=1 SV=1	0.0012064	0.00153767	-0.00299081	0.00625577
sp|Q9UMR2|DD19B_HUMAN	DDX19B	ATP-dependent RNA helicase DDX19B OS=Homo sapiens OX=9606 GN=DDX19B PE=1 SV=1	0.034445	0.113734	0.0393808	0.205798
sp|Q9UHI6|DDX20_HUMAN	DDX20	Probable ATP-dependent RNA helicase DDX20 OS=Homo sapiens OX=9606 GN=DDX20 PE=1 SV=2	0.146128	0.731133	-0.0252909	0.0986032
sp|Q9NR30|DDX21_HUMAN	DDX21	Nucleolar RNA helicase 2 OS=Homo sapiens OX=9606 GN=DDX21 PE=1 SV=5	-0.134244	0.771494	0.207143	2.15286
sp|Q9BUQ8|DDX23_HUMAN	DDX23	Probable ATP-dependent RNA helicase DDX23 OS=Homo sapiens OX=9606 GN=DDX23 PE=1 SV=3	0.069825	0.269568	-0.202392	1.96119
sp|Q9GZR7|DDX24_HUMAN	DDX24	ATP-dependent RNA helicase DDX24 OS=Homo sapiens OX=9606 GN=DDX24 PE=1 SV=1	-0.123123	0.329405	0.471406	3.40174
sp|Q96GQ7|DDX27_HUMAN	DDX27	Probable ATP-dependent RNA helicase DDX27 OS=Homo sapiens OX=9606 GN=DDX27 PE=1 SV=2	0.0887607	0.430378	0.139634	1.34666
sp|Q9NUL7|DDX28_HUMAN	DDX28	Probable ATP-dependent RNA helicase DDX28 OS=Homo sapiens OX=9606 GN=DDX28 PE=1 SV=2	-0.0468257	0.170189	-0.138423	1.23996
sp|Q9H8H2|DDX31_HUMAN	DDX31	Probable ATP-dependent RNA helicase DDX31 OS=Homo sapiens OX=9606 GN=DDX31 PE=1 SV=2	0.062329	0.131885	-0.138066	0.604408
sp|O00148|DX39A_HUMAN	DDX39A	ATP-dependent RNA helicase DDX39A OS=Homo sapiens OX=9606 GN=DDX39A PE=1 SV=2	0.0272688	0.0522175	-0.0161289	0.0445503
sp|Q13838-2|DX39B_HUMAN	DDX39B	Isoform 2 of Spliceosome RNA helicase DDX39B OS=Homo sapiens OX=9606 GN=DDX39B	-0.0638538	0.130861	-0.0411197	0.113216
sp|O00571|DDX3X_HUMAN	DDX3X	ATP-dependent RNA helicase DDX3X OS=Homo sapiens OX=9606 GN=DDX3X PE=1 SV=3	-0.130555	0.72437	0.0254654	0.113542
sp|Q9UJV9|DDX41_HUMAN	DDX41	Probable ATP-dependent RNA helicase DDX41 OS=Homo sapiens OX=9606 GN=DDX41 PE=1 SV=2	-0.0180745	0.0811338	-0.112528	1.82514
sp|Q86XP3|DDX42_HUMAN	DDX42	ATP-dependent RNA helicase DDX42 OS=Homo sapiens OX=9606 GN=DDX42 PE=1 SV=1	0.0530957	0.377088	0.0333457	0.289402
sp|Q7L014|DDX46_HUMAN	DDX46	Probable ATP-dependent RNA helicase DDX46 OS=Homo sapiens OX=9606 GN=DDX46 PE=1 SV=2	0.0271113	0.10907	-0.0280839	0.170677
sp|Q9H0S4|DDX47_HUMAN	DDX47	Probable ATP-dependent RNA helicase DDX47 OS=Homo sapiens OX=9606 GN=DDX47 PE=1 SV=1	0.0257016	0.0658656	-0.111265	0.751139
sp|Q9Y6V7|DDX49_HUMAN	DDX49	Probable ATP-dependent RNA helicase DDX49 OS=Homo sapiens OX=9606 GN=DDX49 PE=1 SV=1	0.0467347	0.219116	0.134029	1.76725
sp|P17844|DDX5_HUMAN	DDX5	Probable ATP-dependent RNA helicase DDX5 OS=Homo sapiens OX=9606 GN=DDX5 PE=1 SV=1	0.0975994	0.628309	-0.0850895	0.766093
sp|Q9BQ39|DDX50_HUMAN	DDX50	ATP-dependent RNA helicase DDX50 OS=Homo sapiens OX=9606 GN=DDX50 PE=1 SV=1	-0.0588989	0.22042	0.238737	3.29584
sp|Q8N8A6|DDX51_HUMAN	DDX51	ATP-dependent RNA helicase DDX51 OS=Homo sapiens OX=9606 GN=DDX51 PE=1 SV=3	0.08573	0.465364	-0.236293	3.94799
sp|Q9Y2R4|DDX52_HUMAN	DDX52	Probable ATP-dependent RNA helicase DDX52 OS=Homo sapiens OX=9606 GN=DDX52 PE=1 SV=3	0.0901577	0.121315	0.231837	0.678663
sp|Q8TDD1-2|DDX54_HUMAN	DDX54	Isoform 2 of ATP-dependent RNA helicase DDX54 OS=Homo sapiens OX=9606 GN=DDX54	0.176548	1.2146	-0.41903	5.23711
sp|Q8NHQ9|DDX55_HUMAN	DDX55	ATP-dependent RNA helicase DDX55 OS=Homo sapiens OX=9606 GN=DDX55 PE=1 SV=3	0.0257306	0.0428777	-0.664084	7.19997
sp|Q9NY93|DDX56_HUMAN	DDX56	Probable ATP-dependent RNA helicase DDX56 OS=Homo sapiens OX=9606 GN=DDX56 PE=1 SV=1	-0.0230242	0.163689	0.0972252	2.40663
sp|O95786|DDX58_HUMAN	DDX58	Antiviral innate immune response receptor RIG-I OS=Homo sapiens OX=9606 GN=DDX58 PE=1 SV=2	-0.236755	0.450273	0.655197	3.63592
sp|Q5T1V6|DDX59_HUMAN	DDX59	Probable ATP-dependent RNA helicase DDX59 OS=Homo sapiens OX=9606 GN=DDX59 PE=1 SV=1	-0.122577	0.445863	0.223468	1.72829
sp|P26196|DDX6_HUMAN	DDX6	Probable ATP-dependent RNA helicase DDX6 OS=Homo sapiens OX=9606 GN=DDX6 PE=1 SV=2	-0.00917332	0.0278328	0.0700518	0.575438
sp|Q8IY21|DDX60_HUMAN	DDX60	Probable ATP-dependent RNA helicase DDX60 OS=Homo sapiens OX=9606 GN=DDX60 PE=1 SV=3	-0.268501	0.713313	1.39834	7.71419
sp|O75398|DEAF1_HUMAN	DEAF1	Deformed epidermal autoregulatory factor 1 homolog OS=Homo sapiens OX=9606 GN=DEAF1 PE=1 SV=1	-0.178774	0.52786	0.0279616	0.0675509
sp|Q16698|DECR_HUMAN	DECR1	2,4-dienoyl-CoA reductase, mitochondrial OS=Homo sapiens OX=9606 GN=DECR1 PE=1 SV=1	0.17033	1.39603	-0.231935	3.45337
sp|Q9NUI1|DECR2_HUMAN	DECR2	Peroxisomal 2,4-dienoyl-CoA reductase OS=Homo sapiens OX=9606 GN=DECR2 PE=1 SV=1	0.000219777	0.00046304	0.0372498	0.158764
sp|O15121|DEGS1_HUMAN	DEGS1	Sphingolipid delta(4)-desaturase DES1 OS=Homo sapiens OX=9606 GN=DEGS1 PE=1 SV=1	-0.243978	0.522013	-0.182984	0.517767
sp|P35659|DEK_HUMAN	DEK	Protein DEK OS=Homo sapiens OX=9606 GN=DEK PE=1 SV=1	-0.00786327	0.0106017	-0.24476	1.46466
sp|Q8TCE6|DEN10_HUMAN	DENND10	DENN domain-containing protein 10 OS=Homo sapiens OX=9606 GN=DENND10 PE=1 SV=1	-0.218823	1.56649	0.0501648	0.230202
sp|Q8TEH3|DEN1A_HUMAN	DENND1A	DENN domain-containing protein 1A OS=Homo sapiens OX=9606 GN=DENND1A PE=1 SV=2	0.154905	0.330028	-0.197378	0.727607
sp|A2RUS2|DEND3_HUMAN	DENND3	DENN domain-containing protein 3 OS=Homo sapiens OX=9606 GN=DENND3 PE=1 SV=2	-0.200689	0.492118	-0.516937	2.8662
sp|Q7Z401-2|MYCPP_HUMAN	DENND4A	Isoform 2 of C-myc promoter-binding protein OS=Homo sapiens OX=9606 GN=DENND4A	-0.0503309	0.102323	-0.266139	1.5987
sp|O75064|DEN4B_HUMAN	DENND4B	DENN domain-containing protein 4B OS=Homo sapiens OX=9606 GN=DENND4B PE=1 SV=4	-0.0285069	0.0347606	0.0670684	0.14588
sp|Q5VZ89-7|DEN4C_HUMAN	DENND4C	Isoform 2 of DENN domain-containing protein 4C OS=Homo sapiens OX=9606 GN=DENND4C	-0.0296032	0.150787	-0.0255124	0.190639
sp|Q6IQ26|DEN5A_HUMAN	DENND5A	DENN domain-containing protein 5A OS=Homo sapiens OX=9606 GN=DENND5A PE=1 SV=2	-0.220276	0.795112	0.0670728	0.21698
sp|Q6ZUT9-2|DEN5B_HUMAN	DENND5B	Isoform 2 of DENN domain-containing protein 5B OS=Homo sapiens OX=9606 GN=DENND5B	-0.0271199	0.0522175	-0.187023	1.15552
sp|Q8IWF6|DEN6A_HUMAN	DENND6A	Protein DENND6A OS=Homo sapiens OX=9606 GN=DENND6A PE=1 SV=1	-0.0720037	0.157906	-0.185069	0.963196
sp|O43583|DENR_HUMAN	DENR	Density-regulated protein OS=Homo sapiens OX=9606 GN=DENR PE=1 SV=2	0.0627701	0.22488	-0.619424	6.98644
sp|Q5TB30|DEP1A_HUMAN	DEPDC1	DEP domain-containing protein 1A OS=Homo sapiens OX=9606 GN=DEPDC1 PE=1 SV=2	-0.314854	0.744192	-0.0249815	0.0419786
sp|Q8WUY9|DEP1B_HUMAN	DEPDC1B	DEP domain-containing protein 1B OS=Homo sapiens OX=9606 GN=DEPDC1B PE=1 SV=2	0.023398	0.0252506	-0.190882	0.543394
sp|O75140|DEPD5_HUMAN	DEPDC5	GATOR complex protein DEPDC5 OS=Homo sapiens OX=9606 GN=DEPDC5 PE=1 SV=2	0.0193399	0.0118862	-0.107295	0.15009
sp|Q96QD5|DEPD7_HUMAN	DEPDC7	DEP domain-containing protein 7 OS=Homo sapiens OX=9606 GN=DEPDC7 PE=2 SV=1	0.301315	1.30675	-0.106765	0.41894
sp|Q9Y315|DEOC_HUMAN	DERA	Deoxyribose-phosphate aldolase OS=Homo sapiens OX=9606 GN=DERA PE=1 SV=2	0.0483062	0.191534	-0.356806	7.30878
sp|Q9GZP9|DERL2_HUMAN	DERL2	Derlin-2 OS=Homo sapiens OX=9606 GN=DERL2 PE=1 SV=1	-0.182666	0.851432	0.315051	2.97441
sp|Q6ICB0|DESI1_HUMAN	DESI1	Desumoylating isopeptidase 1 OS=Homo sapiens OX=9606 GN=DESI1 PE=1 SV=1	-0.0749691	0.174877	-0.16121	0.793992
sp|O00273|DFFA_HUMAN	DFFA	DNA fragmentation factor subunit alpha OS=Homo sapiens OX=9606 GN=DFFA PE=1 SV=1	0.0815716	0.342003	0.0414736	0.201537
sp|O76075|DFFB_HUMAN	DFFB	DNA fragmentation factor subunit beta OS=Homo sapiens OX=9606 GN=DFFB PE=1 SV=1	-0.0931489	0.276076	-0.239332	1.67947
sp|O75907|DGAT1_HUMAN	DGAT1	Diacylglycerol O-acyltransferase 1 OS=Homo sapiens OX=9606 GN=DGAT1 PE=1 SV=2	-0.0267834	0.027104	0.279616	0.871129
sp|Q14129|DGCR6_HUMAN	DGCR6	Protein DGCR6 OS=Homo sapiens OX=9606 GN=DGCR6 PE=1 SV=3	-0.233418	0.577633	0.521213	3.09945
sp|Q8WYQ5|DGCR8_HUMAN	DGCR8	Microprocessor complex subunit DGCR8 OS=Homo sapiens OX=9606 GN=DGCR8 PE=1 SV=1	0.151462	0.712342	-0.0427355	0.169096
sp|Q16760|DGKD_HUMAN	DGKD	Diacylglycerol kinase delta OS=Homo sapiens OX=9606 GN=DGKD PE=1 SV=4	-0.250346	1.21422	0.455014	4.70497
sp|Q86XP1|DGKH_HUMAN	DGKH	Diacylglycerol kinase eta OS=Homo sapiens OX=9606 GN=DGKH PE=1 SV=1	0.188573	0.412102	0.326624	1.485
sp|Q13574|DGKZ_HUMAN	DGKZ	Diacylglycerol kinase zeta OS=Homo sapiens OX=9606 GN=DGKZ PE=1 SV=3	-0.0719833	0.166905	0.0517453	0.166493
sp|Q9UBM7|DHCR7_HUMAN	DHCR7	7-dehydrocholesterol reductase OS=Homo sapiens OX=9606 GN=DHCR7 PE=1 SV=1	-0.00162731	0.00273911	-0.0103024	0.0357553
sp|Q86SQ9-2|DHDDS_HUMAN	DHDDS	Isoform 2 of Dehydrodolichyl diphosphate synthase complex subunit DHDDS OS=Homo sapiens OX=9606 GN=DHDDS	0.0074275	0.0091839	-0.05069	0.13871
sp|P00374|DYR_HUMAN	DHFR	Dihydrofolate reductase OS=Homo sapiens OX=9606 GN=DHFR PE=1 SV=2	-0.192963	1.15421	0.0520868	0.256107
sp|Q02127|PYRD_HUMAN	DHODH	Dihydroorotate dehydrogenase (quinone), mitochondrial OS=Homo sapiens OX=9606 GN=DHODH PE=1 SV=3	0.0694438	0.255183	-0.0648126	0.354525
sp|P49366|DHYS_HUMAN	DHPS	Deoxyhypusine synthase OS=Homo sapiens OX=9606 GN=DHPS PE=1 SV=1	-0.301094	1.59132	0.215372	1.32698
sp|Q96LJ7|DHRS1_HUMAN	DHRS1	Dehydrogenase/reductase SDR family member 1 OS=Homo sapiens OX=9606 GN=DHRS1 PE=1 SV=1	-0.145823	0.313726	0.174234	0.626482
sp|Q13268-2|DHRS2_HUMAN	DHRS2	Isoform 2 of Dehydrogenase/reductase SDR family member 2, mitochondrial OS=Homo sapiens OX=9606 GN=DHRS2	0.0856938	0.196028	0.971906	7.11331
sp|Q9BTZ2|DHRS4_HUMAN	DHRS4	Dehydrogenase/reductase SDR family member 4 OS=Homo sapiens OX=9606 GN=DHRS4 PE=1 SV=3	0.0303278	0.0944213	0.0131382	0.0527957
sp|Q9Y394|DHRS7_HUMAN	DHRS7	Dehydrogenase/reductase SDR family member 7 OS=Homo sapiens OX=9606 GN=DHRS7 PE=1 SV=1	-0.231752	0.898105	0.015748	0.0405132
sp|Q6IAN0|DRS7B_HUMAN	DHRS7B	Dehydrogenase/reductase SDR family member 7B OS=Homo sapiens OX=9606 GN=DHRS7B PE=1 SV=2	-0.149184	0.666515	0.221226	1.78365
sp|Q8N5I4|DHRSX_HUMAN	DHRSX	Dehydrogenase/reductase SDR family member on chromosome X OS=Homo sapiens OX=9606 GN=DHRSX PE=1 SV=2	-0.231729	1.14331	-0.128219	0.696372
sp|Q96HY7|DHTK1_HUMAN	DHTKD1	Probable 2-oxoglutarate dehydrogenase E1 component DHKTD1, mitochondrial OS=Homo sapiens OX=9606 GN=DHTKD1 PE=1 SV=2	-0.0950592	0.410471	0.57875	11.2134
sp|O43143|DHX15_HUMAN	DHX15	Pre-mRNA-splicing factor ATP-dependent RNA helicase DHX15 OS=Homo sapiens OX=9606 GN=DHX15 PE=1 SV=2	-0.00522458	0.0133501	-0.061569	0.475744
sp|O60231|DHX16_HUMAN	DHX16	Pre-mRNA-splicing factor ATP-dependent RNA helicase DHX16 OS=Homo sapiens OX=9606 GN=DHX16 PE=1 SV=2	-0.0735682	0.259549	0.0393521	0.170873
sp|Q7Z478|DHX29_HUMAN	DHX29	ATP-dependent RNA helicase DHX29 OS=Homo sapiens OX=9606 GN=DHX29 PE=1 SV=2	-0.128455	1.87797	0.169496	4.32266
sp|Q7L2E3-2|DHX30_HUMAN	DHX30	Isoform 2 of ATP-dependent RNA helicase DHX30 OS=Homo sapiens OX=9606 GN=DHX30	-0.0176427	0.0664399	-0.158278	2.10807
sp|Q7L7V1|DHX32_HUMAN	DHX32	Putative pre-mRNA-splicing factor ATP-dependent RNA helicase DHX32 OS=Homo sapiens OX=9606 GN=DHX32 PE=1 SV=1	0.0600769	0.0627161	0.0769216	0.132005
sp|Q9H6R0|DHX33_HUMAN	DHX33	ATP-dependent RNA helicase DHX33 OS=Homo sapiens OX=9606 GN=DHX33 PE=1 SV=2	0.132817	1.85612	-0.143235	2.95657
sp|Q14147|DHX34_HUMAN	DHX34	Probable ATP-dependent RNA helicase DHX34 OS=Homo sapiens OX=9606 GN=DHX34 PE=1 SV=2	0.27329	0.789551	0.0810291	0.209455
sp|Q9H5Z1|DHX35_HUMAN	DHX35	Probable ATP-dependent RNA helicase DHX35 OS=Homo sapiens OX=9606 GN=DHX35 PE=1 SV=2	0.0829669	0.351014	-0.105941	0.761502
sp|Q9H2U1|DHX36_HUMAN	DHX36	ATP-dependent DNA/RNA helicase DHX36 OS=Homo sapiens OX=9606 GN=DHX36 PE=1 SV=2	-0.0232749	0.0886327	0.124007	1.38895
sp|Q8IY37|DHX37_HUMAN	DHX37	Probable ATP-dependent RNA helicase DHX37 OS=Homo sapiens OX=9606 GN=DHX37 PE=1 SV=1	-0.010797	0.0189548	-0.331033	2.71012
sp|Q92620|PRP16_HUMAN	DHX38	Pre-mRNA-splicing factor ATP-dependent RNA helicase PRP16 OS=Homo sapiens OX=9606 GN=DHX38 PE=1 SV=2	0.0444948	0.22998	0.000314548	0.00132083
sp|Q8IX18|DHX40_HUMAN	DHX40	Probable ATP-dependent RNA helicase DHX40 OS=Homo sapiens OX=9606 GN=DHX40 PE=1 SV=2	0.125888	0.296832	0.0774496	0.232816
sp|Q6P158|DHX57_HUMAN	DHX57	Putative ATP-dependent RNA helicase DHX57 OS=Homo sapiens OX=9606 GN=DHX57 PE=1 SV=2	-0.0363275	0.0888943	0.159893	1.14658
sp|Q14562|DHX8_HUMAN	DHX8	ATP-dependent RNA helicase DHX8 OS=Homo sapiens OX=9606 GN=DHX8 PE=1 SV=1	0.014732	0.0374371	0.00565875	0.0194084
sp|Q08211|DHX9_HUMAN	DHX9	ATP-dependent RNA helicase A OS=Homo sapiens OX=9606 GN=DHX9 PE=1 SV=4	0.16413	1.02088	-0.0731122	0.457763
sp|Q9NR28|DBLOH_HUMAN	DIABLO	Diablo homolog, mitochondrial OS=Homo sapiens OX=9606 GN=DIABLO PE=1 SV=1	0.130128	0.213014	-0.720022	3.666
sp|O60610|DIAP1_HUMAN	DIAPH1	Protein diaphanous homolog 1 OS=Homo sapiens OX=9606 GN=DIAPH1 PE=1 SV=2	-0.128386	1.21922	0.100376	1.25695
sp|Q9NSV4|DIAP3_HUMAN	DIAPH3	Protein diaphanous homolog 3 OS=Homo sapiens OX=9606 GN=DIAPH3 PE=1 SV=4	-0.313989	3.66527	0.212389	2.37504
sp|Q9UPY3|DICER_HUMAN	DICER1	Endoribonuclease Dicer OS=Homo sapiens OX=9606 GN=DICER1 PE=1 SV=3	-0.0387632	0.207179	-0.0353021	0.279246
sp|Q9BTC0|DIDO1_HUMAN	DIDO1	Death-inducer obliterator 1 OS=Homo sapiens OX=9606 GN=DIDO1 PE=1 SV=5	-0.054685	0.236912	0.0707716	0.526608
sp|Q68CQ4|DIEXF_HUMAN	DIEXF	Digestive organ expansion factor homolog OS=Homo sapiens OX=9606 GN=DIEXF PE=1 SV=2	-0.0272882	0.0924085	0.0434535	0.256466
sp|Q9UNQ2|DIM1_HUMAN	DIMT1	Probable dimethyladenosine transferase OS=Homo sapiens OX=9606 GN=DIMT1 PE=1 SV=1	0.0964433	0.422457	-0.225608	2.18947
sp|Q14689|DIP2A_HUMAN	DIP2A	Disco-interacting protein 2 homolog A OS=Homo sapiens OX=9606 GN=DIP2A PE=1 SV=2	-0.0334116	0.0661323	-0.269595	1.80811
sp|Q9P265|DIP2B_HUMAN	DIP2B	Disco-interacting protein 2 homolog B OS=Homo sapiens OX=9606 GN=DIP2B PE=1 SV=3	0.0957579	0.883943	-0.362512	13.2029
sp|Q8NDZ4|DIK2A_HUMAN	DIPK2A	Divergent protein kinase domain 2A OS=Homo sapiens OX=9606 GN=DIPK2A PE=1 SV=1	-0.0274878	0.0459764	0.301336	2.01733
sp|Q9Y2L1|RRP44_HUMAN	DIS3	Exosome complex exonuclease RRP44 OS=Homo sapiens OX=9606 GN=DIS3 PE=1 SV=2	-0.0189421	0.0751242	-0.125346	1.54921
sp|Q8TF46|DI3L1_HUMAN	DIS3L	DIS3-like exonuclease 1 OS=Homo sapiens OX=9606 GN=DIS3L PE=1 SV=2	0.0434979	0.1079	-0.241478	2.08291
sp|Q8IYB7|DI3L2_HUMAN	DIS3L2	DIS3-like exonuclease 2 OS=Homo sapiens OX=9606 GN=DIS3L2 PE=1 SV=4	0.0378242	0.109804	-0.100822	0.635004
sp|Q155Q3|DIXC1_HUMAN	DIXDC1	Dixin OS=Homo sapiens OX=9606 GN=DIXDC1 PE=1 SV=2	0.15495	0.430659	-0.454523	3.67787
sp|O60832|DKC1_HUMAN	DKC1	H/ACA ribonucleoprotein complex subunit DKC1 OS=Homo sapiens OX=9606 GN=DKC1 PE=1 SV=3	-0.0434975	0.226008	0.0870309	0.951391
sp|P10515|ODP2_HUMAN	DLAT	Dihydrolipoyllysine-residue acetyltransferase component of pyruvate dehydrogenase complex, mitochondrial OS=Homo sapiens OX=9606 GN=DLAT PE=1 SV=3	0.0284596	0.133067	-0.429827	13.29
sp|P09622|DLDH_HUMAN	DLD	Dihydrolipoyl dehydrogenase, mitochondrial OS=Homo sapiens OX=9606 GN=DLD PE=1 SV=2	-0.053292	0.281726	0.0834117	0.82383
sp|Q12959-2|DLG1_HUMAN	DLG1	Isoform 2 of Disks large homolog 1 OS=Homo sapiens OX=9606 GN=DLG1	0.0859531	0.221079	0.0607899	0.212288
sp|Q92796|DLG3_HUMAN	DLG3	Disks large homolog 3 OS=Homo sapiens OX=9606 GN=DLG3 PE=1 SV=2	0.174879	0.795112	-0.306228	2.86136
sp|Q8TDM6|DLG5_HUMAN	DLG5	Disks large homolog 5 OS=Homo sapiens OX=9606 GN=DLG5 PE=1 SV=4	-0.0753012	0.22488	0.0963657	0.489552
sp|Q9Y2H0|DLGP4_HUMAN	DLGAP4	Disks large-associated protein 4 OS=Homo sapiens OX=9606 GN=DLGAP4 PE=1 SV=3	0.0971106	0.368142	0.313668	2.9959
sp|Q15398-3|DLGP5_HUMAN	DLGAP5	Isoform 3 of Disks large-associated protein 5 OS=Homo sapiens OX=9606 GN=DLGAP5	-0.159689	1.24222	0.036422	0.219573
sp|P36957|ODO2_HUMAN	DLST	Dihydrolipoyllysine-residue succinyltransferase component of 2-oxoglutarate dehydrogenase complex, mitochondrial OS=Homo sapiens OX=9606 GN=DLST PE=1 SV=4	-0.0281836	0.0742236	0.0199022	0.0736719
sp|P56177|DLX1_HUMAN	DLX1	Homeobox protein DLX-1 OS=Homo sapiens OX=9606 GN=DLX1 PE=1 SV=3	-0.0436363	0.0751364	0.0713485	0.210984
sp|Q9NW81-4|DMAC2_HUMAN	DMAC2	Isoform 4 of Distal membrane-arm assembly complex protein 2 OS=Homo sapiens OX=9606 GN=DMAC2	0.338255	0.281343	0.356128	0.462481
sp|Q99766|ATP5S_HUMAN	DMAC2L	ATP synthase subunit s, mitochondrial OS=Homo sapiens OX=9606 GN=DMAC2L PE=1 SV=3	0.0690833	0.123148	-0.620471	3.93745
sp|Q9NPF5|DMAP1_HUMAN	DMAP1	DNA methyltransferase 1-associated protein 1 OS=Homo sapiens OX=9606 GN=DMAP1 PE=1 SV=1	-0.0337885	0.109286	-0.209789	2.17111
sp|P11532|DMD_HUMAN	DMD	Dystrophin OS=Homo sapiens OX=9606 GN=DMD PE=1 SV=3	0.0468814	0.132317	0.827107	7.99458
tr|G5E9A7|G5E9A7_HUMAN	DMWD	Dystrophia myotonica WD repeat-containing protein OS=Homo sapiens OX=9606 GN=DMWD PE=1 SV=1	-0.488228	1.34878	0.171743	0.424754
sp|Q9Y485|DMXL1_HUMAN	DMXL1	DmX-like protein 1 OS=Homo sapiens OX=9606 GN=DMXL1 PE=1 SV=3	-0.108282	0.595747	0.268001	3.22898
sp|Q8TDJ6-3|DMXL2_HUMAN	DMXL2	Isoform 3 of DmX-like protein 2 OS=Homo sapiens OX=9606 GN=DMXL2	-0.220786	2.13801	0.141907	1.35838
sp|P51530|DNA2_HUMAN	DNA2	DNA replication ATP-dependent helicase/nuclease DNA2 OS=Homo sapiens OX=9606 GN=DNA2 PE=1 SV=3	0.0687076	0.140122	-0.154292	0.665687
sp|Q9NVR5|KTU_HUMAN	DNAAF2	Protein kintoun OS=Homo sapiens OX=9606 GN=DNAAF2 PE=1 SV=2	0.0994411	0.355149	0.101267	0.557261
sp|Q86Y56|DAAF5_HUMAN	DNAAF5	Dynein assembly factor 5, axonemal OS=Homo sapiens OX=9606 GN=DNAAF5 PE=1 SV=4	-0.0825519	0.491698	-0.112976	1.17473
sp|P31689|DNJA1_HUMAN	DNAJA1	DnaJ homolog subfamily A member 1 OS=Homo sapiens OX=9606 GN=DNAJA1 PE=1 SV=2	0.00323291	0.010389	-0.0252801	0.192155
sp|O60884|DNJA2_HUMAN	DNAJA2	DnaJ homolog subfamily A member 2 OS=Homo sapiens OX=9606 GN=DNAJA2 PE=1 SV=1	0.264414	0.545934	-0.146281	0.338787
sp|Q96EY1|DNJA3_HUMAN	DNAJA3	DnaJ homolog subfamily A member 3, mitochondrial OS=Homo sapiens OX=9606 GN=DNAJA3 PE=1 SV=2	0.19729	0.903208	-0.354368	3.0166
sp|Q96EY1-2|DNJA3_HUMAN	DNAJA3	Isoform 2 of DnaJ homolog subfamily A member 3, mitochondrial OS=Homo sapiens OX=9606 GN=DNAJA3	0.0981527	0.241762	-0.267645	1.60382
sp|P25685|DNJB1_HUMAN	DNAJB1	DnaJ homolog subfamily B member 1 OS=Homo sapiens OX=9606 GN=DNAJB1 PE=1 SV=4	0.133338	0.257332	0.102097	0.272424
sp|Q9UBS4|DJB11_HUMAN	DNAJB11	DnaJ homolog subfamily B member 11 OS=Homo sapiens OX=9606 GN=DNAJB11 PE=1 SV=1	-0.00775989	0.018307	-0.202007	2.06735
sp|Q9NXW2|DJB12_HUMAN	DNAJB12	DnaJ homolog subfamily B member 12 OS=Homo sapiens OX=9606 GN=DNAJB12 PE=1 SV=5	0.0057603	0.0091839	-0.152417	0.881088
sp|Q8TBM8|DJB14_HUMAN	DNAJB14	DnaJ homolog subfamily B member 14 OS=Homo sapiens OX=9606 GN=DNAJB14 PE=1 SV=1	-0.0904879	0.3441	0.201003	1.69654
sp|Q9UDY4|DNJB4_HUMAN	DNAJB4	DnaJ homolog subfamily B member 4 OS=Homo sapiens OX=9606 GN=DNAJB4 PE=1 SV=1	-0.118738	0.52771	0.0633052	0.311914
sp|O75953-5|DNJB5_HUMAN	DNAJB5	Isoform 3 of DnaJ homolog subfamily B member 5 OS=Homo sapiens OX=9606 GN=DNAJB5	-0.148447	0.452388	-0.40981	2.91707
sp|O75190|DNJB6_HUMAN	DNAJB6	DnaJ homolog subfamily B member 6 OS=Homo sapiens OX=9606 GN=DNAJB6 PE=1 SV=2	-0.201363	1.27916	0.248691	2.69227
sp|Q96KC8|DNJC1_HUMAN	DNAJC1	DnaJ homolog subfamily C member 1 OS=Homo sapiens OX=9606 GN=DNAJC1 PE=1 SV=1	-0.13488	0.410376	0.303685	2.02917
sp|Q8IXB1|DJC10_HUMAN	DNAJC10	DnaJ homolog subfamily C member 10 OS=Homo sapiens OX=9606 GN=DNAJC10 PE=1 SV=2	0.0135848	0.0484206	0.0303726	0.201222
sp|Q9NVH1|DJC11_HUMAN	DNAJC11	DnaJ homolog subfamily C member 11 OS=Homo sapiens OX=9606 GN=DNAJC11 PE=1 SV=2	0.244278	1.05642	-0.147731	0.679343
sp|Q9UKB3|DJC12_HUMAN	DNAJC12	DnaJ homolog subfamily C member 12 OS=Homo sapiens OX=9606 GN=DNAJC12 PE=1 SV=1	-0.0762434	0.150575	-1.15452	7.69582
sp|O75165|DJC13_HUMAN	DNAJC13	DnaJ homolog subfamily C member 13 OS=Homo sapiens OX=9606 GN=DNAJC13 PE=1 SV=5	-0.117659	0.733142	0.235252	2.89957
sp|Q6Y2X3|DJC14_HUMAN	DNAJC14	DnaJ homolog subfamily C member 14 OS=Homo sapiens OX=9606 GN=DNAJC14 PE=2 SV=2	0.0406836	0.0801167	-0.285434	1.83079
sp|Q9Y5T4|DJC15_HUMAN	DNAJC15	DnaJ homolog subfamily C member 15 OS=Homo sapiens OX=9606 GN=DNAJC15 PE=1 SV=2	-0.00786713	0.0166702	-0.0533159	0.269055
sp|Q9Y2G8|DJC16_HUMAN	DNAJC16	DnaJ homolog subfamily C member 16 OS=Homo sapiens OX=9606 GN=DNAJC16 PE=2 SV=3	-0.0523646	0.208901	-0.142412	1.51771
sp|Q9NVM6|DJC17_HUMAN	DNAJC17	DnaJ homolog subfamily C member 17 OS=Homo sapiens OX=9606 GN=DNAJC17 PE=1 SV=1	-0.0962447	0.338006	0.129933	0.794255
sp|Q96DA6|TIM14_HUMAN	DNAJC19	Mitochondrial import inner membrane translocase subunit TIM14 OS=Homo sapiens OX=9606 GN=DNAJC19 PE=1 SV=3	0.0807512	0.291465	-0.653551	11.1529
sp|Q99543|DNJC2_HUMAN	DNAJC2	DnaJ homolog subfamily C member 2 OS=Homo sapiens OX=9606 GN=DNAJC2 PE=1 SV=4	-0.0822986	0.241762	0.164267	1.00825
sp|Q5F1R6-3|DJC21_HUMAN	DNAJC21	Isoform 3 of DnaJ homolog subfamily C member 21 OS=Homo sapiens OX=9606 GN=DNAJC21	-0.120181	0.435439	0.292943	2.39624
sp|Q9H1X3|DJC25_HUMAN	DNAJC25	DnaJ homolog subfamily C member 25 OS=Homo sapiens OX=9606 GN=DNAJC25 PE=1 SV=1	-0.340585	0.851432	0.218251	0.653433
sp|Q13217|DNJC3_HUMAN	DNAJC3	DnaJ homolog subfamily C member 3 OS=Homo sapiens OX=9606 GN=DNAJC3 PE=1 SV=1	-0.114859	0.430659	0.209212	1.56406
sp|Q9H3Z4|DNJC5_HUMAN	DNAJC5	DnaJ homolog subfamily C member 5 OS=Homo sapiens OX=9606 GN=DNAJC5 PE=1 SV=1	0.312091	0.474538	-0.114432	0.176968
sp|Q99615|DNJC7_HUMAN	DNAJC7	DnaJ homolog subfamily C member 7 OS=Homo sapiens OX=9606 GN=DNAJC7 PE=1 SV=2	0.0877268	0.468172	0.0528147	0.330719
sp|O75937|DNJC8_HUMAN	DNAJC8	DnaJ homolog subfamily C member 8 OS=Homo sapiens OX=9606 GN=DNAJC8 PE=1 SV=2	0.11844	0.511079	-0.0514386	0.227249
sp|Q8WXX5|DNJC9_HUMAN	DNAJC9	DnaJ homolog subfamily C member 9 OS=Homo sapiens OX=9606 GN=DNAJC9 PE=1 SV=1	-0.246645	1.4206	0.0435958	0.154534
sp|O00115|DNS2A_HUMAN	DNASE2	Deoxyribonuclease-2-alpha OS=Homo sapiens OX=9606 GN=DNASE2 PE=1 SV=2	0.213431	0.493108	-0.828626	5.85439
sp|Q8NFT8|DNER_HUMAN	DNER	Delta and Notch-like epidermal growth factor-related receptor OS=Homo sapiens OX=9606 GN=DNER PE=1 SV=1	-0.668113	2.28822	-0.169369	0.44055
sp|Q5SXM8|DNLZ_HUMAN	DNLZ	DNL-type zinc finger protein OS=Homo sapiens OX=9606 GN=DNLZ PE=1 SV=1	0.307152	0.70182	-0.555798	2.45012
sp|Q05193|DYN1_HUMAN	DNM1	Dynamin-1 OS=Homo sapiens OX=9606 GN=DNM1 PE=1 SV=2	-0.0691449	0.277391	-0.256048	3.62372
sp|O00429|DNM1L_HUMAN	DNM1L	Dynamin-1-like protein OS=Homo sapiens OX=9606 GN=DNM1L PE=1 SV=2	0.0939465	0.564151	-0.398733	5.65059
sp|P50570|DYN2_HUMAN	DNM2	Dynamin-2 OS=Homo sapiens OX=9606 GN=DNM2 PE=1 SV=2	-0.0940668	0.443716	0.077849	0.508852
sp|Q9UQ16-4|DYN3_HUMAN	DNM3	Isoform 4 of Dynamin-3 OS=Homo sapiens OX=9606 GN=DNM3	-0.0643048	0.202451	0.00737221	0.0229827
sp|Q6XZF7|DNMBP_HUMAN	DNMBP	Dynamin-binding protein OS=Homo sapiens OX=9606 GN=DNMBP PE=1 SV=1	0.106565	0.548941	0.55975	6.74868
sp|P26358-2|DNMT1_HUMAN	DNMT1	Isoform 2 of DNA (cytosine-5)-methyltransferase 1 OS=Homo sapiens OX=9606 GN=DNMT1	-0.0158682	0.0368665	0.0649191	0.323737
sp|Q9Y6K1|DNM3A_HUMAN	DNMT3A	DNA (cytosine-5)-methyltransferase 3A OS=Homo sapiens OX=9606 GN=DNMT3A PE=1 SV=4	0.104253	0.14225	-0.354215	1.25278
sp|Q9UBC3|DNM3B_HUMAN	DNMT3B	DNA (cytosine-5)-methyltransferase 3B OS=Homo sapiens OX=9606 GN=DNMT3B PE=1 SV=1	0.425517	0.769496	-0.395451	1.02704
sp|Q9ULA0|DNPEP_HUMAN	DNPEP	Aspartyl aminopeptidase OS=Homo sapiens OX=9606 GN=DNPEP PE=1 SV=1	0.139043	0.733142	0.331396	3.62329
sp|O43598|DNPH1_HUMAN	DNPH1	2'-deoxynucleoside 5'-phosphate N-hydrolase 1 OS=Homo sapiens OX=9606 GN=DNPH1 PE=1 SV=1	0.282404	0.355793	0.26953	0.506727
sp|Q9H147|TDIF1_HUMAN	DNTTIP1	Deoxynucleotidyltransferase terminal-interacting protein 1 OS=Homo sapiens OX=9606 GN=DNTTIP1 PE=1 SV=2	0.0194914	0.0374371	-0.0196775	0.0582431
sp|Q5QJE6|TDIF2_HUMAN	DNTTIP2	Deoxynucleotidyltransferase terminal-interacting protein 2 OS=Homo sapiens OX=9606 GN=DNTTIP2 PE=1 SV=2	0.0237537	0.0669726	0.0655718	0.383386
tr|A0A096LNH6|A0A096LNH6_HUMAN	DOCK1	Dedicator of cytokinesis protein 1 OS=Homo sapiens OX=9606 GN=DOCK1 PE=1 SV=1	-0.150336	1.04738	0.0887	0.700418
sp|Q96BY6|DOC10_HUMAN	DOCK10	Dedicator of cytokinesis protein 10 OS=Homo sapiens OX=9606 GN=DOCK10 PE=1 SV=3	-0.214616	0.748953	0.306852	2.01205
sp|Q5JSL3|DOC11_HUMAN	DOCK11	Dedicator of cytokinesis protein 11 OS=Homo sapiens OX=9606 GN=DOCK11 PE=1 SV=2	-0.395857	4.79763	0.83456	16.771
sp|Q9H7D0|DOCK5_HUMAN	DOCK5	Dedicator of cytokinesis protein 5 OS=Homo sapiens OX=9606 GN=DOCK5 PE=1 SV=3	-0.156732	0.499942	0.236907	1.38782
sp|Q96HP0|DOCK6_HUMAN	DOCK6	Dedicator of cytokinesis protein 6 OS=Homo sapiens OX=9606 GN=DOCK6 PE=1 SV=3	0.0663496	0.154092	0.331246	2.36124
sp|Q96N67|DOCK7_HUMAN	DOCK7	Dedicator of cytokinesis protein 7 OS=Homo sapiens OX=9606 GN=DOCK7 PE=1 SV=4	-0.215982	2.02737	0.0726653	0.586549
sp|Q9BZ29-4|DOCK9_HUMAN	DOCK9	Isoform 4 of Dedicator of cytokinesis protein 9 OS=Homo sapiens OX=9606 GN=DOCK9	-0.00756079	0.0125954	-0.0428748	0.167771
sp|Q9BU89|DOHH_HUMAN	DOHH	Deoxyhypusine hydroxylase OS=Homo sapiens OX=9606 GN=DOHH PE=1 SV=1	-0.0727797	0.174948	-0.0485511	0.158294
sp|Q5JWR5|DOP1_HUMAN	DOP1A	Protein dopey-1 OS=Homo sapiens OX=9606 GN=DOP1A PE=2 SV=1	-0.0603103	0.0752736	-0.0178187	0.028016
sp|Q8TEK3-1|DOT1L_HUMAN	DOT1L	Isoform 2 of Histone-lysine N-methyltransferase, H3 lysine-79 specific OS=Homo sapiens OX=9606 GN=DOT1L	0.115368	0.573612	-0.00608494	0.0219706
sp|Q9BVM2|DPCD_HUMAN	DPCD	Protein DPCD OS=Homo sapiens OX=9606 GN=DPCD PE=1 SV=2	-0.0835962	0.189676	0.184812	0.948583
sp|Q92785|REQU_HUMAN	DPF2	Zinc finger protein ubi-d4 OS=Homo sapiens OX=9606 GN=DPF2 PE=1 SV=2	-0.0080037	0.0151507	0.11404	0.718789
sp|Q9BZG8|DPH1_HUMAN	DPH1	2-(3-amino-3-carboxypropyl)histidine synthase subunit 1 OS=Homo sapiens OX=9606 GN=DPH1 PE=1 SV=2	-0.0337092	0.0503091	-0.0432635	0.103842
sp|Q9BQC3|DPH2_HUMAN	DPH2	2-(3-amino-3-carboxypropyl)histidine synthase subunit 2 OS=Homo sapiens OX=9606 GN=DPH2 PE=1 SV=1	0.0949112	0.296832	-0.119952	0.639507
sp|Q7L8W6|DPH6_HUMAN	DPH6	Diphthine--ammonia ligase OS=Homo sapiens OX=9606 GN=DPH6 PE=1 SV=3	0.161718	0.2469	-0.0101484	0.0136677
sp|Q9BTV6|DPH7_HUMAN	DPH7	Diphthine methyltransferase OS=Homo sapiens OX=9606 GN=DPH7 PE=1 SV=2	0.156059	0.444749	-0.317329	2.04828
sp|O60762|DPM1_HUMAN	DPM1	Dolichol-phosphate mannosyltransferase subunit 1 OS=Homo sapiens OX=9606 GN=DPM1 PE=1 SV=1	-0.0263752	0.0513973	-0.198782	1.2143
sp|Q9NY33|DPP3_HUMAN	DPP3	Dipeptidyl peptidase 3 OS=Homo sapiens OX=9606 GN=DPP3 PE=1 SV=2	0.0807518	0.53161	-0.155011	2.08431
sp|Q9UHL4|DPP2_HUMAN	DPP7	Dipeptidyl peptidase 2 OS=Homo sapiens OX=9606 GN=DPP7 PE=1 SV=3	-0.0765777	0.356163	-0.153363	1.63284
sp|Q6V1X1|DPP8_HUMAN	DPP8	Dipeptidyl peptidase 8 OS=Homo sapiens OX=9606 GN=DPP8 PE=1 SV=1	0.00900522	0.0253621	-0.222421	3.45091
sp|Q86TI2-2|DPP9_HUMAN	DPP9	Isoform 2 of Dipeptidyl peptidase 9 OS=Homo sapiens OX=9606 GN=DPP9	-0.085303	0.370983	0.0993708	0.700418
tr|A0A1B0GW05|A0A1B0GW05_HUMAN	DPY19L1	Probable C-mannosyltransferase DPY19L1 OS=Homo sapiens OX=9606 GN=DPY19L1 PE=1 SV=1	-0.0317697	0.0715458	-0.195009	1.45356
sp|Q6ZPD9|D19L3_HUMAN	DPY19L3	Probable C-mannosyltransferase DPY19L3 OS=Homo sapiens OX=9606 GN=DPY19L3 PE=2 SV=1	-0.0541431	0.137767	0.33477	2.77349
sp|Q7Z388|D19L4_HUMAN	DPY19L4	Probable C-mannosyltransferase DPY19L4 OS=Homo sapiens OX=9606 GN=DPY19L4 PE=1 SV=1	0.00236102	0.00262751	-0.786847	5.34833
sp|Q9C005|DPY30_HUMAN	DPY30	Protein dpy-30 homolog OS=Homo sapiens OX=9606 GN=DPY30 PE=1 SV=1	0.228107	0.257332	-0.313859	0.625525
sp|Q16555|DPYL2_HUMAN	DPYSL2	Dihydropyrimidinase-related protein 2 OS=Homo sapiens OX=9606 GN=DPYSL2 PE=1 SV=1	-0.250404	1.72731	0.880667	16.3712
sp|Q14195-2|DPYL3_HUMAN	DPYSL3	Isoform LCRMP-4 of Dihydropyrimidinase-related protein 3 OS=Homo sapiens OX=9606 GN=DPYSL3	0.00640627	0.0200398	0.216374	4.66865
sp|Q6UX65|DRAM2_HUMAN	DRAM2	DNA damage-regulated autophagy modulator protein 2 OS=Homo sapiens OX=9606 GN=DRAM2 PE=1 SV=1	0.356931	1.27794	-0.161942	0.588949
sp|Q14919-2|NC2A_HUMAN	DRAP1	Isoform 2 of Dr1-associated corepressor OS=Homo sapiens OX=9606 GN=DRAP1	-0.0846314	0.32642	0.218844	2.00863
sp|Q9Y295|DRG1_HUMAN	DRG1	Developmentally-regulated GTP-binding protein 1 OS=Homo sapiens OX=9606 GN=DRG1 PE=1 SV=1	-0.0579596	0.236888	0.0475672	0.276818
sp|P55039|DRG2_HUMAN	DRG2	Developmentally-regulated GTP-binding protein 2 OS=Homo sapiens OX=9606 GN=DRG2 PE=1 SV=1	-0.0830531	0.320954	-0.0525479	0.25866
sp|Q9NRR4|RNC_HUMAN	DROSHA	Ribonuclease 3 OS=Homo sapiens OX=9606 GN=DROSHA PE=1 SV=2	0.00118167	0.00231657	-0.135328	1.21961
sp|Q02487|DSC2_HUMAN	DSC2	Desmocollin-2 OS=Homo sapiens OX=9606 GN=DSC2 PE=1 SV=1	-0.0569842	0.111285	-0.200774	0.9772
sp|Q9BVC3|DCC1_HUMAN	DSCC1	Sister chromatid cohesion protein DCC1 OS=Homo sapiens OX=9606 GN=DSCC1 PE=1 SV=2	0.0057967	0.00581904	-0.0490167	0.108539
sp|Q9UL01|DSE_HUMAN	DSE	Dermatan-sulfate epimerase OS=Homo sapiens OX=9606 GN=DSE PE=1 SV=1	-0.21	0.499948	0.449429	2.28607
sp|Q8IZU8|DSEL_HUMAN	DSEL	Dermatan-sulfate epimerase-like protein OS=Homo sapiens OX=9606 GN=DSEL PE=2 SV=2	-0.0649354	0.0503445	-0.187868	0.297381
sp|Q14126|DSG2_HUMAN	DSG2	Desmoglein-2 OS=Homo sapiens OX=9606 GN=DSG2 PE=1 SV=2	0.0463433	0.140238	-0.0463932	0.215756
sp|Q9H410|DSN1_HUMAN	DSN1	Kinetochore-associated protein DSN1 homolog OS=Homo sapiens OX=9606 GN=DSN1 PE=1 SV=2	-0.21101	0.642297	-0.0510652	0.130875
tr|F6QMI7|F6QMI7_HUMAN	DST	Dystonin OS=Homo sapiens OX=9606 GN=DST PE=1 SV=2	0.0209751	0.0608176	0.343008	4.1786
sp|Q03001-3|DYST_HUMAN	DST	Isoform 3 of Dystonin OS=Homo sapiens OX=9606 GN=DST	-0.0323495	0.0770729	0.432711	4.04124
sp|P60981|DEST_HUMAN	DSTN	Destrin OS=Homo sapiens OX=9606 GN=DSTN PE=1 SV=3	-0.0700987	0.0627161	0.848277	2.98485
sp|Q8TEA8|DTD1_HUMAN	DTD1	D-aminoacyl-tRNA deacylase 1 OS=Homo sapiens OX=9606 GN=DTD1 PE=1 SV=2	-0.0553554	0.123755	-0.0166155	0.044657
sp|Q96FN9|DTD2_HUMAN	DTD2	D-aminoacyl-tRNA deacylase 2 OS=Homo sapiens OX=9606 GN=DTD2 PE=1 SV=1	0.224994	0.395119	-0.350542	1.14067
sp|Q9NZJ0|DTL_HUMAN	DTL	Denticleless protein homolog OS=Homo sapiens OX=9606 GN=DTL PE=1 SV=3	-0.051278	0.117871	-0.284186	2.01491
sp|Q9Y4J8|DTNA_HUMAN	DTNA	Dystrobrevin alpha OS=Homo sapiens OX=9606 GN=DTNA PE=1 SV=2	0.193102	1.00268	-0.270709	2.57939
sp|O60941|DTNB_HUMAN	DTNB	Dystrobrevin beta OS=Homo sapiens OX=9606 GN=DTNB PE=1 SV=1	0.0215483	0.018307	-0.0273474	0.0390632
sp|Q96EV8|DTBP1_HUMAN	DTNBP1	Dysbindin OS=Homo sapiens OX=9606 GN=DTNBP1 PE=1 SV=1	-0.0336573	0.0515629	-0.0253321	0.0576791
sp|Q8NBA8|DTWD2_HUMAN	DTWD2	DTW domain-containing protein 2 OS=Homo sapiens OX=9606 GN=DTWD2 PE=1 SV=1	-0.0365256	0.0731904	-0.0194432	0.0528437
sp|Q8TDB6|DTX3L_HUMAN	DTX3L	E3 ubiquitin-protein ligase DTX3L OS=Homo sapiens OX=9606 GN=DTX3L PE=1 SV=1	-0.254626	1.13316	1.06699	13.7625
sp|P23919|KTHY_HUMAN	DTYMK	Thymidylate kinase OS=Homo sapiens OX=9606 GN=DTYMK PE=1 SV=4	0.042147	0.117871	-0.038477	0.157469
sp|Q6P1R4|DUS1L_HUMAN	DUS1L	tRNA-dihydrouridine(16/17) synthase [NAD(P)(+)]-like OS=Homo sapiens OX=9606 GN=DUS1L PE=1 SV=1	0.145817	0.455005	0.140533	0.647116
sp|Q9NX74|DUS2L_HUMAN	DUS2	tRNA-dihydrouridine(20) synthase [NAD(P)+]-like OS=Homo sapiens OX=9606 GN=DUS2 PE=1 SV=1	0.220838	1.0116	-0.321209	2.79436
sp|Q96G46|DUS3L_HUMAN	DUS3L	tRNA-dihydrouridine(47) synthase [NAD(P)(+)]-like OS=Homo sapiens OX=9606 GN=DUS3L PE=1 SV=2	0.0417184	0.256079	-0.153611	3.18001
sp|O95620|DUS4L_HUMAN	DUS4L	tRNA-dihydrouridine(20a/20b) synthase [NAD(P)+]-like OS=Homo sapiens OX=9606 GN=DUS4L PE=2 SV=2	0.0427495	0.082997	-0.062485	0.205914
sp|P28562|DUS1_HUMAN	DUSP1	Dual specificity protein phosphatase 1 OS=Homo sapiens OX=9606 GN=DUSP1 PE=1 SV=3	-0.284526	0.951733	0.40931	2.36124
sp|O75319|DUS11_HUMAN	DUSP11	RNA/RNP complex-1-interacting phosphatase OS=Homo sapiens OX=9606 GN=DUSP11 PE=1 SV=2	-0.052336	0.11908	0.327351	2.96554
sp|Q9UNI6|DUS12_HUMAN	DUSP12	Dual specificity protein phosphatase 12 OS=Homo sapiens OX=9606 GN=DUSP12 PE=1 SV=1	0.0378305	0.195377	-0.236116	5.84944
sp|Q8WTR2|DUS19_HUMAN	DUSP19	Dual specificity protein phosphatase 19 OS=Homo sapiens OX=9606 GN=DUSP19 PE=1 SV=1	0.058099	0.0751364	-0.407796	1.69323
sp|Q9NRW4-2|DUS22_HUMAN	DUSP22	Isoform 2 of Dual specificity protein phosphatase 22 OS=Homo sapiens OX=9606 GN=DUSP22	0.00348782	0.00352723	-0.527744	3.02498
sp|Q9BVJ7|DUS23_HUMAN	DUSP23	Dual specificity protein phosphatase 23 OS=Homo sapiens OX=9606 GN=DUSP23 PE=1 SV=1	-0.100629	0.220415	0.306963	1.71756
sp|P51452|DUS3_HUMAN	DUSP3	Dual specificity protein phosphatase 3 OS=Homo sapiens OX=9606 GN=DUSP3 PE=1 SV=1	-0.0157544	0.0269502	0.123747	0.559289
sp|Q99956|DUS9_HUMAN	DUSP9	Dual specificity protein phosphatase 9 OS=Homo sapiens OX=9606 GN=DUSP9 PE=1 SV=1	0.00788466	0.0070001	-0.489628	2.07284
sp|P33316|DUT_HUMAN	DUT	Deoxyuridine 5'-triphosphate nucleotidohydrolase, mitochondrial OS=Homo sapiens OX=9606 GN=DUT PE=1 SV=4	0.0184415	0.0269848	0.118797	0.436579
sp|O14640|DVL1_HUMAN	DVL1	Segment polarity protein dishevelled homolog DVL-1 OS=Homo sapiens OX=9606 GN=DVL1 PE=1 SV=2	-0.282058	1.86582	0.219368	1.72582
sp|O14641|DVL2_HUMAN	DVL2	Segment polarity protein dishevelled homolog DVL-2 OS=Homo sapiens OX=9606 GN=DVL2 PE=1 SV=1	-0.0964857	0.258956	0.00853058	0.0213759
sp|Q92997|DVL3_HUMAN	DVL3	Segment polarity protein dishevelled homolog DVL-3 OS=Homo sapiens OX=9606 GN=DVL3 PE=1 SV=2	-0.166434	0.492165	-0.132543	0.532431
sp|Q7RTS9|DYM_HUMAN	DYM	Dymeclin OS=Homo sapiens OX=9606 GN=DYM PE=1 SV=1	0.152165	0.319881	-0.184082	0.642511
sp|Q14204|DYHC1_HUMAN	DYNC1H1	Cytoplasmic dynein 1 heavy chain 1 OS=Homo sapiens OX=9606 GN=DYNC1H1 PE=1 SV=5	-0.0798144	1.09377	0.0369862	0.463944
sp|Q13409|DC1I2_HUMAN	DYNC1I2	Cytoplasmic dynein 1 intermediate chain 2 OS=Homo sapiens OX=9606 GN=DYNC1I2 PE=1 SV=3	-0.0599407	0.224484	0.0755603	0.48292
sp|Q9Y6G9|DC1L1_HUMAN	DYNC1LI1	Cytoplasmic dynein 1 light intermediate chain 1 OS=Homo sapiens OX=9606 GN=DYNC1LI1 PE=1 SV=3	-0.145591	0.744192	0.051727	0.252514
sp|O43237|DC1L2_HUMAN	DYNC1LI2	Cytoplasmic dynein 1 light intermediate chain 2 OS=Homo sapiens OX=9606 GN=DYNC1LI2 PE=1 SV=1	0.0467253	0.12274	0.00767862	0.0224629
sp|Q8NCM8-2|DYHC2_HUMAN	DYNC2H1	Isoform 2 of Cytoplasmic dynein 2 heavy chain 1 OS=Homo sapiens OX=9606 GN=DYNC2H1	-0.0370241	0.207179	0.145007	2.3071
sp|Q8TCX1-2|DC2L1_HUMAN	DYNC2LI1	Isoform 2 of Cytoplasmic dynein 2 light intermediate chain 1 OS=Homo sapiens OX=9606 GN=DYNC2LI1	-0.021031	0.0280017	-0.0828066	0.229172
sp|P63167|DYL1_HUMAN	DYNLL1	Dynein light chain 1, cytoplasmic OS=Homo sapiens OX=9606 GN=DYNLL1 PE=1 SV=1	0.00551576	0.00262796	0.33708	0.593159
sp|Q9NP97|DLRB1_HUMAN	DYNLRB1	Dynein light chain roadblock-type 1 OS=Homo sapiens OX=9606 GN=DYNLRB1 PE=1 SV=3	0.0106828	0.00630386	-0.124764	0.181521
sp|P63172|DYLT1_HUMAN	DYNLT1	Dynein light chain Tctex-type 1 OS=Homo sapiens OX=9606 GN=DYNLT1 PE=1 SV=1	0.301294	0.555898	-0.00236138	0.00280839
sp|Q13627|DYR1A_HUMAN	DYRK1A	Dual specificity tyrosine-phosphorylation-regulated kinase 1A OS=Homo sapiens OX=9606 GN=DYRK1A PE=1 SV=2	-0.065801	0.450273	0.0589928	0.574832
sp|O00716|E2F3_HUMAN	E2F3	Transcription factor E2F3 OS=Homo sapiens OX=9606 GN=E2F3 PE=1 SV=1	-0.199445	0.890857	-0.00068572	0.0015887
sp|Q16254|E2F4_HUMAN	E2F4	Transcription factor E2F4 OS=Homo sapiens OX=9606 GN=E2F4 PE=1 SV=2	0.0805894	0.288555	-0.0106732	0.0361476
sp|O75461|E2F6_HUMAN	E2F6	Transcription factor E2F6 OS=Homo sapiens OX=9606 GN=E2F6 PE=1 SV=1	0.0163452	0.014659	-0.255586	0.763879
sp|Q96JC9|EAF1_HUMAN	EAF1	ELL-associated factor 1 OS=Homo sapiens OX=9606 GN=EAF1 PE=1 SV=1	-0.0529462	0.0825757	0.0603808	0.148385
sp|Q56P03|EAPP_HUMAN	EAPP	E2F-associated phosphoprotein OS=Homo sapiens OX=9606 GN=EAPP PE=1 SV=4	0.0287905	0.0606998	-0.196594	1.30057
sp|Q5JPH6|SYEM_HUMAN	EARS2	Probable glutamate--tRNA ligase, mitochondrial OS=Homo sapiens OX=9606 GN=EARS2 PE=1 SV=2	0.138311	0.837152	-0.179514	1.81432
sp|Q99848|EBP2_HUMAN	EBNA1BP2	Probable rRNA-processing protein EBP2 OS=Homo sapiens OX=9606 GN=EBNA1BP2 PE=1 SV=2	0.0735866	0.203788	0.164827	0.999791
sp|Q15125|EBP_HUMAN	EBP	3-beta-hydroxysteroid-Delta(8),Delta(7)-isomerase OS=Homo sapiens OX=9606 GN=EBP PE=1 SV=3	-0.165635	0.37525	0.115838	0.341172
sp|O95905-3|ECD_HUMAN	ECD	Isoform 3 of Protein ecdysoneless homolog OS=Homo sapiens OX=9606 GN=ECD	-0.0133244	0.0205259	0.294529	1.86794
sp|P42892|ECE1_HUMAN	ECE1	Endothelin-converting enzyme 1 OS=Homo sapiens OX=9606 GN=ECE1 PE=1 SV=2	-0.0805617	0.754998	0.326729	12.7301
sp|Q13011|ECH1_HUMAN	ECH1	Delta(3,5)-Delta(2,4)-dienoyl-CoA isomerase, mitochondrial OS=Homo sapiens OX=9606 GN=ECH1 PE=1 SV=2	0.11896	1.04738	0.308181	7.97843
sp|Q9NTX5|ECHD1_HUMAN	ECHDC1	Ethylmalonyl-CoA decarboxylase OS=Homo sapiens OX=9606 GN=ECHDC1 PE=1 SV=2	0.00289522	0.00624364	0.117376	1.11944
sp|P30084|ECHM_HUMAN	ECHS1	Enoyl-CoA hydratase, mitochondrial OS=Homo sapiens OX=9606 GN=ECHS1 PE=1 SV=4	-0.0113505	0.0305662	0.0368158	0.19289
sp|P42126|ECI1_HUMAN	ECI1	Enoyl-CoA delta isomerase 1, mitochondrial OS=Homo sapiens OX=9606 GN=ECI1 PE=1 SV=1	0.0740523	0.161485	-0.189363	0.948161
sp|O75521|ECI2_HUMAN	ECI2	Enoyl-CoA delta isomerase 2, mitochondrial OS=Homo sapiens OX=9606 GN=ECI2 PE=1 SV=4	0.0177156	0.0491684	0.181059	2.0998
sp|Q5VYK3|ECM29_HUMAN	ECPAS	Proteasome adapter and scaffold protein ECM29 OS=Homo sapiens OX=9606 GN=ECPAS PE=1 SV=2	0.0472478	0.267379	-0.0932408	1.19004
sp|Q9BQ95|ECSIT_HUMAN	ECSIT	Evolutionarily conserved signaling intermediate in Toll pathway, mitochondrial OS=Homo sapiens OX=9606 GN=ECSIT PE=1 SV=1	0.195213	0.877069	-0.192002	1.27248
sp|Q9H8V3-3|ECT2_HUMAN	ECT2	Isoform 3 of Protein ECT2 OS=Homo sapiens OX=9606 GN=ECT2	-0.14494	0.66448	-0.237153	2.26552
sp|Q96F86|EDC3_HUMAN	EDC3	Enhancer of mRNA-decapping protein 3 OS=Homo sapiens OX=9606 GN=EDC3 PE=1 SV=1	0.025539	0.11776	-0.0358057	0.277173
sp|Q6P2E9|EDC4_HUMAN	EDC4	Enhancer of mRNA-decapping protein 4 OS=Homo sapiens OX=9606 GN=EDC4 PE=1 SV=1	-0.0575657	0.431541	-0.0136869	0.0912322
sp|Q92611|EDEM1_HUMAN	EDEM1	ER degradation-enhancing alpha-mannosidase-like protein 1 OS=Homo sapiens OX=9606 GN=EDEM1 PE=1 SV=1	0.127141	0.251824	-0.135992	0.424484
sp|Q9BV94|EDEM2_HUMAN	EDEM2	ER degradation-enhancing alpha-mannosidase-like protein 2 OS=Homo sapiens OX=9606 GN=EDEM2 PE=1 SV=2	0.156281	0.325784	-0.0749418	0.182663
sp|Q9BZQ6|EDEM3_HUMAN	EDEM3	ER degradation-enhancing alpha-mannosidase-like protein 3 OS=Homo sapiens OX=9606 GN=EDEM3 PE=1 SV=2	-0.0623499	0.197736	-0.0605435	0.290278
sp|O60869|EDF1_HUMAN	EDF1	Endothelial differentiation-related factor 1 OS=Homo sapiens OX=9606 GN=EDF1 PE=1 SV=1	0.00528169	0.0106017	-0.14535	1.31226
sp|O43854|EDIL3_HUMAN	EDIL3	EGF-like repeat and discoidin I-like domain-containing protein 3 OS=Homo sapiens OX=9606 GN=EDIL3 PE=1 SV=1	-0.783563	5.2979	0.547383	4.46838
sp|Q3B7T1|EDRF1_HUMAN	EDRF1	Erythroid differentiation-related factor 1 OS=Homo sapiens OX=9606 GN=EDRF1 PE=1 SV=1	0.0386334	0.184482	0.104988	1.30558
sp|Q15075|EEA1_HUMAN	EEA1	Early endosome antigen 1 OS=Homo sapiens OX=9606 GN=EEA1 PE=1 SV=2	0.150721	1.66361	-0.38514	6.72999
tr|A0A5F9ZI63|A0A5F9ZI63_HUMAN	EED	Polycomb protein EED OS=Homo sapiens OX=9606 GN=EED PE=4 SV=1	-0.00192194	0.00375452	0.0159378	0.0664919
sp|P68104|EF1A1_HUMAN	EEF1A1	Elongation factor 1-alpha 1 OS=Homo sapiens OX=9606 GN=EEF1A1 PE=1 SV=1	-0.226232	2.18815	0.0763385	0.632112
sp|Q05639|EF1A2_HUMAN	EEF1A2	Elongation factor 1-alpha 2 OS=Homo sapiens OX=9606 GN=EEF1A2 PE=1 SV=1	-0.0664762	0.570707	0.0447761	0.466221
tr|A0A494BZY7|A0A494BZY7_HUMAN	EEF1AKMT2	EEF1A lysine methyltransferase 2 OS=Homo sapiens OX=9606 GN=EEF1AKMT2 PE=1 SV=1	0.0544486	0.166316	-0.354476	4.32895
sp|P0DPD7|EFMT4_HUMAN	EEF1AKMT4	EEF1A lysine methyltransferase 4 OS=Homo sapiens OX=9606 GN=EEF1AKMT4 PE=1 SV=1	0.0463139	0.136231	-0.468009	7.68104
sp|Q8N6R0|EFNMT_HUMAN	EEF1AKNMT	eEF1A lysine and N-terminal methyltransferase OS=Homo sapiens OX=9606 GN=EEF1AKNMT PE=1 SV=1	0.480387	1.05642	-0.170471	0.341279
sp|P24534|EF1B_HUMAN	EEF1B2	Elongation factor 1-beta OS=Homo sapiens OX=9606 GN=EEF1B2 PE=1 SV=3	-0.000371476	0.000945493	0.0246445	0.0983597
sp|P29692-2|EF1D_HUMAN	EEF1D	Isoform 2 of Elongation factor 1-delta OS=Homo sapiens OX=9606 GN=EEF1D	-0.0699747	0.187302	-0.026007	0.0798128
sp|O43324|MCA3_HUMAN	EEF1E1	Eukaryotic translation elongation factor 1 epsilon-1 OS=Homo sapiens OX=9606 GN=EEF1E1 PE=1 SV=1	0.0117935	0.018307	-0.306149	2.05448
sp|P26641-2|EF1G_HUMAN	EEF1G	Isoform 2 of Elongation factor 1-gamma OS=Homo sapiens OX=9606 GN=EEF1G	0.259308	0.744192	0.0195936	0.0398721
sp|P13639|EF2_HUMAN	EEF2	Elongation factor 2 OS=Homo sapiens OX=9606 GN=EEF2 PE=1 SV=4	0.00382058	0.0127144	0.00916268	0.060056
sp|O00418|EF2K_HUMAN	EEF2K	Eukaryotic elongation factor 2 kinase OS=Homo sapiens OX=9606 GN=EEF2K PE=1 SV=2	0.20366	1.9522	-0.742462	9.64961
sp|P57772|SELB_HUMAN	EEFSEC	Selenocysteine-specific elongation factor OS=Homo sapiens OX=9606 GN=EEFSEC PE=1 SV=4	-0.108711	0.325441	0.300966	2.58504
sp|O75071|EFC14_HUMAN	EFCAB14	EF-hand calcium-binding domain-containing protein 14 OS=Homo sapiens OX=9606 GN=EFCAB14 PE=1 SV=1	0.10403	0.243665	-0.0951721	0.329737
sp|Q12805|FBLN3_HUMAN	EFEMP1	EGF-containing fibulin-like extracellular matrix protein 1 OS=Homo sapiens OX=9606 GN=EFEMP1 PE=1 SV=2	-0.0701982	0.136506	1.38271	13.2736
sp|Q96C19|EFHD2_HUMAN	EFHD2	EF-hand domain-containing protein D2 OS=Homo sapiens OX=9606 GN=EFHD2 PE=1 SV=1	-0.0330341	0.116429	-0.13972	1.34443
sp|Q7Z2Z2|EFL1_HUMAN	EFL1	Elongation factor-like GTPase 1 OS=Homo sapiens OX=9606 GN=EFL1 PE=1 SV=2	-0.0909558	0.656606	0.293012	4.70497
sp|P20827|EFNA1_HUMAN	EFNA1	Ephrin-A1 OS=Homo sapiens OX=9606 GN=EFNA1 PE=1 SV=2	-0.0553316	0.0903901	-0.931386	5.93661
sp|P52803|EFNA5_HUMAN	EFNA5	Ephrin-A5 OS=Homo sapiens OX=9606 GN=EFNA5 PE=1 SV=1	-0.182781	0.310281	-0.0450338	0.0771054
sp|P98172|EFNB1_HUMAN	EFNB1	Ephrin-B1 OS=Homo sapiens OX=9606 GN=EFNB1 PE=1 SV=1	-0.081958	0.0821114	0.345102	0.897453
tr|A0A1B0GUZ7|A0A1B0GUZ7_HUMAN	EFR3A	Protein EFR3 homolog A OS=Homo sapiens OX=9606 GN=EFR3A PE=1 SV=1	-0.228498	2.18815	0.320405	4.48386
sp|Q15029|U5S1_HUMAN	EFTUD2	116 kDa U5 small nuclear ribonucleoprotein component OS=Homo sapiens OX=9606 GN=EFTUD2 PE=1 SV=1	0.0336376	0.164499	-0.00287801	0.0138277
sp|P00533|EGFR_HUMAN	EGFR	Epidermal growth factor receptor OS=Homo sapiens OX=9606 GN=EGFR PE=1 SV=2	-0.0967547	0.578854	0.346789	4.84493
sp|Q9GZT9|EGLN1_HUMAN	EGLN1	Egl nine homolog 1 OS=Homo sapiens OX=9606 GN=EGLN1 PE=1 SV=1	0.0132216	0.0347606	0.0973841	0.715694
sp|Q8NDI1-2|EHBP1_HUMAN	EHBP1	Isoform 2 of EH domain-binding protein 1 OS=Homo sapiens OX=9606 GN=EHBP1	-0.130001	0.734848	0.0541351	0.290166
sp|Q8N3D4|EH1L1_HUMAN	EHBP1L1	EH domain-binding protein 1-like protein 1 OS=Homo sapiens OX=9606 GN=EHBP1L1 PE=1 SV=2	-0.00859881	0.0198906	0.0297956	0.13634
sp|Q9H4M9|EHD1_HUMAN	EHD1	EH domain-containing protein 1 OS=Homo sapiens OX=9606 GN=EHD1 PE=1 SV=2	-0.274173	8.19913	0.563305	27.1106
sp|Q9NZN4|EHD2_HUMAN	EHD2	EH domain-containing protein 2 OS=Homo sapiens OX=9606 GN=EHD2 PE=1 SV=2	-0.359105	8.37432	0.268741	5.99594
sp|Q9H223|EHD4_HUMAN	EHD4	EH domain-containing protein 4 OS=Homo sapiens OX=9606 GN=EHD4 PE=1 SV=1	-0.158289	1.39906	0.0541564	0.422869
sp|Q9H9B1|EHMT1_HUMAN	EHMT1	Histone-lysine N-methyltransferase EHMT1 OS=Homo sapiens OX=9606 GN=EHMT1 PE=1 SV=4	-0.0055249	0.00624364	-0.425613	2.57939
sp|Q96KQ7|EHMT2_HUMAN	EHMT2	Histone-lysine N-methyltransferase EHMT2 OS=Homo sapiens OX=9606 GN=EHMT2 PE=1 SV=3	0.0525468	0.081841	-0.181295	0.688292
sp|P41567|EIF1_HUMAN	EIF1	Eukaryotic translation initiation factor 1 OS=Homo sapiens OX=9606 GN=EIF1 PE=1 SV=1	-0.0379871	0.0372114	0.264303	0.729856
sp|Q8N9N8|EIF1A_HUMAN	EIF1AD	Probable RNA-binding protein EIF1AD OS=Homo sapiens OX=9606 GN=EIF1AD PE=1 SV=1	-0.150433	0.742678	0.449121	6.37528
sp|O14602|IF1AY_HUMAN	EIF1AY	Eukaryotic translation initiation factor 1A, Y-chromosomal OS=Homo sapiens OX=9606 GN=EIF1AY PE=1 SV=4	0.130639	0.235854	-0.0386087	0.0754298
sp|Q9BY44|EIF2A_HUMAN	EIF2A	Eukaryotic translation initiation factor 2A OS=Homo sapiens OX=9606 GN=EIF2A PE=1 SV=3	0.0094646	0.0374371	0.0270089	0.208253
sp|P19525|E2AK2_HUMAN	EIF2AK2	Interferon-induced, double-stranded RNA-activated protein kinase OS=Homo sapiens OX=9606 GN=EIF2AK2 PE=1 SV=2	0.210833	0.721964	2.49867e-05	6.52691e-05
sp|Q9NZJ5|E2AK3_HUMAN	EIF2AK3	Eukaryotic translation initiation factor 2-alpha kinase 3 OS=Homo sapiens OX=9606 GN=EIF2AK3 PE=1 SV=3	-0.0477423	0.0738802	0.273455	1.23804
sp|Q9P2K8|E2AK4_HUMAN	EIF2AK4	eIF-2-alpha kinase GCN2 OS=Homo sapiens OX=9606 GN=EIF2AK4 PE=1 SV=3	-0.000663437	0.00153767	0.188957	2.77433
sp|Q14232|EI2BA_HUMAN	EIF2B1	Translation initiation factor eIF-2B subunit alpha OS=Homo sapiens OX=9606 GN=EIF2B1 PE=1 SV=1	0.282351	0.669323	-0.356763	1.41382
sp|P49770|EI2BB_HUMAN	EIF2B2	Translation initiation factor eIF-2B subunit beta OS=Homo sapiens OX=9606 GN=EIF2B2 PE=1 SV=3	0.103696	0.53161	-0.0867382	0.619092
sp|Q9NR50|EI2BG_HUMAN	EIF2B3	Translation initiation factor eIF-2B subunit gamma OS=Homo sapiens OX=9606 GN=EIF2B3 PE=1 SV=1	0.081722	0.264448	-0.122951	0.747588
sp|Q9UI10-2|EI2BD_HUMAN	EIF2B4	Isoform 2 of Translation initiation factor eIF-2B subunit delta OS=Homo sapiens OX=9606 GN=EIF2B4	-0.115182	0.699313	-0.186868	2.38261
sp|Q13144|EI2BE_HUMAN	EIF2B5	Translation initiation factor eIF-2B subunit epsilon OS=Homo sapiens OX=9606 GN=EIF2B5 PE=1 SV=3	-0.0376459	0.126697	-0.440622	8.73555
sp|P41214|EIF2D_HUMAN	EIF2D	Eukaryotic translation initiation factor 2D OS=Homo sapiens OX=9606 GN=EIF2D PE=1 SV=3	0.037176	0.22488	-0.0904613	1.37924
sp|P05198|IF2A_HUMAN	EIF2S1	Eukaryotic translation initiation factor 2 subunit 1 OS=Homo sapiens OX=9606 GN=EIF2S1 PE=1 SV=3	-0.108756	0.651226	-0.0897314	0.732626
sp|P20042|IF2B_HUMAN	EIF2S2	Eukaryotic translation initiation factor 2 subunit 2 OS=Homo sapiens OX=9606 GN=EIF2S2 PE=1 SV=2	0.100878	0.222503	-0.166184	0.718789
sp|P41091|IF2G_HUMAN	EIF2S3	Eukaryotic translation initiation factor 2 subunit 3 OS=Homo sapiens OX=9606 GN=EIF2S3 PE=1 SV=3	-0.0428769	0.19158	0.0022246	0.00867128
sp|Q14152|EIF3A_HUMAN	EIF3A	Eukaryotic translation initiation factor 3 subunit A OS=Homo sapiens OX=9606 GN=EIF3A PE=1 SV=1	-0.0162897	0.0829756	-0.111392	2.24989
sp|P55884-2|EIF3B_HUMAN	EIF3B	Isoform 2 of Eukaryotic translation initiation factor 3 subunit B OS=Homo sapiens OX=9606 GN=EIF3B	-0.0267326	0.172588	-0.227745	9.29675
sp|B5ME19|EIFCL_HUMAN	EIF3CL	Eukaryotic translation initiation factor 3 subunit C-like protein OS=Homo sapiens OX=9606 GN=EIF3CL PE=1 SV=1	-0.0376336	0.137767	-0.0906914	0.713627
sp|O15371|EIF3D_HUMAN	EIF3D	Eukaryotic translation initiation factor 3 subunit D OS=Homo sapiens OX=9606 GN=EIF3D PE=1 SV=1	-0.145216	0.6452	-0.112696	0.667292
sp|P60228|EIF3E_HUMAN	EIF3E	Eukaryotic translation initiation factor 3 subunit E OS=Homo sapiens OX=9606 GN=EIF3E PE=1 SV=1	-0.105189	0.557275	-0.123499	1.09132
sp|O00303|EIF3F_HUMAN	EIF3F	Eukaryotic translation initiation factor 3 subunit F OS=Homo sapiens OX=9606 GN=EIF3F PE=1 SV=1	0.0238026	0.0877908	-0.207975	3.66132
sp|O75821|EIF3G_HUMAN	EIF3G	Eukaryotic translation initiation factor 3 subunit G OS=Homo sapiens OX=9606 GN=EIF3G PE=1 SV=2	0.29416	0.443716	0.0538507	0.0718492
tr|K7ER90|K7ER90_HUMAN	EIF3G	Eukaryotic translation initiation factor 3 subunit G (Fragment) OS=Homo sapiens OX=9606 GN=EIF3G PE=1 SV=1	-0.985973	0.814961	0.123263	0.0734998
sp|O15372|EIF3H_HUMAN	EIF3H	Eukaryotic translation initiation factor 3 subunit H OS=Homo sapiens OX=9606 GN=EIF3H PE=1 SV=1	0.000645323	0.00147331	-0.201813	2.62913
sp|Q13347|EIF3I_HUMAN	EIF3I	Eukaryotic translation initiation factor 3 subunit I OS=Homo sapiens OX=9606 GN=EIF3I PE=1 SV=1	-0.00468124	0.0152098	0.0155224	0.0983796
sp|O75822|EIF3J_HUMAN	EIF3J	Eukaryotic translation initiation factor 3 subunit J OS=Homo sapiens OX=9606 GN=EIF3J PE=1 SV=2	-0.0230232	0.0834838	-0.103637	1.09132
sp|Q9UBQ5|EIF3K_HUMAN	EIF3K	Eukaryotic translation initiation factor 3 subunit K OS=Homo sapiens OX=9606 GN=EIF3K PE=1 SV=1	0.0571197	0.0774099	0.0035901	0.00571557
sp|Q9Y262|EIF3L_HUMAN	EIF3L	Eukaryotic translation initiation factor 3 subunit L OS=Homo sapiens OX=9606 GN=EIF3L PE=1 SV=1	-0.0492504	0.287658	-0.109558	1.42128
sp|Q7L2H7|EIF3M_HUMAN	EIF3M	Eukaryotic translation initiation factor 3 subunit M OS=Homo sapiens OX=9606 GN=EIF3M PE=1 SV=1	0.055549	0.150839	-0.22612	1.7423
sp|P60842|IF4A1_HUMAN	EIF4A1	Eukaryotic initiation factor 4A-I OS=Homo sapiens OX=9606 GN=EIF4A1 PE=1 SV=1	-0.108466	0.430659	-0.0341754	0.135714
sp|Q14240-2|IF4A2_HUMAN	EIF4A2	Isoform 2 of Eukaryotic initiation factor 4A-II OS=Homo sapiens OX=9606 GN=EIF4A2	-0.12734	0.370158	-0.0340933	0.0973064
sp|P38919|IF4A3_HUMAN	EIF4A3	Eukaryotic initiation factor 4A-III OS=Homo sapiens OX=9606 GN=EIF4A3 PE=1 SV=4	0.0895207	0.392507	-0.180747	1.66718
sp|P23588|IF4B_HUMAN	EIF4B	Eukaryotic translation initiation factor 4B OS=Homo sapiens OX=9606 GN=EIF4B PE=1 SV=2	0.322586	1.9113	-0.312407	2.55025
sp|P06730-2|IF4E_HUMAN	EIF4E	Isoform 2 of Eukaryotic translation initiation factor 4E OS=Homo sapiens OX=9606 GN=EIF4E	0.0677775	0.310857	-0.244089	2.98352
sp|O60573|IF4E2_HUMAN	EIF4E2	Eukaryotic translation initiation factor 4E type 2 OS=Homo sapiens OX=9606 GN=EIF4E2 PE=1 SV=1	-0.0667884	0.144017	-0.0254869	0.0677151
sp|Q9NRA8-3|4ET_HUMAN	EIF4ENIF1	Isoform 3 of Eukaryotic translation initiation factor 4E transporter OS=Homo sapiens OX=9606 GN=EIF4ENIF1	-0.0910768	0.837014	-0.0760347	0.919421
sp|Q04637-9|IF4G1_HUMAN	EIF4G1	Isoform 9 of Eukaryotic translation initiation factor 4 gamma 1 OS=Homo sapiens OX=9606 GN=EIF4G1	0.0741374	0.420739	-0.304422	7.10843
sp|P78344|IF4G2_HUMAN	EIF4G2	Eukaryotic translation initiation factor 4 gamma 2 OS=Homo sapiens OX=9606 GN=EIF4G2 PE=1 SV=1	-0.00977237	0.0444334	0.0139727	0.102563
tr|A0A0U1RQK7|A0A0U1RQK7_HUMAN	EIF4G3	Eukaryotic translation initiation factor 4 gamma 3 OS=Homo sapiens OX=9606 GN=EIF4G3 PE=1 SV=1	-0.0465397	0.294367	0.000237017	0.00117871
sp|Q15056-2|IF4H_HUMAN	EIF4H	Isoform Short of Eukaryotic translation initiation factor 4H OS=Homo sapiens OX=9606 GN=EIF4H	0.821827	0.660675	0.114534	0.0713957
sp|P55010|IF5_HUMAN	EIF5	Eukaryotic translation initiation factor 5 OS=Homo sapiens OX=9606 GN=EIF5 PE=1 SV=2	-0.074677	0.330171	0.390692	4.85246
sp|P63241-2|IF5A1_HUMAN	EIF5A	Isoform 2 of Eukaryotic translation initiation factor 5A-1 OS=Homo sapiens OX=9606 GN=EIF5A	0.0966753	0.195089	-0.0668246	0.182663
sp|O60841|IF2P_HUMAN	EIF5B	Eukaryotic translation initiation factor 5B OS=Homo sapiens OX=9606 GN=EIF5B PE=1 SV=4	-0.00760898	0.018307	0.0367286	0.189126
sp|P56537|IF6_HUMAN	EIF6	Eukaryotic translation initiation factor 6 OS=Homo sapiens OX=9606 GN=EIF6 PE=1 SV=1	0.111516	0.43903	-0.0842795	0.440113
sp|Q53HC9|EIPR1_HUMAN	EIPR1	EARP and GARP complex-interacting protein 1 OS=Homo sapiens OX=9606 GN=EIPR1 PE=1 SV=2	0.041434	0.0802047	-0.0439829	0.131628
sp|Q9BQ52|RNZ2_HUMAN	ELAC2	Zinc phosphodiesterase ELAC protein 2 OS=Homo sapiens OX=9606 GN=ELAC2 PE=1 SV=2	0.188812	1.05642	0.107347	0.671296
sp|Q15717-2|ELAV1_HUMAN	ELAVL1	Isoform 2 of ELAV-like protein 1 OS=Homo sapiens OX=9606 GN=ELAVL1	0.058354	0.0974917	0.0423528	0.0978747
sp|P32519|ELF1_HUMAN	ELF1	ETS-related transcription factor Elf-1 OS=Homo sapiens OX=9606 GN=ELF1 PE=1 SV=2	0.137009	0.522013	-0.0316307	0.107312
sp|Q15723|ELF2_HUMAN	ELF2	ETS-related transcription factor Elf-2 OS=Homo sapiens OX=9606 GN=ELF2 PE=1 SV=2	0.134742	0.53244	-0.12801	0.740682
sp|P55199|ELL_HUMAN	ELL	RNA polymerase II elongation factor ELL OS=Homo sapiens OX=9606 GN=ELL PE=1 SV=1	-0.0868167	0.335385	0.0304878	0.124205
sp|O00472|ELL2_HUMAN	ELL2	RNA polymerase II elongation factor ELL2 OS=Homo sapiens OX=9606 GN=ELL2 PE=1 SV=2	-0.018038	0.0335234	0.388638	3.90591
sp|Q96JJ3|ELMO2_HUMAN	ELMO2	Engulfment and cell motility protein 2 OS=Homo sapiens OX=9606 GN=ELMO2 PE=1 SV=2	-0.0138848	0.0484206	0.109118	1.19004
sp|Q8IZ81|ELMD2_HUMAN	ELMOD2	ELMO domain-containing protein 2 OS=Homo sapiens OX=9606 GN=ELMOD2 PE=1 SV=1	-0.168439	0.444224	-0.0293281	0.068115
sp|Q14241|ELOA1_HUMAN	ELOA	Elongin-A OS=Homo sapiens OX=9606 GN=ELOA PE=1 SV=2	-0.215534	0.609544	0.273404	1.30857
sp|Q15370|ELOB_HUMAN	ELOB	Elongin-B OS=Homo sapiens OX=9606 GN=ELOB PE=1 SV=1	0.0790545	0.149571	-0.229196	1.04073
sp|Q15369|ELOC_HUMAN	ELOC	Elongin-C OS=Homo sapiens OX=9606 GN=ELOC PE=1 SV=1	0.174774	0.345174	-0.0509942	0.102388
sp|Q9BW60|ELOV1_HUMAN	ELOVL1	Elongation of very long chain fatty acids protein 1 OS=Homo sapiens OX=9606 GN=ELOVL1 PE=1 SV=1	-0.251496	0.280365	0.716347	2.15879
sp|Q9NYP7-2|ELOV5_HUMAN	ELOVL5	Isoform 2 of Elongation of very long chain fatty acids protein 5 OS=Homo sapiens OX=9606 GN=ELOVL5	0.16065	0.123755	0.562663	1.09564
sp|A1L3X0|ELOV7_HUMAN	ELOVL7	Elongation of very long chain fatty acids protein 7 OS=Homo sapiens OX=9606 GN=ELOVL7 PE=1 SV=1	-0.362496	0.992736	-0.116234	0.283035
sp|O95163|ELP1_HUMAN	ELP1	Elongator complex protein 1 OS=Homo sapiens OX=9606 GN=ELP1 PE=1 SV=3	0.0352571	0.163653	-0.110293	1.29924
sp|Q6IA86-6|ELP2_HUMAN	ELP2	Isoform 6 of Elongator complex protein 2 OS=Homo sapiens OX=9606 GN=ELP2	-0.17166	0.511835	-0.00594914	0.0119639
sp|Q9H9T3|ELP3_HUMAN	ELP3	Elongator complex protein 3 OS=Homo sapiens OX=9606 GN=ELP3 PE=1 SV=2	0.106118	0.532711	-0.457549	9.18255
sp|Q8TE02-4|ELP5_HUMAN	ELP5	Isoform 4 of Elongator complex protein 5 OS=Homo sapiens OX=9606 GN=ELP5	-0.0999191	0.136504	-0.14206	0.332808
sp|Q0PNE2|ELP6_HUMAN	ELP6	Elongator complex protein 6 OS=Homo sapiens OX=9606 GN=ELP6 PE=1 SV=1	0.0973571	0.225429	-0.139914	0.594661
sp|Q8N766|EMC1_HUMAN	EMC1	ER membrane protein complex subunit 1 OS=Homo sapiens OX=9606 GN=EMC1 PE=1 SV=1	-0.0632992	0.233204	-0.126304	0.974255
sp|Q15006|EMC2_HUMAN	EMC2	ER membrane protein complex subunit 2 OS=Homo sapiens OX=9606 GN=EMC2 PE=1 SV=1	-0.0398082	0.0598035	-0.33519	1.96119
sp|Q9P0I2|EMC3_HUMAN	EMC3	ER membrane protein complex subunit 3 OS=Homo sapiens OX=9606 GN=EMC3 PE=1 SV=3	-0.130174	0.381521	-0.380626	2.71361
sp|Q5J8M3|EMC4_HUMAN	EMC4	ER membrane protein complex subunit 4 OS=Homo sapiens OX=9606 GN=EMC4 PE=1 SV=2	0.0200048	0.0243108	-0.146239	0.441782
sp|Q9BV81|EMC6_HUMAN	EMC6	ER membrane protein complex subunit 6 OS=Homo sapiens OX=9606 GN=EMC6 PE=1 SV=1	-0.349266	0.675701	-0.0315724	0.0446359
sp|Q9NPA0|EMC7_HUMAN	EMC7	ER membrane protein complex subunit 7 OS=Homo sapiens OX=9606 GN=EMC7 PE=1 SV=1	-0.0832488	0.140122	-0.122804	0.363373
sp|O43402|EMC8_HUMAN	EMC8	ER membrane protein complex subunit 8 OS=Homo sapiens OX=9606 GN=EMC8 PE=1 SV=1	-0.0161749	0.0269502	-0.301488	1.98078
sp|Q9Y3B6|EMC9_HUMAN	EMC9	ER membrane protein complex subunit 9 OS=Homo sapiens OX=9606 GN=EMC9 PE=1 SV=3	-0.132056	0.253163	0.0139662	0.0251282
sp|P50402|EMD_HUMAN	EMD	Emerin OS=Homo sapiens OX=9606 GN=EMD PE=1 SV=1	-0.18294	0.77868	0.0465714	0.159036
sp|Q96AY2-2|EME1_HUMAN	EME1	Isoform 2 of Crossover junction endonuclease EME1 OS=Homo sapiens OX=9606 GN=EME1	-0.129344	0.324779	0.0167776	0.0396449
sp|Q92979|NEP1_HUMAN	EMG1	Ribosomal RNA small subunit methyltransferase NEP1 OS=Homo sapiens OX=9606 GN=EMG1 PE=1 SV=4	0.0876251	0.433894	-0.366458	4.61558
sp|O00423-3|EMAL1_HUMAN	EML1	Isoform 3 of Echinoderm microtubule-associated protein-like 1 OS=Homo sapiens OX=9606 GN=EML1	-0.231951	0.842441	-0.561068	4.09132
sp|O95834-3|EMAL2_HUMAN	EML2	Isoform 3 of Echinoderm microtubule-associated protein-like 2 OS=Homo sapiens OX=9606 GN=EML2	-0.115194	0.6452	0.362179	6.44372
sp|Q32P44|EMAL3_HUMAN	EML3	Echinoderm microtubule-associated protein-like 3 OS=Homo sapiens OX=9606 GN=EML3 PE=1 SV=1	0.0279284	0.0669726	0.256382	2.2022
sp|Q9HC35|EMAL4_HUMAN	EML4	Echinoderm microtubule-associated protein-like 4 OS=Homo sapiens OX=9606 GN=EML4 PE=1 SV=3	0.137086	1.08111	-0.0112342	0.0510293
sp|Q05BV3-5|EMAL5_HUMAN	EML5	Isoform 5 of Echinoderm microtubule-associated protein-like 5 OS=Homo sapiens OX=9606 GN=EML5	-0.618144	0.71543	-0.203904	0.220028
sp|Q7Z589-7|EMSY_HUMAN	EMSY	Isoform 7 of BRCA2-interacting transcriptional repressor EMSY OS=Homo sapiens OX=9606 GN=EMSY	-0.0124025	0.0343949	0.0539042	0.321019
sp|Q8N8S7|ENAH_HUMAN	ENAH	Protein enabled homolog OS=Homo sapiens OX=9606 GN=ENAH PE=1 SV=2	-0.166837	3.39017	0.236255	7.78215
sp|O94919|ENDD1_HUMAN	ENDOD1	Endonuclease domain-containing 1 protein OS=Homo sapiens OX=9606 GN=ENDOD1 PE=1 SV=2	-0.128455	0.38074	0.567864	4.46724
sp|Q14249|NUCG_HUMAN	ENDOG	Endonuclease G, mitochondrial OS=Homo sapiens OX=9606 GN=ENDOG PE=1 SV=4	-0.081135	0.193472	-0.17292	0.875137
sp|P17813|EGLN_HUMAN	ENG	Endoglin OS=Homo sapiens OX=9606 GN=ENG PE=1 SV=2	-0.227879	0.31869	-0.107799	0.174739
sp|Q8NFI3|ENASE_HUMAN	ENGASE	Cytosolic endo-beta-N-acetylglucosaminidase OS=Homo sapiens OX=9606 GN=ENGASE PE=1 SV=1	0.102838	0.149571	0.148751	0.379444
sp|P06733|ENOA_HUMAN	ENO1	Alpha-enolase OS=Homo sapiens OX=9606 GN=ENO1 PE=1 SV=2	0.0689791	0.218072	-0.00525037	0.0154442
sp|P09104|ENOG_HUMAN	ENO2	Gamma-enolase OS=Homo sapiens OX=9606 GN=ENO2 PE=1 SV=3	-0.410841	2.13801	-0.0308438	0.0836625
sp|P13929|ENOB_HUMAN	ENO3	Beta-enolase OS=Homo sapiens OX=9606 GN=ENO3 PE=1 SV=5	0.0913445	0.751672	-0.0220627	0.144273
sp|Q9UHY7|ENOPH_HUMAN	ENOPH1	Enolase-phosphatase E1 OS=Homo sapiens OX=9606 GN=ENOPH1 PE=1 SV=1	-0.227011	0.751672	-0.0516417	0.138832
sp|Q7L5Y1|ENOF1_HUMAN	ENOSF1	Mitochondrial enolase superfamily member 1 OS=Homo sapiens OX=9606 GN=ENOSF1 PE=1 SV=1	0.120544	0.612191	0.0513723	0.258314
sp|P22413|ENPP1_HUMAN	ENPP1	Ectonucleotide pyrophosphatase/phosphodiesterase family member 1 OS=Homo sapiens OX=9606 GN=ENPP1 PE=1 SV=2	-0.150211	0.149571	-1.57396	5.51075
sp|O43768-4|ENSA_HUMAN	ENSA	Isoform 4 of Alpha-endosulfine OS=Homo sapiens OX=9606 GN=ENSA	-0.0494421	0.0667689	-0.827839	4.61851
sp|Q9Y227|ENTP4_HUMAN	ENTPD4	Ectonucleoside triphosphate diphosphohydrolase 4 OS=Homo sapiens OX=9606 GN=ENTPD4 PE=1 SV=1	-0.111344	0.18834	0.332058	1.39461
sp|O75356|ENTP5_HUMAN	ENTPD5	Ectonucleoside triphosphate diphosphohydrolase 5 OS=Homo sapiens OX=9606 GN=ENTPD5 PE=1 SV=1	0.125975	0.189676	-0.122242	0.277484
sp|Q9NQZ7|ENTP7_HUMAN	ENTPD7	Ectonucleoside triphosphate diphosphohydrolase 7 OS=Homo sapiens OX=9606 GN=ENTPD7 PE=2 SV=1	-0.188158	0.48677	0.63911	3.99458
sp|Q9NPA8|ENY2_HUMAN	ENY2	Transcription and mRNA export factor ENY2 OS=Homo sapiens OX=9606 GN=ENY2 PE=1 SV=1	0.185614	0.947523	-0.477645	6.3348
sp|Q09472|EP300_HUMAN	EP300	Histone acetyltransferase p300 OS=Homo sapiens OX=9606 GN=EP300 PE=1 SV=2	0.0888531	0.20725	-0.214684	1.23551
sp|Q96L91|EP400_HUMAN	EP400	E1A-binding protein p400 OS=Homo sapiens OX=9606 GN=EP400 PE=1 SV=4	0.0518288	0.230753	-0.117247	1.15918
sp|P11171|41_HUMAN	EPB41	Protein 4.1 OS=Homo sapiens OX=9606 GN=EPB41 PE=1 SV=4	0.109405	0.948462	-0.240662	5.57407
sp|Q9H4G0-2|E41L1_HUMAN	EPB41L1	Isoform 2 of Band 4.1-like protein 1 OS=Homo sapiens OX=9606 GN=EPB41L1	-0.0440837	0.08926	-0.0624011	0.212288
sp|O43491|E41L2_HUMAN	EPB41L2	Band 4.1-like protein 2 OS=Homo sapiens OX=9606 GN=EPB41L2 PE=1 SV=1	0.0266079	0.0921565	-0.106475	0.952672
sp|Q9Y2J2|E41L3_HUMAN	EPB41L3	Band 4.1-like protein 3 OS=Homo sapiens OX=9606 GN=EPB41L3 PE=1 SV=2	0.277391	1.05642	-0.0954491	0.32711
sp|Q9H329|E41LB_HUMAN	EPB41L4B	Band 4.1-like protein 4B OS=Homo sapiens OX=9606 GN=EPB41L4B PE=2 SV=2	-0.14145	0.207179	0.135316	0.298849
sp|Q9HCM4|E41L5_HUMAN	EPB41L5	Band 4.1-like protein 5 OS=Homo sapiens OX=9606 GN=EPB41L5 PE=1 SV=3	-0.335531	2.57864	0.733741	10.8486
sp|Q9H2F5|EPC1_HUMAN	EPC1	Enhancer of polycomb homolog 1 OS=Homo sapiens OX=9606 GN=EPC1 PE=1 SV=1	-0.0981107	0.271157	0.0273957	0.0796357
sp|Q9HCE0|EPG5_HUMAN	EPG5	Ectopic P granules protein 5 homolog OS=Homo sapiens OX=9606 GN=EPG5 PE=1 SV=2	-0.0930559	0.202451	0.222922	1.08951
sp|P29317|EPHA2_HUMAN	EPHA2	Ephrin type-A receptor 2 OS=Homo sapiens OX=9606 GN=EPHA2 PE=1 SV=2	-0.358394	2.18072	2.31052	14.1722
sp|P54756|EPHA5_HUMAN	EPHA5	Ephrin type-A receptor 5 OS=Homo sapiens OX=9606 GN=EPHA5 PE=1 SV=3	-0.515479	2.28384	-0.246933	1.11321
sp|Q15375|EPHA7_HUMAN	EPHA7	Ephrin type-A receptor 7 OS=Homo sapiens OX=9606 GN=EPHA7 PE=1 SV=3	0.132771	0.251278	-0.949022	5.49066
sp|P29323|EPHB2_HUMAN	EPHB2	Ephrin type-B receptor 2 OS=Homo sapiens OX=9606 GN=EPHB2 PE=1 SV=5	-0.50965	2.60672	1.46494	9.45778
sp|P54760|EPHB4_HUMAN	EPHB4	Ephrin type-B receptor 4 OS=Homo sapiens OX=9606 GN=EPHB4 PE=1 SV=2	-0.20606	2.43913	0.336879	7.04345
sp|Q7L775|EPMIP_HUMAN	EPM2AIP1	EPM2A-interacting protein 1 OS=Homo sapiens OX=9606 GN=EPM2AIP1 PE=1 SV=1	-0.136129	0.280568	0.381725	2.10881
sp|Q9Y6I3-1|EPN1_HUMAN	EPN1	Isoform 2 of Epsin-1 OS=Homo sapiens OX=9606 GN=EPN1	-0.143051	1.04738	0.148858	1.64095
sp|O95208|EPN2_HUMAN	EPN2	Epsin-2 OS=Homo sapiens OX=9606 GN=EPN2 PE=1 SV=3	-0.150672	0.429484	0.171272	0.772403
sp|P58107|EPIPL_HUMAN	EPPK1	Epiplakin OS=Homo sapiens OX=9606 GN=EPPK1 PE=1 SV=3	0.199564	6.05672	-0.510709	33.2335
sp|P07814|SYEP_HUMAN	EPRS	Bifunctional glutamate/proline--tRNA ligase OS=Homo sapiens OX=9606 GN=EPRS PE=1 SV=5	-0.0753594	0.37954	-0.214941	3.37643
sp|P42566|EPS15_HUMAN	EPS15	Epidermal growth factor receptor substrate 15 OS=Homo sapiens OX=9606 GN=EPS15 PE=1 SV=2	0.111988	0.738507	-0.194462	2.43327
sp|Q9UBC2-4|EP15R_HUMAN	EPS15L1	Isoform 4 of Epidermal growth factor receptor substrate 15-like 1 OS=Homo sapiens OX=9606 GN=EPS15L1	-0.0805974	0.137767	-0.204739	0.768331
sp|Q9UBC2-2|EP15R_HUMAN	EPS15L1	Isoform 2 of Epidermal growth factor receptor substrate 15-like 1 OS=Homo sapiens OX=9606 GN=EPS15L1	0.0165735	0.0526929	0.0372972	0.222273
sp|Q9H6S3-3|ES8L2_HUMAN	EPS8L2	Isoform 3 of Epidermal growth factor receptor kinase substrate 8-like protein 2 OS=Homo sapiens OX=9606 GN=EPS8L2	-0.220559	1.45029	0.320839	3.41729
[truncated: 5,463 more rows]

## Sheet: summed_input
Protein Id	Gene Symbol	Description	Group ID	Number of peptides	Collapsed	Parsimony	126_WT_1	127n_WT_2	127c_WT_3	128n_MTCH2-KO_1	128c_MTCH2-KO_2	129n_MTCH2-KO_3	129c_ARMC1-Resc_1	130n_ARMC1-Resc_2	130c_ARMC1-Resc_3	131n_DNAJC11-dep_1	131c_DNAJC11-dep_2	132n_DNAJC11-dep_3	132c_ARMC1-KO_1	133n_ARMC1-KO_2	133c_ARMC1-KO_3	134n_267A-Resc_1	134c_267A-Resc_2	135n_267A-Resc_3
sp|P01023|A2MG_HUMAN	A2M	A2MG_HUMAN Alpha-2-macroglobulin	374	1	C	UR	6.55647	14.6377	12.7429	11.8719	24.9911	21.462	18.7051	9.07891	36.7175	12.8124	12.2182	11.8655	12.7088	8.73865	9.71658	7.70861	12.083	12.723
sp|Q9NRG9|AAAS_HUMAN	AAAS	AAAS_HUMAN Aladin	5775	5	C	UR	320.792	308.909	368.746	346.186	354.276	404.028	371.626	346.475	332.273	352.832	349.203	366.881	308.954	310.904	303.765	330.6	309.425	316.844
sp|Q86V21|AACS_HUMAN	AACS	AACS_HUMAN Acetoacetyl-CoA synthetase	2438	5	C	UR	353.008	348.706	338.357	287.056	275.181	292.211	256.127	278.359	253.991	360.526	353.661	350.605	269.767	286.099	267.39	293.042	295.288	298.972
sp|Q8N5Z0-2|AADAT_HUMAN	AADAT	AADAT_HUMAN Isoform 2 of Kynurenine/alpha-aminoadipate aminotransferase, mitochondrial	1232	2	C	UR	49.7787	68.2255	46.4068	74.016	60.6852	55.3061	74.3353	82.5278	64.2683	61.2224	58.9065	60.2444	62.0496	62.6193	67.7671	84.3096	86.8831	87.362
sp|Q7RTV5|AAED1_HUMAN	AAED1	AAED1_HUMAN Thioredoxin-like protein AAED1	2878	2	C	UR	15.9375	7.4922	18.6968	15.3465	9.26677	16.7019	33.41	19.9857	14.5493	13.8534	13.2343	20.1563	13.5034	17.1158	16.0152	16.7781	14.843	20.7154
sp|Q6PD74|AAGAB_HUMAN	AAGAB	AAGAB_HUMAN Alpha- and gamma-adaptin-binding protein p34	5606	4	C	UR	249.602	263.528	239.529	269.098	262.548	232.776	237.799	261.57	232.509	251.013	228.058	236.58	252.35	238.202	262.677	278.456	260.438	268.697
sp|Q2M2I8|AAK1_HUMAN	AAK1	AAK1_HUMAN AP2-associated protein kinase 1	1336	4	C	UR	286.986	292.978	289.003	267.074	273.094	276.938	343.307	337.355	324.066	315.732	300.605	299.295	366.739	359.023	359.178	330.612	329.995	322.414
sp|Q9H7C9|AAMDC_HUMAN	AAMDC	AAMDC_HUMAN Mth938 domain-containing protein	5269	2	C	UR	57.5541	62.0363	55.3114	51.897	54.814	55.7495	58.8745	41.243	45.8244	52.2663	49.123	45.4624	58.2684	55.4807	56.0232	52.0912	51.7948	48.0618
sp|Q13685|AAMP_HUMAN	AAMP	AAMP_HUMAN Angio-associated migratory cell protein	3165	4	C	UR	395.881	379.664	413.409	363.457	337.891	364.339	420.923	398.854	372.298	365.968	363.657	385.106	368.716	352.564	410.203	396.559	394.114	394.067
sp|Q9Y312|AAR2_HUMAN	AAR2	AAR2_HUMAN Protein AAR2 homolog	4534	6	C	UR	417.547	358.472	438.576	380.381	339.877	403.573	429.49	442.147	402.007	374.118	352.589	423.777	367.098	381.241	412.228	399.119	384.67	407.235
sp|P49588|SYAC_HUMAN	AARS	SYAC_HUMAN Alanine--tRNA ligase, cytoplasmic	4173	25	C	UR	3048.97	3106.96	3013.2	3023.05	2997.21	2844.06	2391.23	2412.6	2404.56	3205.37	3271.89	3129.78	2336.93	2263.62	2421.44	2414.9	2568.64	2651.05
sp|Q5JTZ9|SYAM_HUMAN	AARS2	SYAM_HUMAN Alanine--tRNA ligase, mitochondrial	173	7	C	UR	294.731	305.378	267.523	241.745	244.835	260.675	259.382	284.486	277.356	223.463	234.938	236.074	261.364	238.905	250.905	279.343	269.337	254.826
sp|Q9BTE6-3|AASD1_HUMAN	AARSD1	AASD1_HUMAN Isoform 3 of Alanyl-tRNA editing protein Aarsd1	4874	7	C	UR	296.771	335.534	317.333	347.797	318.312	343.617	295.957	336.133	290.043	309.045	270.859	295.755	295.443	302.753	296.521	331.781	277.914	318.953
sp|Q9NRN7|ADPPT_HUMAN	AASDHPPT	ADPPT_HUMAN L-aminoadipate-semialdehyde dehydrogenase-phosphopantetheinyl transferase	982	11	C	UR	562.215	612.543	552.343	586.851	588.685	556.04	552.41	580.419	559.676	515.86	569.332	517.58	561.915	556.201	577.544	584.448	572.008	581.138
sp|Q9NY61|AATF_HUMAN	AATF	AATF_HUMAN Protein AATF	3646	4	C	UR	255.643	297.19	248.923	272.533	270.925	269.543	240.523	249.123	254.826	246.358	245.271	242.882	239.135	263.528	246.694	271.634	256.133	265.131
sp|Q86UK0|ABCAC_HUMAN	ABCA12	ABCAC_HUMAN ATP-binding cassette sub-family A member 12	5377	2	C	UR	365.467	338.234	378.104	362.069	307.726	381.69	392.469	371.914	400.823	383.92	369.523	398.528	318.319	421.928	382.671	356.031	352.492	391.588
sp|Q9BZC7-3|ABCA2_HUMAN	ABCA2	ABCA2_HUMAN Isoform 3 of ATP-binding cassette sub-family A member 2	370	1	C	UR	56.1354	57.7296	46.7708	49.4729	44.0454	39.3694	42.2282	47.0977	45.7272	52.8439	41.1743	47.5744	44.7476	54.0806	46.1448	47.8358	42.9131	55.6026
sp|Q9NRK6|ABCBA_HUMAN	ABCB10	ABCBA_HUMAN ATP-binding cassette sub-family B member 10, mitochondrial	5846	7	C	UR	294.543	314.837	278.778	312.553	283.389	264.52	260.261	278.099	306.139	282.918	281.017	274.191	302.092	328.482	308.675	294.695	319.479	306.557
sp|Q9NP58|ABCB6_HUMAN	ABCB6	ABCB6_HUMAN ATP-binding cassette sub-family B member 6, mitochondrial	2241	11	C	UR	385.784	427.776	332.935	319.712	301.884	262.911	319.103	383.291	413.126	280.583	326.217	315.355	406.972	408.994	409.951	360.407	363.772	347.915
sp|O75027-2|ABCB7_HUMAN	ABCB7	ABCB7_HUMAN Isoform 2 of ATP-binding cassette sub-family B member 7, mitochondrial	639	12	C	UR	1901.33	2086.64	1781.33	1764.62	1701.35	1639.31	1682.05	1763.12	1852.47	1376	1453.87	1399.29	1828.76	1895.34	1789.48	1846.28	1797.64	1762.89
sp|Q9NUT2|ABCB8_HUMAN	ABCB8	ABCB8_HUMAN ATP-binding cassette sub-family B member 8, mitochondrial	5846	2	C	UR	140.097	150.503	110.91	133.839	149.051	116.615	109.298	128.726	119.287	86.2806	104.764	80.3764	133.484	115.441	128.532	108.401	123.148	124.59
sp|P33527|MRP1_HUMAN	ABCC1	MRP1_HUMAN Multidrug resistance-associated protein 1	2027	9	C	UR	700.113	621.005	849.136	749.738	665.651	824.491	732.612	658.297	714.81	783.86	703.963	819.986	523.939	577.013	545.092	622.082	589.148	660.46
sp|Q5T3U5|MRP7_HUMAN	ABCC10	MRP7_HUMAN Multidrug resistance-associated protein 7	4956	4	C	UR	170.727	171.886	145.829	168.33	157.393	164.817	167.639	139.813	187.562	131.581	147.121	132.23	172.836	186.894	183.794	171.341	183.319	176.573
sp|O15439|MRP4_HUMAN	ABCC4	MRP4_HUMAN Multidrug resistance-associated protein 4	706	9	C	UR	707.842	771.006	648.565	804.509	776.178	771.59	665.595	765.716	726.96	686.596	630.778	631.714	767.722	808.908	765.772	778.995	781.034	751.704
sp|O15440|MRP5_HUMAN	ABCC5	MRP5_HUMAN Multidrug resistance-associated protein 5	6840	1	C	UR	13.9727	10.9068	12.1774	8.47508	8.54888	7.98235	6.8776	8.05419	7.57608	13.6678	10.0849	10.5313	8.8295	7.14523	8.32843	6.31154	8.28018	7.30728
sp|P33897|ABCD1_HUMAN	ABCD1	ABCD1_HUMAN ATP-binding cassette sub-family D member 1	3130	10	C	UR	294.479	326.216	279.298	284.401	266.567	283.476	347.547	338.078	318.468	290.443	289.298	327.289	327.167	330.088	323.549	290.14	275.043	298.416
sp|P28288|ABCD3_HUMAN	ABCD3	ABCD3_HUMAN ATP-binding cassette sub-family D member 3	1804	13	C	UR	1724.47	1883.6	1759.87	1754.55	1593.05	1740.51	1811.34	1818.54	1894.35	1676.79	1699.55	1659.92	1821.25	1945.09	1858.88	1788.13	1767.3	1910.54
sp|P61221|ABCE1_HUMAN	ABCE1	ABCE1_HUMAN ATP-binding cassette sub-family E member 1	599	15	C	UR	807.922	847.105	786.725	775.369	794.801	768.966	769.21	781.414	778.427	758.47	778.766	713.419	771.338	771.423	825.354	801.227	822.301	783.864
sp|Q8NE71|ABCF1_HUMAN	ABCF1	ABCF1_HUMAN ATP-binding cassette sub-family F member 1	308	23	C	UR	2108.47	2222.15	2040.76	1951.94	1809.32	1941.02	1914.36	1861.97	2011.71	1822.74	1838.11	1834.46	1928.1	2352.94	2129.32	1896.94	1971.9	1997.18
sp|Q9UG63|ABCF2_HUMAN	ABCF2	ABCF2_HUMAN ATP-binding cassette sub-family F member 2	2880	17	C	UR	2225.19	2160.78	2303.83	2074.64	2091.07	2146.92	1969	1883.62	1902.68	1742.72	1601.48	1741.07	2005.19	2064.8	2026.61	1852.21	1749.67	1787.19
sp|Q9NUQ8|ABCF3_HUMAN	ABCF3	ABCF3_HUMAN ATP-binding cassette sub-family F member 3	1765	9	C	UR	400.872	447.745	378.525	338.311	310.373	282.003	247.073	289.973	305.534	387.577	400.171	394.026	295.08	324.75	320.51	298.418	314.601	308.89
sp|Q9NUJ1|ABHDA_HUMAN	ABHD10	ABHDA_HUMAN Mycophenolic acid acyl-glucuronide esterase, mitochondrial	3225	5	C	UR	927.8	1010.15	831.986	854.073	891.576	771.466	750.831	831.332	833.831	923.216	1034.27	892.634	893.577	808.229	868.125	931.893	981.608	897.208
sp|Q8NFV4|ABHDB_HUMAN	ABHD11	ABHDB_HUMAN Alpha/beta hydrolase domain-containing protein 11	1551	5	C	UR	145.148	139.394	152.408	135.595	143.792	147.062	132.014	124.835	132.392	132.951	130.549	125.234	124.879	134.527	129.234	141.205	141.178	138.009
sp|Q8N2K0-2|ABD12_HUMAN	ABHD12	ABD12_HUMAN Isoform 2 of Monoacylglycerol lipase ABHD12	5171	8	C	UR	303.89	265.125	326.96	343.362	307.479	351.562	361.461	378.057	360.461	360.842	335.251	373.236	325.05	385.695	362.546	324.643	312.318	336.351
sp|Q7L211|ABHDD_HUMAN	ABHD13	ABHDD_HUMAN Alpha/beta hydrolase domain-containing protein 13	7213	3	C	UR	104.055	119.089	111.24	102.053	105.705	106.93	112.373	111.003	107.543	97.3831	119.669	109.714	118.928	117.623	122.307	120.59	110.188	123.969
sp|Q9BUJ0|ABHEA_HUMAN	ABHD14A	ABHEA_HUMAN Alpha/beta hydrolase domain-containing protein 14A	2740	4	C	UR	163.225	169.016	159.916	190.548	190.973	177.102	192.427	217.469	213.701	136.251	158.634	149.025	216.305	224.35	216.693	194.795	210.673	198.077
sp|Q96IU4|ABHEB_HUMAN	ABHD14B	ABHEB_HUMAN Alpha/beta hydrolase domain-containing protein 14B	2739	5	C	UR	468.596	516.87	519.451	532.582	522.924	526.393	611.435	622.427	591.9	464.575	452.217	434.903	589.636	625.783	645.188	653.907	693.346	694.367
sp|Q6UXT9|ABH15_HUMAN	ABHD15	ABH15_HUMAN Abhydrolase domain-containing protein 15	1998	2	C	UR	103.507	92.5596	100.517	109.451	98.7511	112.145	117.61	104.47	119.181	110.302	112.916	110.386	103.368	120.699	112.895	106.13	96.6592	103.092
sp|O95870|ABHGA_HUMAN	ABHD16A	ABHGA_HUMAN Abhydrolase domain-containing protein 16A	2202	7	C	UR	494.275	480.954	556.578	539.406	501.952	599.319	616.099	560.148	563.599	500.972	478.045	509.649	585.477	677.724	589.712	524.474	516.476	533.912
sp|Q5VST6|AB17B_HUMAN	ABHD17B	AB17B_HUMAN Alpha/beta hydrolase domain-containing protein 17B	7175	2	C	UR	48.8808	52.3628	45.1961	63.249	56.5548	66.74	51.8423	60.7377	52.223	50.5304	60.7327	69.6951	43.9803	54.1515	52.4007	53.6473	52.4805	53.5794
sp|Q6PCB6|AB17C_HUMAN	ABHD17C	AB17C_HUMAN Alpha/beta hydrolase domain-containing protein 17C	4774	1	C	UR	10.5291	14.5088	14.5641	14.7188	15.4245	13.1128	14.0088	14.9718	15.2536	15.08	13.8284	16.0321	13.3	11.6983	14.5591	16.2603	16.4886	13.7434
sp|Q8WU67|ABHD3_HUMAN	ABHD3	ABHD3_HUMAN Abhydrolase domain-containing protein 3	5999	1	C	UR	64.4974	58.3154	68.6339	54.4126	53.8834	66.3782	58.6328	60.1511	62.8885	55.5629	47.4182	56.8616	80.8988	61.7982	75.715	61.4067	59.8622	66.2149
sp|Q8TB40|ABHD4_HUMAN	ABHD4	ABHD4_HUMAN Abhydrolase domain-containing protein 4	2096	5	C	UR	350.496	354.881	371.194	327.507	320.924	300.227	324.047	316.509	324.236	303.792	335.659	323.796	320.136	311.099	328.154	311.515	291.339	300.353
sp|Q8WTS1|ABHD5_HUMAN	ABHD5	ABHD5_HUMAN 1-acylglycerol-3-phosphate O-acyltransferase ABHD5	1782	3	C	UR	40.3498	38.6069	45.4791	40.2574	37.3564	49.6541	65.9125	67.5769	66.8308	41.7853	43.4486	47.2797	58.7284	68.1822	66.0263	66.3335	62.376	64.0408
sp|Q9BV23|ABHD6_HUMAN	ABHD6	ABHD6_HUMAN Monoacylglycerol lipase ABHD6	6600	4	C	UR	120.972	123.383	116.212	143.167	153.696	148.791	130.488	149.721	140.352	122.109	125.851	116.131	161.316	161.519	170.213	158.256	159.353	149.899
sp|Q9NYB9|ABI2_HUMAN	ABI2	ABI2_HUMAN Abl interactor 2	1770	2	C	UR	389.599	432.206	365.77	379.108	420.954	394.999	389.899	386.085	386.983	410.759	383.223	378.5	391.847	387.138	367.915	398.804	357.137	367.315
sp|P00519-2|ABL1_HUMAN	ABL1	ABL1_HUMAN Isoform IB of Tyrosine-protein kinase ABL1	256	5	C	UR	302.154	271.848	288.538	287.754	267.197	298.254	279.116	292.171	279.247	297.565	278.958	279.479	277.346	287.91	287.151	302.533	280.043	291.381
sp|P42684|ABL2_HUMAN	ABL2	ABL2_HUMAN Abelson tyrosine-protein kinase 2	256	8	C	UR	256.597	267.262	291.685	266.183	241.053	285.832	249.574	245.708	238.94	265.181	276.929	253.265	234.156	230.496	256.944	257.929	267.308	246.458
sp|Q12979|ABR_HUMAN	ABR	ABR_HUMAN Active breakpoint cluster region-related protein	62	9	C	UR	515.424	525.509	574.021	598.929	566.194	580.745	606.126	589.48	590.17	698.942	705.504	696.196	637.462	587.074	625.589	585.825	559.38	614.459
sp|Q9ULW3|ABT1_HUMAN	ABT1	ABT1_HUMAN Activator of basal transcription 1	961	2	C	UR	423.424	514.41	410.978	405.666	426.249	427.389	387.144	444.582	427.315	399.542	400.415	408.514	425.81	485.226	440.069	462.816	439.296	434.043
sp|Q8N961|ABTB2_HUMAN	ABTB2	ABTB2_HUMAN Ankyrin repeat and BTB/POZ domain-containing protein 2	1866	3	C	UR	175.572	157.668	166.437	149.546	145.038	138.648	132.307	124.028	127.622	109.455	125.562	100.562	145.147	142.864	148.802	115.571	111.487	118.286
sp|P09110|THIK_HUMAN	ACAA1	THIK_HUMAN 3-ketoacyl-CoA thiolase, peroxisomal	3190	7	C	UR	538.86	421.587	458.399	494.773	566.583	503.13	466.478	448.901	522.859	540.788	519.624	527.865	494.301	500.729	504.739	466.356	559.503	505.741
sp|P42765|THIM_HUMAN	ACAA2	THIM_HUMAN 3-ketoacyl-CoA thiolase, mitochondrial	277	9	C	UR	608.741	599.504	644.925	718.174	778.347	783.602	907.207	890.225	819.669	696.568	637.129	644.89	833.68	796.132	853.652	802.196	775.512	734.882
sp|Q13085-4|ACACA_HUMAN	ACACA	ACACA_HUMAN Isoform 4 of Acetyl-CoA carboxylase 1	2118	37	C	UR	2242.58	2332.67	2207	2331.31	2450.02	2271.97	2069.43	1957.19	2103.94	2177.2	2266.28	2162.14	1984.44	1816.53	1950.34	2074.89	2225.65	2089.03
sp|Q709F0|ACD11_HUMAN	ACAD11	ACD11_HUMAN Acyl-CoA dehydrogenase family member 11	211	6	C	UR	367.277	367.469	335.02	378.078	368.008	401.485	383.112	430.801	395.562	393.945	417.462	440.724	424.254	380.263	425.289	381.037	394.228	379.967
sp|Q9UKU7|ACAD8_HUMAN	ACAD8	ACAD8_HUMAN Isobutyryl-CoA dehydrogenase, mitochondrial	4206	2	C	UR	122.793	119.328	154.373	162.624	155.814	171.126	198.383	193.335	183.099	109.362	110.52	143.614	154.648	162.932	165.754	172.141	167.653	179.583
sp|Q9H845|ACAD9_HUMAN	ACAD9	ACAD9_HUMAN Acyl-CoA dehydrogenase family member 9, mitochondrial	2689	11	C	UR	709.474	656.311	639.843	559.283	580.374	542.19	624.501	591.19	641.544	671.409	712.647	699.58	598.321	561.266	572	633.514	717.596	650.059
sp|P11310-2|ACADM_HUMAN	ACADM	ACADM_HUMAN Isoform 2 of Medium-chain specific acyl-CoA dehydrogenase, mitochondrial	476	6	C	UR	363.529	381.053	384.427	405.557	435.921	422.445	418.324	410.551	390.617	377.977	414.337	391.255	373.366	331.121	367.78	421.931	407.787	384.199
sp|P45954|ACDSB_HUMAN	ACADSB	ACDSB_HUMAN Short/branched chain specific acyl-CoA dehydrogenase, mitochondrial	4616	4	C	UR	115.382	120.8	108.048	130.117	120.593	125.992	122.907	127.141	125.313	110.753	117.894	109.328	121.436	112.69	127.902	105.846	111.294	115.92
sp|P49748-3|ACADV_HUMAN	ACADVL	ACADV_HUMAN Isoform 3 of Very long-chain specific acyl-CoA dehydrogenase, mitochondrial	1279	13	C	UR	1031.34	1119.88	1032.08	1019.04	1105.43	1013.87	1276.42	1279.45	1262.68	1038.81	1093.31	1024.6	1355.1	1243.41	1290.28	1304.58	1283.17	1201.89
sp|Q15057|ACAP2_HUMAN	ACAP2	ACAP2_HUMAN Arf-GAP with coiled-coil, ANK repeat and PH domain-containing protein 2	3409	9	C	UR	612.912	521.446	530.939	431.421	464.947	390.598	455.543	473.655	496.524	609.396	577.11	630.884	466.994	472.372	480.604	466.88	535.568	508.662
sp|P24752|THIL_HUMAN	ACAT1	THIL_HUMAN Acetyl-CoA acetyltransferase, mitochondrial	3461	11	C	UR	2073.74	1987.88	2161.98	2141.93	2361.62	2243.99	2040.87	1879.47	1981.68	2041.51	2129.03	1929	2016.08	1795.64	1966.77	1898.68	1915.72	1761.95
sp|Q9BWD1|THIC_HUMAN	ACAT2	THIC_HUMAN Acetyl-CoA acetyltransferase, cytosolic	1257	4	C	UR	992.514	851.421	1139.43	734.345	631.952	845.63	868.237	913.875	885.167	848.183	758.744	860.344	756.84	874.661	855.27	874.907	787.069	863.153
sp|Q9H3P7|GCP60_HUMAN	ACBD3	GCP60_HUMAN Golgi resident protein GCP60	4803	9	C	UR	436.472	421.878	544.353	451.695	410.313	509.978	546.574	487.993	456.815	374.092	341.404	399.83	495.903	476.847	482.707	482.933	464.331	471.675
sp|Q5T8D3|ACBD5_HUMAN	ACBD5	ACBD5_HUMAN Acyl-CoA-binding domain-containing protein 5	5626	8	C	UR	269.723	302.314	295.199	351.153	361.741	336.341	392.525	345.633	370.963	325.045	347.111	325.201	423.332	411.631	406.949	377.456	385.249	387.098
sp|Q9BR61|ACBD6_HUMAN	ACBD6	ACBD6_HUMAN Acyl-CoA-binding domain-containing protein 6	4311	6	C	UR	260.32	263.656	257.47	275.833	231.368	219.589	252.744	257.33	255.748	217.981	246.22	246.147	285.966	251.118	270.848	270.227	276.801	271.369
sp|Q96AP0|ACD_HUMAN	ACD	ACD_HUMAN Adrenocortical dysplasia protein homolog	4828	4	C	UR	105.101	91.7425	100.17	101.897	95.9749	89.9166	108.04	97.4489	102.283	91.4253	100.319	108.665	117.176	109.207	111.886	106.149	106.518	114.044
sp|Q9UKV3|ACINU_HUMAN	ACIN1	ACINU_HUMAN Apoptotic chromatin condensation inducer in the nucleus	2547	16	C	UR	3153.13	3048.31	2921.78	3056.49	3185.27	2903.69	2767.24	2675.18	2749.53	3112.8	3152.33	3016.85	2861.84	2662.28	2748.87	2701.91	2839.62	2668.41
sp|Q9UKV3-5|ACINU_HUMAN	ACIN1	ACINU_HUMAN Isoform 4 of Apoptotic chromatin condensation inducer in the nucleus	2547	1	C	UR	469.515	455.2	454.698	418.026	425.295	412.495	396.267	410.419	379.842	432.764	442.833	407.943	412.091	369.993	384.574	390.402	395.834	357.595
sp|P53396|ACLY_HUMAN	ACLY	ACLY_HUMAN ATP-citrate synthase	1016	22	C	UR	3034.72	3150.47	2861.49	3235.82	3228.32	3233.16	2962.3	3163.07	2959.49	3292.53	3174.15	3237.07	3088	3188.34	3247.8	3134.19	2976.75	2953.98
sp|Q9NRP4|ACN9_HUMAN	ACN9	ACN9_HUMAN Protein ACN9 homolog, mitochondrial	3318	2	C	UR	90.9115	93.3964	90.4472	94.0592	99.1105	87.4787	65.8482	64.0996	75.6977	76.0442	83.599	71.3632	73.1133	62.5679	72.1863	75.4499	88.4876	77.4305
sp|P21399|ACOC_HUMAN	ACO1	ACOC_HUMAN Cytoplasmic aconitate hydratase	2184	14	C	UR	1027.95	949.988	1213.08	1185.26	1102.23	1323.73	1572.88	1541.48	1457.53	1121.19	983.665	1204.99	1463.92	1538.95	1519.54	1484.93	1400.24	1455.07
sp|Q99798|ACON_HUMAN	ACO2	ACON_HUMAN Aconitate hydratase, mitochondrial	1520	20	C	UR	1135.82	1117.93	1162.43	1045.19	1019.8	987.915	994.017	1024.69	972.974	1101.79	1036.86	1057.22	957.943	960.637	1002.2	956.234	955.411	938.213
sp|Q9NPJ3|ACO13_HUMAN	ACOT13	ACO13_HUMAN Acyl-coenzyme A thioesterase 13	7435	2	C	UR	481.216	509.273	477.519	441.819	443.802	417.077	441.911	463.268	413.128	303.717	340.717	329.214	464.485	427.196	461.511	466.507	447.733	449.329
sp|P49753|ACOT2_HUMAN	ACOT2	ACOT2_HUMAN Acyl-coenzyme A thioesterase 2, mitochondrial	680	8	C	UR	472.055	461.7	444.319	516.378	535.577	525.672	457.462	474.682	477.452	498.464	501.626	491.632	505.054	482.436	494.61	445.731	414.941	434.711
sp|O00154|BACH_HUMAN	ACOT7	BACH_HUMAN Cytosolic acyl coenzyme A thioester hydrolase	378	9	C	UR	330.691	327.563	300.588	379.101	409.801	372.514	386.461	378.661	364.129	334.649	362.673	364.208	439.285	394.175	430.13	385.818	411.78	394.315
sp|O14734|ACOT8_HUMAN	ACOT8	ACOT8_HUMAN Acyl-coenzyme A thioesterase 8	6034	6	C	UR	471.041	477.058	503.638	514.22	534.261	530.586	447.746	462.464	445.421	515.468	522.801	534.712	471.281	456.128	462.43	462.845	497.565	478.001
sp|Q9Y305-4|ACOT9_HUMAN	ACOT9	ACOT9_HUMAN Isoform 4 of Acyl-coenzyme A thioesterase 9, mitochondrial	4058	13	C	UR	1066.29	1075.78	1099.72	1147.71	1073.96	1112.67	1152.2	1148.71	1165.96	1104.62	1145.09	1143.8	1193.71	1163.43	1183.79	1140.81	1083.54	1110.09
sp|Q15067-2|ACOX1_HUMAN	ACOX1	ACOX1_HUMAN Isoform 2 of Peroxisomal acyl-coenzyme A oxidase 1	4563	5	C	UR	582.264	578.845	666.887	667.999	618.894	679.352	725.717	689.691	674.004	607.943	674.248	662.275	685.63	656.235	671.183	686.738	686.066	699.377
sp|O15254|ACOX3_HUMAN	ACOX3	ACOX3_HUMAN Peroxisomal acyl-coenzyme A oxidase 3	2615	8	C	UR	607.889	599.147	587.904	515.788	500.173	531.465	416.634	429.55	473.72	550.681	605.139	561.217	602.51	597.914	640.506	375.378	388.673	404.626
sp|P24666|PPAC_HUMAN	ACP1	PPAC_HUMAN Low molecular weight phosphotyrosine protein phosphatase	6899	1	C	UR	40.2408	46.2942	42.6296	40.4488	52.6459	41.3637	43.1064	34.4382	46.6847	43.0033	37.3891	36.4984	37.9726	36.9191	41.2218	41.9179	51.1858	38.3738
sp|P11117|PPAL_HUMAN	ACP2	PPAL_HUMAN Lysosomal acid phosphatase	3927	3	C	UR	120.269	131.519	119.053	122.097	123.759	105.824	103.939	103.882	105.961	92.3783	106.692	93.8431	117.676	118.042	113.933	98.0328	106.763	88.2597
sp|Q9NPH0|PPA6_HUMAN	ACP6	PPA6_HUMAN Lysophosphatidic acid phosphatase type 6	2763	2	C	UR	73.8051	75.1586	73.7533	133.259	121.734	116.573	114.412	111.696	121.241	98.5327	90.5503	96.9967	116.883	102.169	108.868	117.945	140.707	136.685
sp|Q96CM8|ACSF2_HUMAN	ACSF2	ACSF2_HUMAN Acyl-CoA synthetase family member 2, mitochondrial	3436	2	C	UR	172.224	168.277	201.805	266.832	230.771	271.013	315.902	272.629	271.754	266.161	230.371	246.86	262.912	280.945	308.604	284.136	264.514	282.31
sp|Q4G176|ACSF3_HUMAN	ACSF3	ACSF3_HUMAN Acyl-CoA synthetase family member 3, mitochondrial	6350	6	C	UR	176.597	189.395	174.091	183.31	171.385	144.574	172.586	164.638	171.298	170.972	174.773	176.379	157.828	133.519	153.959	173.569	169.92	168.757
sp|P33121|ACSL1_HUMAN	ACSL1	ACSL1_HUMAN Long-chain-fatty-acid--CoA ligase 1	1524	8	C	UR	498.233	458.991	508.984	762.156	659.331	707.589	696.004	700.583	683.558	588.67	601.614	598.865	673.91	700.553	719.372	694.819	703.91	706.372
sp|O95573|ACSL3_HUMAN	ACSL3	ACSL3_HUMAN Long-chain-fatty-acid--CoA ligase 3	568	17	C	UR	1037.96	1116.35	1048.89	949.335	915.163	1021.85	1114.43	1141.07	1159.94	1047.34	1057.22	1024.56	1097.4	1178.22	1085.56	1052.29	1057.1	1016.98
sp|O60488|ACSL4_HUMAN	ACSL4	ACSL4_HUMAN Long-chain-fatty-acid--CoA ligase 4	984	14	C	UR	960.532	971.864	870.365	1154.71	1188.34	1067.3	1415.47	1445.4	1441.73	1207.2	1249.81	1271.59	1562.53	1550.23	1464.81	1485.89	1631.73	1628.14
sp|Q9NR19-2|ACSA_HUMAN	ACSS2	ACSA_HUMAN Isoform 2 of Acetyl-coenzyme A synthetase, cytoplasmic	856	2	C	UR	54.4056	48.1545	56.7118	47.917	44.0132	48.7491	46.9558	40.0544	39.1292	53.4281	54.0673	53.0208	53.2362	57.3128	53.9039	44.3061	44.1227	39.0297
sp|P62736|ACTA_HUMAN	ACTA2	ACTA_HUMAN Actin, aortic smooth muscle	1219	39	C	UR	3560.56	3752.8	3813.54	3854.01	3700.43	3847.33	3980.95	3960.91	3849.72	3901.56	3949.22	3864.19	4159.29	4039.99	4060.33	3767.41	3745.87	3804.7
sp|P60709|ACTB_HUMAN	ACTB	ACTB_HUMAN Actin, cytoplasmic 1	1219	26	C	UR	1451.04	1484.88	1368.12	1425.34	1584.24	1529.25	1546.98	1591.49	1519.85	1518.59	1448.49	1430.45	1708.68	1641.28	1613.06	1462.52	1394.61	1420.04
sp|O96019|ACL6A_HUMAN	ACTL6A	ACL6A_HUMAN Actin-like protein 6A	3219	10	C	UR	733.585	750.884	701.197	563.33	586.439	601.749	604.542	579.83	569.771	676.502	719.113	668.901	587.043	540.16	553.062	593.339	562.59	550.761
sp|Q9H568|ACTL8_HUMAN	ACTL8	ACTL8_HUMAN Actin-like protein 8	7232	1	C	UR	108.309	105.703	124.831	73.3609	80.4102	86.1965	60.6175	50.9471	48.4826	117.775	108.021	112.482	47.3406	38.2921	42.6644	77.6536	76.9819	75.5963
sp|P12814|ACTN1_HUMAN	ACTN1	ACTN1_HUMAN Alpha-actinin-1	324	13	C	UR	1429.79	1513.61	1461.6	1645.04	1523.62	1527.04	1953.04	2060.07	1990.77	1624.65	1640.22	1648.31	2263.53	2201.61	2181.21	1910.56	1896.49	1876.22
sp|O43707|ACTN4_HUMAN	ACTN4	ACTN4_HUMAN Alpha-actinin-4	324	35	C	UR	5725.32	5749.4	5705.31	5443.19	5751.04	5561.68	6326.05	6568.5	6082.9	5524.96	5410.96	5335.03	6949.26	6772.02	6751.17	5811.35	5454.9	5330.41
tr|K7EJH8|K7EJH8_HUMAN	ACTN4	K7EJH8_HUMAN Alpha-actinin-4 (Fragment)	324	1	C	UR	60.0209	53.7841	61.0605	69.9989	68.0388	73.8242	34.7699	40.2608	39.5853	41.4101	43.1076	46.7593	36.4307	37.7452	40.9299	39.8013	42.75	37.977
sp|Q9NZ32|ARP10_HUMAN	ACTR10	ARP10_HUMAN Actin-related protein 10	5069	6	C	UR	596.003	591.186	555.767	552.696	546.605	496.386	592.693	561.688	530.915	551.061	554.817	534.927	575.777	591.964	581.213	538.189	541.571	558.08
sp|P61163|ACTZ_HUMAN	ACTR1A	ACTZ_HUMAN Alpha-centractin	521	9	C	UR	603.118	518.679	519.921	526.544	670.088	519.65	558.104	593.96	611.665	580.853	594.225	647.274	582.415	574.876	595.3	512.288	711.993	662.946
sp|P42025|ACTY_HUMAN	ACTR1B	ACTY_HUMAN Beta-centractin	521	6	C	UR	256.093	253.877	281.241	241.642	216.425	222.926	270.363	292.477	272.425	249.39	238.734	246.856	243.32	244.755	262.242	285.504	278.678	315.502
sp|P61160|ARP2_HUMAN	ACTR2	ARP2_HUMAN Actin-related protein 2	3029	18	C	UR	1506.2	1634.54	1528.19	1619.37	1680.73	1596.22	1675.3	1638.04	1681.58	1531.89	1554.67	1520.12	1706.62	1663.36	1754.98	1687.34	1674.95	1615.85
sp|P61158|ARP3_HUMAN	ACTR3	ARP3_HUMAN Actin-related protein 3	3612	7	C	UR	607.906	374.38	476.7	578.892	652.463	568.438	681.866	711.79	795.57	688.999	638.429	654.971	653.19	666.358	668.467	673.396	820.885	741.072
sp|Q9P1U1|ARP3B_HUMAN	ACTR3B	ARP3B_HUMAN Actin-related protein 3B	3612	3	C	UR	40.6607	37.3859	31.8337	46.7331	37.4001	38.4585	33.2672	35.769	35.7121	29.8086	35.1517	32.3134	41.6299	29.7125	40.2924	44.0502	43.9727	41.3142
sp|Q9H9F9|ARP5_HUMAN	ACTR5	ARP5_HUMAN Actin-related protein 5	4195	4	C	UR	204.608	184.354	206.061	229.175	213.471	211.633	221.797	209.458	235.742	212.986	204.187	222.162	217.844	197.165	219.435	226.104	247.69	235.639
sp|Q9GZN1|ARP6_HUMAN	ACTR6	ARP6_HUMAN Actin-related protein 6	4497	1	C	UR	54.1844	41.6741	71.399	53.6477	61.2094	57.8881	50.8312	59.8187	56.0494	66.1129	56.2605	63.6256	39.0193	46.0944	68.5002	49.3422	59.0189	58.1828
sp|Q9H981|ARP8_HUMAN	ACTR8	ARP8_HUMAN Actin-related protein 8	6281	8	C	UR	574.72	598.635	584.111	628.333	665.792	641.638	668.769	655.84	663.149	524.385	582.787	543.293	688.498	673.57	664.334	643.615	661.618	652.714
sp|Q03154|ACY1_HUMAN	ACY1	ACY1_HUMAN Aminoacylase-1	2740	4	C	UR	248.897	223.668	268.646	293.702	234.279	271.006	306.708	314.408	330.811	199.509	203.163	210.806	274.988	284.706	271.381	358.631	343.887	360.432
sp|P07311|ACYP1_HUMAN	ACYP1	ACYP1_HUMAN Acylphosphatase-1	6116	2	C	UR	258.299	284.945	286.902	282.038	282.041	260.116	260.545	258.241	245.773	265.125	281.523	261.807	296.655	283.966	276.938	258.411	287.213	257.48
sp|P00813|ADA_HUMAN	ADA	ADA_HUMAN Adenosine deaminase	2954	6	C	UR	538.749	551.106	537.065	561.729	605.054	585.819	470.133	435.008	492.982	496.709	512.342	476.031	453.132	437.811	474.933	456.333	477.725	468.229
sp|Q6DHV7|ADAL_HUMAN	ADAL	ADAL_HUMAN Adenosine deaminase-like protein	5173	1	C	UR	152.084	175.918	120.271	135.581	140.846	118.237	122.291	154.853	147.352	126.577	137.918	124.871	161.802	155.311	154.457	158.484	161.984	158.466
sp|O14672|ADA10_HUMAN	ADAM10	ADA10_HUMAN Disintegrin and metalloproteinase domain-containing protein 10	1457	8	C	UR	436.033	448.604	417.698	382.945	365.958	418.959	459.892	479.944	462.412	462.906	424.311	436.609	458.299	471.438	451.772	437.154	451.85	447.364
sp|O43184|ADA12_HUMAN	ADAM12	ADA12_HUMAN Disintegrin and metalloproteinase domain-containing protein 12	6016	1	C	UR	36.8185	39.8874	50.1038	70.8577	56.117	67.8138	82.1216	75.4989	86.8263	79.2091	82.0127	77.3246	88.2538	103.881	84.7315	79.4775	85.7624	91.4042
sp|Q13444|ADA15_HUMAN	ADAM15	ADA15_HUMAN Disintegrin and metalloproteinase domain-containing protein 15	5006	2	C	UR	54.8412	60.0108	53.769	60.7594	50.2044	55.3246	50.8643	40.5576	61.7506	63.361	51.1711	55.6989	50.453	56.598	50.5115	53.3587	50.0508	61.8398
sp|P78536|ADA17_HUMAN	ADAM17	ADA17_HUMAN Disintegrin and metalloproteinase domain-containing protein 17	3203	1	C	UR	92.1989	91.5366	103.407	90.2837	80.7487	89.2611	102.884	94.8456	107.2	98.0218	89.463	97.7998	94.9442	108.218	99.8609	104.161	99.1114	103.714
sp|Q13443|ADAM9_HUMAN	ADAM9	ADAM9_HUMAN Disintegrin and metalloproteinase domain-containing protein 9	3088	6	C	UR	315.248	250.727	302.494	255.98	264.568	284.162	264.896	246.036	276.06	313.832	321.079	284.053	240.61	288.728	246.749	245.957	263.963	256.105
sp|Q9UHI8|ATS1_HUMAN	ADAMTS1	ATS1_HUMAN A disintegrin and metalloproteinase with thrombospondin motifs 1	2498	2	C	UR	65.3813	63.2275	52.8259	64.968	65.5208	52.8878	59.3148	61.6841	47.5152	70.711	67.2928	60.7124	53.0054	55.4444	47.9978	52.287	46.3583	49.2566
sp|P55265-4|DSRAD_HUMAN	ADAR	DSRAD_HUMAN Isoform 4 of Double-stranded RNA-specific adenosine deaminase	1544	21	C	UR	2204.3	2095.57	2341.79	2087.19	2087.95	2089.9	2379.03	2205.17	2382.61	2132.04	2226.54	2249.39	2171.43	2054.05	2207.18	2049.48	2265.58	2209.24
sp|P78563|RED1_HUMAN	ADARB1	RED1_HUMAN Double-stranded RNA-specific editase 1	3481	10	C	UR	904.61	902.086	908.303	1054.89	1032.46	1009.12	872.74	889.827	898.552	905.415	987.82	970.215	935.761	912.075	925.277	867.12	888.234	889.25
sp|Q9NS39|RED2_HUMAN	ADARB2	RED2_HUMAN Double-stranded RNA-specific editase B2	1689	6	C	UR	374.484	380.66	418.553	423.242	430.641	468.606	546.749	525.246	528.664	465.239	476.137	489.374	543.862	523.773	560.308	483.448	453.542	501.527
sp|Q9BUB4|ADAT1_HUMAN	ADAT1	ADAT1_HUMAN tRNA-specific adenosine deaminase 1	4411	2	C	UR	52.4035	72.7026	51.7837	70.3454	71.8644	54.5322	57.5869	68.2925	70.6928	59.6524	61.4094	53.3289	80.5348	62.8064	74.8365	65.1767	77.9444	79.7305
sp|Q96EY9|ADAT3_HUMAN	ADAT3	ADAT3_HUMAN Probable inactive tRNA-specific adenosine deaminase-like protein 3	7330	1	C	UR	16.4024	14.8047	15.6887	19.299	16.3833	19.5784	17.3788	9.17525	15.3102	15.312	16.8346	20.2654	14.2188	17.3555	13.9473	15.9555	16.5912	16.9696
sp|Q86TW2|ADCK1_HUMAN	ADCK1	ADCK1_HUMAN Uncharacterized aarF domain-containing protein kinase 1	2465	2	C	UR	133.89	154.694	112.867	134.121	140.122	130.641	99.9544	120.783	115.053	97.997	131.56	124.479	105.153	114.466	105.451	120.541	116.673	110.179
sp|Q8NI60|ADCK3_HUMAN	ADCK3	ADCK3_HUMAN Chaperone activity of bc1 complex-like, mitochondrial	6275	5	C	UR	165.172	140.543	211.609	173.837	152.092	183.221	213.877	197.486	199.011	149.276	142.398	149.807	146.302	153.773	137.253	216.705	211.045	213.535
sp|Q96D53|ADCK4_HUMAN	ADCK4	ADCK4_HUMAN Uncharacterized aarF domain-containing protein kinase 4	3681	8	C	UR	316.133	335.186	319.074	301.398	296.216	329.624	365.126	338.821	337.5	288.016	293.289	277.109	329.594	329.517	320.021	365.741	362.501	372.404
sp|Q3MIX3|ADCK5_HUMAN	ADCK5	ADCK5_HUMAN Uncharacterized aarF domain-containing protein kinase 5	7538	1	C	UR	15.7126	13.8158	13.0889	10.001	8.86806	10.1432	15.9342	16.3569	13.2719	18.0344	16.6677	16.7265	8.57852	16.786	16.4719	12.3356	12.381	15.2783
sp|O60266|ADCY3_HUMAN	ADCY3	ADCY3_HUMAN Adenylate cyclase type 3	5787	1	C	UR	8.87271	7.59114	6.54029	8.59982	8.33015	6.38567	8.16645	6.93645	7.64862	10.2413	12.3986	9.72734	9.14872	4.59996	7.29043	9.26533	7.88905	12.4556
sp|P51828|ADCY7_HUMAN	ADCY7	ADCY7_HUMAN Adenylate cyclase type 7	4681	2	C	UR	82.3449	84.8676	78.7321	92.8853	90.832	99.2229	68.3818	71.5987	75.1594	103.067	101.961	105.046	68.8706	71.866	72.3603	81.7174	91.1986	84.6938
sp|O60503|ADCY9_HUMAN	ADCY9	ADCY9_HUMAN Adenylate cyclase type 9	3930	9	C	UR	760.716	772.598	813.406	795.799	731.84	822.25	813.061	862.638	895.965	810.775	762.771	783.631	840.127	940.142	847.3	810.162	735.926	784.284
sp|P35611-3|ADDA_HUMAN	ADD1	ADDA_HUMAN Isoform 3 of Alpha-adducin	4796	8	C	UR	375.216	380.303	403.325	357.97	344.094	347.866	373.694	390.522	386.09	361.15	354.003	351.692	411.981	365.835	396.932	355.886	377.784	389.08
sp|Q9UEY8|ADDG_HUMAN	ADD3	ADDG_HUMAN Gamma-adducin	1138	10	C	UR	800.495	750.774	787.667	756.252	722.851	782.405	792.035	756.57	761.481	730.582	692.09	702.521	766.894	704.47	784.78	773.4	733.579	745.023
sp|P11766|ADHX_HUMAN	ADH5	ADHX_HUMAN Alcohol dehydrogenase class-3	245	12	C	UR	1809.77	1789.67	1762.73	1765.69	1960.51	1675.69	1735.37	1690.3	1738.04	1672.48	1830.52	1568.93	1967.14	1667.8	1848.47	1745.65	1830.7	1662.45
sp|Q9BV57|MTND_HUMAN	ADI1	MTND_HUMAN 1,2-dihydroxy-3-keto-5-methylthiopentene dioxygenase	6610	7	C	UR	727.682	630.273	843.166	660.114	694.265	719.06	789.257	755.812	754.903	659.772	644.722	718.886	655.223	631.52	688.325	629.353	613.639	636.188
sp|Q86V24|ADR2_HUMAN	ADIPOR2	ADR2_HUMAN Adiponectin receptor protein 2	7517	1	C	UR	87.6649	98.5915	93.4686	92.0472	98.743	75.4016	61.1926	57.2566	62.39	73.6164	87.3826	95.7974	50.0524	56.5874	47.3241	61.4838	59.4267	55.7212
sp|P55263|ADK_HUMAN	ADK	ADK_HUMAN Adenosine kinase	115	11	C	UR	1315.06	1256.11	1309.89	974.22	990.723	932.729	1309.31	1272.66	1292.64	1405.2	1535.04	1376.15	1331.99	1196.35	1374.95	1298.77	1414.75	1327.49
sp|Q9H2P0|ADNP_HUMAN	ADNP	ADNP_HUMAN Activity-dependent neuroprotector homeobox protein	3156	16	C	UR	2478.9	2382	2602.81	2611.72	2512.51	2623.73	2621.71	2497.01	2518.48	2570.63	2610.01	2634.64	2353.84	2279.7	2283.65	2406.8	2439.25	2426.57
sp|Q6IQ32|ADNP2_HUMAN	ADNP2	ADNP2_HUMAN ADNP homeobox protein 2	3264	3	C	UR	250.778	268.147	260.32	259.952	232.785	266.944	242.629	229.834	254.538	271.757	254.303	255.672	243.529	249.033	236.343	234.693	248.982	250.002
sp|Q96SZ5|AEDO_HUMAN	ADO	AEDO_HUMAN 2-aminoethanethiol dioxygenase	1935	8	C	UR	281.358	283.08	302.417	331.88	300.959	317.531	293.112	281.529	290.479	311.513	323.646	289.11	302.646	292.11	317.12	309.397	300.605	299.965
sp|Q9BRR6|ADPGK_HUMAN	ADPGK	ADPGK_HUMAN ADP-dependent glucokinase	6494	4	C	UR	187.236	156.217	180.137	143.501	127.174	165.567	174.544	165.06	174.207	179.206	173.86	175.81	160.334	149.72	156.334	173.223	165.027	155.874
sp|Q9NX46|ARHL2_HUMAN	ADPRHL2	ARHL2_HUMAN Poly(ADP-ribose) glycohydrolase ARH3	2036	5	C	UR	442.307	487.78	464.303	433.759	470.242	445.371	472.457	453.652	468.341	460.208	467.982	438.986	446.376	452.8	477.45	476.614	455.081	425.563
sp|P25098|ARBK1_HUMAN	ADRBK1	ARBK1_HUMAN Beta-adrenergic receptor kinase 1	3344	9	C	UR	291.479	316.271	290.657	319.774	281.429	286.595	337.58	329.572	301.574	272.377	282.612	286.973	347.667	361.18	357.822	346.136	337.995	333.99
sp|Q16186|ADRM1_HUMAN	ADRM1	ADRM1_HUMAN Proteasomal ubiquitin receptor ADRM1	5690	6	C	UR	1004.14	1161.85	918.042	1024.54	970.01	1143.06	987.84	1197.81	970.32	1110.24	934.212	1125.45	1034.02	1182.51	1012.42	1255.47	1006.14	1158.74
sp|P30566|PUR8_HUMAN	ADSL	PUR8_HUMAN Adenylosuccinate lyase	1047	14	C	UR	1691.84	1695.08	1758.79	1727.04	1672.09	1717.45	1689.73	1669.74	1694.34	1709.01	1726.27	1665.24	1635.52	1615.14	1681.71	1724.58	1769.42	1794.77
sp|P30520|PURA2_HUMAN	ADSS	PURA2_HUMAN Adenylosuccinate synthetase isozyme 2	5253	20	C	UR	2337.45	2491.46	2347.87	2251.13	2279.44	2184.28	2182.68	2320.65	2271.86	2383.14	2361.33	2284.99	2189.96	2135.46	2228.34	2382.66	2330.91	2346.49
sp|Q8N142|PURA1_HUMAN	ADSSL1	PURA1_HUMAN Adenylosuccinate synthetase isozyme 1	5253	8	C	UR	281.47	286.727	292.443	381.041	401.47	389.57	198.998	190.896	201.529	384.639	407.685	403.043	180.335	153.439	173.501	209.422	210.054	198.38
sp|Q6ZN18|AEBP2_HUMAN	AEBP2	AEBP2_HUMAN Zinc finger protein AEBP2	4059	3	C	UR	179.544	177.403	179.143	167.607	154.882	151.827	128.43	127.652	117.759	153.53	168.509	169.853	110.457	104.216	105.645	125.782	117.16	121.536
sp|Q8WTP8-2|AEN_HUMAN	AEN	AEN_HUMAN Isoform 2 of Apoptosis-enhancing nuclease	2849	2	C	UR	24.4952	28.8221	23.7629	31.1343	39.5244	27.7577	37.846	37.9267	33.7702	35.0272	35.1937	30.0275	37.2522	29.7781	31.4183	31.2848	37.4777	33.0473
sp|Q08117-2|AES_HUMAN	AES	AES_HUMAN Isoform 2 of Amino-terminal enhancer of split	6763	1	C	UR	16.4486	8.4998	12.4782	16.2067	17.0941	8.09835	26.4824	23.6158	20.3411	17.4014	15.986	20.4688	17.671	14.4069	19.447	13.6847	21.0911	19.8702
sp|Q8N556-2|AFAP1_HUMAN	AFAP1	AFAP1_HUMAN Isoform 2 of Actin filament-associated protein 1	645	7	C	UR	755.81	811.614	703.079	818.064	834.803	727.393	651.795	681.586	698.889	689.212	791.24	670.723	888.072	800.07	827.974	583.31	595.356	553.964
sp|P51825-2|AFF1_HUMAN	AFF1	AFF1_HUMAN Isoform 2 of AF4/FMR2 family member 1	2275	3	C	UR	203.421	215.629	229.829	164.323	161.744	190.042	230.698	223.499	203.791	184.797	164.437	175.986	216.565	222.25	220.148	209.755	227.1	227.337
sp|Q9UHB7|AFF4_HUMAN	AFF4	AFF4_HUMAN AF4/FMR2 family member 4	2789	8	C	UR	408.951	398.983	407.078	454.315	475.781	459.962	437.187	426.356	419.572	420.188	402.432	408.312	495.088	470.592	485.835	447.784	431.826	417.49
sp|Q9Y4W6|AFG32_HUMAN	AFG3L2	AFG32_HUMAN AFG3-like protein 2	2627	19	C	UR	2683.62	2935.39	2602.69	2716.13	2630.69	2673.9	2591.82	2707.82	2778.14	2383.68	2388.06	2314.54	2726.39	2815.01	2604.77	2704.4	2612.66	2546.24
sp|Q6ULP2|AFTIN_HUMAN	AFTPH	AFTIN_HUMAN Aftiphilin	2931	3	C	UR	126.967	125.542	122.769	111.068	111.56	115.125	134.557	114.802	137.47	116.137	123.715	116.34	128.341	134.58	133.31	141.133	128.586	136.373
sp|Q96P47-4|AGAP3_HUMAN	AGAP3	AGAP3_HUMAN Isoform 4 of Arf-GAP with GTPase, ANK repeat and PH domain-containing protein 3	4702	6	C	UR	236.303	242.26	211.824	242.168	267.427	232.096	189.741	173.153	188.816	183.316	198.515	183.292	219.44	220.659	209.729	199.186	203.928	219.912
sp|P52594-4|AGFG1_HUMAN	AGFG1	AGFG1_HUMAN Isoform 4 of Arf-GAP domain and FG repeat-containing protein 1	1292	7	C	UR	770.105	768.741	811.181	821.423	736.279	803.737	811.091	788.172	741.215	796.463	758.226	807.227	789.061	805.476	778.661	787.835	776.103	811.829
sp|O95081|AGFG2_HUMAN	AGFG2	AGFG2_HUMAN Arf-GAP domain and FG repeat-containing protein 2	5951	2	C	UR	76.4524	81.1922	82.3885	100.236	81.6618	104.265	103.357	121.57	109.271	75.528	65.365	73.1175	130.052	111.82	107.828	96.2551	89.8614	97.5208
sp|Q8N302|AGGF1_HUMAN	AGGF1	AGGF1_HUMAN Angiogenic factor with G patch and FHA domains 1	5075	3	C	UR	32.8713	46.1521	42.6679	38.6167	44.55	45.1769	58.4508	42.9693	43.8111	45.344	47.2361	52.6984	47.2848	40.6841	44.5547	49.865	49.8876	40.7985
sp|Q53H12|AGK_HUMAN	AGK	AGK_HUMAN Acylglycerol kinase, mitochondrial	7008	5	C	UR	342.405	374.105	347.083	404.502	373.044	408.705	306.996	306.353	332.282	289.477	325.512	316.127	345.239	329.094	347.373	316.124	344.738	355.6
sp|P35573|GDE_HUMAN	AGL	GDE_HUMAN Glycogen debranching enzyme	3313	16	C	UR	1172.55	1210.17	1250.83	1387.37	1343.22	1430.12	1364.32	1386.63	1327.91	1357.66	1271.56	1368.65	1102.66	1140.05	1103.6	1299.56	1220.99	1327.45
sp|Q9BSE5|SPEB_HUMAN	AGMAT	SPEB_HUMAN Agmatinase, mitochondrial	6361	2	C	UR	76.5529	83.3063	75.0707	94.1052	82.8851	73.2698	63.7928	76.1717	64.8853	86.2025	75.8695	86.1516	65.0079	72.2211	80.3613	78.085	67.5537	78.805
sp|Q9UL18|AGO1_HUMAN	AGO1	AGO1_HUMAN Protein argonaute-1	3235	3	C	UR	244.694	259.357	257.996	312.292	262.987	279.786	310.489	295.699	296.949	285.059	293.475	279.769	282.659	304.36	288.539	302.895	289.583	303.208
sp|Q9UKV8|AGO2_HUMAN	AGO2	AGO2_HUMAN Protein argonaute-2	3235	12	C	UR	1826.18	1872.42	1919	1898.21	1809.14	1855	1903.49	1771.97	1883.76	2058.18	2096.55	2014.69	1800.6	1708.77	1823.1	1896.59	2053.9	1962.65
sp|Q9H9G7|AGO3_HUMAN	AGO3	AGO3_HUMAN Protein argonaute-3	3235	3	C	UR	61.4668	47.9765	53.5864	70.1	64.6504	61.2242	65.0313	64.1975	67.4389	67.4683	65.0073	76.9886	70.4906	67.9493	74.1613	60.2	82.2838	73.6422
sp|Q99943|PLCA_HUMAN	AGPAT1	PLCA_HUMAN 1-acyl-sn-glycerol-3-phosphate acyltransferase alpha	5769	5	C	UR	539.706	597.768	443.22	580.14	491.987	446.242	431.379	426.804	463.648	422.932	462.387	440.931	547.398	575.362	520.734	453.473	480.549	455.583
sp|O15120|PLCB_HUMAN	AGPAT2	PLCB_HUMAN 1-acyl-sn-glycerol-3-phosphate acyltransferase beta	7378	1	C	UR	19.9862	26.8685	26.2393	23.4035	17.9113	21.848	23.608	21.7355	29.3048	25.3191	18.899	24.3245	22.7966	23.8077	21.8839	24.4486	20.7561	24.0357
sp|Q9NRZ7-3|PLCC_HUMAN	AGPAT3	PLCC_HUMAN Isoform 3 of 1-acyl-sn-glycerol-3-phosphate acyltransferase gamma	3146	3	C	UR	343.116	390.298	330.433	327.759	327.402	335.065	330.65	336.708	360.355	378.865	366.887	367.776	381.277	409.127	402.653	356.238	312.923	352.246
sp|Q9NRZ5|PLCD_HUMAN	AGPAT4	PLCD_HUMAN 1-acyl-sn-glycerol-3-phosphate acyltransferase delta	3125	1	C	UR	10.4665	10.5295	10.7651	19.7802	19.7136	23.4486	10.4713	12.0346	12.286	18.0342	15.9561	11.3844	12.1952	17.645	14.5947	11.3925	11.8269	12.791
sp|Q9NUQ2|PLCE_HUMAN	AGPAT5	PLCE_HUMAN 1-acyl-sn-glycerol-3-phosphate acyltransferase epsilon	4167	4	C	UR	117.265	129.256	122.729	105.915	103.565	125.039	116.373	134.304	127.281	119.185	127.745	132.921	114.172	112.706	118.947	130.577	122.971	138.737
sp|Q86UL3|GPAT4_HUMAN	AGPAT6	GPAT4_HUMAN Glycerol-3-phosphate acyltransferase 4	3917	4	C	UR	741.227	759.867	698.246	744.391	745.017	743.168	501.349	477.228	559.474	785.006	778.76	724.475	490.893	572.463	574.167	522.198	569.017	596.448
sp|Q53EU6|GPAT3_HUMAN	AGPAT9	GPAT3_HUMAN Glycerol-3-phosphate acyltransferase 3	3324	5	C	UR	305.487	327.191	289.852	317.387	351.732	290.465	354.921	337.904	364.135	359.263	368.531	357.495	343.617	326.652	344.03	349.369	361.714	344.302
sp|O00116|ADAS_HUMAN	AGPS	ADAS_HUMAN Alkyldihydroxyacetonephosphate synthase, peroxisomal	1400	13	C	UR	1482.48	1102.59	1497.78	1295.27	1275.34	1500.26	1576.36	1401.63	1421.55	1558.26	1477.3	1629.6	1215.87	1249.49	1202.75	1315.52	1295.02	1384.66
sp|O00468-7|AGRIN_HUMAN	AGRN	AGRIN_HUMAN Isoform 7 of Agrin	69	9	C	UR	439.498	353.367	445.432	383.079	369.009	420.775	528.205	478.772	511.172	441.488	423.37	437.722	442.331	456.786	444.507	458.299	444.693	465.035
sp|Q9UPW5-3|CBPC1_HUMAN	AGTPBP1	CBPC1_HUMAN Isoform 3 of Cytosolic carboxypeptidase 1	5860	7	C	UR	312.613	305.298	318.709	302.079	309.287	314.706	299.556	305.694	304.839	314.904	313.028	288.339	296.677	298.719	294.543	323.52	315.751	332.74
sp|Q6RW13-2|ATRAP_HUMAN	AGTRAP	ATRAP_HUMAN Isoform 2 of Type-1 angiotensin II receptor-associated protein	5765	3	C	UR	579.504	607.05	592.903	602.64	621.962	613.18	649.178	693.794	676.951	468.701	588.535	603.028	571.523	591.506	628.055	612.04	624.41	708.142
sp|Q8WYP5-2|ELYS_HUMAN	AHCTF1	ELYS_HUMAN Isoform 2 of Protein ELYS	2490	22	C	UR	2463.49	2441.84	2398.77	2261.12	2151.52	2447.86	2413.96	2316.73	2469.93	2328.3	2272.36	2245.97	2446.65	3154.31	2617.32	2302.84	2276.76	2289.15
sp|P23526|SAHH_HUMAN	AHCY	SAHH_HUMAN Adenosylhomocysteinase	1682	12	C	UR	813.452	835.169	817.927	792.274	841.673	858.385	792.282	772.829	772.167	743.645	742.08	717.452	779.027	737.517	771.399	828.781	750.045	766.195
sp|O43865|SAHH2_HUMAN	AHCYL1	SAHH2_HUMAN Putative adenosylhomocysteinase 2	1682	4	C	UR	115.904	101.064	124.785	116.705	100.882	107.717	141.224	131.165	145.235	129.949	127.072	121.226	136.122	137.508	155.707	131.921	135.208	142.066
sp|Q96HN2|SAHH3_HUMAN	AHCYL2	SAHH3_HUMAN Putative adenosylhomocysteinase 3	1682	13	C	UR	1066.2	1081.9	1074.18	1128.68	1142.65	1137.4	1327.64	1214.11	1204.64	921.513	1047.83	1082.56	1287.64	1184.85	1244.47	1112.69	1150.04	1122.92
sp|Q5TGY3|AHDC1_HUMAN	AHDC1	AHDC1_HUMAN AT-hook DNA-binding motif-containing protein 1	986	4	C	UR	125.637	117.13	114.518	131.916	121.216	130.811	107.64	117.587	102.346	124.969	114.023	98.6154	102.969	119.652	113.553	120.597	111.499	119.472
sp|Q8N157|AHI1_HUMAN	AHI1	AHI1_HUMAN Jouberin	2735	6	C	UR	218.598	240.872	221.962	219.566	198.244	217.188	246.717	240.684	256.886	208.36	240.289	234.065	249.039	254.652	240.901	244.336	265.503	253.232
sp|Q09666|AHNK_HUMAN	AHNAK	AHNK_HUMAN Neuroblast differentiation-associated protein AHNAK	596	30	C	UR	3101.14	2995.19	3115.82	3601.69	3481.7	3598.9	3524.96	3327.63	3346.47	3991.08	3879.26	3940.56	4297.76	4091.66	4334.47	3405.43	3278.4	3256.8
sp|Q8IVF2|AHNK2_HUMAN	AHNAK2	AHNK2_HUMAN Protein AHNAK2	596	18	C	UR	906.318	897.04	927.42	1386.4	1435.7	1342.44	1345.49	1302.89	1300.14	1777.48	1702.77	1734.9	1981.44	1977.68	1981.64	1123.29	1102.96	1100.32
sp|P35869|AHR_HUMAN	AHR	AHR_HUMAN Aryl hydrocarbon receptor	6856	2	C	UR	42.7038	47.6527	48.1356	62.2128	54.6177	50.5738	51.6532	57.9429	52.91	35.3017	40.521	40.7623	59.4073	58.7138	59.4104	58.7225	59.1424	60.4312
sp|O95433|AHSA1_HUMAN	AHSA1	AHSA1_HUMAN Activator of 90 kDa heat shock protein ATPase homolog 1	540	18	C	UR	1938.61	1902.98	2009.62	1842.52	1889.99	1882.1	1892.99	1696.36	1729.77	1881.81	1857.56	1841.01	1656.4	1563.27	1678.29	1633.69	1692.35	1620.61
sp|P12763|FETUA_BOVIN_contaminant	AHSG	FETUA_BOVIN_contaminant Alpha-2-HS-glycoprotein	3010	4	C	UR	98.7607	69.7287	77.6027	98.6311	100.714	126.223	93.078	76.2719	93.6612	131.831	115.775	118.321	155.7	73.1178	113.42	96.9498	103.81	92.826
sp|Q96BJ3|AIDA_HUMAN	AIDA	AIDA_HUMAN Axin interactor, dorsalization-associated protein	3737	7	C	UR	704.023	699.981	702.659	652.945	624.006	648.247	693.095	700.89	680.747	668.216	650.684	623.445	749.15	702.638	701.259	695.861	644.561	647.179
sp|Q9BQI0-2|AIF1L_HUMAN	AIF1L	AIF1L_HUMAN Isoform 2 of Allograft inflammatory factor 1-like	2133	1	C	UR	14.9207	14.9744	17.408	14.6332	14.0894	16.5064	16.5015	14.779	13.5373	10.887	13.1833	13.406	8.88649	9.09616	6.13098	13.8715	12.9383	8.74627
sp|O95831|AIFM1_HUMAN	AIFM1	AIFM1_HUMAN Apoptosis-inducing factor 1, mitochondrial	278	19	C	UR	3219.35	3503.53	3197.05	3557.32	3556.13	3513.07	3054.03	3117.67	3150.17	3307.03	3098.92	3054.07	3072.85	2976.33	3012.55	3212.38	3013.92	3012.68
sp|Q9BRQ8|AIFM2_HUMAN	AIFM2	AIFM2_HUMAN Apoptosis-inducing factor 2	3684	6	C	UR	165.82	163.223	185.542	170.33	167.301	174.278	202.994	220.548	223.834	180.344	171.95	179.012	210.328	224.766	259.36	228.377	221.006	227.617
sp|Q12904-2|AIMP1_HUMAN	AIMP1	AIMP1_HUMAN Isoform 2 of Aminoacyl tRNA synthase complex-interacting multifunctional protein 1	1533	9	C	UR	815.347	726.773	712.391	734.851	826.604	761.334	770.616	782.253	726.695	754.256	651.953	770.671	746.039	785.723	781.021	742.946	808.374	761.115
sp|Q13155|AIMP2_HUMAN	AIMP2	AIMP2_HUMAN Aminoacyl tRNA synthase complex-interacting multifunctional protein 2	3022	4	C	UR	608.508	435.609	650.821	528.938	483.238	616.173	780.745	588.166	590.614	548.614	530.934	658.748	548.532	554.322	547.539	536.208	529.813	584.826
sp|O00170|AIP_HUMAN	AIP	AIP_HUMAN AH receptor-interacting protein	1374	5	C	UR	1346.81	1338.35	1349.46	1372.99	1398.63	1343.83	1320.38	1354.5	1390.61	1491.77	1475.38	1454.6	1390.72	1355.26	1354.16	1312.67	1286.46	1284.58
sp|Q96IF1|AJUBA_HUMAN	AJUBA	AJUBA_HUMAN LIM domain-containing protein ajuba	5649	7	C	UR	263.371	225.871	299.708	220.184	213.635	230	176.309	153.856	157.041	257.451	252.573	228.318	148.376	122.559	146.321	149.789	154.199	142.775
sp|P00568|KAD1_HUMAN	AK1	KAD1_HUMAN Adenylate kinase isoenzyme 1	5226	6	C	UR	1092.68	1132.32	1202.83	884.847	870.617	877.529	1005.83	981.375	975.855	859.245	835.724	871.443	1071.39	1006.1	1046.82	998.648	1031.05	1022.12
sp|P54819|KAD2_HUMAN	AK2	KAD2_HUMAN Adenylate kinase 2, mitochondrial	2693	8	C	UR	582.596	578.113	613.845	681.026	707.992	687.791	567.965	564.272	570.007	666.186	671.961	682.428	498.604	461.84	486.888	588.812	621.54	598.099
sp|Q9UIJ7|KAD3_HUMAN	AK3	KAD3_HUMAN GTP:AMP phosphotransferase AK3, mitochondrial	2808	9	C	UR	2137.76	2134.19	2094.23	2468.9	2368.14	2358.26	2283.56	2191.36	2157.22	1895.75	1952.11	1920.76	2247.77	2154.29	2255.97	2059.25	2025.39	2074.38
sp|P27144|KAD4_HUMAN	AK4	KAD4_HUMAN Adenylate kinase 4, mitochondrial	2804	4	C	UR	424.843	430.906	387.387	362.514	382.444	376.402	340.824	348.943	322.822	415.95	416.175	383.109	298.913	287.627	287.51	366.146	327.438	326.027
sp|Q9Y3D8|KAD6_HUMAN	AK6	KAD6_HUMAN Adenylate kinase isoenzyme 6	6971	2	C	UR	154.755	107.496	198.674	180.283	141.335	204.583	209.849	191.614	191.383	176.937	161.462	216.418	141.568	170.709	161.836	184.954	153.448	170.962
sp|Q92667|AKAP1_HUMAN	AKAP1	AKAP1_HUMAN A-kinase anchor protein 1, mitochondrial	177	8	C	UR	390.133	437.039	424.408	430.171	397.567	448.36	447.963	470.732	469.004	436.175	432.642	440.087	429.529	433.137	396.812	477.458	457.776	424.937
sp|O43572|AKA10_HUMAN	AKAP10	AKA10_HUMAN A-kinase anchor protein 10, mitochondrial	5091	2	C	UR	152.547	140.167	150.994	172.198	146.767	160.042	168.637	168.764	172.731	164.127	160.846	160.65	156.091	162.712	176.386	161.865	169.098	162.105
sp|Q9UKA4|AKA11_HUMAN	AKAP11	AKA11_HUMAN A-kinase anchor protein 11	4408	3	C	UR	85.7565	81.3264	72.9877	100.257	96.4562	97.6698	97.5719	89.1561	106.431	74.7286	92.488	86.3842	98.7562	100.164	107.977	99.9699	106.113	91.0069
sp|Q02952|AKA12_HUMAN	AKAP12	AKA12_HUMAN A-kinase anchor protein 12	670	34	C	UR	2378.27	2268.03	2320.33	2366.75	2421.91	2428.98	2927.56	3009.42	2883.87	2775.23	2678.7	2698.75	2411.52	2309.39	2268.68	3232.17	3228.99	3088.07
sp|Q12802-2|AKP13_HUMAN	AKAP13	AKP13_HUMAN Isoform 2 of A-kinase anchor protein 13	744	19	C	UR	664.426	634.222	718.996	744.064	696.815	743.382	989.863	959.545	966.696	820.554	777.158	850.892	880.761	879.305	879.541	902.845	900.465	924.887
sp|Q02040|AK17A_HUMAN	AKAP17A	AK17A_HUMAN A-kinase anchor protein 17A	6650	5	C	UR	166.781	191.114	144.522	180.216	173.059	159.179	144.894	137.486	147.224	158.388	180.297	165.983	181.933	172.422	168.526	169.218	169.954	166.339
sp|Q9Y2D5-6|AKAP2_HUMAN	AKAP2	AKAP2_HUMAN Isoform 4 of A-kinase anchor protein 2	1625	11	C	UR	726.143	696.128	731.343	828.288	815.114	815.039	954.517	997.565	988.334	757.197	797.195	754.454	1033.88	1002.3	968.277	1047.34	1033.6	1021.2
tr|F5GXD1|F5GXD1_HUMAN	AKAP7	F5GXD1_HUMAN A-kinase anchor protein 7 isoform gamma	4225	2	C	UR	59.0497	56.4094	75.7775	64.171	62.9326	78.4614	57.8154	69.5591	70.288	69.5088	72.1359	77.8057	54.315	58.4322	62.4189	62.7862	65.1141	65.9899
sp|O43823|AKAP8_HUMAN	AKAP8	AKAP8_HUMAN A-kinase anchor protein 8	5168	10	C	UR	645.445	630.949	644.023	645.778	668.774	605.86	567.049	640.191	637.45	658.934	678.702	615.989	623.383	568.785	596.216	641.64	665.358	637.155
sp|Q9ULX6|AKP8L_HUMAN	AKAP8L	AKP8L_HUMAN A-kinase anchor protein 8-like	3937	5	C	UR	628.7	592.495	697.845	653.77	679.256	576.429	574.829	522.552	597.456	628.131	719.153	622.527	611.622	516.416	612.502	560.749	680.023	584.158
sp|Q99996-6|AKAP9_HUMAN	AKAP9	AKAP9_HUMAN Isoform 6 of A-kinase anchor protein 9	847	27	C	UR	1713.87	1753.49	1646.13	1766.22	1807.51	1619.14	1530.19	1535.93	1594.46	1607.84	1792.6	1637.48	1999.33	1819.63	1957.63	1547.58	1616.26	1613.1
sp|Q9NQ31|AKIP1_HUMAN	AKIP1	AKIP1_HUMAN A-kinase-interacting protein 1	4316	2	C	UR	76.7132	75.4605	85.0936	68.1273	62.5339	64.0195	80.3866	85.4663	78.4848	77.4937	72.8556	68.9487	86.4676	83.8225	89.3544	77.0153	82.9743	83.02
sp|Q9H9L7|AKIR1_HUMAN	AKIRIN1	AKIR1_HUMAN Akirin-1	6375	1	C	UR	6.94605	9.50619	7.47491	5.45755	6.61595	5.71387	8.40929	11.4212	6.47626	6.69183	7.73934	5.34953	5.17483	8.36795	7.82846	9.17868	7.47405	6.5264
sp|Q53H80|AKIR2_HUMAN	AKIRIN2	AKIR2_HUMAN Akirin-2	6881	1	C	UR	35.7795	34.7665	35.2147	34.8084	28.0586	32.6118	28.8985	32.4895	36.9897	29.2508	33.9674	29.8987	30.6997	23.8601	37.6978	34.0172	41.4043	33.6745
sp|P14550|AK1A1_HUMAN	AKR1A1	AK1A1_HUMAN Alcohol dehydrogenase [NADP(+)]	1498	14	C	UR	1581.61	1518.18	1498.42	1763.41	1796.97	1704.58	1671.75	1738.7	1721.41	1753.57	1744.94	1742.23	1705.78	1639.79	1647.85	1686.72	1708.78	1699.78
sp|P15121|ALDR_HUMAN	AKR1B1	ALDR_HUMAN Aldose reductase	1498	6	C	UR	420.063	379.432	305.991	444.714	652.017	415.254	547.779	644.686	611.8	401.864	338.731	464.58	641.432	665.597	674.301	450.336	711.857	626.558
sp|Q04828|AK1C1_HUMAN	AKR1C1	AK1C1_HUMAN Aldo-keto reductase family 1 member C1	6759	2	C	UR	23.7962	23.3576	25.0154	24.6861	26.9467	28.2299	32.0175	25.7993	27.754	37.477	46.8747	52.6706	25.6734	18.394	26.8458	36.4317	36.6959	40.0531
sp|P42330|AK1C3_HUMAN	AKR1C3	AK1C3_HUMAN Aldo-keto reductase family 1 member C3	3617	3	C	UR	33.0508	40.9962	45.0134	59.4767	50.6984	71.4703	121.731	114.12	100.494	43.7335	42.4753	47.6284	58.6148	60.5446	58.2547	115.768	115.013	111.404
sp|O43488|ARK72_HUMAN	AKR7A2	ARK72_HUMAN Aflatoxin B1 aldehyde reductase member 2	4686	6	C	UR	192.266	203.341	200.322	211.881	204.975	204.74	199.402	189.512	196.892	201.318	208.372	199.34	195.163	199.739	207.357	180.053	200.66	191.238
sp|P31749|AKT1_HUMAN	AKT1	AKT1_HUMAN RAC-alpha serine/threonine-protein kinase	194	5	C	UR	816.86	903.764	759.518	887.193	904.317	834.584	871.315	913.815	918.503	843.944	912.095	808.834	1008.89	943.652	1011.94	926.346	903.101	865.029
sp|Q96B36-3|AKTS1_HUMAN	AKT1S1	AKTS1_HUMAN Isoform 3 of Proline-rich AKT1 substrate 1	4259	1	C	UR	74.4063	71.4359	75.3555	61.7429	60.8651	55.4563	35.3701	48.1449	42.1367	68.3559	63.2703	73.0458	40.263	46.2107	61.3618	52.1622	47.4961	50.5203
sp|P31751|AKT2_HUMAN	AKT2	AKT2_HUMAN RAC-beta serine/threonine-protein kinase	194	7	C	UR	1297.68	1337.65	1136.89	1208.11	1241.85	1082.71	1174.79	1257.33	1253.99	1124.9	1217.08	1218.04	1319.81	1268.35	1241.49	1264.28	1287.89	1229.21
sp|Q9H8T0-2|AKTIP_HUMAN	AKTIP	AKTIP_HUMAN Isoform 2 of AKT-interacting protein	6215	3	C	UR	46.9066	42.2752	53.1478	49.9533	56.0419	63.8657	61.6667	56.0185	54.0509	52.3085	53.1766	66.1992	50.491	53.7072	49.5788	45.9359	45.3389	56.5566
sp|P13716-2|HEM2_HUMAN	ALAD	HEM2_HUMAN Isoform 2 of Delta-aminolevulinic acid dehydratase	453	2	C	UR	34.5769	34.8279	44.7776	45.3024	41.1553	50.3338	57.8433	54.3786	57.4349	40.8867	43.3002	51.586	47.128	34.1842	48.1978	44.0104	48.6105	53.3003
sp|P13196|HEM1_HUMAN	ALAS1	HEM1_HUMAN 5-aminolevulinate synthase, nonspecific, mitochondrial	2529	11	C	UR	898.891	860.299	892.841	4020.77	3942.05	3892.72	824.412	695.401	884.959	1011.87	1091.79	1005.83	951.461	894.355	959.333	928.67	966.066	945.703
sp|P02769|ALBU_BOVIN_contaminant	ALB	ALBU_BOVIN_contaminant Serum albumin	801	21	C	UR	3015.74	1850.7	1682.72	2310.05	2784.28	3054.9	2238.9	1655.73	2264.51	3840.05	3205.47	3031.27	4153.49	2222.65	2999.74	2127.87	2969.2	2386.38
sp|P02768|ALBU_HUMAN_contaminant	ALB	ALBU_HUMAN_contaminant Serum albumin	801	7	C	UR	238.344	205.2	227.586	275.653	272.101	342.979	249.234	202.822	283.342	355.675	304.546	299.974	351.315	230.444	397.92	250.102	288.494	279.368
sp|Q13740-2|CD166_HUMAN	ALCAM	CD166_HUMAN Isoform 2 of CD166 antigen	5113	5	C	UR	375.142	332.982	374.586	265.124	279.071	309.888	436.945	432.714	428.49	333.388	294.88	331.833	423.152	441.352	418.067	452.583	406.841	429.931
sp|Q8IZ83|A16A1_HUMAN	ALDH16A1	A16A1_HUMAN Aldehyde dehydrogenase family 16 member A1	113	6	C	UR	205.151	178.978	196.85	186.623	193.448	212.621	201.121	187.54	203.911	221.784	209.797	210.905	197.106	178.063	185.895	193.832	198.727	193.445
sp|P54886|P5CS_HUMAN	ALDH18A1	P5CS_HUMAN Delta-1-pyrroline-5-carboxylate synthase	295	21	C	UR	1781.21	1763.47	1777.9	1839.43	1742.99	1819.57	1890.49	1806.18	1734.74	1734.33	1716.54	1810.43	1842.93	1771.95	1756.16	1815.62	1779.95	1864.88
sp|O94788|AL1A2_HUMAN	ALDH1A2	AL1A2_HUMAN Retinal dehydrogenase 2	6501	3	C	UR	198.78	187.506	206.859	171.601	172.906	168.079	186.575	175.217	193.97	162.313	185.07	173.993	193.875	168.971	183.1	188.395	198.721	178.385
sp|P30837|AL1B1_HUMAN	ALDH1B1	AL1B1_HUMAN Aldehyde dehydrogenase X, mitochondrial	4480	13	C	UR	1375.05	1367.37	1315.35	1601.39	1631.86	1522.04	1463.07	1491.89	1444.21	1337.52	1441.32	1368.86	1489.77	1490.95	1540.35	1441.01	1531.75	1440.74
sp|Q3SY69|AL1L2_HUMAN	ALDH1L2	AL1L2_HUMAN Mitochondrial 10-formyltetrahydrofolate dehydrogenase	651	14	C	UR	988.765	983.166	1057.73	1574.55	1575.34	1605.05	1027.82	1043.32	951.662	1341.57	1338.18	1362.92	876.189	882.814	903.077	918.835	900.985	897.404
sp|P05091|ALDH2_HUMAN	ALDH2	ALDH2_HUMAN Aldehyde dehydrogenase, mitochondrial	178	14	C	UR	915.184	966.662	903.466	1257.12	1354.84	1241.23	498.678	464.655	498.129	1369.48	1410.15	1309.86	467.207	448.194	472.614	530.038	549.627	501.096
sp|P51648-2|AL3A2_HUMAN	ALDH3A2	AL3A2_HUMAN Isoform 2 of Fatty aldehyde dehydrogenase	4602	2	C	UR	40.4056	30.9748	29.0034	34.1616	38.0855	35.0899	51.5445	49.3018	47.2388	47.7151	41.2402	39.7727	58.5764	46.0523	57.4988	51.9463	53.63	53.4751
sp|P30038|AL4A1_HUMAN	ALDH4A1	AL4A1_HUMAN Delta-1-pyrroline-5-carboxylate dehydrogenase, mitochondrial	7263	4	C	UR	252.407	279.606	280.731	263.753	255.55	269.75	284.611	319.903	327.243	275.869	257.278	261.14	346.664	330.103	364.086	286.407	309.959	314.674
sp|P51649-2|SSDH_HUMAN	ALDH5A1	SSDH_HUMAN Isoform 2 of Succinate-semialdehyde dehydrogenase, mitochondrial	5198	5	C	UR	1342.73	1352.18	1265.49	1255.47	1235.2	1117.15	1454.77	1446.51	1477.92	1319.7	1385.29	1326.61	1492.29	1458.06	1475.54	1363.3	1398.54	1376.01
sp|Q02252|MMSA_HUMAN	ALDH6A1	MMSA_HUMAN Methylmalonate-semialdehyde dehydrogenase [acylating], mitochondrial	1096	4	C	UR	364.323	434.262	394.966	518.445	509.483	471.998	471.302	468.339	481.547	476.913	512.18	473.275	525.069	444.404	513.077	436.228	405.389	414.552
sp|P49419|AL7A1_HUMAN	ALDH7A1	AL7A1_HUMAN Alpha-aminoadipic semialdehyde dehydrogenase	4498	16	C	UR	1980.05	1898	1972.01	2237.99	2415.03	2302.31	1997.03	2029.13	1973.05	2267.24	2303.12	2192.08	2152.63	2003.46	2118.63	2005.33	2005.43	1929.69
sp|P49189|AL9A1_HUMAN	ALDH9A1	AL9A1_HUMAN 4-trimethylaminobutyraldehyde dehydrogenase	1022	12	C	UR	683.663	658.138	654.187	632.661	685.252	614.234	646.286	638.142	686.957	691.35	651.812	655.332	639.186	633.439	628.784	628.811	755.781	671.789
sp|P04075-2|ALDOA_HUMAN	ALDOA	ALDOA_HUMAN Isoform 2 of Fructose-bisphosphate aldolase A	973	31	C	UR	1913.56	1769.25	1995.83	1885.03	1892.78	2013.79	2154.35	2015.26	1906.81	2055.07	1780.7	1998.05	1778.16	1842.8	1792.81	1953.41	1925.5	1976.12
sp|P09972|ALDOC_HUMAN	ALDOC	ALDOC_HUMAN Fructose-bisphosphate aldolase C	973	7	C	UR	291.654	280.169	273.198	283.611	305.735	282.431	345.248	376.434	379.099	271.706	256.143	256.026	351.303	373.763	351.112	360.167	353.918	363.622
sp|Q9BT22|ALG1_HUMAN	ALG1	ALG1_HUMAN Chitobiosyldiphosphodolichol beta-mannosyltransferase	2888	5	C	UR	280.013	293.675	312.249	326.555	247.001	343.35	320.936	342.806	331.93	310.097	256.86	304.153	267.65	375.255	317.965	345.153	305.889	323.279
sp|Q2TAA5|ALG11_HUMAN	ALG11	ALG11_HUMAN GDP-Man:Man(3)GlcNAc(2)-PP-Dol alpha-1,2-mannosyltransferase	5534	2	C	UR	14.0792	17.4455	13.1695	16.1505	12.3302	11.3876	14.3728	10.2024	14.1569	14.6882	15.2614	14.6151	14.6129	16.1443	19.0887	14.5906	16.5678	16.7954
sp|Q9NP73-2|ALG13_HUMAN	ALG13	ALG13_HUMAN Isoform 2 of Putative bifunctional UDP-N-acetylglucosamine transferase and deubiquitinase ALG13	5531	3	C	UR	198.454	197.03	181.782	192.005	198.437	193.157	173.268	186.689	167.238	162.897	164.24	166.015	163.868	162.675	164.749	181.279	186.921	165.312
sp|Q96F25|ALG14_HUMAN	ALG14	ALG14_HUMAN UDP-N-acetylglucosamine transferase subunit ALG14 homolog	6175	2	C	UR	45.4003	50.192	55.2579	61.4496	41.7727	48.3831	56.8385	49.6238	44.7378	46.5712	49.4121	45.8962	46.6114	47.9782	48.6058	39.8745	43.6397	43.4144
sp|Q9H553|ALG2_HUMAN	ALG2	ALG2_HUMAN Alpha-1,3/1,6-mannosyltransferase ALG2	5444	2	C	UR	203.294	207.142	190.409	193.892	191.942	183.945	178.152	210.709	194.174	212.583	215.283	219.582	225.906	246.07	227.006	224.606	209.293	224.306
sp|Q92685|ALG3_HUMAN	ALG3	ALG3_HUMAN Dol-P-Man:Man(5)GlcNAc(2)-PP-Dol alpha-1,3-mannosyltransferase	7172	1	C	UR	8.59572	6.33577	8.51145	7.93228	5.10327	3.1615	3.09752	7.06854	6.06748	6.75554	6.75692	10.0694	6.58972	4.94583	7.59117	6.72131	6.29785	6.94739
sp|Q9Y673|ALG5_HUMAN	ALG5	ALG5_HUMAN Dolichyl-phosphate beta-glucosyltransferase	3868	6	C	UR	462.856	528.907	439.02	539.134	460.585	458.765	433.324	414.376	450.81	398.817	469.451	401.444	449.388	484.84	439.147	484.598	472.516	444.442
sp|Q9Y672|ALG6_HUMAN	ALG6	ALG6_HUMAN Dolichyl pyrophosphate Man9GlcNAc2 alpha-1,3-glucosyltransferase	6030	2	C	UR	159.765	184.553	154.448	173.519	163.362	164.78	130.176	148.992	147.552	158.355	161.97	142.052	140.076	163.396	159.139	158.648	155.736	158.38
sp|Q9BVK2|ALG8_HUMAN	ALG8	ALG8_HUMAN Probable dolichyl pyrophosphate Glc1Man9GlcNAc2 alpha-1,3-glucosyltransferase	5423	2	C	UR	298.477	302.87	273.192	338.398	320.044	337.458	323.24	304.092	304.67	286.086	252.233	295.091	242.158	352.886	299.134	283.692	272.818	291.223
sp|Q9H6U8-3|ALG9_HUMAN	ALG9	ALG9_HUMAN Isoform 3 of Alpha-1,2-mannosyltransferase ALG9	4543	2	C	UR	46.7545	53.7626	51.844	51.5809	47.2551	45.0392	53.0719	53.0852	59.2463	45.8914	44.0044	57.4472	52.9195	67.5316	62.2541	57.4257	49.9152	57.0963
sp|Q13686|ALKB1_HUMAN	ALKBH1	ALKB1_HUMAN Alkylated DNA repair protein alkB homolog 1	1291	6	C	UR	404.209	406.681	384.878	407.66	397.937	346.173	366.968	367.395	370.332	320.061	341.256	357.224	360.761	352.898	361.637	386.478	410.445	396.093
sp|Q6NS38|ALKB2_HUMAN	ALKBH2	ALKB2_HUMAN Alpha-ketoglutarate-dependent dioxygenase alkB homolog 2	3531	4	C	UR	200.014	226.165	206.279	172.899	162.59	185.592	214.077	182.564	204.613	177.066	177.965	194.846	176.244	171.03	156.517	221.146	190.365	212.687
sp|Q96Q83|ALKB3_HUMAN	ALKBH3	ALKB3_HUMAN Alpha-ketoglutarate-dependent dioxygenase alkB homolog 3	4052	2	C	UR	115.079	108.357	125.273	102.685	107.772	123.927	118.909	134.453	135.071	105.546	118.061	119.846	113.56	116.254	121.346	134.727	135.254	135.576
sp|Q9NXW9|ALKB4_HUMAN	ALKBH4	ALKB4_HUMAN Alpha-ketoglutarate-dependent dioxygenase alkB homolog 4	5950	2	C	UR	39.4319	48.0755	53.9558	44.6464	42.6378	43.3558	33.9077	38.3723	38.3414	42.2705	40.6287	46.1133	34.2867	39.5294	47.8962	46.3002	35.7057	42.1048
sp|Q6P6C2-1|ALKB5_HUMAN	ALKBH5	ALKB5_HUMAN Isoform 1 of RNA demethylase ALKBH5	5961	4	C	UR	242.164	250.599	249.981	234.656	254.049	237.332	264.513	237.841	254.32	246.399	206.431	231.719	246.533	237.816	240.704	244.851	236.512	250.781
sp|Q3KRA9-2|ALKB6_HUMAN	ALKBH6	ALKB6_HUMAN Isoform 2 of Alpha-ketoglutarate-dependent dioxygenase alkB homolog 6	4453	1	C	UR	13.3559	12.911	13.7894	13.8884	16.978	15.9995	15.3356	11.6236	19.1329	19.6278	15.3199	16.6024	13.7006	12.6527	16.1706	13.9661	11.4259	15.2702
sp|Q9BT30|ALKB7_HUMAN	ALKBH7	ALKB7_HUMAN Alpha-ketoglutarate-dependent dioxygenase alkB homolog 7, mitochondrial	7590	1	C	UR	55.3625	47.8957	43.2639	41.4337	40.1419	43.0457	48.4082	43.8279	54.833	38.727	45.6359	47.4543	39.3802	45.7368	44.0268	45.1441	41.9317	48.5396
sp|Q96BT7-4|ALKB8_HUMAN	ALKBH8	ALKB8_HUMAN Isoform 4 of Alkylated DNA repair protein alkB homolog 8	7072	2	C	UR	88.607	100.175	88.8122	105.19	89.8868	94.4882	93.5124	108.433	105.928	113.074	107.318	109.612	110.482	105.472	101.761	121.354	116.907	106.973
sp|Q8TCU4|ALMS1_HUMAN	ALMS1	ALMS1_HUMAN Alstrom syndrome protein 1	2926	11	C	UR	314.592	272.728	371.701	297.519	275.359	340.113	425.335	350.899	350.509	341.321	344.948	354.479	334.715	319.29	336.337	374.376	359.755	378.141
sp|P09923|PPBI_HUMAN	ALPI	PPBI_HUMAN Intestinal-type alkaline phosphatase	2136	6	C	UR	299.854	297.11	366.726	104.733	104.239	110.131	37.1922	38.4501	37.3226	505.429	439.783	439.401	17.7645	16.1436	25.0485	99.4864	82.2749	91.8928
sp|P05186|PPBT_HUMAN	ALPL	PPBT_HUMAN Alkaline phosphatase, tissue-nonspecific isozyme	1502	17	C	UR	2064.47	2055.55	2250.52	2918.95	2640.82	3112.17	2196.99	2179.22	2281.3	2337.92	2185.56	2216.05	1952.06	1902.97	1888.26	1855.86	1674.89	1786.19
sp|Q96Q42|ALS2_HUMAN	ALS2	ALS2_HUMAN Alsin	1371	7	C	UR	184.206	196.872	195.538	210.583	200.013	200.09	288.053	259.594	251.841	187.269	209.369	195.81	259.283	249.619	276.722	249.005	259.363	265.528
sp|Q86V81|THOC4_HUMAN	ALYREF	THOC4_HUMAN THO complex subunit 4	5629	8	C	UR	1098.88	1053.02	1093.04	1107.68	1101.74	1173.41	1087.42	1139.33	1172.26	1055.59	1140.03	1112.16	1068.59	1337.98	1155.39	1099.07	1158.3	1159.92
sp|Q9UHK6-5|AMACR_HUMAN	AMACR	AMACR_HUMAN Isoform 4 of Alpha-methylacyl-CoA racemase	6510	1	C	UR	98.2532	103.027	123.819	134.454	126.595	132.919	157.227	138.308	152.762	84.6107	100.598	103.602	155.779	148.097	146.076	151.36	166.806	158.601
sp|Q9C0C7-5|AMRA1_HUMAN	AMBRA1	AMRA1_HUMAN Isoform 5 of Activating molecule in BECN1-regulated autophagy protein 1	4708	9	C	UR	172.76	190.987	182.218	171.411	193.001	219.518	181.77	162.111	191.223	177.224	202.94	162.971	171.135	175.415	175.051	176.856	190.705	183.866
sp|P17707|DCAM_HUMAN	AMD1	DCAM_HUMAN S-adenosylmethionine decarboxylase proenzyme	5593	2	C	UR	121.463	119.232	110.077	109.903	110.425	90.0459	113.815	122.577	123.234	94.1043	95.6908	99.9388	109.655	98.7757	112.111	116.224	127.383	122.902
sp|Q9Y303-3|NAGA_HUMAN	AMDHD2	NAGA_HUMAN Isoform 3 of Putative N-acetylglucosamine-6-phosphate deacetylase	1413	4	C	UR	137.705	132.025	163.12	139.931	121.643	120.059	158.598	170.278	144.581	147.305	131.863	137.074	122.546	132.888	134.872	149.835	146.908	162.387
sp|Q5JTC6|AMER1_HUMAN	AMER1	AMER1_HUMAN APC membrane recruitment protein 1	5822	3	C	UR	71.2878	59.5659	70.2868	56.7315	53.7297	51.4377	60.2169	49.3293	48.505	52.1952	57.5062	52.9952	41.369	44.1393	42.1325	42.7241	54.2044	47.0412
sp|Q9UKV5|AMFR_HUMAN	AMFR	AMFR_HUMAN E3 ubiquitin-protein ligase AMFR	6374	4	C	UR	89.0239	102.352	85.9298	81.6799	76.0294	80.5248	92.408	80.4743	77.3194	93.2016	78.176	87.212	87.6132	93.0382	83.3357	88.8106	77.4072	83.7193
sp|Q86WK6|AMGO1_HUMAN	AMIGO1	AMGO1_HUMAN Amphoterin-induced protein 1	5507	1	C	UR	11.3312	10.6302	10.7821	6.59363	7.86512	9.50495	11.8739	8.98435	14.6175	9.26197	12.4216	12.0502	14.4585	14.1747	13.0416	13.3311	13.6437	17.4179
sp|Q86SJ2|AMGO2_HUMAN	AMIGO2	AMGO2_HUMAN Amphoterin-induced protein 2	1789	3	C	UR	63.0727	69.3385	57.6251	74.3524	69.8638	73.1411	126.542	141.51	127.253	87.8751	98.7724	93.9758	161.633	156.131	143.375	159.705	186.516	177.86
sp|Q9Y4X0|AMMR1_HUMAN	AMMECR1	AMMR1_HUMAN AMME syndrome candidate gene 1 protein	1209	1	C	UR	80.2553	79.2291	87.6046	95.514	98.7396	83.8104	64.3023	75.2395	69.2874	91.1498	94.3767	87.2082	68.4405	68.2369	65.8275	72.2086	85.9229	72.9325
sp|Q6DCA0|AMERL_HUMAN	AMMECR1L	AMERL_HUMAN AMMECR1-like protein	4983	1	C	UR	39.4649	42.5659	40.6875	36.3242	36.3834	39.6659	39.8269	31.6737	33.0876	34.506	41.4623	38.7392	31.6043	28.8458	30.0112	36.028	36.8082	34.7808
sp|Q8IY63|AMOL1_HUMAN	AMOTL1	AMOL1_HUMAN Angiomotin-like protein 1	7388	1	C	UR	25.1335	24.9789	25.1794	23.5362	31.7104	31.4378	43.2291	52.5397	53.9451	18.1569	21.2238	24.8043	51.5969	49.451	47.8973	50.1595	42.3508	50.7223
sp|Q9Y2J4-4|AMOL2_HUMAN	AMOTL2	AMOL2_HUMAN Isoform 4 of Angiomotin-like protein 2	395	5	C	UR	226.343	250.648	258.845	239.185	217.774	238.343	290.317	259.076	282.032	246.915	251.168	231.316	297.212	294.041	273.899	282.51	283.52	285.132
sp|Q01433|AMPD2_HUMAN	AMPD2	AMPD2_HUMAN AMP deaminase 2	4655	15	C	UR	1420.24	1453.32	1418.87	1580.11	1522.53	1540.06	1637.49	1613.06	1543.52	1444.53	1387.76	1410.41	1591.98	1589.52	1638.14	1612.29	1581.61	1609.73
sp|Q86W34|AMZ2_HUMAN	AMZ2	AMZ2_HUMAN Archaemetzincin-2	2950	2	C	UR	119.447	80.9862	156.914	101.28	83.6468	143.291	204.411	137.959	122.641	127.185	103.157	181.21	72.1101	104.558	98.6015	100.85	88.7739	125.279
sp|Q9H1A4|APC1_HUMAN	ANAPC1	APC1_HUMAN Anaphase-promoting complex subunit 1	1333	10	C	UR	707.291	787.742	706.403	807.044	798.974	758.749	674.138	715.674	712.334	722.37	750.612	744.209	725.691	679.382	746.296	764.218	770.451	809.144
sp|Q96DE5|APC16_HUMAN	ANAPC16	APC16_HUMAN Anaphase-promoting complex subunit 16	5628	1	C	UR	32.185	32.3851	38.9948	39.4394	46.5894	33.7268	43.2442	38.427	40.8907	38.7535	34.0015	33.6835	43.1871	35.6224	41.3859	33.7608	37.8507	36.4688
sp|Q9UJX6|ANC2_HUMAN	ANAPC2	ANC2_HUMAN Anaphase-promoting complex subunit 2	3678	8	C	UR	599.595	524.758	677.352	542.342	521.845	610.282	658.638	624.078	612.594	583.35	557.713	586.712	596.436	561.755	573.49	618.934	599.9	606.14
sp|Q9UJX5|APC4_HUMAN	ANAPC4	APC4_HUMAN Anaphase-promoting complex subunit 4	2459	7	C	UR	252.366	253.046	260.334	277.41	261.481	264.667	236.893	272.945	241.853	233.906	247.254	268.315	233.655	260.675	240.415	265.816	236.584	235.363
sp|Q9UJX4|APC5_HUMAN	ANAPC5	APC5_HUMAN Anaphase-promoting complex subunit 5	2005	12	C	UR	701.884	726.814	651.914	747.475	748.44	701.591	650.894	622.916	635.932	663.118	691.318	666.153	652.974	612.482	632.826	650.94	626.373	647.001
sp|Q9UJX3|APC7_HUMAN	ANAPC7	APC7_HUMAN Anaphase-promoting complex subunit 7	2007	12	C	UR	1047.14	935.596	1056.8	959.721	970.928	1004	1054.25	999.23	1011.2	985.44	1029.61	1008.76	903.145	869.893	887.363	904.619	945.103	910.19
sp|Q9UNK9|ANGE1_HUMAN	ANGEL1	ANGE1_HUMAN Protein angel homolog 1	5836	2	C	UR	43.4685	41.0192	57.507	54.2598	42.3813	59.5636	59.1636	60.3747	54.8833	67.786	44.8726	51.0413	49.313	57.0974	55.1225	45.2175	54.5836	51.4595
sp|Q5VTE6|ANGE2_HUMAN	ANGEL2	ANGE2_HUMAN Protein angel homolog 2	4420	3	C	UR	410.433	440.883	393.845	431.562	424.405	397.923	395.429	387.785	403.585	388.767	408.481	404.299	413.089	355.866	382.452	404.725	441.732	433.579
sp|Q9Y264|ANGP4_HUMAN	ANGPT4	ANGP4_HUMAN Angiopoietin-4	4032	2	C	UR	46.7764	73.5166	43.1862	53.5896	39.1018	39.7627	41.3501	68.4006	43.8901	40.2931	37.1685	42.2833	47.7417	37.1277	56.0818	35.437	52.414	45.5965
sp|Q01484|ANK2_HUMAN	ANK2	ANK2_HUMAN Ankyrin-2	3987	6	C	UR	225.804	207.068	199.664	263.364	267.324	264.163	146.468	146.639	148.771	282.41	288.803	303.805	120.215	117.006	121.341	158.571	138.902	168.927
tr|H0Y931|H0Y931_HUMAN	ANK2	H0Y931_HUMAN Ankyrin-2 (Fragment)	3987	1	C	UR	51.9473	48.2031	54.2242	59.2099	63.2323	52.1844	38.9084	42.05	39.4064	68.6121	69.8577	63.7825	38.0259	31.4513	32.6359	37.861	41.7244	39.8073
sp|Q12955|ANK3_HUMAN	ANK3	ANK3_HUMAN Ankyrin-3	3987	7	C	UR	494.489	449.171	604.367	567.393	540.856	579.769	455.65	406.469	395.235	662.457	609.573	634.832	345.928	350.155	348.467	411.129	377.018	426.78
sp|Q9P2R3-4|ANFY1_HUMAN	ANKFY1	ANFY1_HUMAN Isoform 4 of Ankyrin repeat and FYVE domain-containing protein 1	2120	5	C	UR	249.848	269.319	182.272	207.327	240.305	182.274	179.682	201.104	190.206	180.222	227.85	200.916	242.205	216.405	239.426	203.824	228.127	200.032
sp|Q9HCJ1|ANKH_HUMAN	ANKH	ANKH_HUMAN Progressive ankylosis protein homolog	5360	4	C	UR	242.839	247.29	247.524	229.791	242.164	217.459	451.159	436.91	458.377	238.422	221.512	235.85	399.195	461.207	377.006	409.979	399.839	434.68
sp|Q8IWZ3-6|ANKH1_HUMAN	ANKHD1	ANKH1_HUMAN Isoform 6 of Ankyrin repeat and KH domain-containing protein 1	980	16	C	UR	1667.16	1612.15	1560.35	1581.17	1679.65	1602.35	1611.21	1600.07	1660.21	1595.73	1621.61	1647.15	1617.77	1582.81	1609.45	1697.17	1759.24	1685.09
sp|Q86XL3|ANKL2_HUMAN	ANKLE2	ANKL2_HUMAN Ankyrin repeat and LEM domain-containing protein 2	992	17	C	UR	1344.17	1317.66	1413.67	1537.28	1445.19	1608.55	1173.8	1128.13	1168.51	1570.55	1526.11	1591.06	1049.17	1103.96	1083.42	1138.6	1075.1	1094.52
sp|Q8IV38|ANKY2_HUMAN	ANKMY2	ANKY2_HUMAN Ankyrin repeat and MYND domain-containing protein 2	2472	4	C	UR	343.758	382.544	379.08	389.321	411.3	379.513	317.871	318.769	342.962	381.424	349.93	385.94	370.575	378.456	376.184	346.49	335.202	329.921
sp|Q9NXR5|ANR10_HUMAN	ANKRD10	ANR10_HUMAN Ankyrin repeat domain-containing protein 10	4553	1	C	UR	98.4542	102.612	112.452	151.134	132.952	124.126	139.277	143.897	145.783	143.661	159.367	148.799	149.837	146.218	134.212	131.17	136.778	127.257
sp|Q6UB99|ANR11_HUMAN	ANKRD11	ANR11_HUMAN Ankyrin repeat domain-containing protein 11	1532	4	C	UR	144.443	141.719	180.388	147.692	141.679	147.241	160.743	157.054	149.081	154.627	148.415	161.271	151.42	151.86	148	144.689	158.708	154.941
sp|Q6UB98|ANR12_HUMAN	ANKRD12	ANR12_HUMAN Ankyrin repeat domain-containing protein 12	3364	3	C	UR	73.0795	98.118	82.7826	80.2782	75.9262	77.8485	101.445	87.7545	83.2348	100.847	88.6407	102.281	103.268	112.327	90.2485	98.1261	97.8682	88.5983
sp|Q8IZ07|AN13A_HUMAN	ANKRD13A	AN13A_HUMAN Ankyrin repeat domain-containing protein 13A	978	4	C	UR	106.771	116.622	94.0869	97.1906	97.423	90.543	76.8556	96.2071	82.9181	127.442	133.282	126.502	90.0503	82.4229	86.7039	81.0892	75.2179	91.6583
sp|Q86YJ7|AN13B_HUMAN	ANKRD13B	AN13B_HUMAN Ankyrin repeat domain-containing protein 13B	6857	1	C	UR	40.0884	43.4032	48.1572	55.4751	44.7435	56.7273	42.0392	37.9107	48.5769	41.023	32.7804	40.7286	39.4062	35.7827	36.6896	43.8211	47.9616	46.6813
sp|Q8N6S4|AN13C_HUMAN	ANKRD13C	AN13C_HUMAN Ankyrin repeat domain-containing protein 13C	1545	1	C	UR	23.5765	23.2874	16.1222	23.4767	27.0745	26.051	20.999	18.358	18.5921	26.4982	22.5889	21.0252	20.4437	18.1848	23.8476	21.0505	23.5971	22.6642
sp|O75179|ANR17_HUMAN	ANKRD17	ANR17_HUMAN Ankyrin repeat domain-containing protein 17	980	14	C	UR	1510.29	1415.58	1433	1379.23	1527.43	1321.76	1449.44	1397.56	1485.88	1364.79	1417.58	1364.81	1450.37	1318.92	1450.17	1410.29	1524.52	1413
sp|Q9GZV1|ANKR2_HUMAN	ANKRD2	ANKR2_HUMAN Ankyrin repeat domain-containing protein 2	2630	1	C	UR	7.91357	7.40257	10.7294	13.2547	11.7978	7.91784	13.3282	14.5836	16.8486	6.68942	8.95656	7.87799	17.446	13.3245	17.2583	10.8366	8.55283	10.4453
sp|Q9UPS8-3|ANR26_HUMAN	ANKRD26	ANR26_HUMAN Isoform 3 of Ankyrin repeat domain-containing protein 26	4798	4	C	UR	105.381	96.822	100.678	109.516	112.655	114.483	95.1641	100.807	96.5357	87.3336	101.974	92.0934	113.086	120.971	121.623	98.067	93.6908	100.51
sp|Q96NW4|ANR27_HUMAN	ANKRD27	ANR27_HUMAN Ankyrin repeat domain-containing protein 27	5906	4	C	UR	317.782	311.735	268.044	307.636	310.535	257.269	257.397	264.325	280.353	271.514	316.703	279.201	318.991	256.314	293.052	309.002	312.701	293.986
sp|O15084|ANR28_HUMAN	ANKRD28	ANR28_HUMAN Serine/threonine-protein phosphatase 6 regulatory ankyrin repeat subunit A	3959	11	C	UR	566.573	552	555.331	569.175	595.037	586.993	607.771	631.817	617.489	556.545	581.088	556.023	629.567	635.055	659.025	607.919	623.17	624.603
sp|Q9BQI6|ANR32_HUMAN	ANKRD32	ANR32_HUMAN Ankyrin repeat domain-containing protein 32	2178	1	C	UR	15.5997	14.1715	7.76414	13.8998	13.0333	13.8244	10.2637	10.8469	13.2782	9.5177	14.0899	11.0831	13.2088	12.3996	14.23	8.17659	11.057	11.8849
sp|Q53RE8|ANR39_HUMAN	ANKRD39	ANR39_HUMAN Ankyrin repeat domain-containing protein 39	5826	3	C	UR	243.308	250.878	277.038	261.046	242.374	266.558	305.142	277.274	267.634	266.901	257.847	313.882	277.417	296.305	298.32	294.515	297.627	298.629
sp|Q6AI12|ANR40_HUMAN	ANKRD40	ANR40_HUMAN Ankyrin repeat domain-containing protein 40	3528	3	C	UR	145.735	130.116	157.504	150.498	135.416	131.716	175.709	156.771	157.817	139.673	139.413	153.085	148.727	128.599	132.722	160.838	172.44	168.144
sp|Q8N8A2-2|ANR44_HUMAN	ANKRD44	ANR44_HUMAN Isoform 2 of Serine/threonine-protein phosphatase 6 regulatory ankyrin repeat subunit B	3959	4	C	UR	290.627	382.173	236.499	282.887	322.406	212.364	265.586	293.422	321.973	285.059	332.82	261.409	340.594	315.627	333.583	303.415	341.282	312.869
sp|Q9ULJ7|ANR50_HUMAN	ANKRD50	ANR50_HUMAN Ankyrin repeat domain-containing protein 50	4027	4	C	UR	137.567	141.819	125.576	148.035	153.121	160.081	151.754	133.559	139.803	146.281	152.071	146.26	156.308	141.745	163.738	159.601	164.547	168.832
sp|Q8NB46|ANR52_HUMAN	ANKRD52	ANR52_HUMAN Serine/threonine-protein phosphatase 6 regulatory ankyrin repeat subunit C	631	6	C	UR	335.846	713.517	379.976	337.211	308.073	314.253	323.96	469.056	334.673	363.103	351.045	321.204	352.055	279.301	400.65	290.854	307.58	320.877
sp|Q6NXT1|ANR54_HUMAN	ANKRD54	ANR54_HUMAN Ankyrin repeat domain-containing protein 54	2506	3	C	UR	99.4593	107.171	74.5762	112.143	100.926	78.6227	120.713	83.5799	98.8793	88.0855	93.4388	97.4306	107.324	101.034	99.0061	101.473	94.3563	95.7173
sp|Q92625|ANS1A_HUMAN	ANKS1A	ANS1A_HUMAN Ankyrin repeat and SAM domain-containing protein 1A	2551	7	C	UR	470.286	455.768	465.127	468.058	475.684	442.415	415.882	400.651	425.031	434.17	439.585	410.768	443.643	432.389	417.914	453.832	450.612	473.553
sp|Q6ZW76|ANKS3_HUMAN	ANKS3	ANKS3_HUMAN Ankyrin repeat and SAM domain-containing protein 3	3101	3	C	UR	72.3654	80.1306	71.4509	88.7145	105.752	97.688	121.686	118.551	121.232	77.9467	76.7155	85.7965	145.246	137.978	119.079	132.18	125.803	138.58
sp|Q9H8Y5|ANKZ1_HUMAN	ANKZF1	ANKZ1_HUMAN Ankyrin repeat and zinc finger domain-containing protein 1	1713	8	C	UR	320.096	337.99	354.308	317.877	312.768	345.131	321.143	331.163	331.331	319.068	349.38	342.269	299.982	295.111	310.634	354.601	370.566	363.966
sp|Q9NQW6|ANLN_HUMAN	ANLN	ANLN_HUMAN Actin-binding protein anillin	936	19	C	UR	1461.2	1350.1	1314.19	1758.21	1668.3	1733.44	1608.56	1626.41	1704.29	1372.46	1274.72	1231.51	2092.57	2080.69	1979.26	1572.61	1685.09	1618.65
sp|Q9NW15|ANO10_HUMAN	ANO10	ANO10_HUMAN Anoctamin-10	594	9	C	UR	779.012	844.943	725.641	859.771	832.608	818.935	943.448	995.555	1040.45	872.955	878.48	890.446	1123.44	1268.07	1168.43	951.131	956.806	953.631
sp|Q4KMQ2-2|ANO6_HUMAN	ANO6	ANO6_HUMAN Isoform 2 of Anoctamin-6	6983	6	C	UR	184.57	244.023	129.668	187.717	213.799	160.993	122.099	143.282	159.126	176.365	211.721	177.386	200.484	200.198	193.747	165.704	216.118	185.761
sp|P39687|AN32A_HUMAN	ANP32A	AN32A_HUMAN Acidic leucine-rich nuclear phosphoprotein 32 family member A	3062	1	C	UR	137.581	68.6088	84.4563	83.4583	174.277	107.073	207.794	211.21	196.81	169.65	92.6858	267.942	117.528	116.358	110.506	92.6678	274.375	233.666
sp|Q92688|AN32B_HUMAN	ANP32B	AN32B_HUMAN Acidic leucine-rich nuclear phosphoprotein 32 family member B	3062	13	C	UR	1146.49	1111.18	1036.58	1013.5	1096.9	1066.04	987.576	1113.5	1011.99	1110.81	1111.64	1080.22	1046.8	1034.52	959.349	1066.28	1015.91	1022.09
sp|Q9BTT0|AN32E_HUMAN	ANP32E	AN32E_HUMAN Acidic leucine-rich nuclear phosphoprotein 32 family member E	3063	1	C	UR	14.045	5.55743	7.53401	8.67839	13.4296	11.5754	10.0151	11.5665	9.85704	13.7151	9.12679	12.0252	10.4092	9.36901	6.81876	9.70921	12.7651	7.99015
sp|P15144|AMPN_HUMAN	ANPEP	AMPN_HUMAN Aminopeptidase N	3524	4	C	UR	21.44	23.3553	19.9197	36.4836	36.6258	44.0728	76.8305	77.8746	71.5656	41.5636	55.5115	49.0027	73.0802	74.8962	82.9067	130.227	118.608	117.77
sp|Q9H6X2|ANTR1_HUMAN	ANTXR1	ANTR1_HUMAN Anthrax toxin receptor 1	2492	2	C	UR	57.9791	70.3267	50.2066	68.7175	71.5323	62.6446	110.975	116.923	115.085	63.0954	78.7268	61.6268	117.043	115.648	118.154	105.138	102.482	118.191
sp|P58335|ANTR2_HUMAN	ANTXR2	ANTR2_HUMAN Anthrax toxin receptor 2	5766	1	C	UR	7.25533	4.09978	4.34653	8.40883	11.8837	4.15144	19.5716	20.7121	19.5007	5.56178	10.1955	8.04727	35.2597	35.0509	36.6338	31.6919	31.5483	35.2265
sp|P04083|ANXA1_HUMAN	ANXA1	ANXA1_HUMAN Annexin A1	3052	13	C	UR	650.592	561.717	589.296	733.16	866.968	693.22	658.635	679.144	698.382	802.931	773.316	873.963	688.992	677.733	703.012	660.011	813.728	760.256
sp|P50995|ANX11_HUMAN	ANXA11	ANX11_HUMAN Annexin A11	1407	16	C	UR	633.073	692.431	609.592	657.378	615.553	667.874	753.301	913.068	768.112	707.301	657.553	735.47	798.983	899.389	751.105	862.294	748.156	831.573
sp|P07355-2|ANXA2_HUMAN	ANXA2	ANXA2_HUMAN Isoform 2 of Annexin A2	749	34	C	UR	2292.48	2184.75	2369.59	2267.73	2448.55	2337.84	2587.47	2464.93	2518.02	2654.79	2688.95	2633.82	2730.26	2471.29	2691.62	2336.42	2457.58	2259.8
sp|P12429|ANXA3_HUMAN	ANXA3	ANXA3_HUMAN Annexin A3	1905	12	C	UR	775.487	814.293	779.223	647.412	607.539	636.826	1367.1	1409.25	1294.79	477.061	433.924	470.626	1306.93	1265.41	1240.41	1184.47	1184.18	1163.16
sp|P09525|ANXA4_HUMAN	ANXA4	ANXA4_HUMAN Annexin A4	530	6	C	UR	142.746	134.184	152.702	188.068	171.644	216.367	173.164	179.472	176.307	229.808	188.384	223.021	199.674	205.668	214.534	178.819	167.355	194.093
sp|P08758|ANXA5_HUMAN	ANXA5	ANXA5_HUMAN Annexin A5	530	28	C	UR	3353.33	3310.3	3326.71	3679.23	3873.85	3764.31	3879.05	3874.02	3758.12	3879.01	3918.87	3957.12	4010.16	3892.44	3942.89	3698.28	3536.43	3510.44
tr|A6NN80|A6NN80_HUMAN	ANXA6	A6NN80_HUMAN Annexin	1550	22	C	UR	1839.57	1824.46	1805.68	1954.19	2005.98	1982.41	1851.35	1900.01	1874.7	1856.84	1935.37	1907.81	2239.51	2150.21	2210.58	1744.61	1741.04	1717.54
sp|P20073|ANXA7_HUMAN	ANXA7	ANXA7_HUMAN Annexin A7	3312	8	C	UR	853.29	877.003	813.699	824.789	837.934	805.206	828.322	831.565	827.428	794.659	861.144	809.369	936.733	860.459	930.902	802.178	855.956	824.086
sp|Q5VT79|AXA82_HUMAN	ANXA8L2	AXA82_HUMAN Annexin A8-like protein 2	2922	3	C	UR	31.4098	43.5748	32.9041	32.7157	37.8721	42.9098	138.601	141.673	127.908	104.414	99.0119	107.66	194.443	196.553	206.662	110.131	102.553	111.808
sp|Q10567-3|AP1B1_HUMAN	AP1B1	AP1B1_HUMAN Isoform C of AP-1 complex subunit beta-1	302	12	C	UR	703.07	728.532	706.432	630.271	666.604	627.378	705.736	692.316	706.447	678.257	705.906	694.43	701.007	658.445	718.407	658.139	701.456	664.787
sp|O43747-2|AP1G1_HUMAN	AP1G1	AP1G1_HUMAN Isoform 2 of AP-1 complex subunit gamma-1	241	14	C	UR	603.053	548.867	535.422	561.4	635.629	521.939	582.447	571.017	585.966	558.259	565.987	574.149	559.27	535.907	565.054	537.967	601.665	546.18
sp|O75843|AP1G2_HUMAN	AP1G2	AP1G2_HUMAN AP-1 complex subunit gamma-like 2	1537	6	C	UR	308.389	311.933	341.746	239.883	234.293	246.137	300.712	301.204	319.137	302.449	339.036	335.282	290.74	287.4	320.075	264.52	277.364	260.102
sp|Q9BXS5-2|AP1M1_HUMAN	AP1M1	AP1M1_HUMAN Isoform 2 of AP-1 complex subunit mu-1	1393	19	C	UR	1493.6	1468.54	1485.9	1473.14	1437.81	1452.42	1470.44	1510.24	1519.19	1415.89	1487.54	1456.25	1527.65	1498.75	1524.95	1490.77	1453.23	1474.91
sp|P61966|AP1S1_HUMAN	AP1S1	AP1S1_HUMAN AP-1 complex subunit sigma-1A	1477	6	C	UR	113.627	112.256	116.873	143.189	133.447	127.465	111.372	110.658	122.459	126.25	124.268	129.159	110.946	114.297	109.734	104.28	114.369	114.622
sp|P56377|AP1S2_HUMAN	AP1S2	AP1S2_HUMAN AP-1 complex subunit sigma-2	1477	3	C	UR	219.71	228.563	228.609	228.788	218.558	181.505	281.837	271.537	267.406	184.526	202.783	197.177	250.991	236.795	240.88	285.856	269.247	281.697
sp|Q96PC3-2|AP1S3_HUMAN	AP1S3	AP1S3_HUMAN Isoform 2 of AP-1 complex subunit sigma-3	4750	3	C	UR	132.009	119.53	98.3164	63.1376	69.0174	58.8244	50.1597	61.1525	67.6754	95.7162	109.327	96.6981	49.1617	44.5192	56.3405	71.5585	83.3524	65.2265
sp|O95782|AP2A1_HUMAN	AP2A1	AP2A1_HUMAN AP-2 complex subunit alpha-1	1884	18	C	UR	1369.73	1304.45	1325.91	1210.61	1258.06	1234.78	1449	1361.24	1343.34	1231.12	1253.37	1279.66	1457.5	1413.68	1469.06	1255.89	1226.5	1263.41
sp|O94973-2|AP2A2_HUMAN	AP2A2	AP2A2_HUMAN Isoform 2 of AP-2 complex subunit alpha-2	1884	10	C	UR	948.204	1036.34	936.678	1140.52	1067.98	1126.66	1044.73	1086.51	1034.49	1075.34	984.561	1037.61	1161.73	1229.35	1136.54	1123.55	992.86	1088.11
sp|P63010-2|AP2B1_HUMAN	AP2B1	AP2B1_HUMAN Isoform 2 of AP-2 complex subunit beta	302	24	C	UR	1820.68	1623.38	1622.38	1681.28	1832.72	1593.93	1730.52	1696.22	1783.79	1743.58	1777.18	1725.85	1863.48	1799.24	1825.47	1683.19	1855.94	1745.3
sp|Q96CW1|AP2M1_HUMAN	AP2M1	AP2M1_HUMAN AP-2 complex subunit mu	4520	10	C	UR	719.215	782.152	726.843	715.927	679.737	701.99	754.596	726.874	791.919	770.138	791.709	746.154	823.236	817.147	844.029	735.826	715.475	719.478
sp|P53680|AP2S1_HUMAN	AP2S1	AP2S1_HUMAN AP-2 complex subunit sigma	6154	2	C	UR	177.794	211.586	178.508	225.11	198.03	191.758	186.64	212.701	190.854	199.839	200.777	199.728	232.47	217.026	198.176	198.901	199.624	200.83
sp|O00203|AP3B1_HUMAN	AP3B1	AP3B1_HUMAN AP-3 complex subunit beta-1	2516	18	C	UR	2316.37	2208.08	2306.21	2326.63	2402.51	2336.55	2665.57	2720.74	2698.82	2454.29	2363.54	2419.59	2628.76	2576.85	2718.52	2596.97	2568.56	2487.56
sp|O14617-5|AP3D1_HUMAN	AP3D1	AP3D1_HUMAN Isoform 5 of AP-3 complex subunit delta-1	818	17	C	UR	2112.73	2256.23	1906.69	2160	2206.26	1932.76	2015.3	2093.41	2217.9	2141.25	2203.55	2005.17	2361.82	2287.18	2382.33	2118.34	2251.2	2134.67
sp|Q9Y2T2|AP3M1_HUMAN	AP3M1	AP3M1_HUMAN AP-3 complex subunit mu-1	3858	16	C	UR	810.487	788.863	787.766	722.582	761.528	701.84	927.999	942.595	896.672	787.733	838.026	831.959	916.747	874.019	921.547	884.604	891.295	868.69
sp|P53677|AP3M2_HUMAN	AP3M2	AP3M2_HUMAN AP-3 complex subunit mu-2	5338	4	C	UR	105.888	99.535	96.7398	142.87	117.622	123.875	82.8059	79.0432	80.4183	112.749	117.911	122.266	65.8093	82.4974	79.8758	76.7296	80.3965	88.0042
sp|Q92572|AP3S1_HUMAN	AP3S1	AP3S1_HUMAN AP-3 complex subunit sigma-1	1530	7	C	UR	151.83	148.521	122.494	161.124	177.922	139.082	142.955	161.329	182.911	189.985	188.204	160.149	168.139	159.766	168.652	170.619	186.959	185.035
sp|Q9Y6B7|AP4B1_HUMAN	AP4B1	AP4B1_HUMAN AP-4 complex subunit beta-1	1436	6	C	UR	950.332	970.005	980.649	1042.73	992.598	990.291	991.01	1035.8	998.097	987.997	1037.53	1023.64	1095.53	1074.84	1094.56	1016.32	1003	1026.32
sp|Q9UPM8|AP4E1_HUMAN	AP4E1	AP4E1_HUMAN AP-4 complex subunit epsilon-1	688	6	C	UR	214.981	244.223	192.231	225.697	208.891	227.342	181.953	228.347	202.809	234.819	206.879	219.458	231.161	242.451	232.684	218.425	197.887	240.39
sp|Q2VPB7|AP5B1_HUMAN	AP5B1	AP5B1_HUMAN AP-5 complex subunit beta-1	5868	3	C	UR	214.714	229.83	206.279	205.756	195.188	187.28	192.299	178.079	192.801	179.209	198.969	201.957	197.863	197.797	209.643	212.017	205.305	214.336
sp|Q9H0R1|AP5M1_HUMAN	AP5M1	AP5M1_HUMAN AP-5 complex subunit mu-1	2199	1	C	UR	51.0212	45.0172	44.3149	61.1506	44.7597	56.7382	58.9625	53.6728	48.1154	40.1568	48.7842	50.3783	51.3877	50.8806	50.5915	53.8876	56.2759	54.0181
sp|Q9NUS5|AP5S1_HUMAN	AP5S1	AP5S1_HUMAN AP-5 complex subunit sigma-1	6498	1	C	UR	76.3304	85.2331	75.9312	72.0757	64.3609	69.4554	77.1447	70.4011	71.9202	62.6082	62.9702	63.0931	72.5952	68.6877	75.8027	74.9558	66.5364	60.9429
sp|O43299|AP5Z1_HUMAN	AP5Z1	AP5Z1_HUMAN AP-5 complex subunit zeta-1	4740	3	C	UR	197.106	222.29	188.354	196.841	189.12	176.892	161.376	162.531	198.566	154.98	168.892	146.42	180.449	180.939	188.67	180.533	209.512	205.008
sp|O14727|APAF_HUMAN	APAF1	APAF_HUMAN Apoptotic protease-activating factor 1	623	6	C	UR	186.266	184.812	183.387	180.067	186.945	159.001	169.382	161.055	178.942	182.337	194.813	177.329	160.281	140.37	164.982	163.794	177.339	162.868
sp|O96018|APBA3_HUMAN	APBA3	APBA3_HUMAN Amyloid beta A4 precursor protein-binding family A member 3	2210	2	C	UR	41.5846	39.3878	39.3526	40.4743	40.0714	37.8933	43.604	44.8216	44.477	34.7671	41.0052	37.2508	55.1955	40.3426	48.6037	46.4989	41.11	38.6041
sp|Q92870-4|APBB2_HUMAN	APBB2	APBB2_HUMAN Isoform 4 of Amyloid beta A4 precursor protein-binding family B member 2	3692	3	C	UR	176.28	169.937	190.199	190.661	192.956	173.334	257.842	259.504	262.277	159.098	152.213	149.736	276.466	233.864	283.351	304.684	322.186	315.372
sp|P25054|APC_HUMAN	APC	APC_HUMAN Adenomatous polyposis coli protein	770	10	C	UR	856.216	822.212	881.06	891.35	904.417	927.982	892.633	899.642	892.717	911.758	862.458	886.335	895.832	876.777	877.285	920.83	876.417	865.698
sp|P13798|ACPH_HUMAN	APEH	ACPH_HUMAN Acylamino-acid-releasing enzyme	1699	10	C	UR	687.99	699.818	746.297	722.16	725.193	694.65	845.336	766.823	792.898	678.246	705.673	662.673	823.672	781.258	832.63	820.252	823.448	811.239
sp|P27695|APEX1_HUMAN	APEX1	APEX1_HUMAN DNA-(apurinic or apyrimidinic site) lyase	4242	11	C	UR	223.277	171.652	318.531	237.95	218.907	281.17	277.031	260.699	223.5	259.707	218.231	255.723	181.137	220.367	235.47	225.208	242.587	242.224
sp|Q96BI3|APH1A_HUMAN	APH1A	APH1A_HUMAN Gamma-secretase subunit APH-1A	556	1	C	UR	13.5668	16.9323	10.9039	9.11684	13.7964	11.0141	12.7129	12.3625	14.3544	7.13318	12.1033	14.1376	7.89265	10.3191	15.01	9.48241	11.1315	9.12181
sp|Q9BZZ5|API5_HUMAN	API5	API5_HUMAN Apoptosis inhibitor 5	3677	14	C	UR	1077.63	1121.81	1085.3	1047.18	1063.02	1089.05	1150.48	1045.87	1028.22	999.529	1014.14	1047.29	1074.57	1054.33	1076.76	1059.69	1058.74	1069.68
sp|Q9BZZ5-1|API5_HUMAN	API5	API5_HUMAN Isoform 1 of Apoptosis inhibitor 5	3677	1	C	UR	16.4069	12.031	20.9522	19.4115	11.6975	17.7371	21.296	21.785	19.0437	13.0936	18.7597	16.1846	18.824	21.2484	19.9431	21.6734	19.4222	21.9799
sp|Q96GX9|MTNB_HUMAN	APIP	MTNB_HUMAN Methylthioribulose-1-phosphate dehydratase	457	4	C	UR	490.518	518.675	558.198	450.216	441.573	425.525	457.267	444.101	462.422	415.139	433.232	423.572	479.226	421.409	462.533	472.955	490.002	469.297
sp|Q8N2Z9-2|CENPS_HUMAN	APITD1	CENPS_HUMAN Isoform 2 of Centromere protein S	3666	2	C	UR	57.8193	57.4886	41.9477	50.0927	51.2191	56.9975	43.0649	54.3176	47.5808	53.0623	49.2347	37.9918	60.0169	56.4639	47.4105	51.7386	63.5113	58.8091
sp|Q06481|APLP2_HUMAN	APLP2	APLP2_HUMAN Amyloid-like protein 2	4922	10	C	UR	608.21	589.708	646.124	707.842	653.517	710.031	684.647	661.148	660.666	705.99	655.304	702.401	601.69	642.85	647.812	574.002	521.675	586.866
sp|Q9HDC9|APMAP_HUMAN	APMAP	APMAP_HUMAN Adipocyte plasma membrane-associated protein	4218	12	C	UR	588.529	598.421	588.65	632.135	547.405	662.637	742.943	701.063	745.79	613.681	579.19	631.588	722.053	828.192	770.879	700.092	694.775	678.346
sp|P02647|APOA1_HUMAN	APOA1	APOA1_HUMAN Apolipoprotein A-I	5054	1	C	UR	11.9115	18.2789	9.74462	15.1768	11.6377	8.88132	9.82078	10.4526	9.42233	13.8778	11.9836	9.48923	15.7125	11.6695	16.9856	11.7729	10.5537	12.3347
sp|Q8NCW5|NNRE_HUMAN	APOA1BP	NNRE_HUMAN NAD(P)H-hydrate epimerase	5584	8	C	UR	1179.33	1147.52	1178.11	1076.3	1115.99	1053.7	925.639	910.587	963.522	1025.7	944.526	937.768	876.022	819.356	840.909	908.021	1002.61	925.072
sp|P04114|APOB_HUMAN	APOB	APOB_HUMAN Apolipoprotein B-100	3405	3	C	UR	246.539	300.99	258.894	202.279	209.221	217.774	270.331	255.753	242.336	257.463	242.959	243.585	257.337	205.873	241.991	269.714	231.81	261.517
sp|Q9UH17|ABC3B_HUMAN	APOBEC3B	ABC3B_HUMAN DNA dC->dU-editing enzyme APOBEC-3B	1071	5	C	UR	421.416	421.546	382.776	441.059	421.574	394.29	677.148	749.984	712.676	311.521	310.562	348.52	778.105	766.551	752.859	613.339	632.823	642.576
sp|Q9NRW3|ABC3C_HUMAN	APOBEC3C	ABC3C_HUMAN DNA dC->dU-editing enzyme APOBEC-3C	1071	2	C	UR	29.263	23.778	21.1009	25.7281	33.9851	35.6662	27.2667	34.5758	33.2916	31.7986	32.0522	28.9435	31.0618	31.1058	43.2774	26.179	39.288	35.8719
sp|P02649|APOE_HUMAN	APOE	APOE_HUMAN Apolipoprotein E	6794	2	C	UR	63.515	77.0254	61.7092	71.4032	65.4541	71.4838	59.3321	60.3594	57.2405	75.3909	70.8804	65.5529	76.7801	77.6211	62.6245	61.1519	63.7829	52.6478
sp|Q9BQE5|APOL2_HUMAN	APOL2	APOL2_HUMAN Apolipoprotein L2	1639	9	C	UR	402.726	417.998	445.201	225.561	234.005	219.23	519.915	487.9	483.972	365.44	362.973	347.418	515.142	493.043	550.475	446.678	500.126	502.048
sp|Q9BUR5|APOO_HUMAN	APOO	APOO_HUMAN Apolipoprotein O	6912	2	C	UR	282.832	296.844	279.711	307.403	277.598	248.844	268.375	247.796	244.705	255.636	265.351	278.468	262.965	269.732	283.405	255.571	273.932	249.565
sp|Q6UXV4|APOOL_HUMAN	APOOL	APOOL_HUMAN Apolipoprotein O-like	6147	8	C	UR	1206.25	1226.74	1225.55	1286.13	1301.41	1355.96	1310.31	1345.97	1374.03	1235.77	1130.55	1161.46	1385.44	1332.38	1338.67	1307.29	1312.99	1260.6
sp|P05067|A4_HUMAN	APP	A4_HUMAN Amyloid beta A4 protein	4922	5	C	UR	161.269	173.493	175.611	176.866	184.911	170.448	188.336	184.939	201.702	171.683	166.468	171.899	187.651	190.795	184.059	205.045	210.788	211.996
sp|Q92624|APBP2_HUMAN	APPBP2	APBP2_HUMAN Amyloid protein-binding protein 2	6596	3	C	UR	159.89	111.527	156.941	161.358	135.835	164.86	264.685	235.821	248.989	123.134	110.46	149.338	241.363	242.639	223.156	252.138	232.666	249.423
sp|Q9UKG1|DP13A_HUMAN	APPL1	DP13A_HUMAN DCC-interacting protein 13-alpha	1035	12	C	UR	715.366	671.585	821.216	645.764	661.356	699.442	720.291	670.965	669.73	734.73	735.393	732.753	702.218	692.409	714.541	646.397	663.385	706.261
sp|Q8NEU8-3|DP13B_HUMAN	APPL2	DP13B_HUMAN Isoform 3 of DCC-interacting protein 13-beta	1035	5	C	UR	266.622	272.276	242.237	269.307	265.048	232.1	213.491	228.147	254.098	273.747	297.555	282.465	207.347	189.127	202.733	218.738	234.239	237.541
sp|P07741|APT_HUMAN	APRT	APT_HUMAN Adenine phosphoribosyltransferase	218	7	C	UR	610.857	613.756	583.604	439.421	511.845	477.121	515.217	499.47	510.445	448.245	461.051	429.983	500.296	439.068	510.046	548.217	531.929	530.282
sp|Q7Z2E3|APTX_HUMAN	APTX	APTX_HUMAN Aprataxin	3321	3	C	UR	436.734	487.902	457.662	486.9	430.54	499.54	460.526	483.842	441.231	432.718	459.652	444.321	468.984	472.826	462.921	522.635	499.015	503.972
sp|Q7Z2E3-4|APTX_HUMAN	APTX	APTX_HUMAN Isoform 4 of Aprataxin	3321	1	C	UR	21.1111	24.5967	16.4066	22.1931	20.4807	17.4316	8.61314	13.6931	13.4327	19.887	18.019	11.4703	23.2817	19.5929	18.7048	16.4021	23.5886	17.9527
sp|O60306|AQR_HUMAN	AQR	AQR_HUMAN Intron-binding protein aquarius	700	19	C	UR	1513.3	1519.63	1502.33	1358.98	1391.32	1354.95	1715.41	1576.12	1601.22	1350	1477.36	1389.55	1735.55	1577.87	1663.38	1567.84	1650.06	1539.27
sp|P10398|ARAF_HUMAN	ARAF	ARAF_HUMAN Serine/threonine-protein kinase A-Raf	5371	7	C	UR	790.72	794.678	754.614	795.224	745.49	732.298	839.631	743.086	732.452	747.125	753.433	759.143	793.49	782.918	763.581	819.051	792.084	815.724
sp|Q96P48|ARAP1_HUMAN	ARAP1	ARAP1_HUMAN Arf-GAP with Rho-GAP domain, ANK repeat and PH domain-containing protein 1	2353	17	C	UR	763.698	740.262	693.857	737.399	738.333	694.289	556.043	582.07	598.636	646.153	708.542	637.892	625.714	592.281	629.533	606.213	649.76	629.103
sp|Q8WWN8|ARAP3_HUMAN	ARAP3	ARAP3_HUMAN Arf-GAP with Rho-GAP domain, ANK repeat and PH domain-containing protein 3	1812	5	C	UR	130.084	151.303	155.422	142.988	132.552	127.45	164.815	158.047	143.238	136.434	170.057	134.025	150.91	150.568	154.114	155.899	139.001	162.875
sp|P48444|COPD_HUMAN	ARCN1	COPD_HUMAN Coatomer subunit delta	2239	11	C	UR	714.727	650.413	780.047	694.432	667.948	879.274	911.292	880.396	803.672	791.25	666.195	804.66	799.803	817.086	801.037	798.929	725.322	796.609
sp|P84077|ARF1_HUMAN	ARF1	ARF1_HUMAN ADP-ribosylation factor 1	3177	2	C	UR	48.9234	54.8631	47.1611	29.2421	36.191	32.9972	46.8672	49.8287	48.0982	71.0107	71.4063	69.5265	34.4457	38.4308	42.5061	47.3795	52.9835	56.5357
sp|P61204|ARF3_HUMAN	ARF3	ARF3_HUMAN ADP-ribosylation factor 3	3177	18	C	UR	717.592	771.403	699.451	745.268	801.86	574.174	577.594	649.746	698.297	680.539	740.611	650.485	709.165	627.292	656.172	619.618	674.817	639.792
sp|P18085|ARF4_HUMAN	ARF4	ARF4_HUMAN ADP-ribosylation factor 4	3177	9	C	UR	804.114	758.799	752.87	718.366	762.338	704.782	835.527	833.651	826.308	707.531	706.985	674.262	915.308	868.355	906.4	820.586	816.694	747.615
sp|P84085|ARF5_HUMAN	ARF5	ARF5_HUMAN ADP-ribosylation factor 5	3177	4	C	UR	484.172	496.951	449.374	529.524	541.212	508.171	470.319	565.741	515.644	434.391	432.993	434.639	605.457	618.275	596.788	517.845	492.871	507.077
sp|P62330|ARF6_HUMAN	ARF6	ARF6_HUMAN ADP-ribosylation factor 6	3143	1	C	UR	47.084	52.3357	43.7398	55.0242	65.4368	50.3491	44.9001	51.9912	58.0585	54.6779	57.3463	54.6735	63.8656	54.7201	63.6108	46.7764	55.1795	50.5189
sp|Q8N6T3|ARFG1_HUMAN	ARFGAP1	ARFG1_HUMAN ADP-ribosylation factor GTPase-activating protein 1	814	8	C	UR	592.124	621.411	607.805	646.085	694.866	675.401	649.524	628.649	613.864	637.914	675.784	670.396	672.562	616.679	628.516	658.616	678.143	650.153
sp|Q8N6H7|ARFG2_HUMAN	ARFGAP2	ARFG2_HUMAN ADP-ribosylation factor GTPase-activating protein 2	3850	7	C	UR	293.588	260.495	341.6	243.155	204.25	244.821	346.144	307.936	272.152	248.827	214.541	245	259.189	281.474	280.818	275.914	272.513	287.035
sp|Q9NP61|ARFG3_HUMAN	ARFGAP3	ARFG3_HUMAN ADP-ribosylation factor GTPase-activating protein 3	2682	7	C	UR	465.993	362.182	417.331	475.962	561.287	458.601	575.898	538.839	650.596	517.63	528.842	476.145	682.725	658.296	682.927	508.206	677.23	548.849
sp|Q9Y6D6|BIG1_HUMAN	ARFGEF1	BIG1_HUMAN Brefeldin A-inhibited guanine nucleotide-exchange protein 1	1085	12	C	UR	638.129	617.337	628.043	674.575	667.068	685.559	453.894	454.866	451.047	650.173	670.6	670.637	463.893	465.154	485.094	484.059	459.363	492.394
sp|Q9Y6D5|BIG2_HUMAN	ARFGEF2	BIG2_HUMAN Brefeldin A-inhibited guanine nucleotide-exchange protein 2	1085	16	C	UR	1097.9	1014.89	1151.82	1008.28	971.597	1031.07	1143.18	1125.13	1114.4	1024.12	1066.98	1124.84	1050.32	1082.92	1107.83	1103.45	1090.12	1131.06
sp|Q5TH69|BIG3_HUMAN	ARFGEF3	BIG3_HUMAN Brefeldin A-inhibited guanine nucleotide-exchange protein 3	4030	3	C	UR	79.1499	90.4014	94.0918	100.412	100.465	108.771	158.95	163.639	160.45	92.3359	81.764	88.6255	156.2	143.692	153.529	149.195	147.589	158.19
sp|P53367|ARFP1_HUMAN	ARFIP1	ARFP1_HUMAN Arfaptin-1	6490	5	C	UR	316.203	316.123	345.169	323.26	356.31	309.248	366.997	350.187	370.189	313.368	361.26	331.749	350.879	335.111	391.564	378.839	372.764	380.955
sp|P53365|ARFP2_HUMAN	ARFIP2	ARFP2_HUMAN Arfaptin-2	426	6	C	UR	331.058	324.308	340.51	323.804	344.36	328.597	328.419	344.353	324.601	308.182	310.757	319.533	321.495	320.209	314.758	345.655	334.646	348.869
sp|Q13795|ARFRP_HUMAN	ARFRP1	ARFRP_HUMAN ADP-ribosylation factor-related protein 1	6420	1	C	UR	23.3222	21.1978	24.2528	23.5187	24.7946	22.6039	26.5645	33.6361	29.2488	25.5281	23.5916	17.2694	28.6238	30.9224	29.1585	27.2375	30.0276	29.9912
sp|P78540|ARGI2_HUMAN	ARG2	ARGI2_HUMAN Arginase-2, mitochondrial	4629	3	C	UR	58.6371	50.0584	59.3548	58.0896	59.4248	48.6148	110.73	102.807	100.691	39.1271	49.3075	48.5525	68.2585	78.937	65.292	97.9353	101.681	90.0615
sp|Q9NWB6|ARGL1_HUMAN	ARGLU1	ARGL1_HUMAN Arginine and glutamate-rich protein 1	1442	4	C	UR	358.264	374.174	368.653	358.544	318.574	320.029	349.489	326.733	307.643	367.265	367.044	352.417	312.03	316.949	334.792	351.313	329.848	363.145
sp|Q07960|RHG01_HUMAN	ARHGAP1	RHG01_HUMAN Rho GTPase-activating protein 1	2043	8	C	UR	291.967	313.972	314.29	316.389	296.707	299.158	325.472	309.991	318.976	306.665	321.215	329.113	359.204	304.772	344.738	314.737	359.355	321.809
sp|A1A4S6|RHG10_HUMAN	ARHGAP10	RHG10_HUMAN Rho GTPase-activating protein 10	5124	1	C	UR	24.4886	19.2623	11.5318	17.4837	18.2282	21.2254	24.5815	23.7852	23.2856	16.168	19.559	25.0514	22.7564	17.5297	20.3747	19.7352	24.8336	24.7068
sp|Q6P4F7|RHGBA_HUMAN	ARHGAP11A	RHGBA_HUMAN Rho GTPase-activating protein 11A	6525	5	C	UR	437.705	442.599	426.574	356.186	326.502	392.93	341.332	339.253	332.638	373.89	362.109	347.839	345.926	370.065	372.817	360.847	337.579	354.191
sp|Q8IWW6|RHG12_HUMAN	ARHGAP12	RHG12_HUMAN Rho GTPase-activating protein 12	5121	12	C	UR	846.509	835.312	804.726	882.296	841.136	859.715	818.825	857.213	819.514	900.869	931.697	903.166	818.142	787.294	805.579	896.267	877.742	894.447
sp|Q8IWW6-3|RHG12_HUMAN	ARHGAP12	RHG12_HUMAN Isoform 3 of Rho GTPase-activating protein 12	5121	1	C	UR	14.9716	13.9355	9.29897	14.4815	11.4094	14.1757	17.5137	15.2331	11.2872	19.572	17.2377	15.6912	12.8999	12.6549	13.7291	16.9773	15.4766	14.4599
sp|Q68EM7|RHG17_HUMAN	ARHGAP17	RHG17_HUMAN Rho GTPase-activating protein 17	1669	5	C	UR	123.63	114.584	119.736	110.733	119.488	110.935	112.889	110.999	105.175	123.263	117.388	109.439	95.7739	99.1331	101.042	116.009	102.135	102.542
sp|Q68EM7-3|RHG17_HUMAN	ARHGAP17	RHG17_HUMAN Isoform 3 of Rho GTPase-activating protein 17	1669	1	C	UR	18.5578	38.7979	14.7628	17.2087	25.9919	12.9348	13.6225	12.8759	13.4031	20.3334	21.2709	9.90859	15.7173	15.2659	13.3246	12.9287	15.3568	16.6759
sp|Q8N392|RHG18_HUMAN	ARHGAP18	RHG18_HUMAN Rho GTPase-activating protein 18	1104	10	C	UR	568.692	596.428	555.899	856.072	860.836	768.541	755.073	789.47	782.621	623.908	643.295	613.343	764.088	726.092	746.137	753.847	775.317	743.559
sp|Q14CB8-2|RHG19_HUMAN	ARHGAP19	RHG19_HUMAN Isoform 2 of Rho GTPase-activating protein 19	6950	1	C	UR	26.0689	17.4499	25.4867	17.5643	23.7661	21.6528	21.2725	20.9663	20.4268	17.7604	16.5407	18.8328	21.1121	20.0893	17.1786	22.1486	26.3909	19.0541
sp|Q5T5U3|RHG21_HUMAN	ARHGAP21	RHG21_HUMAN Rho GTPase-activating protein 21	3168	10	C	UR	354.03	278.248	320.926	312.514	340.06	314.62	331.014	362.126	359.311	369.826	352.35	341.874	292.71	327.649	361.179	333.581	398.681	406.645
sp|Q9P227|RHG23_HUMAN	ARHGAP23	RHG23_HUMAN Rho GTPase-activating protein 23	3168	6	C	UR	91.079	98.3607	89.4079	82.8421	84.6018	80.1191	97.692	96.7076	95.7429	75.1532	86.6169	82.8411	109.825	102.941	99.1676	93.1274	92.0497	98.1027
sp|Q9UNA1|RHG26_HUMAN	ARHGAP26	RHG26_HUMAN Rho GTPase-activating protein 26	5124	1	C	UR	4.68797	4.64649	6.08195	9.9993	7.09786	7.95049	16.2267	12.367	14.6225	7.20482	9.08453	5.71499	19.3912	17.2948	17.9955	15.4037	15.7581	16.0877
sp|Q6ZUM4|RHG27_HUMAN	ARHGAP27	RHG27_HUMAN Rho GTPase-activating protein 27	4858	4	C	UR	98.4836	90.6025	96.5837	96.309	82.9469	91.7616	91.2069	79.0741	101.105	82.4098	98.9295	92.6564	68.3915	84.0143	77.9555	93.4314	95.7197	99.2299
sp|Q52LW3|RHG29_HUMAN	ARHGAP29	RHG29_HUMAN Rho GTPase-activating protein 29	2843	3	C	UR	98.092	91.7574	118.559	111.663	81.1923	95.6304	159.703	138.794	142.294	99.5498	87.1846	93.1147	188.621	173.796	182.697	159.426	170.452	187.89
sp|A7KAX9|RHG32_HUMAN	ARHGAP32	RHG32_HUMAN Rho GTPase-activating protein 32	5396	1	C	UR	6.64658	8.0035	7.18009	8.82166	8.88494	9.21194	8.9742	9.04357	10.3125	8.43809	6.72741	8.45324	12.2679	8.55727	9.47671	6.89613	11.236	9.4639
sp|Q9NRY4|RHG35_HUMAN	ARHGAP35	RHG35_HUMAN Rho GTPase-activating protein 35	2728	17	C	UR	1385.47	1434.38	1520.55	1372.46	1352.72	1390.37	1413.31	1336.5	1366.01	1436.5	1385.33	1449.68	1358.79	1370.25	1437.47	1326.33	1302.78	1390.17
sp|Q9C0H5-2|RHG39_HUMAN	ARHGAP39	RHG39_HUMAN Isoform 2 of Rho GTPase-activating protein 39	1117	3	C	UR	40.3195	50.7664	46.3678	48.0459	46.4944	52.8777	36.2569	41.2239	40.474	37.08	42.7203	44.8329	34.4529	48.1019	47.5315	35.2995	41.9797	36.813
sp|Q5TG30|RHG40_HUMAN	ARHGAP40	RHG40_HUMAN Rho GTPase-activating protein 40	1861	1	C	UR	14.501	14.9817	6.7611	6.99304	8.37834	8.14425	5.61624	8.38545	12.4491	6.3715	7.51811	7.47529	13.1803	10.931	6.87998	7.85942	8.49017	7.02966
sp|A6NI28|RHG42_HUMAN	ARHGAP42	RHG42_HUMAN Rho GTPase-activating protein 42	3370	1	C	UR	54.0814	57.2782	41.752	71.0148	71.5142	55.9239	55.5445	60.2653	72.1203	40.5	43.5905	47.7208	51.7673	58.7019	67.3294	66.9222	62.4259	59.847
sp|Q13017|RHG05_HUMAN	ARHGAP5	RHG05_HUMAN Rho GTPase-activating protein 5	1089	11	C	UR	873.746	940.396	876.409	838.372	817.014	829.344	1009.9	1006.31	1019.65	845.393	826.562	884	1023.95	998.844	1007.27	996.802	1014.94	1049.23
sp|P52565|GDIR1_HUMAN	ARHGDIA	GDIR1_HUMAN Rho GDP-dissociation inhibitor 1	790	9	C	UR	567.46	516.497	610.559	645.944	570.428	651.319	653.023	749.648	693.839	650.99	543.189	613.636	589.485	643.076	674.976	670.746	639.667	644.984
sp|Q92888-3|ARHG1_HUMAN	ARHGEF1	ARHG1_HUMAN Isoform 3 of Rho guanine nucleotide exchange factor 1	618	14	C	UR	503.353	506.827	538.364	564.244	513.074	552.758	606.948	619.83	603.932	541.285	527.167	552.952	604.143	614.608	633.605	625.642	615.374	604.626
sp|O15013|ARHGA_HUMAN	ARHGEF10	ARHGA_HUMAN Rho guanine nucleotide exchange factor 10	2478	5	C	UR	108.796	101.597	90.9007	115.653	106.85	91.8676	116.192	127.603	108.284	97.671	94.9012	97.6307	119.849	129.865	131.01	122.091	139.819	128.385
sp|Q9HCE6|ARGAL_HUMAN	ARHGEF10L	ARGAL_HUMAN Rho guanine nucleotide exchange factor 10-like protein	2478	1	C	UR	32.7655	26.6625	21.0796	32.0877	29.1371	23.9096	24.2234	23.2932	29.4424	28.2309	23.232	29.2345	36.5939	28.2275	30.8924	32.3	22.7211	25.2994
sp|O15085-2|ARHGB_HUMAN	ARHGEF11	ARHGB_HUMAN Isoform 2 of Rho guanine nucleotide exchange factor 11	4186	7	C	UR	242.406	233.537	256.4	241.514	224.716	237.754	252.84	227.885	230.287	270.545	255.165	244.8	241.206	220.644	256.529	246.252	240.213	239.83
sp|Q9NZN5-2|ARHGC_HUMAN	ARHGEF12	ARHGC_HUMAN Isoform 2 of Rho guanine nucleotide exchange factor 12	3237	12	C	UR	329.642	361.217	342.505	364.159	337.642	329.683	397.007	398.938	367.524	329.474	358.14	332.774	425.99	383.349	431.129	373.506	368.513	356.525
sp|Q5VV41|ARHGG_HUMAN	ARHGEF16	ARHGG_HUMAN Rho guanine nucleotide exchange factor 16	2727	11	C	UR	1419.76	1496.21	1409.3	1528.39	1609.75	1542.34	1344.89	1329.08	1330.84	1425.59	1402.86	1315.28	1502.04	1376.98	1448.47	1487.48	1491.21	1454.45
sp|Q96PE2|ARHGH_HUMAN	ARHGEF17	ARHGH_HUMAN Rho guanine nucleotide exchange factor 17	3202	9	C	UR	380.757	393.242	446.332	408.386	360.286	398.842	446.759	394.312	419.047	429.165	436.27	406.902	458.65	436.714	452.619	401.528	432.148	403.047
sp|Q6ZSZ5|ARHGI_HUMAN	ARHGEF18	ARHGI_HUMAN Rho guanine nucleotide exchange factor 18	1948	16	C	UR	597.604	640.388	617.806	711.448	695.566	677.907	806.002	786.595	766.463	982.229	971.539	934.655	798.151	737.496	796.79	830.055	846.799	831.79
sp|Q92974|ARHG2_HUMAN	ARHGEF2	ARHG2_HUMAN Rho guanine nucleotide exchange factor 2	1160	14	C	UR	823.535	862.371	782.73	669.315	664.343	689.164	735.711	764.48	741.384	755.04	808.134	802.147	806.889	783.801	778.386	730.897	799.402	758.48
sp|Q8N1W1-6|ARG28_HUMAN	ARHGEF28	ARG28_HUMAN Isoform 6 of Rho guanine nucleotide exchange factor 28	5111	2	C	UR	20.222	24.9186	24.2031	29.8608	27.6705	25.2577	43.8885	37.5194	41.4628	21.7816	28.9218	28.5264	49.2361	42.8936	59.6149	38.7756	42.4455	51.8254
sp|Q8TER5|ARH40_HUMAN	ARHGEF40	ARH40_HUMAN Rho guanine nucleotide exchange factor 40	1653	4	C	UR	74.8052	66.494	75.7992	69.1127	63.3268	72.0143	63.3082	69.2901	78.0709	74.1005	71.7313	77.6091	75.8642	74.559	72.8736	65.9525	69.1708	61.8731
sp|Q14155-5|ARHG7_HUMAN	ARHGEF7	ARHG7_HUMAN Isoform 5 of Rho guanine nucleotide exchange factor 7	4800	9	C	UR	389.691	418.276	381.238	384.329	405.834	381.898	366.741	353.351	366.173	372.881	401.213	351.972	370.79	337.688	366.425	354.298	346.737	346.452
sp|O14497|ARI1A_HUMAN	ARID1A	ARI1A_HUMAN AT-rich interactive domain-containing protein 1A	24	13	C	UR	961.044	951.464	1039.91	1098.63	1073.62	1061.16	1054.94	1040.08	1026.28	981.498	1066.36	1008.53	1084.07	949.427	1017.67	998.007	1050.22	1013.75
sp|Q8NFD5-3|ARI1B_HUMAN	ARID1B	ARI1B_HUMAN Isoform 3 of AT-rich interactive domain-containing protein 1B	3804	7	C	UR	406.17	434.335	393.492	282.573	288.306	311.151	426.057	417.19	424.291	314.981	306.104	304.235	420.869	412.127	428.123	447.5	414.103	409.596
sp|Q68CP9|ARID2_HUMAN	ARID2	ARID2_HUMAN AT-rich interactive domain-containing protein 2	882	11	C	UR	906.951	889.574	949.65	860.234	869.369	884.253	801.649	760.533	742.83	959.335	957.207	998.726	682.887	643.262	679.954	748.544	759.124	775.965
sp|Q99856|ARI3A_HUMAN	ARID3A	ARI3A_HUMAN AT-rich interactive domain-containing protein 3A	1964	2	C	UR	65.3468	66.0567	74.3936	92.5043	86.3494	81.5443	83.6044	79.421	67.9575	99.487	101.472	95.3472	66.1629	75.7598	72.1723	77.4859	74.1	77.2505
sp|Q8IVW6|ARI3B_HUMAN	ARID3B	ARI3B_HUMAN AT-rich interactive domain-containing protein 3B	5669	1	C	UR	5.15487	3.77845	9.06581	10.9864	12.7551	13.1282	18.892	16.1986	15.7909	11.947	5.16339	16.399	8.78106	10.5755	11.8148	8.01177	9.12328	12.0596
sp|P29374|ARI4A_HUMAN	ARID4A	ARI4A_HUMAN AT-rich interactive domain-containing protein 4A	3832	7	C	UR	451.844	486.657	393.31	490.667	494.046	412.179	368.31	427.141	455.736	412.909	459.02	434.16	489.039	470.91	465.535	462.156	468.224	442.214
sp|Q4LE39|ARI4B_HUMAN	ARID4B	ARI4B_HUMAN AT-rich interactive domain-containing protein 4B	4139	10	C	UR	333.284	354.747	334.909	360.121	323.313	307.576	314.449	307.862	314.286	355.102	370.733	354.466	324.893	329.449	320.01	311.132	359.55	335.683
sp|Q14865|ARI5B_HUMAN	ARID5B	ARI5B_HUMAN AT-rich interactive domain-containing protein 5B	2491	2	C	UR	66.7795	66.6037	72.7688	59.9539	55.6066	47.339	76.0682	59.2459	64.3103	49.0747	65.577	59.0922	55.7645	58.9863	67.7081	55.6364	56.0342	68.9695
sp|Q9Y4X5|ARI1_HUMAN	ARIH1	ARI1_HUMAN E3 ubiquitin-protein ligase ARIH1	6323	1	C	UR	292.209	120.817	176.644	206.786	328.299	196.958	266.925	299.124	353.244	306.888	261.682	352.198	221.283	256.897	265.643	206.055	441.001	366.381
sp|O95376|ARI2_HUMAN	ARIH2	ARI2_HUMAN E3 ubiquitin-protein ligase ARIH2	4961	2	C	UR	59.9073	61.5401	69.5346	69.8803	60.4862	70.5497	53.771	72.902	57.1247	65.6794	58.3421	70.1193	57.6263	71.105	54.1953	72.7482	63.9286	78.4658
sp|P40616|ARL1_HUMAN	ARL1	ARL1_HUMAN ADP-ribosylation factor-like protein 1	1543	4	C	UR	471.734	496.761	482.321	388.156	462.869	440.849	417.358	396.433	356.385	433.716	462.199	433.825	341.128	350.206	373.886	354.249	336.096	318.528
sp|Q3SXY8|AR13B_HUMAN	ARL13B	AR13B_HUMAN ADP-ribosylation factor-like protein 13B	7060	1	C	UR	61.4357	68.2003	59.6971	68.0136	71.8579	62.607	79.2353	76.2961	91.7251	77.0555	63.9133	72.5331	90.424	91.3384	88.4382	99.7863	86.0952	112.613
sp|P36404|ARL2_HUMAN	ARL2	ARL2_HUMAN ADP-ribosylation factor-like protein 2	6509	7	C	UR	980.706	982.04	859.78	935.258	955.677	933.445	834.38	820.168	807.158	918.994	968.73	939.975	919.59	832.642	912.632	842.423	859.43	896.468
sp|Q9Y2Y0|AR2BP_HUMAN	ARL2BP	AR2BP_HUMAN ADP-ribosylation factor-like protein 2-binding protein	4914	4	C	UR	131.241	86.0562	97.5079	118.101	149.452	116.963	132.76	142.158	149.164	140.678	142.411	124.766	152.107	151.379	160.537	135.935	170.154	141.326
sp|P36405|ARL3_HUMAN	ARL3	ARL3_HUMAN ADP-ribosylation factor-like protein 3	6768	3	C	UR	143.534	92.5599	104.844	115.924	189.641	112.047	155.504	176.868	164.184	163.41	126.828	193.351	137.488	142.646	145.93	118.342	218.764	178.205
[truncated: 7,439 more rows]

## Sheet: TMT_ReporterAssignment
	Table S2
	Channel	Condition	Replicate	priority	Mixture
	Abundance..126	HeLaWT	1	1	Mixture1
	Abundance..127N	HeLaWT	2	1	Mixture1
[truncated: 29 more rows]
