# Supplementary material for: ARMC1 partitions between distinct complexes and assembles MIRO with MTFR to control mitochondrial distribution
Source: Sci Adv. 2025 Apr 9;11(15):eadu5091. doi: 10.1126/sciadv.adu5091 (PMC11980836; doi:10.1126/sciadv.adu5091)
Supplement: Supplementary file 2 — Tables S1 to S5 [file sciadv.adu5091_tables_s1_to_s5.zip › adu5091_table_s3.xlsx]

## Sheet: TableS3_reference
Supplemental Table 3. Protein identifications of F-ARMC1 affinity purification SDS-PAGE bands

## Sheet: band1
Unique	Total	reference	Gene Symbol	MWT(kDa)	AVG
195	394	sp|P42704|LPPRC_HUMAN	LRPPRC	157.81	3.9609
74	81	sp|Q7L2E3|DHX30_HUMAN	DHX30	133.85	4.1545
58	66	sp|P52732|KIF11_HUMAN	KIF11	119.09	3.7373
27	28	sp|O00411|RPOM_HUMAN	POLRMT	138.53	4.2216
24	25	sp|Q08211|DHX9_HUMAN	DHX9	140.87	3.9143
20	20	sp|Q92667|AKAP1_HUMAN	AKAP1	97.28	4.7307
17	19	sp|O00410|IPO5_HUMAN	IPO5	123.55	3.6085
14	16	sp|Q8N163|CCAR2_HUMAN	CCAR2	102.84	3.8568
13	13	sp|Q15155|NOMO1_HUMAN	NOMO1	134.24	3.4426
12	12	sp|P29144|TPP2_HUMAN	TPP2	138.26	4.7369
9	9	sp|Q9BSJ8|ESYT1_HUMAN	ESYT1	122.78	3.0268
8	8	sp|O75146|HIP1R_HUMAN	HIP1R	119.31	3.3978
8	8	sp|Q92900|RENT1_HUMAN	UPF1	124.27	2.8941
7	8	sp|Q16891|MIC60_HUMAN	IMMT	83.63	3.8595
7	7	sp|Q6PKG0|LARP1_HUMAN	LARP1	123.43	4.3462
7	7	sp|Q9NVH1|DJC11_HUMAN	DNAJC11	63.24	3.9929
7	7	sp|O43795|MYO1B_HUMAN	MYO1B	131.9	3.0009
7	7	sp|P41252|SYIC_HUMAN	IARS1	144.41	2.8305
6	6	sp|Q9NVT9|ARMC1_HUMAN	ARMC1	31.26	4.2354
6	6	sp|Q99613|EIF3C_HUMAN	EIF3C	105.28	4.0595
6	6	sp|Q08379|GOGA2_HUMAN	GOLGA2	113.02	3.12
5	6	sp|P49454|CENPF_HUMAN	CENPF	357.31	3.6967
5	5	sp|Q9P2J5|SYLC_HUMAN	LARS1	134.38	3.3876
5	5	sp|P33176|KINH_HUMAN	KIF5B	109.62	2.754
4	4	sp|Q8IXI1|MIRO2_HUMAN	RHOT2	68.07	4.0977
4	4	IGH1M_MOUSE	Ighg1	43.36	3.7363
4	4	sp|Q9UGR2|Z3H7B_HUMAN	ZC3H7B	109.79	3.3243
3	3	tr|A0A804HL40|A0A804HL40_HUMAN	LRPPRC	157.68	5.6346
3	3	sp|Q9Y6A5|TACC3_HUMAN	TACC3	90.3	3.7938
3	3	sp|Q9NZB2|F120A_HUMAN	FAM120A	121.81	3.4416
3	3	sp|Q00610|CLH1_HUMAN	CLTC	191.49	3.2776
3	3	sp|Q14671|PUM1_HUMAN	PUM1	126.39	2.9683
2	2	sp|Q13813|SPTN1_HUMAN	SPTAN1	284.36	6.9452
2	2	sp|Q9H019|MFR1L_HUMAN	MTFR1L	31.94	4.6727
2	2	sp|P04406|G3P_HUMAN	GAPDH	36.03	4.0205
2	2	sp|Q659C4|LAR1B_HUMAN	LARP1B	105.26	3.7273
2	2	sp|Q16531|DDB1_HUMAN	DDB1	126.89	3.092
2	2	sp|P10599|THIO_HUMAN	TXN	11.73	2.9306
2	2	sp|Q15517|CDSN_HUMAN	CDSN	51.49	2.8445
2	2	sp|O00159|MYO1C_HUMAN	MYO1C	121.61	2.7648
2	2	sp|P53621|COPA_HUMAN	COPA	138.26	2.6264
2	2	sp|P16615|AT2A2_HUMAN	ATP2A2	114.68	2.426
2	2	sp|Q3KR37|ASTRB_HUMAN	GRAMD1B	85.35	2.1567
2	2	sp|Q8IXI2|MIRO1_HUMAN	RHOT1	70.74	2.0719
2	2	sp|Q01469|FABP5_HUMAN	FABP5	15.15	1.9382
1	1	sp|O15020|SPTN2_HUMAN	SPTBN2	271.16	6.0308
1	1	sp|Q14766|LTBP1_HUMAN	LTBP1	186.67	5.5958
1	1	sp|P43243|MATR3_HUMAN	MATR3	94.56	5.4591
1	1	sp|P0CG47|UBB_HUMAN	UBB	25.75	5.4236
1	1	sp|Q5JPE7|NOMO2_HUMAN	NOMO2	139.35	5.2569
1	1	tr|A0A804HI14|A0A804HI14_HUMAN	LRPPRC	154.77	4.4301
1	1	sp|P35030|TRY3_HUMAN	PRSS3	32.51	4.0904
1	1	sp|Q9Y4F1|FARP1_HUMAN	FARP1	118.56	3.9028
1	1	sp|O60518|RNBP6_HUMAN	RANBP6	124.63	3.6897
1	1	tr|I3L4Y1|I3L4Y1_HUMAN	ABR	126.22	3.6363
1	1	tr|K7EPT8|K7EPT8_HUMAN	GFAP	8.37	3.5969
1	1	sp|O75223|GGCT_HUMAN	GGCT	20.99	3.3289
1	1	sp|P53675|CLH2_HUMAN	CLTCL1	186.91	3.258
1	1	sp|Q9Y2J2|E41L3_HUMAN	EPB41L3	120.6	3.25
1	1	sp|Q5HYK7|SH319_HUMAN	SH3D19	86.47	2.932
1	1	sp|Q13867|BLMH_HUMAN	BLMH	52.53	2.7569
1	1	sp|Q8NEL0|CCD54_HUMAN	CCDC54	37.86	2.7035
1	1	sp|Q6UWP8|SBSN_HUMAN	SBSN	60.5	2.646
1	1	sp|O00291|HIP1_HUMAN	HIP1	116.15	2.6376
1	1	tr|A0A804HHY9|A0A804HHY9_HUMAN	LRPPRC	145.28	2.4945
1	1	sp|P23458|JAK1_HUMAN	JAK1	133.19	2.444
1	1	sp|P98175|RBM10_HUMAN	RBM10	103.47	2.4425
1	1	sp|P45880|VDAC2_HUMAN	VDAC2	31.55	2.3504
1	1	sp|O75533|SF3B1_HUMAN	SF3B1	145.74	2.25
1	1	sp|Q15650|TRIP4_HUMAN	TRIP4	66.1	2.0957
1	1	sp|P61221|ABCE1_HUMAN	ABCE1	67.27	2.0946
1	1	sp|Q8TF72|SHRM3_HUMAN	SHROOM3	216.72	2.0154
1	1	sp|Q13435|SF3B2_HUMAN	SF3B2	100.16	1.5192
1	1	sp|O94822|LTN1_HUMAN	LTN1	200.42	1.3045

## Sheet: band2
Unique	Total	reference	Gene Symbol	MWT(kDa)	AVG
107	285	sp|Q16891|MIC60_HUMAN	IMMT	83.63	2.9337
86	96	sp|P42704|LPPRC_HUMAN	LRPPRC	157.81	3.8765
44	49	sp|O60313|OPA1_HUMAN	OPA1	111.56	3.8152
31	34	sp|Q96CP6|ASTRA_HUMAN	GRAMD1A	80.63	3.4281
32	33	sp|Q8TCS8|PNPT1_HUMAN	PNPT1	85.9	3.6396
30	30	sp|Q92945|FUBP2_HUMAN	KHSRP	73.07	4.2728
27	28	sp|P07900|HS90A_HUMAN	HSP90AA1	84.61	3.4161
26	28	sp|Q53R41|FAKD1_HUMAN	FASTKD1	97.35	3.5819
27	27	sp|P54886|P5CS_HUMAN	ALDH18A1	87.25	4.0094
25	26	sp|Q12906|ILF3_HUMAN	ILF3	95.28	3.8117
24	25	sp|P47897|SYQ_HUMAN	QARS1	87.74	3.4737
20	21	sp|Q8IYB8|SUV3_HUMAN	SUPV3L1	87.94	3.3321
20	21	sp|Q8IWA4|MFN1_HUMAN	MFN1	84.11	3.2825
20	20	sp|Q8IXB1|DJC10_HUMAN	DNAJC10	91.02	3.6386
19	19	sp|Q92499|DDX1_HUMAN	DDX1	82.38	3.0288
17	19	sp|P08238|HS90B_HUMAN	HSP90AB1	83.21	3.7608
16	19	sp|Q02809|PLOD1_HUMAN	PLOD1	83.5	3.6788
18	18	sp|Q13724|MOGS_HUMAN	MOGS	91.86	3.4343
18	18	sp|Q99959|PKP2_HUMAN	PKP2	97.35	3.1577
17	18	sp|P13010|XRCC5_HUMAN	XRCC5	82.65	3.7409
16	17	sp|Q9NVH1|DJC11_HUMAN	DNAJC11	63.24	3.2939
16	17	sp|Q7L2E3|DHX30_HUMAN	DHX30	133.85	2.9608
16	16	sp|O95140|MFN2_HUMAN	MFN2	86.35	3.1334
15	16	sp|Q9BQ52|RNZ2_HUMAN	ELAC2	92.16	3.705
14	14	sp|Q99798|ACON_HUMAN	ACO2	85.37	3.4386
12	13	sp|Q13617|CUL2_HUMAN	CUL2	86.93	2.9734
12	12	sp|Q15390|MTFR1_HUMAN	MTFR1	36.98	4.5693
12	12	sp|Q9UGP8|SEC63_HUMAN	SEC63	87.94	3.9332
12	12	sp|O94874|UFL1_HUMAN	UFL1	89.54	2.7762
11	11	sp|P19338|NUCL_HUMAN	NCL	76.57	3.2229
10	11	sp|Q9HCL2|GPAT1_HUMAN	GPAM	93.74	2.9662
10	10	sp|Q96EY7|PTCD3_HUMAN	PTCD3	78.5	3.2394
10	10	sp|Q9Y5K6|CD2AP_HUMAN	CD2AP	71.41	3.1796
9	9	sp|Q13438|OS9_HUMAN	OS9	75.51	3.8933
9	9	sp|O43747|AP1G1_HUMAN	AP1G1	91.29	3.1446
9	9	sp|P52732|KIF11_HUMAN	KIF11	119.09	2.9749
8	8	sp|Q9NVT9|ARMC1_HUMAN	ARMC1	31.26	3.8018
8	8	sp|Q6P444|MTFR2_HUMAN	MTFR2	43.36	3.1696
8	8	sp|Q8IXI2|MIRO1_HUMAN	RHOT1	70.74	2.9703
7	7	sp|P11021|BIP_HUMAN	HSPA5	72.29	3.3168
7	7	sp|Q9H019|MFR1L_HUMAN	MTFR1L	31.94	3.2346
7	7	sp|O43264|ZW10_HUMAN	ZW10	88.77	3.1149
7	7	sp|Q96TA2|YMEL1_HUMAN	YME1L1	86.4	3.0273
7	7	sp|Q71RC2|LARP4_HUMAN	LARP4	80.55	2.9256
6	7	sp|Q8IXI1|MIRO2_HUMAN	RHOT2	68.07	3.5016
6	6	sp|Q99567|NUP88_HUMAN	NUP88	83.49	3.169
6	6	sp|Q9UHD2|TBK1_HUMAN	TBK1	83.59	3.1504
6	6	sp|Q00610|CLH1_HUMAN	CLTC	191.49	2.8354
6	6	sp|O43143|DHX15_HUMAN	DHX15	90.88	2.7704
6	6	sp|Q92841|DDX17_HUMAN	DDX17	80.22	2.6887
6	6	sp|P40939|ECHA_HUMAN	HADHA	82.95	2.6739
5	6	sp|Q96SB4|SRPK1_HUMAN	SRPK1	74.28	3.6517
5	6	sp|Q8N1F7|NUP93_HUMAN	NUP93	93.43	2.7025
5	5	tr|C9J406|C9J406_HUMAN	IMMT	73.21	4.9733
5	5	sp|O43167|ZBT24_HUMAN	ZBTB24	78.23	4.3854
5	5	sp|Q13813|SPTN1_HUMAN	SPTAN1	284.36	4.0151
5	5	sp|Q13505|MTX1_HUMAN	MTX1	51.43	3.4052
5	5	sp|Q9HCM4|E41L5_HUMAN	EPB41L5	81.8	3.1754
5	5	sp|Q9UBF2|COPG2_HUMAN	COPG2	97.56	3.0049
5	5	sp|O14654|IRS4_HUMAN	IRS4	133.68	2.9377
5	5	sp|P46199|IF2M_HUMAN	MTIF2	81.27	2.7948
5	5	sp|Q8TF66|LRC15_HUMAN	LRRC15	64.33	2.5818
5	5	sp|Q9UBC2|EP15R_HUMAN	EPS15L1	94.2	2.0893
4	4	sp|P04406|G3P_HUMAN	GAPDH	36.03	4.1364
4	4	sp|O96005|CLPT1_HUMAN	CLPTM1	76.05	3.877
4	4	sp|Q7Z417|NUFP2_HUMAN	NUFIP2	76.07	3.4148
4	4	sp|Q6ZXV5|TMTC3_HUMAN	TMTC3	103.94	3.2463
4	4	sp|Q00839|HNRPU_HUMAN	HNRNPU	90.53	3.0512
4	4	sp|P45880|VDAC2_HUMAN	VDAC2	31.55	3.0427
4	4	sp|P35222|CTNB1_HUMAN	CTNNB1	85.44	2.8731
4	4	sp|P0DMV8|HS71A_HUMAN	HSPA1A	70.01	2.6527
4	4	sp|Q86Y56|DAAF5_HUMAN	DNAAF5	93.46	2.2985
4	4	sp|P27448|MARK3_HUMAN	MARK3	84.38	2.0404
4	4	sp|Q96QK1|VPS35_HUMAN	VPS35	91.65	2.0183
3	4	sp|P0CG47|UBB_HUMAN	UBB	25.75	3.3734
3	4	sp|P60709|ACTB_HUMAN	ACTB	41.71	2.2705
3	3	sp|P11142|HSP7C_HUMAN	HSPA8	70.85	3.6894
3	3	sp|Q13586|STIM1_HUMAN	STIM1	77.38	3.6378
3	3	sp|P13807|GYS1_HUMAN	GYS1	83.73	3.5635
3	3	sp|Q709F0|ACD11_HUMAN	ACAD11	87.21	3.5273
3	3	sp|P27824|CALX_HUMAN	CANX	67.53	3.4249
3	3	sp|Q01082|SPTB2_HUMAN	SPTBN1	274.44	3.2283
3	3	sp|Q9UKM7|MA1B1_HUMAN	MAN1B1	79.53	3.2046
3	3	sp|Q9Y6C9|MTCH2_HUMAN	MTCH2	33.31	3.175
3	3	IGH1M_MOUSE	Ighg1	43.36	3.172
3	3	sp|A6NMY6|AXA2L_HUMAN	ANXA2P2	38.63	3.1068
3	3	sp|Q9NXE4|NSMA3_HUMAN	SMPD4	97.75	3.0326
3	3	sp|O00459|P85B_HUMAN	PIK3R2	81.49	2.9357
3	3	sp|P32119|PRDX2_HUMAN	PRDX2	21.88	2.6539
3	3	sp|Q6SZW1|SARM1_HUMAN	SARM1	79.34	2.6304
3	3	sp|Q09161|NCBP1_HUMAN	NCBP1	91.78	2.5667
3	3	sp|Q6ZRP7|QSOX2_HUMAN	QSOX2	77.48	2.4986
3	3	sp|Q3KR37|ASTRB_HUMAN	GRAMD1B	85.35	2.2048
3	3	sp|O75534|CSDE1_HUMAN	CSDE1	88.83	1.608
2	3	sp|P35580|MYH10_HUMAN	MYH10	228.86	3.7923
2	3	sp|P17152|TMM11_HUMAN	TMEM11	21.53	3.5607
2	2	sp|Q01844|EWS_HUMAN	EWSR1	68.44	4.7157
2	2	sp|O15020|SPTN2_HUMAN	SPTBN2	271.16	4.3563
2	2	sp|Q6NUQ1|RINT1_HUMAN	RINT1	90.57	3.4573
2	2	sp|P43304|GPDM_HUMAN	GPD2	80.8	3.219
2	2	sp|P14625|ENPL_HUMAN	HSP90B1	92.41	3.1502
2	2	sp|Q9UJ14|GGT7_HUMAN	GGT7	70.42	2.9978
2	2	sp|Q15843|NEDD8_HUMAN	NEDD8	9.07	2.9552
2	2	sp|Q9UEY8|ADDG_HUMAN	ADD3	79.11	2.8832
2	2	sp|P05023|AT1A1_HUMAN	ATP1A1	112.82	2.8798
2	2	sp|Q86XN8|MEX3D_HUMAN	MEX3D	64.84	2.8268
2	2	sp|Q9BXB4|OSB11_HUMAN	OSBPL11	83.59	2.8174
2	2	sp|Q8N5C8|TAB3_HUMAN	TAB3	78.6	2.7607
2	2	sp|Q8TBA6|GOGA5_HUMAN	GOLGA5	82.97	2.7424
2	2	sp|P25311|ZA2G_HUMAN	AZGP1	34.24	2.7312
2	2	sp|Q969S9|RRF2M_HUMAN	GFM2	86.55	2.7279
2	2	sp|Q13867|BLMH_HUMAN	BLMH	52.53	2.6981
2	2	sp|P54802|ANAG_HUMAN	NAGLU	82.21	2.6953
2	2	sp|P82933|RT09_HUMAN	MRPS9	45.81	2.6702
2	2	sp|Q13033|STRN3_HUMAN	STRN3	87.16	2.63
2	2	sp|Q7KZI7|MARK2_HUMAN	MARK2	87.86	2.5553
2	2	sp|Q08380|LG3BP_HUMAN	LGALS3BP	65.29	2.5262
2	2	sp|Q15436|SC23A_HUMAN	SEC23A	86.11	2.4055
2	2	sp|Q96RP9|EFGM_HUMAN	GFM1	83.42	2.3993
2	2	sp|O94915|FRYL_HUMAN	FRYL	339.38	2.3861
2	2	sp|P04908|H2A1B_HUMAN	H2AC8	14.13	2.3495
2	2	sp|P33992|MCM5_HUMAN	MCM5	82.23	2.3338
2	2	sp|O00308|WWP2_HUMAN	WWP2	98.85	2.2441
2	2	sp|P19367|HXK1_HUMAN	HK1	102.42	2.0838
2	2	sp|Q01469|FABP5_HUMAN	FABP5	15.15	2.0803
2	2	sp|Q13228|SBP1_HUMAN	SELENBP1	52.36	2.0793
2	2	sp|Q13616|CUL1_HUMAN	CUL1	89.62	1.9282
2	2	sp|Q93050|VPP1_HUMAN	ATP6V0A1	96.35	1.8199
1	1	sp|P13637|AT1A3_HUMAN	ATP1A3	111.68	6.7271
1	1	sp|P02810|PRPC_HUMAN	PRH2	17.01	5.7622
1	1	sp|Q5T653|RM02_HUMAN	MRPL2	33.28	5.178
1	1	sp|Q96H55|MYO19_HUMAN	MYO19	109.07	4.8427
1	1	sp|Q15437|SC23B_HUMAN	SEC23B	86.42	4.6513
1	1	sp|P07477|TRY1_HUMAN	PRSS1	26.54	4.3957
1	1	sp|Q9Y2G8|DJC16_HUMAN	DNAJC16	90.53	4.2897
1	1	sp|P04792|HSPB1_HUMAN	HSPB1	22.77	4.2878
1	1	sp|Q8ND24|RN214_HUMAN	RNF214	77.62	4.2075
1	1	tr|E5KLJ9|E5KLJ9_HUMAN	OPA1	113.61	4.2033
1	1	sp|Q9UPR5|NAC2_HUMAN	SLC8A2	100.3	4.13
1	1	sp|Q8TB52|FBX30_HUMAN	FBXO30	82.25	4.0784
1	1	sp|P35030|TRY3_HUMAN	PRSS3	32.51	4.0711
1	1	sp|Q08AM6|VAC14_HUMAN	VAC14	87.92	4.0334
1	1	sp|Q14318|FKBP8_HUMAN	FKBP8	44.53	3.8918
1	1	sp|P62736|ACTA_HUMAN	ACTA2	41.98	3.8082
1	1	KV2A7_MOUSE		12.27	3.7331
1	1	sp|P50416|CPT1A_HUMAN	CPT1A	88.31	3.6529
1	1	tr|K7EPT8|K7EPT8_HUMAN	GFAP	8.37	3.6016
1	1	sp|P0DPA2|VSIG8_HUMAN	VSIG8	43.86	3.5462
1	1	sp|P61626|LYSC_HUMAN	LYZ	16.53	3.4391
1	1	sp|P17844|DDX5_HUMAN	DDX5	69.1	3.3433
1	1	sp|Q15517|CDSN_HUMAN	CDSN	51.49	3.2617
1	1	sp|P53675|CLH2_HUMAN	CLTCL1	186.91	3.2285
1	1	tr|H7C5V5|H7C5V5_HUMAN	MTFR1	15.88	3.0401
1	1	sp|O14967|CLGN_HUMAN	CLGN	69.99	3.029
1	1	sp|O75223|GGCT_HUMAN	GGCT	20.99	3.0174
1	1	sp|Q9P1Y5|CAMP3_HUMAN	CAMSAP3	134.67	3.0016
1	1	sp|O15075|DCLK1_HUMAN	DCLK1	82.17	2.9785
1	1	sp|Q5T4D3|TMTC4_HUMAN	TMTC4	82.94	2.9661
1	1	sp|P23921|RIR1_HUMAN	RRM1	90.01	2.9442
1	1	sp|Q9P035|HACD3_HUMAN	HACD3	43.13	2.9283
1	1	sp|P02814|SMR3B_HUMAN	SMR3B	8.18	2.8696
1	1	sp|P68104|EF1A1_HUMAN	EEF1A1	50.11	2.8636
1	1	sp|O43390|HNRPR_HUMAN	HNRNPR	70.9	2.8441
1	1	sp|Q7Z2W4|ZCCHV_HUMAN	ZC3HAV1	101.37	2.7927
1	1	sp|P43243|MATR3_HUMAN	MATR3	94.56	2.7523
1	1	sp|P02042|HBD_HUMAN	HBD	16.05	2.7354
1	1	sp|Q9Y6K0|CEPT1_HUMAN	CEPT1	46.52	2.691
1	1	sp|Q5U5Q3|MEX3C_HUMAN	MEX3C	69.32	2.6462
1	1	tr|K7EJE8|K7EJE8_HUMAN	LONP1	93.24	2.6364
1	1	sp|Q9BUJ2|HNRL1_HUMAN	HNRNPUL1	95.68	2.6012
1	1	sp|O43426|SYNJ1_HUMAN	SYNJ1	172.99	2.5883
1	1	sp|O60568|PLOD3_HUMAN	PLOD3	84.73	2.5678
1	1	sp|Q9P2E5|CHPF2_HUMAN	CHPF2	85.89	2.5488
1	1	sp|A6NI56|CC154_HUMAN	CCDC154	75.36	2.4994
1	1	sp|P08195|4F2_HUMAN	SLC3A2	67.95	2.4922
1	1	sp|P49959|MRE11_HUMAN	MRE11	80.54	2.4785
1	1	sp|Q8NBP0|TTC13_HUMAN	TTC13	96.75	2.4586
1	1	sp|O00411|RPOM_HUMAN	POLRMT	138.53	2.4359
1	1	sp|Q96SU4|OSBL9_HUMAN	OSBPL9	83.13	2.4208
1	1	sp|Q5T750|XP32_HUMAN	XP32	26.22	2.3825
1	1	tr|A0A2R8Y4I2|A0A2R8Y4I2_HUMAN	RHOT1	5.51	2.3807
1	1	sp|O95202|LETM1_HUMAN	LETM1	83.3	2.268
1	1	sp|Q16394|EXT1_HUMAN	EXT1	86.2	2.2532
1	1	sp|Q969Z0|FAKD4_HUMAN	TBRG4	70.69	2.2354
1	1	sp|Q9H9A5|CNO10_HUMAN	CNOT10	82.26	2.1661
1	1	sp|Q9UJZ1|STML2_HUMAN	STOML2	38.51	2.1172
1	1	sp|P36578|RL4_HUMAN	RPL4	47.67	2.1162
1	1	sp|Q06830|PRDX1_HUMAN	PRDX1	22.1	2.1145
1	1	sp|Q32P28|P3H1_HUMAN	P3H1	83.34	2.1014
1	1	sp|Q8N3E9|PLCD3_HUMAN	PLCD3	89.2	2.0996
1	1	sp|Q14164|IKKE_HUMAN	IKBKE	80.41	2.0887
1	1	sp|P27348|1433T_HUMAN	YWHAQ	27.75	2.0878
1	1	sp|P62805|H4_HUMAN	H4C16	11.36	2.0866
1	1	sp|O76024|WFS1_HUMAN	WFS1	100.23	2.0786
1	1	sp|Q8NB12|SMYD1_HUMAN	SMYD1	56.58	2.0715
1	1	sp|Q01484|ANK2_HUMAN	ANK2	433.45	2.0516
1	1	sp|Q9HCH5|SYTL2_HUMAN	SYTL2	104.87	2.0504
1	1	sp|Q8TE73|DYH5_HUMAN	DNAH5	528.68	2.0362
1	1	sp|Q14244|MAP7_HUMAN	MAP7	84	2.023
1	1	sp|Q9P0W8|SPAT7_HUMAN	SPATA7	67.68	2.0131
1	1	sp|A1L170|CA226_HUMAN	C1orf226	29.04	2.0108
1	1	sp|Q92615|LAR4B_HUMAN	LARP4B	80.5	1.9976
1	1	sp|P61221|ABCE1_HUMAN	ABCE1	67.27	1.9894
1	1	sp|Q8NBU5|ATAD1_HUMAN	ATAD1	40.72	1.9793
1	1	sp|Q9H329|E41LB_HUMAN	EPB41L4B	99.65	1.9573
1	1	sp|Q15650|TRIP4_HUMAN	TRIP4	66.1	1.9479
1	1	sp|P26639|SYTC_HUMAN	TARS1	83.38	1.9429
1	1	sp|Q96S59|RANB9_HUMAN	RANBP9	77.8	1.8972
1	1	sp|O75431|MTX2_HUMAN	MTX2	29.74	1.8957
1	1	sp|O95399|UTS2_HUMAN	UTS2	14.29	1.8951
1	1	sp|Q9Y512|SAM50_HUMAN	SAMM50	51.94	1.8789
1	1	sp|P10599|THIO_HUMAN	TXN	11.73	1.8656
1	1	sp|P78362|SRPK2_HUMAN	SRPK2	77.48	1.8473
1	1	sp|Q8IVL6|P3H3_HUMAN	P3H3	81.79	1.8361
1	1	sp|Q9NX63|MIC19_HUMAN	CHCHD3	26.14	1.7896
1	1	sp|Q16563|SYPL1_HUMAN	SYPL1	28.55	1.7561
1	1	sp|P02786|TFR1_HUMAN	TFRC	84.82	1.735
1	1	sp|Q9BQ39|DDX50_HUMAN	DDX50	82.51	1.6791
1	1	sp|Q9H857|NT5D2_HUMAN	NT5DC2	60.68	1.6767
1	1	sp|P00742|FA10_HUMAN	F10	54.7	1.6288
1	1	sp|P24043|LAMA2_HUMAN	LAMA2	343.68	1.6026
1	1	sp|Q6P3W7|SCYL2_HUMAN	SCYL2	103.64	1.4952
1	1	sp|P57678|GEMI4_HUMAN	GEMIN4	119.96	1.4168
1	1	sp|Q6UXI9|NPNT_HUMAN	NPNT	61.87	1.3364

## Sheet: band3
Unique	Total	reference	Gene Symbol	MWT(kDa)	AVG
58	84	sp|P38646|GRP75_HUMAN	HSPA9	73.63	3.6119
77	79	sp|P42704|LPPRC_HUMAN	LRPPRC	157.81	3.4332
47	62	sp|P11021|BIP_HUMAN	HSPA5	72.29	3.4653
24	51	sp|Q8IXI1|MIRO2_HUMAN	RHOT2	68.07	3.4773
46	48	sp|Q16891|MIC60_HUMAN	IMMT	83.63	3.4252
39	45	sp|P43304|GPDM_HUMAN	GPD2	80.8	2.9182
38	45	sp|O95202|LETM1_HUMAN	LETM1	83.3	3.6885
37	45	sp|P11142|HSP7C_HUMAN	HSPA8	70.85	3.2666
37	45	sp|P0DMV8|HS71A_HUMAN	HSPA1A	70.01	3.2148
36	43	sp|P40939|ECHA_HUMAN	HADHA	82.95	3.3709
31	40	sp|Q8IXI2|MIRO1_HUMAN	RHOT1	70.74	3.4846
32	38	sp|Q96EY7|PTCD3_HUMAN	PTCD3	78.5	3.3479
32	33	sp|P11940|PABP1_HUMAN	PABPC1	70.63	3.2385
28	30	sp|P46199|IF2M_HUMAN	MTIF2	81.27	3.4526
21	21	sp|Q12931|TRAP1_HUMAN	TRAP1	80.06	3.3255
21	21	sp|O00571|DDX3X_HUMAN	DDX3X	73.2	2.9782
20	20	sp|Q6SZW1|SARM1_HUMAN	SARM1	79.34	3.4889
18	18	sp|Q07065|CKAP4_HUMAN	CKAP4	65.98	3.1625
17	18	sp|Q8NC60|NOA1_HUMAN	NOA1	78.41	3.4683
16	18	sp|P28331|NDUS1_HUMAN	NDUFS1	79.42	3.443
17	17	sp|Q7L8L6|FAKD5_HUMAN	FASTKD5	86.52	2.922
16	16	sp|O14744|ANM5_HUMAN	PRMT5	72.64	3.655
16	16	sp|O75127|PTCD1_HUMAN	PTCD1	78.81	2.8794
16	16	sp|P12956|XRCC6_HUMAN	XRCC6	69.8	2.7902
16	16	sp|P52272|HNRPM_HUMAN	HNRNPM	77.46	2.5643
15	16	sp|O00425|IF2B3_HUMAN	IGF2BP3	63.67	3.04
15	15	sp|Q9Y4W6|AFG32_HUMAN	AFG3L2	88.53	2.7507
14	15	sp|Q9NVH1|DJC11_HUMAN	DNAJC11	63.24	3.0754
13	14	sp|Q9NZI8|IF2B1_HUMAN	IGF2BP1	63.44	3.3739
12	14	sp|Q14677|EPN4_HUMAN	CLINT1	68.22	3.4496
11	14	sp|O60506|HNRPQ_HUMAN	SYNCRIP	69.56	3.964
12	12	sp|Q96PK6|RBM14_HUMAN	RBM14	69.45	3.0394
12	12	sp|Q96AE4|FUBP1_HUMAN	FUBP1	67.52	2.9888
11	12	sp|Q5T9A4|ATD3B_HUMAN	ATAD3B	72.53	3.1172
11	12	sp|Q13310|PABP4_HUMAN	PABPC4	70.74	2.5514
9	12	sp|Q08380|LG3BP_HUMAN	LGALS3BP	65.29	2.6603
11	11	sp|P20700|LMNB1_HUMAN	LMNB1	66.37	2.7802
11	11	sp|O94826|TOM70_HUMAN	TOMM70	67.41	2.7477
11	11	sp|Q15046|SYK_HUMAN	KARS1	68	2.5495
11	11	sp|Q8NBJ5|GT251_HUMAN	COLGALT1	71.59	2.3939
10	11	sp|P15311|EZRI_HUMAN	EZR	69.37	2.374
9	10	sp|Q9BW92|SYTM_HUMAN	TARS2	80.99	3.0015
9	9	sp|Q9NVT9|ARMC1_HUMAN	ARMC1	31.26	3.8801
9	9	sp|P08240|SRPRA_HUMAN	SRPRA	69.77	3.2215
9	9	sp|O43390|HNRPR_HUMAN	HNRNPR	70.9	3.2046
9	9	sp|P10515|ODP2_HUMAN	DLAT	68.95	2.6881
8	8	sp|Q92841|DDX17_HUMAN	DDX17	80.22	3.2868
8	8	sp|Q8IYQ7|THNS1_HUMAN	THNSL1	83.02	3.1336
8	8	sp|Q5F1R6|DJC21_HUMAN	DNAJC21	61.99	3.113
7	8	sp|P60709|ACTB_HUMAN	ACTB	41.71	2.4331
7	7	sp|P29966|MARCS_HUMAN	MARCKS	31.54	3.9189
7	7	sp|Q8IUD2|RB6I2_HUMAN	ERC1	128.01	3.1389
7	7	sp|Q9Y6M1|IF2B2_HUMAN	IGF2BP2	66.08	3.0678
7	7	sp|Q9BRS2|RIOK1_HUMAN	RIOK1	65.54	2.9803
6	6	sp|Q9UHI6|DDX20_HUMAN	DDX20	92.18	2.9179
6	6	sp|Q13505|MTX1_HUMAN	MTX1	51.43	2.9148
6	6	sp|Q86UE4|LYRIC_HUMAN	MTDH	63.8	2.8175
5	5	sp|Q7Z434|MAVS_HUMAN	MAVS	56.49	3.8816
5	5	sp|P54136|SYRC_HUMAN	RARS1	75.33	3.3741
5	5	sp|Q8WVM8|SCFD1_HUMAN	SCFD1	72.33	3.1426
5	5	sp|Q96TA2|YMEL1_HUMAN	YME1L1	86.4	3.0191
5	5	sp|O60488|ACSL4_HUMAN	ACSL4	79.14	2.9585
5	5	sp|Q7L2E3|DHX30_HUMAN	DHX30	133.85	2.4411
5	5	sp|P32119|PRDX2_HUMAN	PRDX2	21.88	2.2695
4	5	sp|Q13409|DC1I2_HUMAN	DYNC1I2	71.41	2.9328
4	4	sp|Q9Y6I3|EPN1_HUMAN	EPN1	60.26	4.4159
4	4	sp|Q96CP6|ASTRA_HUMAN	GRAMD1A	80.63	3.7731
4	4	sp|Q9NVH0|EXD2_HUMAN	EXD2	70.31	3.629
4	4	sp|Q9UNK9|ANGE1_HUMAN	ANGEL1	75.23	3.0923
4	4	sp|P45880|VDAC2_HUMAN	VDAC2	31.55	3.0029
4	4	sp|A6NMY6|AXA2L_HUMAN	ANXA2P2	38.63	2.5965
4	4	sp|Q9H0J9|PAR12_HUMAN	PARP12	79.01	2.5453
4	4	sp|Q8TCJ2|STT3B_HUMAN	STT3B	93.61	2.5438
4	4	sp|Q86TM6|SYVN1_HUMAN	SYVN1	67.64	2.4874
4	4	sp|Q6NUQ4|TM214_HUMAN	TMEM214	77.1	2.3478
4	4	sp|Q8IWF2|FXRD2_HUMAN	FOXRED2	77.74	2.3411
4	4	sp|P16435|NCPR_HUMAN	POR	76.64	2.0343
4	4	sp|Q01469|FABP5_HUMAN	FABP5	15.15	1.6651
3	3	tr|A0A494C061|A0A494C061_HUMAN	RHOT1	24.48	3.2962
3	3	sp|P04406|G3P_HUMAN	GAPDH	36.03	3.1501
3	3	sp|P0CG47|UBB_HUMAN	UBB	25.75	3.0147
3	3	sp|Q9NP80|PLPL8_HUMAN	PNPLA8	88.42	2.8884
3	3	sp|P10599|THIO_HUMAN	TXN	11.73	2.3812
3	3	sp|P61626|LYSC_HUMAN	LYZ	16.53	2.2371
3	3	sp|P27824|CALX_HUMAN	CANX	67.53	2.186
3	3	sp|Q14247|SRC8_HUMAN	CTTN	61.55	2.1202
3	3	sp|Q4ZIN3|MBRL_HUMAN	TMEM259	67.85	2.111
2	2	sp|Q13492|PICAL_HUMAN	PICALM	70.71	4.0918
2	2	sp|P13667|PDIA4_HUMAN	PDIA4	72.89	3.7097
2	2	tr|C9J406|C9J406_HUMAN	IMMT	73.21	3.6145
2	2	sp|P51659|DHB4_HUMAN	HSD17B4	79.64	3.2045
2	2	sp|Q00839|HNRPU_HUMAN	HNRNPU	90.53	3.1362
2	2	sp|Q9Y6C9|MTCH2_HUMAN	MTCH2	33.31	3.1107
2	2	sp|Q14435|GALT3_HUMAN	GALNT3	72.56	2.9697
2	2	sp|P04792|HSPB1_HUMAN	HSPB1	22.77	2.9072
2	2	sp|P25311|ZA2G_HUMAN	AZGP1	34.24	2.8937
2	2	sp|P01834|IGKC_HUMAN	IGKC	11.76	2.8606
2	2	sp|Q9H019|MFR1L_HUMAN	MTFR1L	31.94	2.7171
2	2	IGH1M_MOUSE	Ighg1	43.36	2.6623
2	2	sp|P17844|DDX5_HUMAN	DDX5	69.1	2.6212
2	2	sp|Q9NXH9|TRM1_HUMAN	TRMT1	72.19	2.5481
2	2	sp|P04843|RPN1_HUMAN	RPN1	68.53	2.5467
2	2	sp|Q53R41|FAKD1_HUMAN	FASTKD1	97.35	2.4528
2	2	sp|P02788|TRFL_HUMAN	LTF	78.13	2.3687
2	2	sp|P01857|IGHG1_HUMAN	IGHG1	36.08	2.3265
2	2	sp|O95573|ACSL3_HUMAN	ACSL3	80.37	2.306
2	2	sp|Q9Y2Z2|MTO1_HUMAN	MTO1	79.91	2.2571
2	2	sp|P01876|IGHA1_HUMAN	IGHA1	37.63	2.2569
2	2	sp|P23786|CPT2_HUMAN	CPT2	73.73	2.2471
2	2	sp|P19367|HXK1_HUMAN	HK1	102.42	2.154
2	2	sp|Q9UI42|CBPA4_HUMAN	CPA4	47.32	2.0656
2	2	sp|Q06830|PRDX1_HUMAN	PRDX1	22.1	2.04
2	2	sp|Q06787|FMR1_HUMAN	FMR1	71.13	1.9998
2	2	sp|P27348|1433T_HUMAN	YWHAQ	27.75	1.964
2	2	sp|Q03252|LMNB2_HUMAN	LMNB2	69.91	1.8211
2	2	sp|Q8TCS8|PNPT1_HUMAN	PNPT1	85.9	1.4539
2	2	sp|Q9NVI7|ATD3A_HUMAN	ATAD3A	71.32	1.3798
1	1	tr|A0A8V8TM48|A0A8V8TM48_HUMAN	RHOT2	68.2	7.3135
1	1	sp|Q13813|SPTN1_HUMAN	SPTAN1	284.36	6.3633
1	1	sp|P35580|MYH10_HUMAN	MYH10	228.86	6.1737
1	1	sp|O15020|SPTN2_HUMAN	SPTBN2	271.16	5.7719
1	1	sp|P07355|ANXA2_HUMAN	ANXA2	38.58	4.3176
1	1	sp|P06748|NPM_HUMAN	NPM1	32.55	4.1794
1	1	sp|Q5BKZ1|ZN326_HUMAN	ZNF326	65.61	4.0195
1	1	sp|P35030|TRY3_HUMAN	PRSS3	32.51	3.893
1	1	tr|K7EIQ7|K7EIQ7_HUMAN	RHOT1	21.86	3.6659
1	1	tr|K7EPT8|K7EPT8_HUMAN	GFAP	8.37	3.5101
1	1	sp|Q7L4E1|MIGA2_HUMAN	MIGA2	65.49	3.3901
1	1	sp|Q9H3P7|GCP60_HUMAN	ACBD3	60.56	3.3762
1	1	sp|Q15390|MTFR1_HUMAN	MTFR1	36.98	3.3389
1	1	tr|H7BXZ6|H7BXZ6_HUMAN	RHOT1	68.41	3.2874
1	1	tr|E9PN89|E9PN89_HUMAN	HSPA8	34.8	3.2823
1	1	sp|P14625|ENPL_HUMAN	HSP90B1	92.41	3.2759
1	1	sp|P02814|SMR3B_HUMAN	SMR3B	8.18	3.2199
1	1	sp|P36578|RL4_HUMAN	RPL4	47.67	3.1698
1	1	sp|P06733|ENOA_HUMAN	ENO1	47.14	3.1164
1	1	sp|P14866|HNRPL_HUMAN	HNRNPL	64.09	3.1021
1	1	sp|O60814|H2B1K_HUMAN	H2BC12	13.88	3.0104
1	1	sp|O75223|GGCT_HUMAN	GGCT	20.99	2.9917
1	1	sp|Q5K4L6|S27A3_HUMAN	SLC27A3	73.5	2.9172
1	1	sp|Q6L8Q7|PDE12_HUMAN	PDE12	67.31	2.8613
1	1	sp|O94927|HAUS5_HUMAN	HAUS5	71.64	2.6605
1	1	sp|Q9Y277|VDAC3_HUMAN	VDAC3	30.64	2.6338
1	1	sp|Q6ZV73|FGD6_HUMAN	FGD6	160.71	2.6263
1	1	sp|Q969Z0|FAKD4_HUMAN	TBRG4	70.69	2.607
1	1	sp|P48449|LSS_HUMAN	LSS	83.26	2.5712
1	1	sp|P46060|RAGP1_HUMAN	RANGAP1	63.5	2.5639
1	1	sp|P40222|TXLNA_HUMAN	TXLNA	61.85	2.5597
1	1	sp|Q96RQ3|MCCA_HUMAN	MCCC1	80.42	2.5451
1	1	sp|P02042|HBD_HUMAN	HBD	16.05	2.5164
1	1	sp|Q6PI48|SYDM_HUMAN	DARS2	73.52	2.4746
1	1	sp|P04908|H2A1B_HUMAN	H2AC8	14.13	2.4692
1	1	sp|P23588|IF4B_HUMAN	EIF4B	69.11	2.4669
1	1	sp|Q96DY2|DRC10_HUMAN	IQCD	52.33	2.4548
1	1	sp|P10809|CH60_HUMAN	HSPD1	61.02	2.4404
1	1	sp|P33908|MA1A1_HUMAN	MAN1A1	72.92	2.4267
1	1	tr|A0A7I2V346|A0A7I2V346_HUMAN	SYNCRIP	58.61	2.4221
1	1	sp|Q05655|KPCD_HUMAN	PRKCD	77.45	2.3742
1	1	sp|P26038|MOES_HUMAN	MSN	67.78	2.3188
1	1	sp|Q96JJ3|ELMO2_HUMAN	ELMO2	82.56	2.308
1	1	sp|P06703|S10A6_HUMAN	S100A6	10.17	2.2826
1	1	tr|A0A2R8Y4I2|A0A2R8Y4I2_HUMAN	RHOT1	5.51	2.2792
1	1	sp|Q9UHD8|SEPT9_HUMAN	SEPTIN9	65.36	2.2715
1	1	sp|P55061|BI1_HUMAN	TMBIM6	26.52	2.2658
1	1	sp|P49915|GUAA_HUMAN	GMPS	76.67	2.2343
1	1	sp|P33121|ACSL1_HUMAN	ACSL1	77.89	2.2099
1	1	sp|P13796|PLSL_HUMAN	LCP1	70.24	2.1922
1	1	sp|Q15431|SYCP1_HUMAN	SYCP1	114.12	2.19
1	1	sp|Q92552|RT27_HUMAN	MRPS27	47.58	2.1852
1	1	tr|E5RHK3|E5RHK3_HUMAN	ARMC1	13.5	2.1757
1	1	sp|O43149|ZZEF1_HUMAN	ZZEF1	330.86	2.1607
1	1	sp|P13639|EF2_HUMAN	EEF2	95.28	2.1501
1	1	sp|Q8TF72|SHRM3_HUMAN	SHROOM3	216.72	2.1128
1	1	sp|O14654|IRS4_HUMAN	IRS4	133.68	2.0993
1	1	sp|P02545|LMNA_HUMAN	LMNA	74.09	2.0541
1	1	sp|O95399|UTS2_HUMAN	UTS2	14.29	2.0467
1	1	sp|Q9P0W8|SPAT7_HUMAN	SPATA7	67.68	2.0421
1	1	tr|A0A7P0T957|A0A7P0T957_HUMAN	MTO1	47.59	1.9909
1	1	sp|Q08378|GOGA3_HUMAN	GOLGA3	167.25	1.9818
1	1	sp|Q92558|WASF1_HUMAN	WASF1	61.61	1.9754
1	1	sp|P42898|MTHR_HUMAN	MTHFR	74.55	1.9618
1	1	sp|Q9NX63|MIC19_HUMAN	CHCHD3	26.14	1.9423
1	1	sp|Q7Z2K6|ERMP1_HUMAN	ERMP1	100.17	1.9353
1	1	sp|Q96I24|FUBP3_HUMAN	FUBP3	61.6	1.9331
1	1	sp|P0DOY2|IGLC2_HUMAN	IGLC2	11.29	1.9257
1	1	sp|P17152|TMM11_HUMAN	TMEM11	21.53	1.925
1	1	sp|Q99797|MIPEP_HUMAN	MIPEP	80.59	1.9117
1	1	sp|P21796|VDAC1_HUMAN	VDAC1	30.75	1.8917
1	1	sp|Q13867|BLMH_HUMAN	BLMH	52.53	1.889
1	1	sp|Q92556|ELMO1_HUMAN	ELMO1	83.78	1.8876
1	1	sp|Q15517|CDSN_HUMAN	CDSN	51.49	1.8554
1	1	sp|P61221|ABCE1_HUMAN	ABCE1	67.27	1.8323
1	1	tr|A0A7I2YQ88|A0A7I2YQ88_HUMAN	PABPC1	70.29	1.8225
1	1	sp|Q2LD37|BLTP1_HUMAN	BLTP1	555.13	1.8186
1	1	sp|P62805|H4_HUMAN	H4C16	11.36	1.8177
1	1	sp|A0A0B4J238|TVA12_HUMAN	TRAV1-2	11.86	1.7506
1	1	sp|P11586|C1TC_HUMAN	MTHFD1	101.47	1.7475
1	1	sp|Q63HK3|ZKSC2_HUMAN	ZKSCAN2	110.87	1.7227
1	1	sp|Q15650|TRIP4_HUMAN	TRIP4	66.1	1.7193
1	1	sp|Q4J6C6|PPCEL_HUMAN	PREPL	83.87	1.7097
1	1	sp|O14556|G3PT_HUMAN	GAPDHS	44.47	1.7095
1	1	sp|P18031|PTN1_HUMAN	PTPN1	49.93	1.6929
1	1	sp|Q7Z6R9|AP2D_HUMAN	TFAP2D	49.55	1.6432
1	1	sp|Q9NQH7|XPP3_HUMAN	XPNPEP3	57	1.6377
1	1	sp|P67809|YBOX1_HUMAN	YBX1	35.9	1.6359
1	1	sp|P06753|TPM3_HUMAN	TPM3	32.93	1.5836
1	1	sp|O95140|MFN2_HUMAN	MFN2	86.35	1.5633
1	1	tr|A0A7I2V4L7|A0A7I2V4L7_HUMAN	PABPC4	66.46	1.5332
1	1	sp|P68431|H31_HUMAN	H3C12	15.39	1.5058
1	1	sp|P05164|PERM_HUMAN	MPO	83.81	1.4533
1	1	sp|Q96DR8|MUCL1_HUMAN	MUCL1	9.03	1.4373
1	1	sp|O15498|YKT6_HUMAN	YKT6	22.4	1.4257
1	1	sp|Q76B58|BRNP3_HUMAN	BRINP3	88.39	1.4116
1	1	sp|Q8NEK5|ZN548_HUMAN	ZNF548	62.69	1.2818
1	1	sp|P29034|S10A2_HUMAN	S100A2	11.11	1.2048

## Sheet: band4
Unique	Total	reference	Gene Symbol	MWT(kDa)	AVG
58	184	sp|Q9NVH1|DJC11_HUMAN	DNAJC11	63.24	2.4395
61	63	sp|P42704|LPPRC_HUMAN	LRPPRC	157.81	3.3365
50	56	sp|P10809|CH60_HUMAN	HSPD1	61.02	3.9558
32	49	sp|P14866|HNRPL_HUMAN	HNRNPL	64.09	4.1666
33	46	sp|Q969Z0|FAKD4_HUMAN	TBRG4	70.69	3.5543
32	34	sp|Q9H078|CLPB_HUMAN	CLPB	78.68	3.2029
27	29	sp|Q96TA2|YMEL1_HUMAN	YME1L1	86.4	3.5248
22	22	sp|Q14CZ7|FAKD3_HUMAN	FASTKD3	75.64	3.5706
21	21	sp|Q96I24|FUBP3_HUMAN	FUBP3	61.6	3.9731
21	21	sp|P49368|TCPG_HUMAN	CCT3	60.5	3.2945
13	21	sp|Q9NVV4|PAPD1_HUMAN	MTPAP	66.13	3.0314
17	17	sp|Q8WVV9|HNRLL_HUMAN	HNRNPLL	60.04	4.0435
15	17	sp|Q16891|MIC60_HUMAN	IMMT	83.63	3.5344
15	15	sp|P48643|TCPE_HUMAN	CCT5	59.63	3.0318
14	15	sp|Q9NYY8|FAKD2_HUMAN	FASTKD2	81.41	3.5755
13	15	sp|Q99832|TCPH_HUMAN	CCT7	59.33	2.99
14	14	sp|P04844|RPN2_HUMAN	RPN2	69.24	3.8016
14	14	sp|Q9H845|ACAD9_HUMAN	ACAD9	68.72	3.0968
13	13	sp|P17987|TCPA_HUMAN	TCP1	60.31	3.8313
12	12	sp|Q8WWY3|PRP31_HUMAN	PRPF31	55.42	3.4135
12	12	sp|P23368|MAOM_HUMAN	ME2	65.4	3.2812
12	12	sp|Q9Y262|EIF3L_HUMAN	EIF3L	66.68	2.9598
12	12	sp|Q9NUT2|MITOS_HUMAN	ABCB8	79.94	2.6259
12	12	sp|Q53FZ2|ACSM3_HUMAN	ACSM3	66.11	2.6058
11	12	sp|P30153|2AAA_HUMAN	PPP2R1A	65.27	3.5911
11	11	sp|Q07666|KHDR1_HUMAN	KHDRBS1	48.2	3.795
11	11	sp|Q96A33|CCD47_HUMAN	CCDC47	55.84	3.5822
11	11	sp|P61978|HNRPK_HUMAN	HNRNPK	50.94	3.5038
11	11	sp|P40227|TCPZ_HUMAN	CCT6A	57.99	3.0833
10	11	sp|O43242|PSMD3_HUMAN	PSMD3	60.94	3.864
10	11	sp|Q8IXI1|MIRO2_HUMAN	RHOT2	68.07	3.2748
10	10	sp|P13674|P4HA1_HUMAN	P4HA1	61.01	3.5113
10	10	sp|Q7Z695|ADCK2_HUMAN	ADCK2	68.94	3.3333
10	10	sp|P07237|PDIA1_HUMAN	P4HB	57.08	3.3035
10	10	sp|Q96SZ6|CK5P1_HUMAN	CDK5RAP1	67.65	3.294
8	8	sp|Q96S66|CLCC1_HUMAN	CLCC1	61.98	3.6608
8	8	sp|Q07065|CKAP4_HUMAN	CKAP4	65.98	3.3758
8	8	sp|P0DMV8|HS71A_HUMAN	HSPA1A	70.01	3.0024
8	8	sp|Q8IXI2|MIRO1_HUMAN	RHOT1	70.74	2.7101
8	8	sp|Q5T160|SYRM_HUMAN	RARS2	65.46	2.6717
7	7	sp|P38646|GRP75_HUMAN	HSPA9	73.63	3.8305
7	7	sp|P11142|HSP7C_HUMAN	HSPA8	70.85	3.568
7	7	sp|P11021|BIP_HUMAN	HSPA5	72.29	3.3682
7	7	sp|Q13283|G3BP1_HUMAN	G3BP1	52.13	3.0217
7	7	sp|Q96JB5|CK5P3_HUMAN	CDK5RAP3	56.89	2.7042
6	6	sp|Q9Y6G9|DC1L1_HUMAN	DYNC1LI1	56.54	3.3701
6	6	sp|Q15233|NONO_HUMAN	NONO	54.2	3.2251
6	6	sp|Q9H074|PAIP1_HUMAN	PAIP1	53.49	3.2157
6	6	sp|O14975|S27A2_HUMAN	SLC27A2	70.27	2.5935
6	6	sp|Q9NTJ5|SAC1_HUMAN	SACM1L	66.92	2.5298
6	6	sp|Q6P1M0|S27A4_HUMAN	SLC27A4	72.02	2.168
4	6	sp|Q9NX63|MIC19_HUMAN	CHCHD3	26.14	2.6673
5	5	sp|Q96EY7|PTCD3_HUMAN	PTCD3	78.5	4.1416
5	5	sp|Q9Y6M1|IF2B2_HUMAN	IGF2BP2	66.08	3.1494
5	5	sp|Q9H857|NT5D2_HUMAN	NT5DC2	60.68	2.4715
4	4	sp|O00519|FAAH1_HUMAN	FAAH	63.03	3.4645
4	4	sp|P04792|HSPB1_HUMAN	HSPB1	22.77	3.4403
4	4	sp|Q5T8D3|ACBD5_HUMAN	ACBD5	60.05	3.0235
4	4	sp|P60709|ACTB_HUMAN	ACTB	41.71	2.9606
4	4	sp|P45880|VDAC2_HUMAN	VDAC2	31.55	2.9425
4	4	sp|Q9P258|RCC2_HUMAN	RCC2	56.05	2.7881
4	4	sp|P11940|PABP1_HUMAN	PABPC1	70.63	2.3211
4	4	sp|P48444|COPD_HUMAN	ARCN1	57.17	2.1518
3	3	sp|Q2T9J0|TYSD1_HUMAN	TYSND1	59.27	3.5306
3	3	sp|A1L0T0|HACL2_HUMAN	ILVBL	67.82	3.1984
3	3	sp|O00425|IF2B3_HUMAN	IGF2BP3	63.67	3.0119
3	3	sp|P50991|TCPD_HUMAN	CCT4	57.89	2.7986
3	3	sp|Q15758|AAAT_HUMAN	SLC1A5	56.56	2.7678
3	3	sp|Q15750|TAB1_HUMAN	TAB1	54.61	2.7614
3	3	sp|Q96GW9|SYMM_HUMAN	MARS2	66.55	2.7167
3	3	sp|P17844|DDX5_HUMAN	DDX5	69.1	2.7143
3	3	sp|Q9UJ83|HACL1_HUMAN	HACL1	63.69	2.6636
3	3	sp|Q9UHX1|PUF60_HUMAN	PUF60	59.84	2.5968
3	3	sp|Q96AE4|FUBP1_HUMAN	FUBP1	67.52	2.3952
3	3	sp|Q6PI48|SYDM_HUMAN	DARS2	73.52	2.1424
3	3	sp|Q8NE62|CHDH_HUMAN	CHDH	65.32	1.9656
3	3	sp|Q69YN2|C19L1_HUMAN	CWF19L1	60.58	1.911
2	3	sp|O76031|CLPX_HUMAN	CLPX	69.18	2.8238
2	2	sp|Q13813|SPTN1_HUMAN	SPTAN1	284.36	6.153
2	2	sp|Q9Y277|VDAC3_HUMAN	VDAC3	30.64	4.2272
2	2	sp|P07355|ANXA2_HUMAN	ANXA2	38.58	4.1736
2	2	sp|Q96TC7|RMD3_HUMAN	RMDN3	52.09	3.8537
2	2	sp|P35580|MYH10_HUMAN	MYH10	228.86	3.8011
2	2	sp|P04406|G3P_HUMAN	GAPDH	36.03	3.7492
2	2	sp|P46199|IF2M_HUMAN	MTIF2	81.27	3.7141
2	2	sp|P0CG47|UBB_HUMAN	UBB	25.75	3.5748
2	2	sp|P47974|TISD_HUMAN	ZFP36L2	51.03	3.5729
2	2	sp|P25311|ZA2G_HUMAN	AZGP1	34.24	3.4232
2	2	sp|O60506|HNRPQ_HUMAN	SYNCRIP	69.56	3.4044
2	2	sp|P21397|AOFA_HUMAN	MAOA	59.64	3.3398
2	2	sp|Q15904|VAS1_HUMAN	ATP6AP1	51.99	3.3194
2	2	sp|Q7Z3D6|GLUCM_HUMAN	DGLUCY	66.39	3.2831
2	2	sp|P17152|TMM11_HUMAN	TMEM11	21.53	3.1916
2	2	sp|Q92945|FUBP2_HUMAN	KHSRP	73.07	3.1584
2	2	tr|A0A2R8Y602|A0A2R8Y602_HUMAN	CLPB	43.32	3.0338
2	2	IGH1M_MOUSE	Ighg1	43.36	2.9662
2	2	sp|Q9Y512|SAM50_HUMAN	SAMM50	51.94	2.9364
2	2	sp|P25705|ATPA_HUMAN	ATP5F1A	59.71	2.859
2	2	sp|Q96SK2|TM209_HUMAN	TMEM209	62.88	2.8274
2	2	sp|P61626|LYSC_HUMAN	LYZ	16.53	2.7177
2	2	sp|Q96CP6|ASTRA_HUMAN	GRAMD1A	80.63	2.6391
2	2	sp|P32119|PRDX2_HUMAN	PRDX2	21.88	2.5808
2	2	sp|Q13867|BLMH_HUMAN	BLMH	52.53	2.5798
2	2	sp|Q5JTV8|TOIP1_HUMAN	TOR1AIP1	66.21	2.4943
2	2	sp|O43390|HNRPR_HUMAN	HNRNPR	70.9	2.3822
2	2	sp|P68104|EF1A1_HUMAN	EEF1A1	50.11	2.3542
2	2	sp|P27348|1433T_HUMAN	YWHAQ	27.75	2.122
2	2	sp|P62805|H4_HUMAN	H4C16	11.36	2.1132
2	2	sp|P28288|ABCD3_HUMAN	ABCD3	75.43	1.9995
2	2	sp|Q9Y2P4|S27A6_HUMAN	SLC27A6	70.07	1.9285
2	2	sp|Q01469|FABP5_HUMAN	FABP5	15.15	1.9204
2	2	sp|O95793|STAU1_HUMAN	STAU1	63.14	1.8663
2	2	sp|P46977|STT3A_HUMAN	STT3A	80.48	1.8247
2	2	sp|O75525|KHDR3_HUMAN	KHDRBS3	38.78	1.7954
1	2	sp|Q9H8E8|CSR2B_HUMAN	KAT14	88.79	1.7363
1	1	sp|O15020|SPTN2_HUMAN	SPTBN2	271.16	5.5754
1	1	sp|Q9H019|MFR1L_HUMAN	MTFR1L	31.94	4.3079
1	1	sp|Q70CQ3|UBP30_HUMAN	USP30	58.47	4.2846
1	1	sp|Q15390|MTFR1_HUMAN	MTFR1	36.98	4.0762
1	1	sp|P35030|TRY3_HUMAN	PRSS3	32.51	3.95
1	1	sp|Q9UJA5|TRM6_HUMAN	TRMT6	55.76	3.9362
1	1	sp|Q9NVT9|ARMC1_HUMAN	ARMC1	31.26	3.8042
1	1	tr|Q5TH61|Q5TH61_HUMAN	DNAJC11	37.17	3.7761
1	1	tr|K7EPT8|K7EPT8_HUMAN	GFAP	8.37	3.6853
1	1	sp|Q9UN86|G3BP2_HUMAN	G3BP2	54.09	3.4568
1	1	sp|P01834|IGKC_HUMAN	IGKC	11.76	3.3625
1	1	sp|Q99755|PI51A_HUMAN	PIP5K1A	62.59	3.2397
1	1	sp|Q9UHR4|BI2L1_HUMAN	BAIAP2L1	56.85	3.1905
1	1	sp|Q7L2E3|DHX30_HUMAN	DHX30	133.85	3.1509
1	1	sp|Q13131|AAPK1_HUMAN	PRKAA1	63.97	3.1453
1	1	sp|P02042|HBD_HUMAN	HBD	16.05	3.0925
1	1	sp|P14618|KPYM_HUMAN	PKM	57.9	3.0315
1	1	sp|O75223|GGCT_HUMAN	GGCT	20.99	3.017
1	1	sp|Q7Z434|MAVS_HUMAN	MAVS	56.49	3.017
1	1	sp|Q6ZVX7|FBX50_HUMAN	NCCRP1	30.83	2.9843
1	1	sp|Q96KC8|DNJC1_HUMAN	DNAJC1	63.84	2.8491
1	1	sp|Q12931|TRAP1_HUMAN	TRAP1	80.06	2.8358
1	1	tr|H0YI54|H0YI54_HUMAN	KRT78	5.05	2.8126
1	1	sp|Q15517|CDSN_HUMAN	CDSN	51.49	2.7933
1	1	sp|P16989|YBOX3_HUMAN	YBX3	40.07	2.7794
1	1	sp|Q8NHH9|ATLA2_HUMAN	ATL2	66.19	2.7537
1	1	sp|Q4G176|ACSF3_HUMAN	ACSF3	64.09	2.742
1	1	sp|P06576|ATPB_HUMAN	ATP5F1B	56.52	2.732
1	1	sp|Q13547|HDAC1_HUMAN	HDAC1	55.07	2.7271
1	1	sp|P43304|GPDM_HUMAN	GPD2	80.8	2.7184
1	1	tr|A0A1B0GW05|A0A1B0GW05_HUMAN	DPY19L1	84.48	2.6669
1	1	sp|Q08380|LG3BP_HUMAN	LGALS3BP	65.29	2.6277
1	1	sp|P43003|EAA1_HUMAN	SLC1A3	59.53	2.6074
1	1	sp|P21796|VDAC1_HUMAN	VDAC1	30.75	2.5906
1	1	sp|P83111|LACTB_HUMAN	LACTB	60.65	2.5398
1	1	sp|Q9BTD8|RBM42_HUMAN	RBM42	50.38	2.5225
1	1	sp|Q9H223|EHD4_HUMAN	EHD4	61.14	2.4902
1	1	tr|J3KN66|J3KN66_HUMAN	TOR1AIP1	67.78	2.4773
1	1	sp|O43172|PRP4_HUMAN	PRPF4	58.41	2.4705
1	1	sp|Q9H1E1|RNAS7_HUMAN	RNASE7	17.41	2.4632
1	1	sp|Q13425|SNTB2_HUMAN	SNTB2	57.91	2.4407
1	1	sp|P04908|H2A1B_HUMAN	H2AC8	14.13	2.4403
1	1	sp|P68363|TBA1B_HUMAN	TUBA1B	50.12	2.4375
1	1	sp|Q6UXG8|BTNL9_HUMAN	BTNL9	59.68	2.4245
1	1	tr|H0YGY9|H0YGY9_HUMAN	TRPT1	12.43	2.4127
1	1	sp|P01857|IGHG1_HUMAN	IGHG1	36.08	2.3732
1	1	sp|P26599|PTBP1_HUMAN	PTBP1	59.6	2.3685
1	1	sp|P06733|ENOA_HUMAN	ENO1	47.14	2.3578
1	1	sp|P16278|BGAL_HUMAN	GLB1	76.03	2.2691
1	1	sp|Q16378|PROL4_HUMAN	PRR4	15.09	2.2497
1	1	sp|Q9UI42|CBPA4_HUMAN	CPA4	47.32	2.2344
1	1	sp|Q96F86|EDC3_HUMAN	EDC3	56.04	2.1772
1	1	sp|Q6P444|MTFR2_HUMAN	MTFR2	43.36	2.1497
1	1	tr|Q5BQ95|Q5BQ95_HUMAN	KLK13	10.68	2.1293
1	1	sp|Q13057|COASY_HUMAN	COASY	62.29	2.1249
1	1	sp|P08243|ASNS_HUMAN	ASNS	64.33	2.1226
1	1	sp|Q8IUD2|RB6I2_HUMAN	ERC1	128.01	2.0909
1	1	sp|Q14194|DPYL1_HUMAN	CRMP1	62.14	2.0746
1	1	sp|Q9Y2H5|PKHA6_HUMAN	PLEKHA6	117.06	2.0714
1	1	sp|P67809|YBOX1_HUMAN	YBX1	35.9	2.0137
1	1	sp|Q5T9A4|ATD3B_HUMAN	ATAD3B	72.53	2.0091
1	1	sp|Q15828|CYTM_HUMAN	CST6	16.5	1.9989
1	1	sp|O75143|ATG13_HUMAN	ATG13	56.54	1.9849
1	1	sp|Q9NPH2|INO1_HUMAN	ISYNA1	61.03	1.9796
1	1	tr|H0Y4J2|H0Y4J2_HUMAN	MRPL37	29.58	1.9339
1	1	sp|O00571|DDX3X_HUMAN	DDX3X	73.2	1.9183
1	1	sp|P00367|DHE3_HUMAN	GLUD1	61.36	1.8991
1	1	sp|Q99996|AKAP9_HUMAN	AKAP9	452.71	1.8968
1	1	sp|P50990|TCPQ_HUMAN	CCT8	59.58	1.8797
1	1	sp|Q9Y5Q8|TF3C5_HUMAN	GTF3C5	59.53	1.8622
1	1	sp|Q4G0W2|DUS28_HUMAN	DUSP28	18.31	1.7916
1	1	sp|Q8N6F7|GCSAM_HUMAN	GCSAM	20.99	1.758
1	1	sp|Q6ZV73|FGD6_HUMAN	FGD6	160.71	1.7531
1	1	sp|O60331|PI51C_HUMAN	PIP5K1C	73.21	1.7117
1	1	sp|Q99829|CPNE1_HUMAN	CPNE1	59.02	1.6503
1	1	sp|P61009|SPCS3_HUMAN	SPCS3	20.3	1.6495
1	1	sp|Q6PCB7|S27A1_HUMAN	SLC27A1	71.06	1.4825
1	1	sp|P49411|EFTU_HUMAN	TUFM	49.84	1.438
1	1	sp|Q96DA0|ZG16B_HUMAN	ZG16B	22.72	1.2212

## Sheet: band5
Unique	Total	reference	Gene Symbol	MWT(kDa)	AVG
60	61	sp|P42704|LPPRC_HUMAN	LRPPRC	157.81	3.5016
34	61	sp|P61978|HNRPK_HUMAN	HNRNPK	50.94	2.916
35	51	sp|P25705|ATPA_HUMAN	ATP5F1A	59.71	2.7742
30	41	sp|Q9NVH1|DJC11_HUMAN	DNAJC11	63.24	2.6722
38	39	sp|P08670|VIME_HUMAN	VIM	53.62	3.3701
33	37	sp|P00367|DHE3_HUMAN	GLUD1	61.36	3.4728
26	36	sp|P32189|GLPK_HUMAN	GK	61.21	3.3329
28	34	sp|Q15208|STK38_HUMAN	STK38	54.16	3.294
26	28	sp|P50990|TCPQ_HUMAN	CCT8	59.58	3.1037
25	28	sp|Q9H857|NT5D2_HUMAN	NT5DC2	60.68	3.1692
23	24	sp|Q16891|MIC60_HUMAN	IMMT	83.63	3.2651
22	23	sp|Q4G176|ACSF3_HUMAN	ACSF3	64.09	3.0569
22	23	sp|Q9NUL7|DDX28_HUMAN	DDX28	59.54	2.9708
19	21	sp|P07237|PDIA1_HUMAN	P4HB	57.08	2.8319
19	20	sp|P78371|TCPB_HUMAN	CCT2	57.45	3.6728
18	19	sp|Q9NP81|SYSM_HUMAN	SARS2	58.25	3.8272
18	18	sp|Q96I24|FUBP3_HUMAN	FUBP3	61.6	3.4547
17	18	sp|O95793|STAU1_HUMAN	STAU1	63.14	3.265
17	17	sp|Q96A33|CCD47_HUMAN	CCDC47	55.84	3.4043
17	17	sp|Q9Y512|SAM50_HUMAN	SAMM50	51.94	3.1463
16	17	sp|Q13217|DNJC3_HUMAN	DNAJC3	57.54	3.7168
16	16	sp|O60506|HNRPQ_HUMAN	SYNCRIP	69.56	3.5672
16	16	sp|Q15233|NONO_HUMAN	NONO	54.2	3.1951
15	15	sp|P40227|TCPZ_HUMAN	CCT6A	57.99	2.8972
14	14	sp|P14868|SYDC_HUMAN	DARS1	57.1	2.9251
14	14	sp|P30101|PDIA3_HUMAN	PDIA3	56.75	2.8929
13	13	sp|Q99832|TCPH_HUMAN	CCT7	59.33	3.019
12	12	sp|Q9HCC0|MCCB_HUMAN	MCCC2	61.29	3.4324
12	12	sp|Q96TC7|RMD3_HUMAN	RMDN3	52.09	3.4106
12	12	sp|P50991|TCPD_HUMAN	CCT4	57.89	3.1468
12	12	sp|Q9Y3I0|RTCB_HUMAN	RTCB	55.17	3.0223
12	12	sp|Q969V3|NCLN_HUMAN	NCLN	62.93	2.9397
11	12	sp|Q8WVV9|HNRLL_HUMAN	HNRNPLL	60.04	3.7794
9	12	sp|Q9NX63|MIC19_HUMAN	CHCHD3	26.14	2.5958
11	11	sp|Q9BTD8|RBM42_HUMAN	RBM42	50.38	3.3728
10	11	sp|Q9H078|CLPB_HUMAN	CLPB	78.68	3.2566
10	10	sp|P16989|YBOX3_HUMAN	YBX3	40.07	5.583
10	10	sp|Q96CU9|FXRD1_HUMAN	FOXRED1	53.78	3.675
10	10	sp|Q9NRK6|ABCBA_HUMAN	ABCB10	79.1	3.1051
10	10	sp|P48444|COPD_HUMAN	ARCN1	57.17	2.7028
9	10	sp|Q70CQ3|UBP30_HUMAN	USP30	58.47	4.0353
9	9	sp|P14866|HNRPL_HUMAN	HNRNPL	64.09	4.5178
9	9	sp|Q9NYY8|FAKD2_HUMAN	FASTKD2	81.41	3.5835
9	9	sp|Q14CZ7|FAKD3_HUMAN	FASTKD3	75.64	3.0616
9	9	sp|O15091|MRPP3_HUMAN	PRORP	67.27	2.7726
9	9	sp|P60709|ACTB_HUMAN	ACTB	41.71	2.4768
8	9	sp|Q9NVV4|PAPD1_HUMAN	MTPAP	66.13	3.5236
8	9	sp|P11940|PABP1_HUMAN	PABPC1	70.63	2.8376
8	8	sp|P27797|CALR_HUMAN	CALR	48.11	3.6091
8	8	sp|P52292|IMA1_HUMAN	KPNA2	57.83	3.4804
8	8	sp|Q9BVS5|TR61B_HUMAN	TRMT61B	52.93	3.4219
8	8	sp|P10809|CH60_HUMAN	HSPD1	61.02	3.1663
8	8	sp|P12268|IMDH2_HUMAN	IMPDH2	55.77	3.1485
8	8	sp|P11142|HSP7C_HUMAN	HSPA8	70.85	2.6862
7	8	sp|P26599|PTBP1_HUMAN	PTBP1	59.6	3.8721
7	8	sp|P06576|ATPB_HUMAN	ATP5F1B	56.52	3.0479
7	7	sp|O75381|PEX14_HUMAN	PEX14	41.21	2.9719
6	6	IGH1M_MOUSE	Ighg1	43.36	4.3159
6	6	sp|Q96HE7|ERO1A_HUMAN	ERO1A	54.36	3.9716
6	6	sp|Q8IXI1|MIRO2_HUMAN	RHOT2	68.07	3.472
6	6	sp|Q9NVT9|ARMC1_HUMAN	ARMC1	31.26	3.1532
6	6	sp|P45880|VDAC2_HUMAN	VDAC2	31.55	2.9507
6	6	sp|Q86YB8|ERO1B_HUMAN	ERO1B	53.51	2.9244
6	6	sp|P11021|BIP_HUMAN	HSPA5	72.29	2.8958
6	6	sp|A6NMY6|AXA2L_HUMAN	ANXA2P2	38.63	2.8915
6	6	sp|Q12874|SF3A3_HUMAN	SF3A3	58.81	2.7421
6	6	sp|Q8IXI2|MIRO1_HUMAN	RHOT1	70.74	2.6347
6	6	sp|P0DMV8|HS71A_HUMAN	HSPA1A	70.01	2.5676
6	6	sp|Q7L2E3|DHX30_HUMAN	DHX30	133.85	2.2128
5	6	sp|P01876|IGHA1_HUMAN	IGHA1	37.63	2.538
5	5	sp|P67809|YBOX1_HUMAN	YBX1	35.9	4.426
5	5	sp|P80723|BASP1_HUMAN	BASP1	22.68	3.626
5	5	sp|P04040|CATA_HUMAN	CAT	59.72	3.168
5	5	sp|P51687|SUOX_HUMAN	SUOX	60.25	3.1171
5	5	sp|Q9NRG9|AAAS_HUMAN	AAAS	59.54	2.7229
5	5	sp|P21281|VATB2_HUMAN	ATP6V1B2	56.46	2.584
5	5	sp|Q9Y6M1|IF2B2_HUMAN	IGF2BP2	66.08	2.5382
5	5	sp|Q9NTJ5|SAC1_HUMAN	SACM1L	66.92	2.5021
5	5	sp|O95470|SGPL1_HUMAN	SGPL1	63.48	2.4047
5	5	sp|P32119|PRDX2_HUMAN	PRDX2	21.88	2.1538
4	5	sp|P55209|NP1L1_HUMAN	NAP1L1	45.35	4.718
4	4	sp|Q96EY7|PTCD3_HUMAN	PTCD3	78.5	3.6802
4	4	sp|Q13867|BLMH_HUMAN	BLMH	52.53	3.2473
4	4	sp|Q9HA77|SYCM_HUMAN	CARS2	62.18	3.0993
4	4	sp|Q969Z0|FAKD4_HUMAN	TBRG4	70.69	3.0426
4	4	sp|Q6NZI2|CAVN1_HUMAN	CAVIN1	43.45	2.8986
4	4	sp|O15270|SPTC2_HUMAN	SPTLC2	62.88	2.8878
4	4	sp|P0DPH7|TBA3C_HUMAN	TUBA3C	49.93	2.8365
4	4	sp|Q10469|MGAT2_HUMAN	MGAT2	51.52	2.7916
4	4	sp|Q9Y6C9|MTCH2_HUMAN	MTCH2	33.31	2.7042
4	4	sp|P14618|KPYM_HUMAN	PKM	57.9	2.6423
4	4	sp|Q15750|TAB1_HUMAN	TAB1	54.61	2.5488
4	4	sp|Q8NF37|PCAT1_HUMAN	LPCAT1	59.11	2.4818
4	4	sp|P55010|IF5_HUMAN	EIF5	49.19	2.4765
4	4	sp|Q96TA2|YMEL1_HUMAN	YME1L1	86.4	2.3907
4	4	sp|Q9Y2H1|ST38L_HUMAN	STK38L	53.97	2.3742
4	4	sp|Q8ND56|LS14A_HUMAN	LSM14A	50.5	2.3648
4	4	sp|P10599|THIO_HUMAN	TXN	11.73	2.326
4	4	sp|P42357|HUTH_HUMAN	HAL	72.65	2.0688
4	4	sp|P46977|STT3A_HUMAN	STT3A	80.48	2.0589
3	4	sp|P42167|LAP2B_HUMAN	TMPO	50.64	3.6441
3	4	sp|P0CG47|UBB_HUMAN	UBB	25.75	2.7051
3	3	sp|Q7Z434|MAVS_HUMAN	MAVS	56.49	4.8675
3	3	sp|Q13501|SQSTM_HUMAN	SQSTM1	47.66	4.7262
3	3	sp|P04406|G3P_HUMAN	GAPDH	36.03	4.0191
3	3	sp|P26368|U2AF2_HUMAN	U2AF2	53.47	3.9603
3	3	sp|P07355|ANXA2_HUMAN	ANXA2	38.58	3.8704
3	3	sp|Q53EL6|PDCD4_HUMAN	PDCD4	51.7	3.8028
3	3	sp|Q5JTV8|TOIP1_HUMAN	TOR1AIP1	66.21	3.7485
3	3	sp|Q9BR76|COR1B_HUMAN	CORO1B	54.2	3.5886
3	3	sp|P12931|SRC_HUMAN	SRC	59.8	3.571
3	3	sp|O94925|GLSK_HUMAN	GLS	73.41	3.461
3	3	sp|Q9Y277|VDAC3_HUMAN	VDAC3	30.64	3.3482
3	3	sp|Q9UGP8|SEC63_HUMAN	SEC63	87.94	3.2988
3	3	sp|Q14318|FKBP8_HUMAN	FKBP8	44.53	3.255
3	3	sp|Q86VR2|RETR3_HUMAN	RETREG3	51.36	3.1892
3	3	sp|Q9UMS4|PRP19_HUMAN	PRPF19	55.15	3.1005
3	3	sp|P36578|RL4_HUMAN	RPL4	47.67	3.0867
3	3	sp|P47974|TISD_HUMAN	ZFP36L2	51.03	3.0103
3	3	sp|Q14154|DELE1_HUMAN	DELE1	55.89	2.9707
3	3	sp|Q7Z3B4|NUP54_HUMAN	NUP54	55.4	2.9382
3	3	sp|Q99640|PMYT1_HUMAN	PKMYT1	54.49	2.7843
3	3	sp|P49419|AL7A1_HUMAN	ALDH7A1	58.45	2.7653
3	3	sp|Q9P258|RCC2_HUMAN	RCC2	56.05	2.7239
3	3	sp|P17844|DDX5_HUMAN	DDX5	69.1	2.5792
3	3	sp|P68104|EF1A1_HUMAN	EEF1A1	50.11	2.5373
3	3	sp|O15460|P4HA2_HUMAN	P4HA2	60.86	2.4134
3	3	sp|O43175|SERA_HUMAN	PHGDH	56.61	2.3972
3	3	sp|Q32NB8|PGPS1_HUMAN	PGS1	62.69	2.3073
3	3	sp|O00571|DDX3X_HUMAN	DDX3X	73.2	2.2894
3	3	sp|Q8IV08|PLD3_HUMAN	PLD3	54.67	2.2112
3	3	sp|P10515|ODP2_HUMAN	DLAT	68.95	2.1721
3	3	sp|P23381|SYWC_HUMAN	WARS1	53.13	2.121
3	3	sp|Q5JPH6|SYEM_HUMAN	EARS2	58.65	2.1089
3	3	sp|Q9UJW0|DCTN4_HUMAN	DCTN4	52.3	2.0973
3	3	sp|Q9NYK5|RM39_HUMAN	MRPL39	38.69	2.024
2	3	sp|O14654|IRS4_HUMAN	IRS4	133.68	2.0162
2	3	sp|P19367|HXK1_HUMAN	HK1	102.42	1.9262
2	2	sp|Q07666|KHDR1_HUMAN	KHDRBS1	48.2	4.8335
2	2	sp|Q96CP6|ASTRA_HUMAN	GRAMD1A	80.63	4.5167
2	2	sp|Q8NCA5|FA98A_HUMAN	FAM98A	55.24	4.0634
2	2	sp|Q16625|OCLN_HUMAN	OCLN	59.11	3.8262
2	2	tr|Q5T6W2|Q5T6W2_HUMAN	HNRNPK	41.78	3.7607
2	2	sp|Q9UKA9|PTBP2_HUMAN	PTBP2	57.45	3.6184
2	2	sp|P04792|HSPB1_HUMAN	HSPB1	22.77	3.5012
2	2	sp|Q05932|FOLC_HUMAN	FPGS	64.57	3.5007
2	2	sp|P17152|TMM11_HUMAN	TMEM11	21.53	3.4117
2	2	sp|P68363|TBA1B_HUMAN	TUBA1B	50.12	3.2747
2	2	sp|P42166|LAP2A_HUMAN	TMPO	75.45	3.1901
2	2	sp|Q9BUA3|SPNDC_HUMAN	SPINDOC	41.01	3.1683
2	2	sp|P25311|ZA2G_HUMAN	AZGP1	34.24	3.0521
2	2	sp|Q96DZ1|ERLEC_HUMAN	ERLEC1	54.82	3.0374
2	2	sp|P00390|GSHR_HUMAN	GSR	56.22	3.0163
2	2	sp|Q7Z2W4|ZCCHV_HUMAN	ZC3HAV1	101.37	3.0004
2	2	sp|O00425|IF2B3_HUMAN	IGF2BP3	63.67	2.9993
2	2	sp|Q16875|F263_HUMAN	PFKFB3	59.57	2.9934
2	2	sp|P10155|RO60_HUMAN	RO60	60.63	2.9416
2	2	sp|O43237|DC1L2_HUMAN	DYNC1LI2	54.07	2.9315
2	2	sp|Q15517|CDSN_HUMAN	CDSN	51.49	2.8786
2	2	sp|Q14671|PUM1_HUMAN	PUM1	126.39	2.8149
2	2	sp|P61626|LYSC_HUMAN	LYZ	16.53	2.8039
2	2	sp|P06733|ENOA_HUMAN	ENO1	47.14	2.8028
2	2	sp|P83111|LACTB_HUMAN	LACTB	60.65	2.7952
2	2	sp|Q9NZW5|PALS2_HUMAN	PALS2	61.08	2.7908
2	2	sp|Q92945|FUBP2_HUMAN	KHSRP	73.07	2.7737
2	2	sp|Q14739|LBR_HUMAN	LBR	70.66	2.723
2	2	sp|Q8NC56|LEMD2_HUMAN	LEMD2	56.94	2.706
2	2	sp|P06744|G6PI_HUMAN	GPI	63.11	2.6943
2	2	sp|Q92791|SC65_HUMAN	P3H4	50.35	2.6714
2	2	sp|Q8N2G8|GHDC_HUMAN	GHDC	57.49	2.571
2	2	sp|Q4G148|GXLT1_HUMAN	GXYLT1	50.53	2.5644
2	2	sp|Q07065|CKAP4_HUMAN	CKAP4	65.98	2.4324
2	2	sp|Q13325|IFIT5_HUMAN	IFIT5	55.81	2.4005
2	2	sp|Q6UW63|PLGT2_HUMAN	POGLUT2	58.01	2.3977
2	2	sp|O75879|GATB_HUMAN	GATB	61.83	2.3229
2	2	sp|Q86UY8|NT5D3_HUMAN	NT5DC3	63.38	2.3201
2	2	sp|Q8NI60|COQ8A_HUMAN	COQ8A	71.9	2.3201
2	2	sp|O60684|IMA7_HUMAN	KPNA6	59.99	2.2869
2	2	sp|P25789|PSA4_HUMAN	PSMA4	29.47	2.2414
2	2	sp|Q6ZVX7|FBX50_HUMAN	NCCRP1	30.83	2.2399
2	2	sp|Q9H0R6|GATA_HUMAN	QRSL1	57.42	2.2275
2	2	sp|Q96GW9|SYMM_HUMAN	MARS2	66.55	2.2167
2	2	sp|Q96JJ7|TMX3_HUMAN	TMX3	51.84	2.2044
2	2	sp|P62805|H4_HUMAN	H4C16	11.36	2.2036
2	2	sp|Q5T9A4|ATD3B_HUMAN	ATAD3B	72.53	2.1873
2	2	sp|O00505|IMA4_HUMAN	KPNA3	57.77	2.1628
2	2	sp|Q9UI42|CBPA4_HUMAN	CPA4	47.32	2.162
2	2	sp|O43292|GPAA1_HUMAN	GPAA1	67.58	2.1248
2	2	sp|P00491|PNPH_HUMAN	PNP	32.1	2.0788
2	2	sp|Q86Y07|VRK2_HUMAN	VRK2	58.1	2.0777
2	2	sp|Q06830|PRDX1_HUMAN	PRDX1	22.1	2.0738
2	2	sp|Q01469|FABP5_HUMAN	FABP5	15.15	2.0392
2	2	sp|O60825|F262_HUMAN	PFKFB2	58.44	2.0063
2	2	sp|O14556|G3PT_HUMAN	GAPDHS	44.47	1.9849
2	2	sp|P12081|HARS1_HUMAN	HARS1	57.37	1.9281
2	2	sp|Q9NRX2|RM17_HUMAN	MRPL17	20.04	1.8784
2	2	sp|Q6PI48|SYDM_HUMAN	DARS2	73.52	1.8199
2	2	sp|P38646|GRP75_HUMAN	HSPA9	73.63	1.7463
2	2	sp|Q7L5N7|PCAT2_HUMAN	LPCAT2	60.17	1.7075
2	2	sp|O60313|OPA1_HUMAN	OPA1	111.56	1.6871
1	2	sp|Q6UXV4|MIC27_HUMAN	APOOL	29.14	3.6265
1	1	sp|P49257|LMAN1_HUMAN	LMAN1	57.51	5.7186
1	1	sp|Q13813|SPTN1_HUMAN	SPTAN1	284.36	5.2704
1	1	sp|O15020|SPTN2_HUMAN	SPTBN2	271.16	4.8629
1	1	sp|Q9H019|MFR1L_HUMAN	MTFR1L	31.94	4.3506
1	1	sp|Q9NW68|BSDC1_HUMAN	BSDC1	47.13	4.2546
1	1	sp|P35030|TRY3_HUMAN	PRSS3	32.51	4.1257
1	1	sp|Q9NP92|RT30_HUMAN	MRPS30	50.33	3.9258
1	1	sp|Q01518|CAP1_HUMAN	CAP1	51.87	3.6376
1	1	sp|P35580|MYH10_HUMAN	MYH10	228.86	3.6139
1	1	tr|A0A2R8Y602|A0A2R8Y602_HUMAN	CLPB	43.32	3.5835
1	1	sp|Q9H3G5|CPVL_HUMAN	CPVL	54.13	3.567
1	1	sp|Q8WWY3|PRP31_HUMAN	PRPF31	55.42	3.4624
1	1	sp|Q53R41|FAKD1_HUMAN	FASTKD1	97.35	3.4085
1	1	sp|P26196|DDX6_HUMAN	DDX6	54.38	3.3923
1	1	sp|Q6P444|MTFR2_HUMAN	MTFR2	43.36	3.366
1	1	sp|Q15390|MTFR1_HUMAN	MTFR1	36.98	3.3225
1	1	sp|O75223|GGCT_HUMAN	GGCT	20.99	3.2979
1	1	sp|Q15654|TRIP6_HUMAN	TRIP6	50.26	3.255
1	1	sp|Q52LJ0|FA98B_HUMAN	FAM98B	45.52	3.2532
1	1	sp|P55809|SCOT1_HUMAN	OXCT1	56.12	3.2347
1	1	sp|A1L020|MEX3A_HUMAN	MEX3A	54.14	3.2202
1	1	sp|Q71RC2|LARP4_HUMAN	LARP4	80.55	3.1947
1	1	tr|F8W6A0|F8W6A0_HUMAN	PPHLN1	41.13	3.174
1	1	sp|P15531|NDKA_HUMAN	NME1	17.14	3.1153
1	1	sp|P30419|NMT1_HUMAN	NMT1	56.77	3.0582
1	1	sp|P05166|PCCB_HUMAN	PCCB	58.18	3.0555
1	1	sp|P60842|IF4A1_HUMAN	EIF4A1	46.12	3.0397
1	1	sp|P62736|ACTA_HUMAN	ACTA2	41.98	3.0357
1	1	sp|Q13043|STK4_HUMAN	STK4	55.59	3.0031
1	1	tr|J3KN66|J3KN66_HUMAN	TOR1AIP1	67.78	2.9915
1	1	sp|P15313|VATB1_HUMAN	ATP6V1B1	56.8	2.9707
1	1	sp|Q9H3H1|MOD5_HUMAN	TRIT1	52.69	2.9538
1	1	sp|Q9H074|PAIP1_HUMAN	PAIP1	53.49	2.9485
1	1	sp|P46199|IF2M_HUMAN	MTIF2	81.27	2.9283
1	1	sp|Q00013|EM55_HUMAN	MPP1	52.26	2.8866
1	1	sp|Q9UGM3|DMBT1_HUMAN	DMBT1	260.57	2.8796
1	1	sp|P14373|TRI27_HUMAN	TRIM27	58.45	2.8784
1	1	sp|Q9H0D6|XRN2_HUMAN	XRN2	108.51	2.867
1	1	sp|P51648|AL3A2_HUMAN	ALDH3A2	54.81	2.8632
1	1	sp|Q13425|SNTB2_HUMAN	SNTB2	57.91	2.8349
1	1	sp|P14735|IDE_HUMAN	IDE	117.89	2.8234
1	1	sp|P01834|IGKC_HUMAN	IGKC	11.76	2.7858
1	1	sp|P29401|TKT_HUMAN	TKT	67.83	2.7848
1	1	sp|O43824|GTPB6_HUMAN	GTPBP6	56.86	2.7696
1	1	sp|O76031|CLPX_HUMAN	CLPX	69.18	2.721
1	1	sp|Q00839|HNRPU_HUMAN	HNRNPU	90.53	2.7134
1	1	sp|Q86TW2|ADCK1_HUMAN	ADCK1	60.54	2.7126
1	1	sp|Q16880|CGT_HUMAN	UGT8	61.4	2.6893
1	1	sp|Q13098|CSN1_HUMAN	GPS1	55.5	2.6697
1	1	sp|O75688|PPM1B_HUMAN	PPM1B	52.61	2.6558
1	1	sp|Q07021|C1QBP_HUMAN	C1QBP	31.34	2.6504
1	1	sp|Q14168|MPP2_HUMAN	MPP2	64.54	2.6488
1	1	sp|Q5VSG8|MANEL_HUMAN	MANEAL	51.28	2.617
1	1	sp|Q14008|CKAP5_HUMAN	CKAP5	225.35	2.598
1	1	sp|P14625|ENPL_HUMAN	HSP90B1	92.41	2.5811
1	1	sp|O95758|PTBP3_HUMAN	PTBP3	59.65	2.5778
1	1	sp|P02042|HBD_HUMAN	HBD	16.05	2.5671
1	1	sp|Q0VDF9|HSP7E_HUMAN	HSPA14	54.76	2.5517
1	1	sp|P04908|H2A1B_HUMAN	H2AC8	14.13	2.5241
1	1	sp|Q96AE4|FUBP1_HUMAN	FUBP1	67.52	2.4739
1	1	sp|O95870|ABHGA_HUMAN	ABHD16A	63.2	2.47
1	1	sp|P02814|SMR3B_HUMAN	SMR3B	8.18	2.467
1	1	sp|P35754|GLRX1_HUMAN	GLRX	11.77	2.4667
1	1	sp|Q8WVV4|POF1B_HUMAN	POF1B	68.02	2.4333
1	1	sp|Q9P035|HACD3_HUMAN	HACD3	43.13	2.4243
1	1	sp|P08238|HS90B_HUMAN	HSP90AB1	83.21	2.4193
1	1	sp|P27348|1433T_HUMAN	YWHAQ	27.75	2.417
1	1	sp|Q9NZN8|CNOT2_HUMAN	CNOT2	59.7	2.4028
1	1	sp|Q9ULV4|COR1C_HUMAN	CORO1C	53.22	2.3759
1	1	sp|Q9NVI7|ATD3A_HUMAN	ATAD3A	71.32	2.3651
1	1	sp|Q96D53|COQ8B_HUMAN	COQ8B	60.03	2.3556
1	1	sp|Q15758|AAAT_HUMAN	SLC1A5	56.56	2.3246
1	1	sp|Q9H329|E41LB_HUMAN	EPB41L4B	99.65	2.312
1	1	sp|Q96N46|TTC14_HUMAN	TTC14	88.26	2.3102
1	1	sp|O00330|ODPX_HUMAN	PDHX	54.09	2.3063
1	1	sp|O15198|SMAD9_HUMAN	SMAD9	52.46	2.301
1	1	sp|Q16563|SYPL1_HUMAN	SYPL1	28.55	2.2795
1	1	sp|Q9BQ67|GRWD1_HUMAN	GRWD1	49.39	2.2583
1	1	tr|H0YGY9|H0YGY9_HUMAN	TRPT1	12.43	2.216
1	1	sp|Q15084|PDIA6_HUMAN	PDIA6	48.09	2.2158
1	1	sp|Q5U5Q3|MEX3C_HUMAN	MEX3C	69.32	2.1949
1	1	sp|O60814|H2B1K_HUMAN	H2BC12	13.88	2.181
1	1	sp|O75525|KHDR3_HUMAN	KHDRBS3	38.78	2.1683
1	1	sp|O43148|MCES_HUMAN	RNMT	54.81	2.153
1	1	sp|Q9P0W8|SPAT7_HUMAN	SPATA7	67.68	2.1495
1	1	sp|P18085|ARF4_HUMAN	ARF4	20.5	2.1156
1	1	sp|Q16378|PROL4_HUMAN	PRR4	15.09	2.11
1	1	sp|O14818|PSA7_HUMAN	PSMA7	27.87	2.1044
1	1	sp|Q9BYD3|RM04_HUMAN	MRPL4	34.9	2.0947
1	1	tr|A0A7I2V346|A0A7I2V346_HUMAN	SYNCRIP	58.61	2.0811
1	1	sp|O14545|TRAD1_HUMAN	TRAFD1	64.8	2.0718
1	1	sp|P06241|FYN_HUMAN	FYN	60.72	2.0583
1	1	sp|O43172|PRP4_HUMAN	PRPF4	58.41	2.0551
1	1	sp|Q9NQH7|XPP3_HUMAN	XPNPEP3	57	2.0123
1	1	sp|P53634|CATC_HUMAN	CTSC	51.82	1.997
1	1	tr|Q5JW28|Q5JW28_HUMAN	STAU1	22.46	1.9489
1	1	sp|O14744|ANM5_HUMAN	PRMT5	72.64	1.9348
1	1	sp|Q53FZ2|ACSM3_HUMAN	ACSM3	66.11	1.8963
1	1	sp|P50135|HNMT_HUMAN	HNMT	33.27	1.8821
1	1	sp|O14647|CHD2_HUMAN	CHD2	211.21	1.8726
1	1	sp|Q8TF72|SHRM3_HUMAN	SHROOM3	216.72	1.8679
1	1	sp|P51153|RAB13_HUMAN	RAB13	22.76	1.8668
1	1	sp|P30050|RL12_HUMAN	RPL12	17.81	1.857
1	1	sp|P48723|HSP13_HUMAN	HSPA13	51.9	1.8463
1	1	sp|P12273|PIP_HUMAN	PIP	16.56	1.8365
1	1	tr|A0A1W2PR17|A0A1W2PR17_HUMAN	PFKFB3	64.34	1.8338
1	1	tr|F2Z2A5|F2Z2A5_HUMAN	TOP3B	14.35	1.8292
1	1	sp|Q9UHG3|PCYOX_HUMAN	PCYOX1	56.6	1.8186
1	1	sp|P07900|HS90A_HUMAN	HSP90AA1	84.61	1.8065
1	1	sp|P05090|APOD_HUMAN	APOD	21.26	1.7936
1	1	sp|Q01538|MYT1_HUMAN	MYT1	122.25	1.7933
1	1	sp|Q9NUL3|STAU2_HUMAN	STAU2	62.57	1.7836
1	1	sp|O15498|YKT6_HUMAN	YKT6	22.4	1.7454
1	1	sp|Q9H8E8|CSR2B_HUMAN	KAT14	88.79	1.7392
1	1	sp|O60296|TRAK2_HUMAN	TRAK2	101.36	1.7108
1	1	sp|Q9H173|SIL1_HUMAN	SIL1	52.05	1.7054
1	1	sp|Q9Y6G9|DC1L1_HUMAN	DYNC1LI1	56.54	1.7041
1	1	IGHG_RABIT		35.38	1.6895
1	1	sp|P11586|C1TC_HUMAN	MTHFD1	101.47	1.6858
1	1	tr|Q5BQ95|Q5BQ95_HUMAN	KLK13	10.68	1.6845
1	1	sp|A4QMS7|CE049_HUMAN	C5orf49	16.98	1.6638
1	1	sp|O43390|HNRPR_HUMAN	HNRNPR	70.9	1.6512
1	1	sp|P07947|YES_HUMAN	YES1	60.76	1.6492
1	1	sp|Q12894|IFRD2_HUMAN	IFRD2	54.78	1.6146
1	1	sp|P52272|HNRPM_HUMAN	HNRNPM	77.46	1.5957
1	1	sp|Q7Z695|ADCK2_HUMAN	ADCK2	68.94	1.5778
1	1	sp|P00338|LDHA_HUMAN	LDHA	36.67	1.546
1	1	sp|P49411|EFTU_HUMAN	TUFM	49.84	1.54
1	1	sp|P13639|EF2_HUMAN	EEF2	95.28	1.5283
1	1	sp|Q96J92|WNK4_HUMAN	WNK4	134.66	1.5194
1	1	tr|F8W0C6|F8W0C6_HUMAN	KRT5	20.53	1.4917
1	1	sp|P50748|KNTC1_HUMAN	KNTC1	250.59	1.4897
1	1	sp|Q96DA0|ZG16B_HUMAN	ZG16B	22.72	1.4763
1	1	sp|Q96DR8|MUCL1_HUMAN	MUCL1	9.03	1.4701
1	1	sp|A8K2U0|A2ML1_HUMAN	A2ML1	161	1.4617
1	1	sp|C9JJ37|BTBDJ_HUMAN	BTBD19	32.34	1.4316
1	1	sp|O94885|SASH1_HUMAN	SASH1	136.57	1.3715
1	1	sp|Q7Z410|TMPS9_HUMAN	TMPRSS9	113.95	1.3607
1	1	sp|Q8IXQ6|PARP9_HUMAN	PARP9	96.28	1.3406
1	1	sp|Q9NZH8|IL36G_HUMAN	IL36G	18.71	1.2905
1	1	sp|O94905|ERLN2_HUMAN	ERLIN2	37.82	1.2898
1	1	tr|K7ELE3|K7ELE3_HUMAN	TLE5	28.66	1.1744
1	1	sp|Q9H8U3|ZFAN3_HUMAN	ZFAND3	25.17	1.1568
1	1	sp|P43304|GPDM_HUMAN	GPD2	80.8	1.0625
1	1	sp|Q9NP55|BPIA1_HUMAN	BPIFA1	26.7	1.0415

## Sheet: band6
Unique	Total	reference	Gene Symbol	MWT(kDa)	AVG
40	63	sp|Q9Y512|SAM50_HUMAN	SAMM50	51.94	3.4083
58	61	sp|P42704|LPPRC_HUMAN	LRPPRC	157.81	3.5603
37	43	sp|P06576|ATPB_HUMAN	ATP5F1B	56.52	4.8335
28	36	sp|P61978|HNRPK_HUMAN	HNRNPK	50.94	3.1612
32	34	sp|P08670|VIME_HUMAN	VIM	53.62	3.3914
27	32	sp|Q9NVH1|DJC11_HUMAN	DNAJC11	63.24	2.9264
22	26	sp|O00330|ODPX_HUMAN	PDHX	54.09	2.6598
21	24	sp|P25705|ATPA_HUMAN	ATP5F1A	59.71	3.718
21	22	sp|P13861|KAP2_HUMAN	PRKAR2A	45.49	3.7885
19	19	sp|Q13505|MTX1_HUMAN	MTX1	51.43	3.473
17	17	sp|Q96I24|FUBP3_HUMAN	FUBP3	61.6	3.5389
17	17	sp|Q9NP81|SYSM_HUMAN	SARS2	58.25	3.2031
17	17	sp|P34897|GLYM_HUMAN	SHMT2	55.96	2.9186
16	17	sp|P18031|PTN1_HUMAN	PTPN1	49.93	3.3429
16	17	sp|Q8NFF5|FAD1_HUMAN	FLAD1	65.22	2.9098
15	16	sp|Q14318|FKBP8_HUMAN	FKBP8	44.53	3.2417
15	15	sp|P0DPH7|TBA3C_HUMAN	TUBA3C	49.93	4.194
13	15	sp|P09622|DLDH_HUMAN	DLD	54.14	3.1991
14	14	sp|P36957|ODO2_HUMAN	DLST	48.72	3.6875
14	14	sp|Q10713|MPPA_HUMAN	PMPCA	58.22	3.1131
12	14	sp|Q96CW1|AP2M1_HUMAN	AP2M1	49.62	2.6426
13	13	sp|Q8NI60|COQ8A_HUMAN	COQ8A	71.9	3.5603
13	13	sp|Q6P444|MTFR2_HUMAN	MTFR2	43.36	3.3412
13	13	sp|P11182|ODB2_HUMAN	DBT	53.45	3.2481
13	13	sp|P49419|AL7A1_HUMAN	ALDH7A1	58.45	3.0536
12	13	sp|Q9NP92|RT30_HUMAN	MRPS30	50.33	3.4299
12	13	sp|Q9ULV4|COR1C_HUMAN	CORO1C	53.22	3.4213
12	12	sp|Q96CS3|FAF2_HUMAN	FAF2	52.59	3.6
12	12	sp|P04350|TBB4A_HUMAN	TUBB4A	49.55	3.5083
12	12	sp|Q969V3|NCLN_HUMAN	NCLN	62.93	3.0652
12	12	sp|Q8WVX9|FACR1_HUMAN	FAR1	59.32	2.7289
11	12	sp|P31943|HNRH1_HUMAN	HNRNPH1	49.2	4.5602
11	12	sp|Q8NC51|PAIRB_HUMAN	SERBP1	44.94	3.5462
11	11	sp|Q9NVT9|ARMC1_HUMAN	ARMC1	31.26	4.0791
11	11	sp|Q9BUA3|SPNDC_HUMAN	SPINDOC	41.01	3.9595
11	11	sp|P51648|AL3A2_HUMAN	ALDH3A2	54.81	3.0994
10	11	sp|Q96CU9|FXRD1_HUMAN	FOXRED1	53.78	3.5833
10	11	sp|Q96FJ0|STALP_HUMAN	STAMBPL1	49.75	3.0362
10	10	sp|Q96D53|COQ8B_HUMAN	COQ8B	60.03	3.3145
10	10	sp|Q32NB8|PGPS1_HUMAN	PGS1	62.69	2.8512
9	9	sp|Q15084|PDIA6_HUMAN	PDIA6	48.09	3.292
9	9	sp|Q9Y230|RUVB2_HUMAN	RUVBL2	51.12	3.0796
9	9	sp|Q12849|GRSF1_HUMAN	GRSF1	53.09	2.4649
8	8	sp|Q9Y265|RUVB1_HUMAN	RUVBL1	50.2	3.8017
8	8	sp|O75381|PEX14_HUMAN	PEX14	41.21	3.3791
8	8	sp|Q96DZ1|ERLEC_HUMAN	ERLEC1	54.82	3.1095
8	8	sp|Q9H857|NT5D2_HUMAN	NT5DC2	60.68	2.7842
8	8	sp|P11940|PABP1_HUMAN	PABPC1	70.63	2.3131
6	8	sp|A6NHL2|TBAL3_HUMAN	TUBAL3	49.88	2.6674
7	7	sp|P07437|TBB5_HUMAN	TUBB	49.64	4.6985
7	7	sp|Q7Z434|MAVS_HUMAN	MAVS	56.49	4.3228
7	7	sp|Q9BRR6|ADPGK_HUMAN	ADPGK	54.05	4.2431
7	7	IGH1M_MOUSE	Ighg1	43.36	4.0969
7	7	sp|P26599|PTBP1_HUMAN	PTBP1	59.6	4.0233
7	7	sp|P68363|TBA1B_HUMAN	TUBA1B	50.12	3.4445
7	7	sp|Q15208|STK38_HUMAN	STK38	54.16	3.3102
7	7	sp|P05091|ALDH2_HUMAN	ALDH2	56.35	3.0741
7	7	sp|P49590|SYHM_HUMAN	HARS2	56.85	2.6545
7	7	sp|Q16891|MIC60_HUMAN	IMMT	83.63	2.6206
7	7	sp|Q9NZI8|IF2B1_HUMAN	IGF2BP1	63.44	2.5776
5	7	sp|P30837|AL1B1_HUMAN	ALDH1B1	57.21	3.1892
6	6	sp|P68104|EF1A1_HUMAN	EEF1A1	50.11	3.9819
6	6	sp|Q5JPH6|SYEM_HUMAN	EARS2	58.65	3.7793
6	6	sp|Q86TW2|ADCK1_HUMAN	ADCK1	60.54	3.6906
6	6	sp|P50395|GDIB_HUMAN	GDI2	50.63	3.6234
6	6	sp|O15269|SPTC1_HUMAN	SPTLC1	52.71	3.6088
6	6	sp|P00390|GSHR_HUMAN	GSR	56.22	3.4828
6	6	sp|Q96TC7|RMD3_HUMAN	RMDN3	52.09	3.4596
6	6	sp|A6NNZ2|TBB8B_HUMAN	TUBB8B	49.54	3.3642
6	6	sp|O14979|HNRDL_HUMAN	HNRNPDL	46.41	2.9438
6	6	sp|Q8IXI1|MIRO2_HUMAN	RHOT2	68.07	2.8666
6	6	sp|P62191|PRS4_HUMAN	PSMC1	49.15	2.7917
6	6	sp|Q8IXI2|MIRO1_HUMAN	RHOT1	70.74	2.7116
6	6	sp|Q6PML9|ZNT9_HUMAN	SLC30A9	63.47	2.7038
6	6	sp|Q8IUH3|RBM45_HUMAN	RBM45	53.47	2.4925
5	6	sp|Q9NQG6|MID51_HUMAN	MIEF1	51.26	2.379
5	5	sp|P67809|YBOX1_HUMAN	YBX1	35.9	5.5676
5	5	sp|P55209|NP1L1_HUMAN	NAP1L1	45.35	3.9489
5	5	sp|O95684|CEP43_HUMAN	CEP43	43.04	3.6892
5	5	sp|Q7Z2W4|ZCCHV_HUMAN	ZC3HAV1	101.37	3.6533
5	5	sp|Q8IV08|PLD3_HUMAN	PLD3	54.67	3.2951
5	5	sp|P32189|GLPK_HUMAN	GK	61.21	2.96
5	5	sp|Q969Z0|FAKD4_HUMAN	TBRG4	70.69	2.9448
5	5	sp|Q7L2E3|DHX30_HUMAN	DHX30	133.85	2.8025
5	5	sp|Q9BPX6|MICU1_HUMAN	MICU1	54.32	2.6536
5	5	sp|P60709|ACTB_HUMAN	ACTB	41.71	2.6322
5	5	sp|P0DMV8|HS71A_HUMAN	HSPA1A	70.01	2.6204
5	5	sp|P12081|HARS1_HUMAN	HARS1	57.37	2.6167
5	5	sp|Q09028|RBBP4_HUMAN	RBBP4	47.63	2.3621
5	5	sp|P35998|PRS7_HUMAN	PSMC2	48.6	2.3269
4	5	sp|P23381|SYWC_HUMAN	WARS1	53.13	3.7552
4	4	sp|P49411|EFTU_HUMAN	TUFM	49.84	3.6957
4	4	sp|P41091|IF2G_HUMAN	EIF2S3	51.08	3.6727
4	4	sp|Q9BVS5|TR61B_HUMAN	TRMT61B	52.93	3.3923
4	4	sp|Q15011|HERP1_HUMAN	HERPUD1	43.69	3.0463
4	4	sp|P04792|HSPB1_HUMAN	HSPB1	22.77	3.0344
4	4	sp|P27797|CALR_HUMAN	CALR	48.11	2.9818
4	4	sp|P45880|VDAC2_HUMAN	VDAC2	31.55	2.717
4	4	sp|Q16850|CP51A_HUMAN	CYP51A1	57.24	2.6748
4	4	sp|O95758|PTBP3_HUMAN	PTBP3	59.65	2.5729
4	4	sp|Q99442|SEC62_HUMAN	SEC62	45.83	2.5183
4	4	sp|P32119|PRDX2_HUMAN	PRDX2	21.88	2.4433
4	4	sp|O14654|IRS4_HUMAN	IRS4	133.68	2.2239
4	4	sp|Q15233|NONO_HUMAN	NONO	54.2	1.9187
3	3	sp|Q9Y6C9|MTCH2_HUMAN	MTCH2	33.31	3.8174
3	3	sp|P51649|SSDH_HUMAN	ALDH5A1	57.18	3.8128
3	3	sp|P17980|PRS6A_HUMAN	PSMC3	49.17	3.4787
3	3	sp|Q8WVV9|HNRLL_HUMAN	HNRNPLL	60.04	3.0763
3	3	sp|Q9UL15|BAG5_HUMAN	BAG5	51.17	3.011
3	3	sp|Q9H3G5|CPVL_HUMAN	CPVL	54.13	2.9549
3	3	sp|P0CG47|UBB_HUMAN	UBB	25.75	2.8767
3	3	sp|Q7Z4G4|TRM11_HUMAN	TRMT11	53.39	2.8518
3	3	sp|P26196|DDX6_HUMAN	DDX6	54.38	2.843
3	3	sp|Q6NZI2|CAVN1_HUMAN	CAVIN1	43.45	2.8076
3	3	sp|Q96AE4|FUBP1_HUMAN	FUBP1	67.52	2.4857
3	3	sp|Q9UBB4|ATX10_HUMAN	ATXN10	53.45	2.3999
3	3	sp|Q96DV4|RM38_HUMAN	MRPL38	44.57	2.3801
3	3	sp|O75390|CISY_HUMAN	CS	51.68	2.2923
3	3	sp|P36578|RL4_HUMAN	RPL4	47.67	2.258
3	3	sp|A6NMY6|AXA2L_HUMAN	ANXA2P2	38.63	2.2516
3	3	sp|P11142|HSP7C_HUMAN	HSPA8	70.85	2.2211
3	3	sp|Q8N465|D2HDH_HUMAN	D2HGDH	56.38	2.1953
3	3	sp|O95630|STABP_HUMAN	STAMBP	48.05	2.1615
3	3	sp|Q01469|FABP5_HUMAN	FABP5	15.15	1.8386
2	3	sp|P34896|GLYC_HUMAN	SHMT1	53.05	4.3363
2	3	sp|Q9H8Y8|GORS2_HUMAN	GORASP2	47.12	2.9303
2	2	tr|Q5T6W2|Q5T6W2_HUMAN	HNRNPK	41.78	4.8055
2	2	sp|Q9BTD8|RBM42_HUMAN	RBM42	50.38	3.7656
2	2	sp|Q15067|ACOX1_HUMAN	ACOX1	74.38	3.5074
2	2	sp|P04406|G3P_HUMAN	GAPDH	36.03	3.4349
2	2	sp|Q9H019|MFR1L_HUMAN	MTFR1L	31.94	3.4269
2	2	sp|O60506|HNRPQ_HUMAN	SYNCRIP	69.56	3.2172
2	2	sp|O00232|PSD12_HUMAN	PSMD12	52.87	3.1044
2	2	sp|P17152|TMM11_HUMAN	TMEM11	21.53	3.0521
2	2	sp|Q13867|BLMH_HUMAN	BLMH	52.53	3.0399
2	2	sp|P11021|BIP_HUMAN	HSPA5	72.29	3.0165
2	2	sp|P31150|GDIA_HUMAN	GDI1	50.55	3.0129
2	2	sp|P25311|ZA2G_HUMAN	AZGP1	34.24	3.0111
2	2	sp|Q13895|BYST_HUMAN	BYSL	49.57	2.8909
2	2	sp|Q96CP6|ASTRA_HUMAN	GRAMD1A	80.63	2.847
2	2	sp|P31323|KAP3_HUMAN	PRKAR2B	46.27	2.7973
2	2	sp|Q9BSE4|HERP2_HUMAN	HERPUD2	45.12	2.743
2	2	sp|P62495|ERF1_HUMAN	ETF1	49	2.651
2	2	sp|Q15392|DHC24_HUMAN	DHCR24	60.06	2.589
2	2	sp|Q15517|CDSN_HUMAN	CDSN	51.49	2.5856
2	2	sp|Q00587|BORG5_HUMAN	CDC42EP1	40.27	2.3574
2	2	sp|Q14141|SEPT6_HUMAN	SEPTIN6	49.69	2.3064
2	2	sp|Q5SWX8|ODR4_HUMAN	ODR4	51.07	2.2719
2	2	sp|O00425|IF2B3_HUMAN	IGF2BP3	63.67	2.2423
2	2	sp|P62805|H4_HUMAN	H4C16	11.36	2.2391
2	2	sp|Q9C0E8|LNP_HUMAN	LNPK	47.71	2.1852
2	2	sp|Q99733|NP1L4_HUMAN	NAP1L4	42.8	2.1692
2	2	sp|Q9HD45|TM9S3_HUMAN	TM9SF3	67.84	2.0391
2	2	sp|Q13885|TBB2A_HUMAN	TUBB2A	49.87	1.9672
2	2	sp|Q6KCM7|SCMC2_HUMAN	SLC25A25	52.63	1.9623
2	2	sp|P86791|CCZ1_HUMAN	CCZ1	55.83	1.9139
2	2	sp|Q9NX63|MIC19_HUMAN	CHCHD3	26.14	1.7983
2	2	sp|P46977|STT3A_HUMAN	STT3A	80.48	1.7952
2	2	sp|Q9UNW1|MINP1_HUMAN	MINPP1	55.02	1.7558
2	2	sp|Q8N118|CP4X1_HUMAN	CYP4X1	58.84	1.356
2	2	sp|Q13310|PABP4_HUMAN	PABPC4	70.74	1.2563
1	2	sp|P02814|SMR3B_HUMAN	SMR3B	8.18	3.8373
1	2	sp|Q9Y2H1|ST38L_HUMAN	STK38L	53.97	1.996
1	1	sp|Q9UBG3|CRNN_HUMAN	CRNN	53.5	11.5461
1	1	sp|Q16576|RBBP7_HUMAN	RBBP7	47.79	6.9129
1	1	sp|Q8NAN2|MIGA1_HUMAN	MIGA1	70.96	6.2955
1	1	sp|P49257|LMAN1_HUMAN	LMAN1	57.51	6.0517
1	1	sp|Q13813|SPTN1_HUMAN	SPTAN1	284.36	5.9706
1	1	sp|Q70CQ3|UBP30_HUMAN	USP30	58.47	5.3052
1	1	sp|Q96EY7|PTCD3_HUMAN	PTCD3	78.5	4.9049
1	1	sp|Q5T653|RM02_HUMAN	MRPL2	33.28	4.8717
1	1	sp|Q15390|MTFR1_HUMAN	MTFR1	36.98	4.8077
1	1	sp|P16989|YBOX3_HUMAN	YBX3	40.07	4.721
1	1	sp|P29558|RBMS1_HUMAN	RBMS1	44.48	4.3547
1	1	sp|Q96HH9|GRM2B_HUMAN	GRAMD2B	47.84	4.1082
1	1	sp|P42167|LAP2B_HUMAN	TMPO	50.64	4.0896
1	1	sp|P35030|TRY3_HUMAN	PRSS3	32.51	4.0389
1	1	sp|Q9NR50|EI2BG_HUMAN	EIF2B3	50.21	4.0096
1	1	sp|Q99640|PMYT1_HUMAN	PKMYT1	54.49	3.9854
1	1	sp|P14868|SYDC_HUMAN	DARS1	57.1	3.7833
1	1	sp|Q5T160|SYRM_HUMAN	RARS2	65.46	3.7602
1	1	sp|P38646|GRP75_HUMAN	HSPA9	73.63	3.5678
1	1	sp|Q71RC2|LARP4_HUMAN	LARP4	80.55	3.5609
1	1	tr|K7EPT8|K7EPT8_HUMAN	GFAP	8.37	3.5555
1	1	sp|P10809|CH60_HUMAN	HSPD1	61.02	3.4644
1	1	sp|P14866|HNRPL_HUMAN	HNRNPL	64.09	3.4483
1	1	sp|Q9NVA2|SEP11_HUMAN	SEPTIN11	49.37	3.4442
1	1	sp|Q96I25|SPF45_HUMAN	RBM17	44.93	3.4
1	1	sp|Q9BV35|SCMC3_HUMAN	SLC25A23	52.34	3.3992
1	1	sp|P07477|TRY1_HUMAN	PRSS1	26.54	3.3717
1	1	sp|Q9Y277|VDAC3_HUMAN	VDAC3	30.64	3.2508
1	1	sp|P01857|IGHG1_HUMAN	IGHG1	36.08	3.1994
1	1	sp|Q9BY77|PDIP3_HUMAN	POLDIP3	46.06	3.1637
1	1	sp|P68371|TBB4B_HUMAN	TUBB4B	49.8	3.0876
1	1	sp|P63151|2ABA_HUMAN	PPP2R2A	51.66	3.0155
1	1	sp|O75223|GGCT_HUMAN	GGCT	20.99	3.0137
1	1	sp|P30838|AL3A1_HUMAN	ALDH3A1	50.36	2.9663
1	1	sp|Q9UKA9|PTBP2_HUMAN	PTBP2	57.45	2.94
1	1	sp|Q9BUF5|TBB6_HUMAN	TUBB6	49.82	2.8949
1	1	sp|Q6IQ49|SDE2_HUMAN	SDE2	49.71	2.8138
1	1	sp|P49821|NDUV1_HUMAN	NDUFV1	50.78	2.8003
1	1	sp|P69905|HBA_HUMAN	HBA2	15.25	2.7502
1	1	sp|Q8IYB5|SMAP1_HUMAN	SMAP1	50.35	2.7337
1	1	sp|P06733|ENOA_HUMAN	ENO1	47.14	2.7241
1	1	sp|Q643R3|LPCT4_HUMAN	LPCAT4	57.18	2.6824
1	1	sp|P12955|PEPD_HUMAN	PEPD	54.51	2.677
1	1	sp|Q86VR2|RETR3_HUMAN	RETREG3	51.36	2.6595
1	1	sp|Q6ZV73|FGD6_HUMAN	FGD6	160.71	2.6357
1	1	sp|P14625|ENPL_HUMAN	HSP90B1	92.41	2.6319
1	1	sp|P55795|HNRH2_HUMAN	HNRNPH2	49.23	2.6244
1	1	sp|Q96TA2|YMEL1_HUMAN	YME1L1	86.4	2.5568
1	1	tr|H0YI54|H0YI54_HUMAN	KRT78	5.05	2.5536
1	1	sp|P02042|HBD_HUMAN	HBD	16.05	2.5423
1	1	sp|Q9GZT3|SLIRP_HUMAN	SLIRP	12.34	2.5281
1	1	sp|P07196|NFL_HUMAN	NEFL	61.48	2.5194
1	1	sp|Q92599|SEPT8_HUMAN	SEPTIN8	55.72	2.5187
1	1	sp|Q9BQ67|GRWD1_HUMAN	GRWD1	49.39	2.4964
1	1	sp|Q13557|KCC2D_HUMAN	CAMK2D	56.33	2.4728
1	1	sp|Q86XE3|MICU3_HUMAN	MICU3	60.67	2.4333
1	1	sp|Q13509|TBB3_HUMAN	TUBB3	50.4	2.4309
1	1	sp|P04040|CATA_HUMAN	CAT	59.72	2.4197
1	1	sp|O75351|VPS4B_HUMAN	VPS4B	49.27	2.4072
1	1	sp|Q9H814|PHAX_HUMAN	PHAX	44.38	2.4024
1	1	sp|Q9H9S5|FKRP_HUMAN	FKRP	54.53	2.3801
1	1	sp|P07900|HS90A_HUMAN	HSP90AA1	84.61	2.3638
1	1	sp|P04908|H2A1B_HUMAN	H2AC8	14.13	2.3554
1	1	sp|P55084|ECHB_HUMAN	HADHB	51.26	2.3211
1	1	sp|P14618|KPYM_HUMAN	PKM	57.9	2.3007
1	1	sp|Q8IX90|SKA3_HUMAN	SKA3	46.33	2.2863
1	1	sp|Q8NFC6|BD1L1_HUMAN	BOD1L1	330.27	2.2829
1	1	sp|P82675|RT05_HUMAN	MRPS5	47.98	2.2728
1	1	sp|P04083|ANXA1_HUMAN	ANXA1	38.69	2.2504
1	1	sp|Q8IUH4|ZDH13_HUMAN	ZDHHC13	70.81	2.2442
1	1	tr|A0A1W2PPA3|A0A1W2PPA3_HUMAN	GFAP	7.78	2.2432
1	1	sp|P04637|P53_HUMAN	TP53	43.63	2.2337
1	1	sp|Q5T9A4|ATD3B_HUMAN	ATAD3B	72.53	2.208
1	1	sp|Q92945|FUBP2_HUMAN	KHSRP	73.07	2.2022
1	1	sp|Q9Y4W6|AFG32_HUMAN	AFG3L2	88.53	2.1698
1	1	sp|P61011|SRP54_HUMAN	SRP54	55.67	2.1607
1	1	tr|A0A1B0GVI3|A0A1B0GVI3_HUMAN	KRT10	63.31	2.1412
1	1	sp|O94788|AL1A2_HUMAN	ALDH1A2	56.69	2.0982
1	1	sp|P01834|IGKC_HUMAN	IGKC	11.76	2.0639
1	1	sp|P26641|EF1G_HUMAN	EEF1G	50.09	2.039
1	1	sp|P28300|LYOX_HUMAN	LOX	46.91	2.0136
1	1	sp|P22570|ADRO_HUMAN	FDXR	53.8	2.0122
1	1	sp|Q06830|PRDX1_HUMAN	PRDX1	22.1	1.9987
1	1	sp|O00468|AGRIN_HUMAN	AGRN	217.18	1.9837
1	1	sp|Q96P11|NSUN5_HUMAN	NSUN5	46.66	1.9703
1	1	sp|P30566|PUR8_HUMAN	ADSL	54.85	1.9671
1	1	sp|Q96LT7|CI072_HUMAN	C9orf72	54.29	1.9666
1	1	tr|F8W079|F8W079_HUMAN	ATP5F1B	30.15	1.9646
1	1	sp|Q15818|NPTX1_HUMAN	NPTX1	47.09	1.9625
1	1	tr|G3V542|G3V542_HUMAN	TUBB3	4.97	1.9525
1	1	sp|Q15650|TRIP4_HUMAN	TRIP4	66.1	1.9164
1	1	sp|O60238|BNI3L_HUMAN	BNIP3L	23.92	1.9095
1	1	sp|Q96N46|TTC14_HUMAN	TTC14	88.26	1.9043
1	1	sp|P61221|ABCE1_HUMAN	ABCE1	67.27	1.8795
1	1	sp|Q92552|RT27_HUMAN	MRPS27	47.58	1.8737
1	1	sp|Q6UXH1|CREL2_HUMAN	CRELD2	38.17	1.8697
1	1	sp|O15498|YKT6_HUMAN	YKT6	22.4	1.8439
1	1	sp|Q9UI42|CBPA4_HUMAN	CPA4	47.32	1.8092
1	1	sp|Q8TF72|SHRM3_HUMAN	SHROOM3	216.72	1.7938
1	1	sp|Q96I59|SYNM_HUMAN	NARS2	54.06	1.7787
1	1	sp|O00506|STK25_HUMAN	STK25	48.08	1.7637
1	1	sp|P05090|APOD_HUMAN	APOD	21.26	1.7326
1	1	sp|P11586|C1TC_HUMAN	MTHFD1	101.47	1.7234
1	1	sp|Q5TGY3|AHDC1_HUMAN	AHDC1	168.24	1.7234
1	1	sp|Q9H8E8|CSR2B_HUMAN	KAT14	88.79	1.7183
1	1	sp|Q14671|PUM1_HUMAN	PUM1	126.39	1.7139
1	1	sp|O43663|PRC1_HUMAN	PRC1	71.56	1.7001
1	1	sp|Q9BVJ7|DUS23_HUMAN	DUSP23	16.58	1.5822
1	1	tr|A0A590UJL8|A0A590UJL8_HUMAN	H3-7	9.15	1.558
1	1	sp|Q13561|DCTN2_HUMAN	DCTN2	44.2	1.5049
1	1	sp|Q8NFW8|NEUA_HUMAN	CMAS	48.35	1.4843
1	1	sp|Q7Z410|TMPS9_HUMAN	TMPRSS9	113.95	1.4817
1	1	sp|Q9UDR5|AASS_HUMAN	AASS	102.07	1.4203
1	1	sp|Q15554|TERF2_HUMAN	TERF2	59.56	1.2536
1	1	sp|Q5T200|ZC3HD_HUMAN	ZC3H13	196.52	1.214
1	1	sp|Q5VTE6|ANGE2_HUMAN	ANGEL2	62.3	1.1896
1	1	sp|O94885|SASH1_HUMAN	SASH1	136.57	1.0171

## Sheet: band7
Unique	Total	reference	Gene Symbol	MWT(kDa)	AVG
45	61	sp|Q6P444|MTFR2_HUMAN	MTFR2	43.36	3.5851
42	44	sp|P42704|LPPRC_HUMAN	LRPPRC	157.81	3.5751
27	33	sp|Q9BZE1|RM37_HUMAN	MRPL37	48.09	3.3898
21	29	sp|O75390|CISY_HUMAN	CS	51.68	3.0623
24	28	sp|Q92552|RT27_HUMAN	MRPS27	47.58	3.4306
27	27	sp|P55084|ECHB_HUMAN	HADHB	51.26	3.2401
21	27	sp|P38159|RBMX_HUMAN	RBMX	42.31	2.4694
25	26	sp|P04181|OAT_HUMAN	OAT	48.5	3.7971
23	25	sp|Q9NVT9|ARMC1_HUMAN	ARMC1	31.26	4.5585
19	20	sp|Q96DV4|RM38_HUMAN	MRPL38	44.57	3.7967
18	18	sp|P60228|EIF3E_HUMAN	EIF3E	52.19	3.0449
17	17	sp|Q15390|MTFR1_HUMAN	MTFR1	36.98	4.773
16	17	sp|P49411|EFTU_HUMAN	TUFM	49.84	3.4376
16	16	sp|P22695|QCR2_HUMAN	UQCRC2	48.41	3.9653
16	16	sp|P60709|ACTB_HUMAN	ACTB	41.71	3.9178
16	16	sp|Q86YM7|HOME1_HUMAN	HOMER1	40.25	3.8224
16	16	sp|P09543|CN37_HUMAN	CNP	47.55	3.6709
16	16	sp|Q92665|RT31_HUMAN	MRPS31	45.29	3.2626
16	16	sp|Q96E29|MTEF3_HUMAN	MTERF3	47.94	3.1575
14	15	sp|Q12905|ILF2_HUMAN	ILF2	43.04	4.6135
14	15	sp|P60842|IF4A1_HUMAN	EIF4A1	46.12	3.6573
14	14	sp|P08559|ODPA_HUMAN	PDHA1	43.27	3.8139
14	14	sp|O75616|ERAL1_HUMAN	ERAL1	48.32	3.6718
13	13	sp|O14874|BCKD_HUMAN	BCKDK	46.33	3.3757
11	13	sp|Q9Y2Z4|SYYM_HUMAN	YARS2	53.17	3.9904
12	12	sp|Q9UBS4|DJB11_HUMAN	DNAJB11	40.49	4.1122
12	12	sp|P04040|CATA_HUMAN	CAT	59.72	2.9553
11	12	sp|P82675|RT05_HUMAN	MRPS5	47.98	3.3625
11	12	sp|Q9UH62|ARMX3_HUMAN	ARMCX3	42.47	3.1721
11	11	sp|Q9Y512|SAM50_HUMAN	SAMM50	51.94	4.245
11	11	sp|Q15084|PDIA6_HUMAN	PDIA6	48.09	3.7282
11	11	sp|P51398|RT29_HUMAN	DAP3	45.54	3.579
11	11	tr|A0A3B3ISY9|A0A3B3ISY9_HUMAN	AGK	36.87	3.4847
11	11	sp|Q13505|MTX1_HUMAN	MTX1	51.43	3.4043
11	11	sp|Q9Y305|ACOT9_HUMAN	ACOT9	49.87	3.3793
11	11	sp|Q14103|HNRPD_HUMAN	HNRNPD	38.41	3.0497
10	10	sp|Q96AG3|S2546_HUMAN	SLC25A46	46.14	4.8231
10	10	sp|Q9BQ95|ECSIT_HUMAN	ECSIT	49.12	3.3927
10	10	sp|Q9H7H0|MET17_HUMAN	METTL17	50.7	3.1886
9	10	sp|Q16891|MIC60_HUMAN	IMMT	83.63	3.0635
8	10	sp|Q9H019|MFR1L_HUMAN	MTFR1L	31.94	3.5314
9	9	sp|A6NMY6|AXA2L_HUMAN	ANXA2P2	38.63	3.4597
9	9	sp|Q4G0N4|NAKD2_HUMAN	NADK2	49.4	3.3832
8	9	sp|Q15118|PDK1_HUMAN	PDK1	49.21	2.99
8	8	sp|P39023|RL3_HUMAN	RPL3	46.08	4.4368
8	8	sp|P51991|ROA3_HUMAN	HNRNPA3	39.57	3.9091
8	8	sp|P61978|HNRPK_HUMAN	HNRNPK	50.94	3.6349
8	8	sp|Q9Y6N5|SQOR_HUMAN	SQOR	49.93	3.4566
8	8	sp|P22830|HEMH_HUMAN	FECH	47.83	3.2973
8	8	sp|O75477|ERLN1_HUMAN	ERLIN1	39.15	3.1012
8	8	sp|P12532|KCRU_HUMAN	CKMT1B	47.01	3.0103
7	8	sp|Q86U42|PABP2_HUMAN	PABPN1	32.73	3.7656
7	7	sp|P06576|ATPB_HUMAN	ATP5F1B	56.52	4.1822
7	7	sp|P04406|G3P_HUMAN	GAPDH	36.03	3.6738
7	7	sp|Q9NVH1|DJC11_HUMAN	DNAJC11	63.24	3.6037
7	7	sp|P42357|HUTH_HUMAN	HAL	72.65	3.2995
7	7	sp|Q96EY1|DNJA3_HUMAN	DNAJA3	52.46	3.2731
6	7	sp|P20645|MPRD_HUMAN	M6PR	30.97	3.706
5	7	sp|P63092|GNAS2_HUMAN	GNAS	45.64	3.2136
6	6	sp|Q9UJZ1|STML2_HUMAN	STOML2	38.51	4.3404
6	6	sp|Q9UBU6|FA8A1_HUMAN	FAM8A1	44.1	4.1091
6	6	sp|Q02127|PYRD_HUMAN	DHODH	42.84	3.526
6	6	sp|P37268|FDFT_HUMAN	FDFT1	48.08	3.2847
6	6	sp|P12694|ODBA_HUMAN	BCKDHA	50.44	3.2609
6	6	sp|P32119|PRDX2_HUMAN	PRDX2	21.88	3.2576
6	6	sp|Q06830|PRDX1_HUMAN	PRDX1	22.1	2.747
6	6	sp|O00303|EIF3F_HUMAN	EIF3F	37.54	2.5808
5	6	sp|Q14257|RCN2_HUMAN	RCN2	36.85	4.9735
5	5	sp|P67809|YBOX1_HUMAN	YBX1	35.9	6.6616
5	5	sp|Q9NQC3|RTN4_HUMAN	RTN4	129.85	5.829
5	5	sp|P68400|CSK21_HUMAN	CSNK2A1	45.11	4.3442
5	5	sp|P24752|THIL_HUMAN	ACAT1	45.17	4.0558
5	5	sp|Q9HCU5|PREB_HUMAN	PREB	45.44	3.844
5	5	sp|Q99536|VAT1_HUMAN	VAT1	41.89	3.5033
5	5	sp|P45880|VDAC2_HUMAN	VDAC2	31.55	3.3409
5	5	sp|Q15120|PDK3_HUMAN	PDK3	46.91	3.0732
5	5	sp|Q9HC36|MRM3_HUMAN	MRM3	46.99	3.0656
5	5	sp|Q8IXI1|MIRO2_HUMAN	RHOT2	68.07	2.821
5	5	sp|P00491|PNPH_HUMAN	PNP	32.1	2.8074
5	5	sp|Q8NBX0|SCPDL_HUMAN	SCCPDH	47.12	2.7977
5	5	sp|P07099|HYEP_HUMAN	EPHX1	52.91	2.7481
5	5	sp|P14618|KPYM_HUMAN	PKM	57.9	2.3146
5	5	sp|Q9NUD5|ZCHC3_HUMAN	ZCCHC3	43.52	2.2986
3	5	sp|Q01469|FABP5_HUMAN	FABP5	15.15	1.6631
4	4	sp|P61163|ACTZ_HUMAN	ACTR1A	42.59	4.139
4	4	sp|Q15517|CDSN_HUMAN	CDSN	51.49	3.846
4	4	sp|Q9BXW7|HDHD5_HUMAN	HDHD5	46.29	3.8102
4	4	sp|Q9Y6C9|MTCH2_HUMAN	MTCH2	33.31	3.6824
4	4	sp|O43615|TIM44_HUMAN	TIMM44	51.32	3.4793
4	4	sp|Q9Y679|AUP1_HUMAN	AUP1	45.76	3.4102
4	4	sp|P11021|BIP_HUMAN	HSPA5	72.29	3.173
4	4	sp|O95363|SYFM_HUMAN	FARS2	52.32	2.9065
4	4	sp|P10599|THIO_HUMAN	TXN	11.73	2.8349
4	4	sp|Q7L592|NDUF7_HUMAN	NDUFAF7	49.21	2.8216
4	4	sp|Q92947|GCDH_HUMAN	GCDH	48.1	2.7884
4	4	sp|Q70UQ0|IKIP_HUMAN	IKBIP	39.28	2.6982
3	4	sp|P04792|HSPB1_HUMAN	HSPB1	22.77	3.7388
3	4	sp|Q13867|BLMH_HUMAN	BLMH	52.53	2.9626
3	3	sp|Q96EY7|PTCD3_HUMAN	PTCD3	78.5	4.7225
3	3	sp|P07355|ANXA2_HUMAN	ANXA2	38.58	4.226
3	3	sp|O60238|BNI3L_HUMAN	BNIP3L	23.92	4.1404
3	3	sp|Q7Z2W4|ZCCHV_HUMAN	ZC3HAV1	101.37	3.8043
3	3	sp|Q9Y276|BCS1_HUMAN	BCS1L	47.5	3.4699
3	3	sp|Q96LZ7|RMD2_HUMAN	RMDN2	47.37	3.0977
3	3	sp|P25311|ZA2G_HUMAN	AZGP1	34.24	3.0323
3	3	sp|Q9Y606|PUS1_HUMAN	PUS1	47.44	2.9646
3	3	sp|O60256|KPRB_HUMAN	PRPSAP2	40.9	2.8752
3	3	sp|P31930|QCR1_HUMAN	UQCRC1	52.61	2.8155
3	3	sp|P39656|OST48_HUMAN	DDOST	50.77	2.7389
3	3	sp|Q9BS26|ERP44_HUMAN	ERP44	46.94	2.7032
3	3	sp|Q8IXI2|MIRO1_HUMAN	RHOT1	70.74	2.6935
3	3	sp|P01876|IGHA1_HUMAN	IGHA1	37.63	2.5182
3	3	sp|Q9Y697|NFS1_HUMAN	NFS1	50.16	2.4766
3	3	sp|P23526|SAHH_HUMAN	AHCY	47.69	2.4709
3	3	sp|Q8IVS2|FABD_HUMAN	MCAT	42.93	2.4352
3	3	sp|P61626|LYSC_HUMAN	LYZ	16.53	2.4328
3	3	sp|Q9P270|SLAI2_HUMAN	SLAIN2	62.51	2.4311
3	3	sp|Q96I24|FUBP3_HUMAN	FUBP3	61.6	2.3346
3	3	sp|P04279|SEMG1_HUMAN	SEMG1	52.1	2.3145
3	3	sp|A8K2U0|A2ML1_HUMAN	A2ML1	161	2.201
3	3	sp|Q9UI42|CBPA4_HUMAN	CPA4	47.32	2.1826
3	3	sp|P00338|LDHA_HUMAN	LDHA	36.67	2.1824
3	3	sp|Q7L1Q6|5MP2_HUMAN	BZW1	48.01	2.1697
3	3	sp|P0CG47|UBB_HUMAN	UBB	25.75	2.0665
3	3	sp|Q8NBS9|TXND5_HUMAN	TXNDC5	47.6	1.8828
2	3	sp|P00558|PGK1_HUMAN	PGK1	44.59	4.0959
2	3	sp|Q15119|PDK2_HUMAN	PDK2	46.12	3.9175
2	3	sp|Q6YN16|HSDL2_HUMAN	HSDL2	45.37	3.8979
2	3	sp|Q9Y277|VDAC3_HUMAN	VDAC3	30.64	3.8036
2	3	sp|Q9NX63|MIC19_HUMAN	CHCHD3	26.14	2.7009
2	2	sp|P42025|ACTY_HUMAN	ACTR1B	42.27	5.286
2	2	sp|P16989|YBOX3_HUMAN	YBX3	40.07	4.6215
2	2	sp|P01834|IGKC_HUMAN	IGKC	11.76	4.4947
2	2	sp|Q96I51|RCC1L_HUMAN	RCC1L	49.87	4.3934
2	2	sp|Q9BTD8|RBM42_HUMAN	RBM42	50.38	4.3243
2	2	sp|Q14240|IF4A2_HUMAN	EIF4A2	46.37	4.0697
2	2	sp|Q13148|TADBP_HUMAN	TARDBP	44.71	4.0651
2	2	sp|P52597|HNRPF_HUMAN	HNRNPF	45.64	3.9861
2	2	sp|O75306|NDUS2_HUMAN	NDUFS2	52.51	3.9554
2	2	sp|Q15434|RBMS2_HUMAN	RBMS2	43.93	3.8276
2	2	sp|P62736|ACTA_HUMAN	ACTA2	41.98	3.7814
2	2	sp|Q96PU8|QKI_HUMAN	QKI	37.65	3.7085
2	2	sp|O95218|ZRAB2_HUMAN	ZRANB2	37.38	3.6711
2	2	sp|P62333|PRS10_HUMAN	PSMC6	44.15	3.6554
2	2	sp|P82933|RT09_HUMAN	MRPS9	45.81	3.5404
2	2	sp|Q8IYU8|MICU2_HUMAN	MICU2	49.63	3.4496
2	2	sp|Q96Q11|TRNT1_HUMAN	TRNT1	50.1	3.425
2	2	sp|Q9UHI6|DDX20_HUMAN	DDX20	92.18	3.4177
2	2	sp|P29558|RBMS1_HUMAN	RBMS1	44.48	3.3202
2	2	sp|P02814|SMR3B_HUMAN	SMR3B	8.18	3.2886
2	2	sp|P82673|RT35_HUMAN	MRPS35	36.82	3.2249
2	2	sp|Q52LJ0|FA98B_HUMAN	FAM98B	45.52	3.2186
2	2	sp|O14773|TPP1_HUMAN	TPP1	61.21	3.1791
2	2	IGH1M_MOUSE	Ighg1	43.36	3.1531
2	2	sp|Q00577|PURA_HUMAN	PURA	34.89	3.1506
2	2	sp|P22234|PUR6_HUMAN	PAICS	47.05	3.0375
2	2	sp|P04439|HLAA_HUMAN	HLA-A	40.82	2.9791
2	2	sp|P06733|ENOA_HUMAN	ENO1	47.14	2.9632
2	2	sp|Q6ZVX7|FBX50_HUMAN	NCCRP1	30.83	2.9579
2	2	sp|Q9H074|PAIP1_HUMAN	PAIP1	53.49	2.9348
2	2	sp|Q9BXS5|AP1M1_HUMAN	AP1M1	48.56	2.8895
2	2	sp|P49189|AL9A1_HUMAN	ALDH9A1	53.77	2.8781
2	2	sp|O75570|RF1M_HUMAN	MTRF1	52.27	2.8643
2	2	sp|Q9H9P8|L2HDH_HUMAN	L2HGDH	50.28	2.8441
2	2	sp|Q96E39|RMXL1_HUMAN	RBMXL1	42.12	2.7692
2	2	sp|O75223|GGCT_HUMAN	GGCT	20.99	2.7576
2	2	sp|O94905|ERLN2_HUMAN	ERLIN2	37.82	2.7264
2	2	sp|O75821|EIF3G_HUMAN	EIF3G	35.59	2.6747
2	2	sp|P68104|EF1A1_HUMAN	EEF1A1	50.11	2.5903
2	2	sp|P68363|TBA1B_HUMAN	TUBA1B	50.12	2.5722
2	2	sp|Q9NX62|IMPA3_HUMAN	BPNT2	38.66	2.5282
2	2	sp|Q9NTK5|OLA1_HUMAN	OLA1	44.72	2.4963
2	2	sp|O75439|MPPB_HUMAN	PMPCB	54.33	2.4897
2	2	sp|Q9Y2H1|ST38L_HUMAN	STK38L	53.97	2.4684
2	2	sp|P11310|ACADM_HUMAN	ACADM	46.56	2.4285
2	2	sp|O75648|MTU1_HUMAN	TRMU	47.71	2.3923
2	2	sp|Q9P2R7|SUCB1_HUMAN	SUCLA2	50.29	2.3826
2	2	sp|Q7LGA3|HS2ST_HUMAN	HS2ST1	41.85	2.3658
2	2	sp|Q9Y2Z9|COQ6_HUMAN	COQ6	50.84	2.3563
2	2	sp|P25789|PSA4_HUMAN	PSMA4	29.47	2.3114
2	2	sp|P48735|IDHP_HUMAN	IDH2	50.88	2.2797
2	2	sp|P08670|VIME_HUMAN	VIM	53.62	2.2571
2	2	sp|Q8NDZ4|DIK2A_HUMAN	DIPK2A	49.45	2.2521
2	2	sp|Q9NVH6|TMLH_HUMAN	TMLHE	49.49	2.2325
2	2	sp|P13639|EF2_HUMAN	EEF2	95.28	2.1527
2	2	sp|P31153|METK2_HUMAN	MAT2A	43.63	2.1439
2	2	sp|Q8N2K0|ABD12_HUMAN	ABHD12	45.07	2.0772
2	2	sp|P12273|PIP_HUMAN	PIP	16.56	2.0232
2	2	sp|Q99729|ROAA_HUMAN	HNRNPAB	36.2	1.9772
2	2	sp|Q7L273|KCTD9_HUMAN	KCTD9	42.54	1.9137
2	2	sp|Q8NCH0|CHSTE_HUMAN	CHST14	42.97	1.9043
2	2	sp|P62805|H4_HUMAN	H4C16	11.36	1.8606
1	2	sp|P38919|IF4A3_HUMAN	EIF4A3	46.84	4.7835
1	1	sp|P51659|DHB4_HUMAN	HSD17B4	79.64	6.0577
1	1	sp|P17152|TMM11_HUMAN	TMEM11	21.53	4.7727
1	1	sp|Q13813|SPTN1_HUMAN	SPTAN1	284.36	4.7581
1	1	sp|Q96ER9|MITOK_HUMAN	CCDC51	45.78	4.6281
1	1	tr|A0A3B3ISZ0|A0A3B3ISZ0_HUMAN	AGK	39.01	4.5564
1	1	sp|Q96RQ1|ERGI2_HUMAN	ERGIC2	42.52	4.4961
1	1	tr|K7EN27|K7EN27_HUMAN	PARK7	16.99	4.4257
1	1	tr|F8VU34|F8VU34_HUMAN	CS	15.55	4.3757
1	1	sp|P42765|THIM_HUMAN	ACAA2	41.9	4.3739
1	1	sp|P56537|IF6_HUMAN	EIF6	26.58	4.3584
1	1	sp|Q92643|GPI8_HUMAN	PIGK	45.22	4.0775
1	1	sp|Q6UWP8|SBSN_HUMAN	SBSN	60.5	4.0019
1	1	sp|P06280|AGAL_HUMAN	GLA	48.73	3.9616
1	1	sp|Q16769|QPCT_HUMAN	QPCT	40.85	3.8812
1	1	sp|Q5T653|RM02_HUMAN	MRPL2	33.28	3.7942
1	1	sp|A4D1E9|GTPBA_HUMAN	GTPBP10	42.91	3.7606
1	1	sp|O75688|PPM1B_HUMAN	PPM1B	52.61	3.7327
1	1	tr|H7C5V5|H7C5V5_HUMAN	MTFR1	15.88	3.7087
1	1	sp|Q9NS86|LANC2_HUMAN	LANCL2	50.82	3.6878
1	1	sp|O14818|PSA7_HUMAN	PSMA7	27.87	3.6407
1	1	sp|Q9GZT3|SLIRP_HUMAN	SLIRP	12.34	3.6368
1	1	tr|K7EPT8|K7EPT8_HUMAN	GFAP	8.37	3.5962
1	1	sp|P14866|HNRPL_HUMAN	HNRNPL	64.09	3.5572
1	1	sp|P08865|RSSA_HUMAN	RPSA	32.83	3.5332
1	1	sp|P00505|AATM_HUMAN	GOT2	47.49	3.5045
1	1	sp|P82650|RT22_HUMAN	MRPS22	41.25	3.4892
1	1	sp|P35610|SOAT1_HUMAN	SOAT1	64.69	3.4819
1	1	sp|Q8IV48|ERI1_HUMAN	ERI1	40.04	3.4755
1	1	sp|P28074|PSB5_HUMAN	PSMB5	28.46	3.3731
1	1	sp|Q15366|PCBP2_HUMAN	PCBP2	38.56	3.3089
1	1	sp|P49720|PSB3_HUMAN	PSMB3	22.93	3.295
1	1	sp|P31943|HNRH1_HUMAN	HNRNPH1	49.2	3.2533
1	1	sp|O75122|CLAP2_HUMAN	CLASP2	140.98	3.238
1	1	sp|Q9NZ32|ARP10_HUMAN	ACTR10	46.28	3.1927
1	1	sp|Q16186|ADRM1_HUMAN	ADRM1	42.13	3.0561
1	1	tr|D6R9P3|D6R9P3_HUMAN	HNRNPAB	30.28	3.0534
1	1	sp|Q6NXT4|ZNT6_HUMAN	SLC30A6	51.08	3.045
1	1	sp|P78347|GTF2I_HUMAN	GTF2I	112.35	2.978
1	1	sp|P01857|IGHG1_HUMAN	IGHG1	36.08	2.9075
1	1	sp|P02788|TRFL_HUMAN	LTF	78.13	2.9052
1	1	sp|O15020|SPTN2_HUMAN	SPTBN2	271.16	2.8977
1	1	sp|O96008|TOM40_HUMAN	TOMM40	37.87	2.8826
1	1	sp|A8MTJ3|GNAT3_HUMAN	GNAT3	40.33	2.8617
1	1	sp|Q16610|ECM1_HUMAN	ECM1	60.64	2.8508
1	1	sp|P0DMV8|HS71A_HUMAN	HSPA1A	70.01	2.8423
1	1	sp|Q08380|LG3BP_HUMAN	LGALS3BP	65.29	2.8346
1	1	sp|Q14244|MAP7_HUMAN	MAP7	84	2.8021
1	1	sp|O15504|NUP42_HUMAN	NUP42	44.84	2.7238
1	1	sp|P53634|CATC_HUMAN	CTSC	51.82	2.7109
1	1	sp|Q16563|SYPL1_HUMAN	SYPL1	28.55	2.6897
1	1	sp|Q8WVV4|POF1B_HUMAN	POF1B	68.02	2.6819
1	1	sp|P23490|LORI_HUMAN	LORICRIN	25.74	2.6782
1	1	sp|Q99614|TTC1_HUMAN	TTC1	33.51	2.6591
1	1	sp|Q14558|KPRA_HUMAN	PRPSAP1	39.37	2.6281
1	1	sp|O60506|HNRPQ_HUMAN	SYNCRIP	69.56	2.6273
1	1	tr|E5RHK3|E5RHK3_HUMAN	ARMC1	13.5	2.6205
1	1	sp|P02042|HBD_HUMAN	HBD	16.05	2.5341
1	1	sp|P11940|PABP1_HUMAN	PABPC1	70.63	2.5334
1	1	sp|Q9H1E1|RNAS7_HUMAN	RNASE7	17.41	2.5119
1	1	sp|P31949|S10AB_HUMAN	S100A11	11.73	2.5061
1	1	sp|P99999|CYC_HUMAN	CYCS	11.74	2.4943
1	1	sp|P40926|MDHM_HUMAN	MDH2	35.48	2.4839
1	1	sp|P28072|PSB6_HUMAN	PSMB6	25.34	2.4587
1	1	sp|P38646|GRP75_HUMAN	HSPA9	73.63	2.4578
1	1	tr|H0YIC4|H0YIC4_HUMAN	CS	14.11	2.4189
1	1	sp|Q15165|PON2_HUMAN	PON2	39.36	2.4187
1	1	sp|O00231|PSD11_HUMAN	PSMD11	47.43	2.4071
1	1	tr|H0YGY9|H0YGY9_HUMAN	TRPT1	12.43	2.4041
1	1	sp|O75431|MTX2_HUMAN	MTX2	29.74	2.3661
1	1	sp|P25705|ATPA_HUMAN	ATP5F1A	59.71	2.3602
1	1	sp|Q7L3T8|SYPM_HUMAN	PARS2	53.23	2.3457
1	1	sp|Q9H497|TOR3A_HUMAN	TOR3A	46.17	2.3447
1	1	sp|Q9H0W9|CK054_HUMAN	C11orf54	35.09	2.3273
1	1	tr|H0YH82|H0YH82_HUMAN	CS	21.06	2.3267
1	1	sp|P27348|1433T_HUMAN	YWHAQ	27.75	2.3249
1	1	sp|P09525|ANXA4_HUMAN	ANXA4	35.86	2.3228
1	1	sp|P43034|LIS1_HUMAN	PAFAH1B1	46.61	2.3203
1	1	sp|P25788|PSA3_HUMAN	PSMA3	28.42	2.3198
1	1	sp|P29401|TKT_HUMAN	TKT	67.83	2.305
1	1	sp|Q9NPH0|PPA6_HUMAN	ACP6	48.85	2.3044
1	1	sp|P04908|H2A1B_HUMAN	H2AC8	14.13	2.2864
1	1	sp|P35580|MYH10_HUMAN	MYH10	228.86	2.281
1	1	sp|P10809|CH60_HUMAN	HSPD1	61.02	2.2658
1	1	sp|P84103|SRSF3_HUMAN	SRSF3	19.32	2.2563
1	1	sp|Q9HCY8|S10AE_HUMAN	S100A14	11.65	2.2392
1	1	sp|Q9Y6E2|5MP1_HUMAN	BZW2	48.13	2.2146
1	1	sp|P50454|SERPH_HUMAN	SERPINH1	46.41	2.2029
1	1	sp|P01889|HLAB_HUMAN	HLA-B	40.43	2.1965
1	1	sp|P11142|HSP7C_HUMAN	HSPA8	70.85	2.1918
1	1	sp|Q8TF72|SHRM3_HUMAN	SHROOM3	216.72	2.1613
1	1	sp|Q9BYD6|RM01_HUMAN	MRPL1	36.89	2.1378
1	1	sp|Q9H4I3|TRABD_HUMAN	TRABD	42.29	2.1074
1	1	sp|Q6NWY9|PR40B_HUMAN	PRPF40B	99.3	2.0898
1	1	sp|Q5T9A4|ATD3B_HUMAN	ATAD3B	72.53	2.08
1	1	sp|Q5JV73|FRPD3_HUMAN	FRMPD3	199.08	2.052
1	1	sp|P43304|GPDM_HUMAN	GPD2	80.8	2.038
1	1	sp|Q9P0W8|SPAT7_HUMAN	SPATA7	67.68	2.0371
1	1	sp|P12277|KCRB_HUMAN	CKB	42.62	1.9905
1	1	sp|A8TX70|CO6A5_HUMAN	COL6A5	289.74	1.9836
1	1	sp|Q6PI48|SYDM_HUMAN	DARS2	73.52	1.977
1	1	sp|P53677|AP3M2_HUMAN	AP3M2	46.95	1.9341
1	1	sp|Q9Y2U9|KLDC2_HUMAN	KLHDC2	46.07	1.9214
1	1	sp|Q9BRK5|CAB45_HUMAN	SDF4	41.78	1.9045
1	1	sp|Q9NXW2|DJB12_HUMAN	DNAJB12	41.83	1.8891
1	1	sp|Q99459|CDC5L_HUMAN	CDC5L	92.19	1.8718
1	1	sp|P25786|PSA1_HUMAN	PSMA1	29.54	1.8485
1	1	sp|Q96IZ0|PAWR_HUMAN	PAWR	36.55	1.8332
1	1	sp|Q8TCT9|HM13_HUMAN	HM13	41.46	1.8161
1	1	sp|O14979|HNRDL_HUMAN	HNRNPDL	46.41	1.7969
1	1	sp|P69905|HBA_HUMAN	HBA2	15.25	1.7839
1	1	sp|Q68CQ7|GL8D1_HUMAN	GLT8D1	41.91	1.7833
1	1	sp|Q8NEX9|DR9C7_HUMAN	SDR9C7	35.24	1.7683
1	1	sp|P09110|THIK_HUMAN	ACAA1	44.26	1.7595
1	1	sp|P11279|LAMP1_HUMAN	LAMP1	44.85	1.7494
1	1	sp|Q15828|CYTM_HUMAN	CST6	16.5	1.7413
1	1	sp|Q15008|PSMD6_HUMAN	PSMD6	45.5	1.6835
1	1	sp|P28070|PSB4_HUMAN	PSMB4	29.19	1.6801
1	1	sp|P19784|CSK22_HUMAN	CSNK2A2	41.19	1.6772
1	1	sp|Q8NCL4|GALT6_HUMAN	GALNT6	71.11	1.6691
1	1	sp|Q9Y266|NUDC_HUMAN	NUDC	38.22	1.6323
1	1	sp|Q9BPX6|MICU1_HUMAN	MICU1	54.32	1.6098
1	1	sp|O00148|DX39A_HUMAN	DDX39A	49.1	1.602
1	1	sp|Q13296|SG2A2_HUMAN	SCGB2A2	10.49	1.5494
1	1	sp|Q9NZ01|TECR_HUMAN	TECR	36.01	1.5281
1	1	sp|Q9HB90|RRAGC_HUMAN	RRAGC	44.2	1.5233
1	1	IGHG_RABIT		35.38	1.5016
1	1	sp|P35251|RFC1_HUMAN	RFC1	128.18	1.475
1	1	sp|Q8N6T3|ARFG1_HUMAN	ARFGAP1	44.64	1.3812
1	1	sp|Q96DR8|MUCL1_HUMAN	MUCL1	9.03	1.3623

## Sheet: band8
Unique	Total	reference	Gene Symbol	MWT(kDa)	AVG
39	98	sp|Q9NVT9|ARMC1_HUMAN	ARMC1	31.26	3.52
33	46	sp|P82933|RT09_HUMAN	MRPS9	45.81	3.6355
23	37	sp|Q15390|MTFR1_HUMAN	MTFR1	36.98	3.9907
33	34	sp|P42704|LPPRC_HUMAN	LRPPRC	157.81	3.6762
26	34	sp|Q9UJZ1|STML2_HUMAN	STOML2	38.51	4.2769
26	32	sp|P82650|RT22_HUMAN	MRPS22	41.25	3.1445
18	30	sp|P82673|RT35_HUMAN	MRPS35	36.82	3.4559
24	29	sp|Q92665|RT31_HUMAN	MRPS31	45.29	3.3606
13	24	sp|O96008|TOM40_HUMAN	TOMM40	37.87	3.4941
23	23	sp|P82675|RT05_HUMAN	MRPS5	47.98	3.8145
17	21	sp|Q8NBU5|ATAD1_HUMAN	ATAD1	40.72	3.2522
17	18	sp|Q9H4I3|TRABD_HUMAN	TRABD	42.29	4.1374
17	18	sp|Q96PU8|QKI_HUMAN	QKI	37.65	4.0594
17	18	sp|P08559|ODPA_HUMAN	PDHA1	43.27	3.5696
14	17	sp|Q9H019|MFR1L_HUMAN	MTFR1L	31.94	3.6418
15	15	sp|Q9NYK5|RM39_HUMAN	MRPL39	38.69	3.0392
14	15	sp|P60709|ACTB_HUMAN	ACTB	41.71	3.3966
13	15	sp|Q96ER9|MITOK_HUMAN	CCDC51	45.78	4.054
14	14	sp|A6NJ78|MET15_HUMAN	METTL15	46.09	3.9315
13	13	sp|O43837|IDH3B_HUMAN	IDH3B	42.16	3.9357
13	13	sp|A4D1E9|GTPBA_HUMAN	GTPBP10	42.91	3.578
13	13	sp|Q7L0Y3|TM10C_HUMAN	TRMT10C	47.32	2.7924
12	13	sp|Q13505|MTX1_HUMAN	MTX1	51.43	3.5111
12	12	sp|Q9Y3F4|STRAP_HUMAN	STRAP	38.41	4.166
12	12	sp|P51398|RT29_HUMAN	DAP3	45.54	3.8505
11	12	sp|Q6P444|MTFR2_HUMAN	MTFR2	43.36	3.5869
11	11	sp|Q99729|ROAA_HUMAN	HNRNPAB	36.2	3.8089
11	11	sp|O94905|ERLN2_HUMAN	ERLIN2	37.82	3.6372
9	11	sp|Q3ZCQ8|TIM50_HUMAN	TIMM50	39.62	4.2092
10	10	sp|O60256|KPRB_HUMAN	PRPSAP2	40.9	4.5369
10	10	sp|Q8IVS2|FABD_HUMAN	MCAT	42.93	3.8877
10	10	sp|P51991|ROA3_HUMAN	HNRNPA3	39.57	3.7775
10	10	sp|Q9UH62|ARMX3_HUMAN	ARMCX3	42.47	3.2554
10	10	sp|Q15070|OXA1L_HUMAN	OXA1L	48.52	2.7756
9	10	sp|P21796|VDAC1_HUMAN	VDAC1	30.75	4.0574
9	10	sp|P22626|ROA2_HUMAN	HNRNPA2B1	37.41	3.1578
9	9	sp|Q8WVM0|TFB1M_HUMAN	TFB1M	39.52	3.7351
9	9	sp|Q8TB36|GDAP1_HUMAN	GDAP1	41.32	3.7275
9	9	sp|Q96EY1|DNJA3_HUMAN	DNAJA3	52.46	3.1958
9	9	sp|Q9Y2S7|PDIP2_HUMAN	POLDIP2	42.01	3.1607
9	9	sp|Q9NZJ7|MTCH1_HUMAN	MTCH1	41.52	3.123
8	9	sp|P09651|ROA1_HUMAN	HNRNPA1	38.72	3.654
7	9	sp|Q8IXI1|MIRO2_HUMAN	RHOT2	68.07	3.8061
8	8	sp|Q14257|RCN2_HUMAN	RCN2	36.85	5.0927
8	8	sp|P61978|HNRPK_HUMAN	HNRNPK	50.94	3.8866
8	8	sp|Q96CM3|RUSD4_HUMAN	RPUSD4	42.18	3.8596
8	8	sp|P04075|ALDOA_HUMAN	ALDOA	39.4	3.3041
8	8	sp|Q969Z3|MARC2_HUMAN	MTARC2	38	2.7963
7	7	sp|Q969V5|MUL1_HUMAN	MUL1	39.77	5.4085
7	7	sp|Q14103|HNRPD_HUMAN	HNRNPD	38.41	4.2821
7	7	sp|Q8N0V3|RBFA_HUMAN	RBFA	38.34	4.015
7	7	sp|Q9NX63|MIC19_HUMAN	CHCHD3	26.14	3.8332
7	7	sp|P07910|HNRPC_HUMAN	HNRNPC	33.65	3.4165
7	7	sp|P17612|KAPCA_HUMAN	PRKACA	40.56	3.0612
7	7	sp|Q9H5Q4|TFB2M_HUMAN	TFB2M	45.32	2.6673
6	7	sp|Q96DH6|MSI2H_HUMAN	MSI2	35.17	3.7859
6	7	sp|Q9BZE1|RM37_HUMAN	MRPL37	48.09	2.7386
6	6	sp|Q9BTV4|TMM43_HUMAN	TMEM43	44.85	5.0248
6	6	sp|P08865|RSSA_HUMAN	RPSA	32.83	4.2208
6	6	sp|Q8IYU8|MICU2_HUMAN	MICU2	49.63	4.1587
6	6	sp|Q15365|PCBP1_HUMAN	PCBP1	37.47	3.7664
6	6	sp|P45880|VDAC2_HUMAN	VDAC2	31.55	3.7387
6	6	sp|Q9BYD6|RM01_HUMAN	MRPL1	36.89	3.5458
6	6	sp|O15372|EIF3H_HUMAN	EIF3H	39.91	3.3766
6	6	sp|Q9NXS2|QPCTL_HUMAN	QPCTL	42.9	3.0231
5	6	sp|Q14558|KPRA_HUMAN	PRPSAP1	39.37	3.868
5	6	sp|Q9Y512|SAM50_HUMAN	SAMM50	51.94	3.4706
5	5	sp|Q96HY6|DDRGK_HUMAN	DDRGK1	35.59	5.5329
5	5	sp|Q12904|AIMP1_HUMAN	AIMP1	34.33	4.4988
5	5	sp|O43347|MSI1H_HUMAN	MSI1	39.1	4.4545
5	5	sp|P05388|RLA0_HUMAN	RPLP0	34.25	4.2228
5	5	sp|Q9BQA1|MEP50_HUMAN	WDR77	36.7	4.0514
5	5	sp|O75616|ERAL1_HUMAN	ERAL1	48.32	3.6434
5	5	sp|P36551|HEM6_HUMAN	CPOX	50.12	3.6386
5	5	sp|Q9BXW7|HDHD5_HUMAN	HDHD5	46.29	3.5193
5	5	sp|Q9Y606|PUS1_HUMAN	PUS1	47.44	3.4593
5	5	sp|Q8IXI2|MIRO1_HUMAN	RHOT1	70.74	3.0918
5	5	sp|P00505|AATM_HUMAN	GOT2	47.49	2.7506
5	5	sp|Q70UQ0|IKIP_HUMAN	IKBIP	39.28	2.7478
4	5	sp|O60812|HNRC1_HUMAN	HNRNPCL1	32.12	3.2054
4	4	sp|O75600|KBL_HUMAN	GCAT	45.26	4.7993
4	4	sp|Q15366|PCBP2_HUMAN	PCBP2	38.56	4.565
4	4	sp|O75821|EIF3G_HUMAN	EIF3G	35.59	4.3614
4	4	sp|Q00577|PURA_HUMAN	PURA	34.89	4.2356
4	4	sp|O60238|BNI3L_HUMAN	BNIP3L	23.92	4.1113
4	4	sp|O00442|RTCA_HUMAN	RTCA	39.31	3.8611
4	4	sp|Q9Y6C9|MTCH2_HUMAN	MTCH2	33.31	3.7829
4	4	sp|Q5VT66|MARC1_HUMAN	MTARC1	37.48	3.7603
4	4	sp|Q92552|RT27_HUMAN	MRPS27	47.58	3.6991
4	4	sp|Q02127|PYRD_HUMAN	DHODH	42.84	3.4113
4	4	sp|Q96QR8|PURB_HUMAN	PURB	33.22	3.3975
4	4	sp|Q96CX2|KCD12_HUMAN	KCTD12	35.68	3.3937
4	4	sp|Q16891|MIC60_HUMAN	IMMT	83.63	3.2366
4	4	sp|Q9Y2Z0|SGT1_HUMAN	SUGT1	41	3.0713
4	4	sp|O95900|TRUB2_HUMAN	TRUB2	36.67	2.6887
3	4	sp|O75521|ECI2_HUMAN	ECI2	43.56	4.7064
3	4	sp|P0CG47|UBB_HUMAN	UBB	25.75	2.3224
3	3	sp|Q07820|MCL1_HUMAN	MCL1	37.31	5.4265
3	3	sp|P57721|PCBP3_HUMAN	PCBP3	39.44	5.2934
3	3	sp|Q9Y385|UB2J1_HUMAN	UBE2J1	35.18	4.2877
3	3	sp|Q9Y277|VDAC3_HUMAN	VDAC3	30.64	4.0899
3	3	sp|P51553|IDH3G_HUMAN	IDH3G	42.77	4.0801
3	3	sp|Q9NVH1|DJC11_HUMAN	DNAJC11	63.24	4.065
3	3	sp|O94766|B3GA3_HUMAN	B3GAT3	37.1	3.9948
3	3	sp|Q13510|ASAH1_HUMAN	ASAH1	44.63	3.6974
3	3	sp|Q9NYL9|TMOD3_HUMAN	TMOD3	39.57	3.6619
3	3	sp|P04406|G3P_HUMAN	GAPDH	36.03	3.6012
3	3	sp|Q8NFH5|NUP35_HUMAN	NUP35	34.75	3.5775
3	3	sp|Q7Z6M4|MTEF4_HUMAN	MTERF4	43.93	3.4887
3	3	tr|D6R9P3|D6R9P3_HUMAN	HNRNPAB	30.28	3.2685
3	3	sp|Q9Y2C4|EXOG_HUMAN	EXOG	41.06	3.2669
3	3	sp|Q16637|SMN_HUMAN	SMN2	31.83	2.9687
3	3	sp|P78347|GTF2I_HUMAN	GTF2I	112.35	2.9479
3	3	sp|Q96AG3|S2546_HUMAN	SLC25A46	46.14	2.9069
3	3	sp|Q9NSB8|HOME2_HUMAN	HOMER2	40.6	2.8384
3	3	sp|Q96DP5|FMT_HUMAN	MTFMT	43.8	2.472
3	3	sp|Q15738|NSDHL_HUMAN	NSDHL	41.87	2.4028
3	3	sp|O14874|BCKD_HUMAN	BCKDK	46.33	2.2209
3	3	sp|Q01469|FABP5_HUMAN	FABP5	15.15	1.9733
2	2	sp|P61163|ACTZ_HUMAN	ACTR1A	42.59	5.2033
2	2	tr|B4DY08|B4DY08_HUMAN	HNRNPC	31.95	4.5278
2	2	sp|Q9Y679|AUP1_HUMAN	AUP1	45.76	4.4842
2	2	sp|Q9BYD3|RM04_HUMAN	MRPL4	34.9	4.2634
2	2	sp|P12277|KCRB_HUMAN	CKB	42.62	4.1172
2	2	sp|Q86YH6|DLP1_HUMAN	PDSS2	44.1	3.9144
2	2	sp|P62736|ACTA_HUMAN	ACTA2	41.98	3.8372
2	2	sp|O75477|ERLN1_HUMAN	ERLIN1	39.15	3.7519
2	2	sp|Q7Z2W4|ZCCHV_HUMAN	ZC3HAV1	101.37	3.7181
2	2	sp|P04792|HSPB1_HUMAN	HSPB1	22.77	3.5312
2	2	sp|P67809|YBOX1_HUMAN	YBX1	35.9	3.4552
2	2	sp|P16989|YBOX3_HUMAN	YBX3	40.07	3.3009
2	2	sp|P43307|SSRA_HUMAN	SSR1	32.22	3.2967
2	2	sp|Q13151|ROA0_HUMAN	HNRNPA0	30.82	3.2762
2	2	sp|P31942|HNRH3_HUMAN	HNRNPH3	36.9	3.2755
2	2	sp|P17152|TMM11_HUMAN	TMEM11	21.53	3.2443
2	2	sp|Q6IN84|MRM1_HUMAN	MRM1	38.61	3.157
2	2	sp|P19784|CSK22_HUMAN	CSNK2A2	41.19	3.0125
2	2	sp|Q9NSC5|HOME3_HUMAN	HOMER3	39.81	2.814
2	2	sp|Q96AG4|LRC59_HUMAN	LRRC59	34.91	2.7734
2	2	sp|Q7L2H7|EIF3M_HUMAN	EIF3M	42.48	2.7733
2	2	sp|Q9NZL4|HPBP1_HUMAN	HSPBP1	39.28	2.7125
2	2	sp|Q15517|CDSN_HUMAN	CDSN	51.49	2.6045
2	2	sp|O14979|HNRDL_HUMAN	HNRNPDL	46.41	2.5558
2	2	sp|P32119|PRDX2_HUMAN	PRDX2	21.88	2.4356
2	2	sp|Q9NVH6|TMLH_HUMAN	TMLHE	49.49	2.423
2	2	sp|Q8TCT9|HM13_HUMAN	HM13	41.46	2.3633
2	2	sp|P61619|S61A1_HUMAN	SEC61A1	52.23	2.3487
2	2	sp|O95299|NDUAA_HUMAN	NDUFA10	40.72	2.3485
2	2	sp|O75390|CISY_HUMAN	CS	51.68	2.1617
2	2	sp|Q86YM7|HOME1_HUMAN	HOMER1	40.25	1.998
2	2	sp|Q9BVK2|ALG8_HUMAN	ALG8	60.05	1.7786
2	2	sp|Q92820|GGH_HUMAN	GGH	35.94	1.7746
1	2	tr|H7C5V5|H7C5V5_HUMAN	MTFR1	15.88	3.7676
1	1	sp|P49006|MRP_HUMAN	MARCKSL1	19.52	6.9878
1	1	sp|P06748|NPM_HUMAN	NPM1	32.55	5.1188
1	1	sp|P20645|MPRD_HUMAN	M6PR	30.97	4.3944
1	1	sp|Q99873|ANM1_HUMAN	PRMT1	42.43	4.3699
1	1	sp|Q9GZY8|MFF_HUMAN	MFF	38.44	4.083
1	1	sp|P35030|TRY3_HUMAN	PRSS3	32.51	3.9934
1	1	sp|Q96TC7|RMD3_HUMAN	RMDN3	52.09	3.9266
1	1	sp|P51665|PSMD7_HUMAN	PSMD7	37	3.8051
1	1	sp|Q9P2W9|STX18_HUMAN	STX18	38.65	3.7884
1	1	sp|P04181|OAT_HUMAN	OAT	48.5	3.7765
1	1	sp|Q9GZT3|SLIRP_HUMAN	SLIRP	12.34	3.7178
1	1	sp|P25311|ZA2G_HUMAN	AZGP1	34.24	3.6136
1	1	sp|P07477|TRY1_HUMAN	PRSS1	26.54	3.5339
1	1	sp|P84103|SRSF3_HUMAN	SRSF3	19.32	3.3637
1	1	sp|P04899|GNAI2_HUMAN	GNAI2	40.43	3.3485
1	1	sp|Q96CB9|NSUN4_HUMAN	NSUN4	43.06	3.3399
1	1	sp|Q99538|LGMN_HUMAN	LGMN	49.38	3.2782
1	1	sp|A6NMY6|AXA2L_HUMAN	ANXA2P2	38.63	3.2307
1	1	sp|Q16769|QPCT_HUMAN	QPCT	40.85	3.2246
1	1	sp|Q8N5Z5|KCD17_HUMAN	KCTD17	35.65	3.204
1	1	sp|Q96L58|B3GT6_HUMAN	B3GALT6	37.11	3.1428
1	1	sp|Q8NBI6|XXLT1_HUMAN	XXYLT1	43.78	3.0988
1	1	sp|P08754|GNAI3_HUMAN	GNAI3	40.51	3.0832
1	1	sp|P06733|ENOA_HUMAN	ENO1	47.14	3.0185
1	1	sp|P01857|IGHG1_HUMAN	IGHG1	36.08	3.0161
1	1	sp|Q15165|PON2_HUMAN	PON2	39.36	3.0095
1	1	sp|Q08380|LG3BP_HUMAN	LGALS3BP	65.29	3.0088
1	1	sp|Q5TGI0|FAXC_HUMAN	FAXC	46.81	2.9701
1	1	sp|Q9Y6I9|TX264_HUMAN	TEX264	34.17	2.9657
1	1	sp|P82930|RT34_HUMAN	MRPS34	25.63	2.9198
1	1	sp|Q12926|ELAV2_HUMAN	ELAVL2	39.48	2.8995
1	1	sp|Q6UXV4|MIC27_HUMAN	APOOL	29.14	2.8892
1	1	IGH1M_MOUSE	Ighg1	43.36	2.8816
1	1	sp|Q86UE4|LYRIC_HUMAN	MTDH	63.8	2.8025
1	1	sp|Q02750|MP2K1_HUMAN	MAP2K1	43.41	2.7884
1	1	sp|P12273|PIP_HUMAN	PIP	16.56	2.778
1	1	sp|Q6UX07|DHR13_HUMAN	DHRS13	40.82	2.6963
1	1	sp|Q86SE5|RALYL_HUMAN	RALYL	32.31	2.6546
1	1	sp|P04908|H2A1B_HUMAN	H2AC8	14.13	2.6079
1	1	sp|A8MTJ3|GNAT3_HUMAN	GNAT3	40.33	2.6068
1	1	sp|Q13347|EIF3I_HUMAN	EIF3I	36.48	2.6023
1	1	sp|P29966|MARCS_HUMAN	MARCKS	31.54	2.5832
1	1	sp|A8MXV4|NUD19_HUMAN	NUDT19	42.21	2.5676
1	1	sp|Q8WWH5|TRUB1_HUMAN	TRUB1	37.23	2.5624
1	1	tr|A0A3B3ITT1|A0A3B3ITT1_HUMAN	RAB12	36.29	2.5575
1	1	sp|Q9UI42|CBPA4_HUMAN	CPA4	47.32	2.5082
1	1	sp|P35613|BASI_HUMAN	BSG	42.17	2.5058
1	1	sp|O75525|KHDR3_HUMAN	KHDRBS3	38.78	2.3988
1	1	sp|Q9BTD8|RBM42_HUMAN	RBM42	50.38	2.386
1	1	sp|Q7Z434|MAVS_HUMAN	MAVS	56.49	2.3708
1	1	sp|Q8IUD2|RB6I2_HUMAN	ERC1	128.01	2.3376
1	1	sp|Q15417|CNN3_HUMAN	CNN3	36.39	2.2935
1	1	sp|Q5T750|XP32_HUMAN	XP32	26.22	2.261
1	1	sp|Q9Y676|RT18B_HUMAN	MRPS18B	29.38	2.2042
1	1	sp|Q8NFH3|NUP43_HUMAN	NUP43	42.12	2.1478
1	1	sp|P78406|RAE1L_HUMAN	RAE1	40.94	2.1428
1	1	sp|P10809|CH60_HUMAN	HSPD1	61.02	2.1414
1	1	sp|Q14318|FKBP8_HUMAN	FKBP8	44.53	2.135
1	1	sp|O43427|FIBP_HUMAN	FIBP	41.85	2.0991
1	1	sp|Q9P0W8|SPAT7_HUMAN	SPATA7	67.68	2.0258
1	1	sp|P01834|IGKC_HUMAN	IGKC	11.76	2.025
1	1	sp|P26378|ELAV4_HUMAN	ELAVL4	42.37	2.0237
1	1	sp|Q06830|PRDX1_HUMAN	PRDX1	22.1	1.9785
1	1	sp|Q9UBM7|DHCR7_HUMAN	DHCR7	54.45	1.9771
1	1	sp|Q96KB5|TOPK_HUMAN	PBK	36.06	1.9721
1	1	sp|Q9H9J2|RM44_HUMAN	MRPL44	37.51	1.9649
1	1	sp|O75317|UBP12_HUMAN	USP12	42.83	1.8761
1	1	sp|Q07352|TISB_HUMAN	ZFP36L1	36.29	1.8619
1	1	sp|Q12983|BNIP3_HUMAN	BNIP3	21.53	1.8319
1	1	sp|O14654|IRS4_HUMAN	IRS4	133.68	1.7597
1	1	sp|Q9UKM9|RALY_HUMAN	RALY	32.44	1.6986
1	1	sp|P26440|IVD_HUMAN	IVD	46.62	1.5093

## Sheet: band9
Unique	Total	reference	Gene Symbol	MWT(kDa)	AVG
33	52	sp|P82650|RT22_HUMAN	MRPS22	41.25	2.939
22	46	sp|P21796|VDAC1_HUMAN	VDAC1	30.75	4.3862
36	38	sp|P42704|LPPRC_HUMAN	LRPPRC	157.81	3.3017
21	34	sp|Q13505|MTX1_HUMAN	MTX1	51.43	2.9329
14	30	sp|P45880|VDAC2_HUMAN	VDAC2	31.55	3.9414
22	26	sp|Q9H9J2|RM44_HUMAN	MRPL44	37.51	3.1648
23	25	sp|P11177|ODPB_HUMAN	PDHB	39.21	3.8757
18	25	sp|P40926|MDHM_HUMAN	MDH2	35.48	3.4225
16	24	sp|Q8WV60|PTCD2_HUMAN	PTCD2	43.94	2.9406
22	23	sp|Q9P015|RM15_HUMAN	MRPL15	33.4	3.8242
21	22	sp|Q99623|PHB2_HUMAN	PHB2	33.28	3.0145
17	22	sp|O00165|HAX1_HUMAN	HAX1	31.6	3.1566
19	21	sp|P09651|ROA1_HUMAN	HNRNPA1	38.72	3.2449
18	21	sp|Q9NVT9|ARMC1_HUMAN	ARMC1	31.26	4.2682
19	19	sp|Q9BRJ2|RM45_HUMAN	MRPL45	35.33	3.4435
19	19	sp|Q9NYK5|RM39_HUMAN	MRPL39	38.69	3.2711
17	19	sp|Q9BYD6|RM01_HUMAN	MRPL1	36.89	3.9846
17	17	sp|Q9BYD3|RM04_HUMAN	MRPL4	34.9	5.1852
17	17	sp|Q9H019|MFR1L_HUMAN	MTFR1L	31.94	3.3428
15	17	sp|P09001|RM03_HUMAN	MRPL3	38.61	2.7771
14	16	sp|Q6P444|MTFR2_HUMAN	MTFR2	43.36	3.4394
13	15	sp|Q9Y277|VDAC3_HUMAN	VDAC3	30.64	3.5395
13	13	sp|Q96C36|P5CR2_HUMAN	PYCR2	33.62	3.6419
13	13	sp|Q6P087|RUSD3_HUMAN	RPUSD3	38.44	3.2485
12	13	sp|Q9BQP7|MGME1_HUMAN	MGME1	39.4	3.5673
12	13	sp|P11908|PRPS2_HUMAN	PRPS2	34.75	3.3696
12	12	sp|Q5T440|CAF17_HUMAN	IBA57	38.13	4.3135
12	12	sp|P00387|NB5R3_HUMAN	CYB5R3	34.21	3.2934
12	12	sp|O95900|TRUB2_HUMAN	TRUB2	36.67	2.6832
11	12	sp|Q9UHQ9|NB5R1_HUMAN	CYB5R1	34.07	4.2341
11	12	sp|Q92665|RT31_HUMAN	MRPS31	45.29	3.5892
11	12	sp|Q9H9B4|SFXN1_HUMAN	SFXN1	35.6	3.5665
11	12	sp|Q9NUQ2|PLCE_HUMAN	AGPAT5	42.04	3.4144
11	12	sp|P54619|AAKG1_HUMAN	PRKAG1	37.56	2.8284
10	12	sp|Q15717|ELAV1_HUMAN	ELAVL1	36.07	2.81
11	11	sp|Q6UXV4|MIC27_HUMAN	APOOL	29.14	3.4902
11	11	sp|Q9NPE2|NGRN_HUMAN	NGRN	32.39	3.2993
11	11	sp|Q96HS1|PGAM5_HUMAN	PGAM5	31.98	2.7627
10	11	sp|Q9UJZ1|STML2_HUMAN	STOML2	38.51	4.9319
10	11	sp|Q99729|ROAA_HUMAN	HNRNPAB	36.2	3.4882
10	11	sp|P46777|RL5_HUMAN	RPL5	34.34	2.5318
10	10	sp|Q8N2F6|ARM10_HUMAN	ARMC10	37.52	3.6965
9	10	sp|Q9GZY8|MFF_HUMAN	MFF	38.44	4.9886
9	10	sp|Q9NZJ7|MTCH1_HUMAN	MTCH1	41.52	3.982
9	10	sp|P49406|RM19_HUMAN	MRPL19	33.51	3.2691
9	9	sp|Q96AG4|LRC59_HUMAN	LRRC59	34.91	4.7041
9	9	sp|Q13347|EIF3I_HUMAN	EIF3I	36.48	4.4309
9	9	sp|P05388|RLA0_HUMAN	RPLP0	34.25	3.7978
9	9	sp|Q9NX40|OCAD1_HUMAN	OCIAD1	27.61	3.2647
8	9	sp|Q9NX63|MIC19_HUMAN	CHCHD3	26.14	3.3666
7	9	sp|Q13151|ROA0_HUMAN	HNRNPA0	30.82	4.1355
8	8	sp|P82673|RT35_HUMAN	MRPS35	36.82	4.5027
8	8	sp|O14979|HNRDL_HUMAN	HNRNPDL	46.41	4.2628
8	8	sp|P22626|ROA2_HUMAN	HNRNPA2B1	37.41	3.4692
8	8	sp|Q5HYI7|MTX3_HUMAN	MTX3	35.07	3.3957
8	8	sp|P61978|HNRPK_HUMAN	HNRNPK	50.94	3.3746
8	8	sp|Q8NBN7|RDH13_HUMAN	RDH13	35.91	3.264
8	8	sp|Q9H2U2|IPYR2_HUMAN	PPA2	37.9	2.9389
8	8	sp|P63244|RACK1_HUMAN	RACK1	35.05	2.8786
7	8	sp|Q15390|MTFR1_HUMAN	MTFR1	36.98	4.7446
7	8	sp|Q16891|MIC60_HUMAN	IMMT	83.63	2.9466
6	8	sp|P09496|CLCA_HUMAN	CLTA	27.06	2.7395
7	7	sp|Q9Y676|RT18B_HUMAN	MRPS18B	29.38	4.0755
7	7	sp|Q3ZCQ8|TIM50_HUMAN	TIMM50	39.62	3.6389
7	7	sp|Q9HBH5|RDH14_HUMAN	RDH14	36.84	3.6039
7	7	sp|Q9Y6C9|MTCH2_HUMAN	MTCH2	33.31	3.5525
7	7	sp|Q8IXI1|MIRO2_HUMAN	RHOT2	68.07	3.5019
7	7	sp|Q12907|LMAN2_HUMAN	LMAN2	40.2	3.4484
7	7	sp|Q9NVH1|DJC11_HUMAN	DNAJC11	63.24	3.442
7	7	sp|P13804|ETFA_HUMAN	ETFA	35.06	3.1857
7	7	sp|Q16795|NDUA9_HUMAN	NDUFA9	42.48	3.1143
6	7	sp|P54105|ICLN_HUMAN	CLNS1A	26.2	5.1067
6	7	sp|Q6IN84|MRM1_HUMAN	MRM1	38.61	4.0647
6	7	sp|P61247|RS3A_HUMAN	RPS3A	29.93	3.8303
6	7	sp|P57721|PCBP3_HUMAN	PCBP3	39.44	3.2744
6	6	sp|Q15366|PCBP2_HUMAN	PCBP2	38.56	5.9965
6	6	sp|P09012|SNRPA_HUMAN	SNRPA	31.26	4.5828
6	6	sp|Q16637|SMN_HUMAN	SMN2	31.83	3.8494
6	6	sp|O15400|STX7_HUMAN	STX7	29.8	3.699
6	6	sp|Q9P035|HACD3_HUMAN	HACD3	43.13	3.6852
6	6	sp|Q13011|ECH1_HUMAN	ECH1	35.79	3.4653
6	6	sp|P04406|G3P_HUMAN	GAPDH	36.03	3.4307
6	6	sp|Q15006|EMC2_HUMAN	EMC2	34.81	3.2802
6	6	sp|P32322|P5CR1_HUMAN	PYCR1	33.34	3.1404
6	6	sp|Q3SXM5|HSDL1_HUMAN	HSDL1	36.98	2.9489
6	6	sp|P07195|LDHB_HUMAN	LDHB	36.62	2.8807
6	6	sp|Q969Z3|MARC2_HUMAN	MTARC2	38	2.5102
5	6	sp|O14579|COPE_HUMAN	COPE	34.46	4.2099
5	6	sp|Q9H0P0|5NT3A_HUMAN	NT5C3A	37.92	3.0778
5	6	sp|Q9UG56|PISD_HUMAN	PISD	46.64	2.5499
5	5	sp|Q49A26|GLYR1_HUMAN	GLYR1	60.51	4.7825
5	5	sp|Q9Y673|ALG5_HUMAN	ALG5	36.92	3.9105
5	5	sp|Q96DH6|MSI2H_HUMAN	MSI2	35.17	3.6843
5	5	sp|Q969M1|TM40L_HUMAN	TOMM40L	33.9	3.4738
5	5	sp|O43464|HTRA2_HUMAN	HTRA2	48.81	3.4684
5	5	sp|P53701|CCHL_HUMAN	HCCS	30.58	3.3979
5	5	sp|Q6ZN17|LN28B_HUMAN	LIN28B	27.07	3.363
5	5	sp|P51398|RT29_HUMAN	DAP3	45.54	3.1742
5	5	sp|Q96PU8|QKI_HUMAN	QKI	37.65	3.0416
5	5	sp|P51659|DHB4_HUMAN	HSD17B4	79.64	2.8982
5	5	sp|Q92820|GGH_HUMAN	GGH	35.94	2.8444
5	5	sp|Q9BT17|MTG1_HUMAN	MTG1	37.21	2.7096
5	5	sp|P09497|CLCB_HUMAN	CLTB	25.18	2.4709
5	5	sp|Q96E52|OMA1_HUMAN	OMA1	60.08	2.3135
4	5	sp|O14828|SCAM3_HUMAN	SCAMP3	38.26	4.2534
4	5	sp|Q9Y512|SAM50_HUMAN	SAMM50	51.94	3.5492
4	5	sp|Q969X5|ERGI1_HUMAN	ERGIC1	32.57	2.7636
4	4	sp|P52907|CAZA1_HUMAN	CAPZA1	32.9	4.381
4	4	sp|Q13155|AIMP2_HUMAN	AIMP2	35.33	3.9009
4	4	sp|Q5VT66|MARC1_HUMAN	MTARC1	37.48	3.8526
4	4	sp|Q96ER9|MITOK_HUMAN	CCDC51	45.78	3.7558
4	4	sp|Q9H4I3|TRABD_HUMAN	TRABD	42.29	3.6504
4	4	sp|Q9GZT3|SLIRP_HUMAN	SLIRP	12.34	3.5851
4	4	sp|Q969Y2|GTPB3_HUMAN	GTPBP3	52.03	3.5363
4	4	sp|P13995|MTDC_HUMAN	MTHFD2	37.87	3.3898
4	4	sp|Q9Y385|UB2J1_HUMAN	UBE2J1	35.18	3.3851
4	4	sp|Q92552|RT27_HUMAN	MRPS27	47.58	3.2916
4	4	sp|Q86Y82|STX12_HUMAN	STX12	31.62	2.8459
4	4	sp|P50213|IDH3A_HUMAN	IDH3A	39.57	2.8314
4	4	sp|Q15517|CDSN_HUMAN	CDSN	51.49	2.7649
4	4	sp|P05198|IF2A_HUMAN	EIF2S1	36.09	2.7327
4	4	sp|Q8IXI2|MIRO1_HUMAN	RHOT1	70.74	2.6581
4	4	sp|P17152|TMM11_HUMAN	TMEM11	21.53	2.6413
4	4	sp|P00338|LDHA_HUMAN	LDHA	36.67	2.5395
4	4	sp|Q9BQE5|APOL2_HUMAN	APOL2	37.06	2.4383
4	4	sp|Q96QE5|TEFM_HUMAN	TEFM	41.65	2.2503
4	4	sp|Q9H1K4|GHC2_HUMAN	SLC25A18	33.83	2.121
3	4	sp|Q9P0L0|VAPA_HUMAN	VAPA	27.88	3.9523
3	4	sp|P0CG47|UBB_HUMAN	UBB	25.75	3.0624
3	3	sp|Q96BW9|TAM41_HUMAN	TAMM41	51.03	5.581
3	3	sp|P56962|STX17_HUMAN	STX17	33.38	4.8716
3	3	sp|P29692|EF1D_HUMAN	EEF1D	31.1	3.9133
3	3	sp|O96008|TOM40_HUMAN	TOMM40	37.87	3.6981
3	3	sp|O00487|PSDE_HUMAN	PSMD14	34.55	3.5804
3	3	sp|P15880|RS2_HUMAN	RPS2	31.3	3.561
3	3	sp|P35914|HMGCL_HUMAN	HMGCL	34.34	3.4898
3	3	sp|P82933|RT09_HUMAN	MRPS9	45.81	3.4493
3	3	sp|Q96L58|B3GT6_HUMAN	B3GALT6	37.11	3.4197
3	3	sp|Q13084|RM28_HUMAN	MRPL28	30.14	3.3007
3	3	sp|P31942|HNRH3_HUMAN	HNRNPH3	36.9	3.2924
3	3	sp|P62714|PP2AB_HUMAN	PPP2CB	35.55	3.2351
3	3	sp|Q96CX2|KCD12_HUMAN	KCTD12	35.68	3.1927
3	3	sp|Q6P4A7|SFXN4_HUMAN	SFXN4	37.97	3.1789
3	3	sp|P49411|EFTU_HUMAN	TUFM	49.84	3.1296
3	3	sp|O15126|SCAM1_HUMAN	SCAMP1	37.9	3.0784
3	3	sp|Q96TC7|RMD3_HUMAN	RMDN3	52.09	3.0493
3	3	sp|Q8NBU5|ATAD1_HUMAN	ATAD1	40.72	3.0107
3	3	sp|P06576|ATPB_HUMAN	ATP5F1B	56.52	2.9695
3	3	sp|A6NMY6|AXA2L_HUMAN	ANXA2P2	38.63	2.8723
3	3	sp|Q12983|BNIP3_HUMAN	BNIP3	21.53	2.749
3	3	sp|P22087|FBRL_HUMAN	FBL	33.76	2.5771
3	3	sp|P82675|RT05_HUMAN	MRPS5	47.98	2.5675
3	3	sp|P47755|CAZA2_HUMAN	CAPZA2	32.93	2.5309
3	3	sp|O75787|RENR_HUMAN	ATP6AP2	38.98	2.463
3	3	sp|Q9Y2S7|PDIP2_HUMAN	POLDIP2	42.01	2.3948
3	3	sp|Q9UGM6|SYWM_HUMAN	WARS2	40.12	2.1529
3	3	sp|P47756|CAPZB_HUMAN	CAPZB	30.61	1.9941
2	2	sp|P67809|YBOX1_HUMAN	YBX1	35.9	5.8154
2	2	sp|Q71RG4|TMUB2_HUMAN	TMUB2	33.77	4.797
2	2	sp|Q969V5|MUL1_HUMAN	MUL1	39.77	4.7576
2	2	sp|P49454|CENPF_HUMAN	CENPF	357.31	3.9625
2	2	sp|Q15365|PCBP1_HUMAN	PCBP1	37.47	3.5989
2	2	sp|Q8NE86|MCU_HUMAN	MCU	39.84	3.5484
2	2	sp|Q9UNE7|CHIP_HUMAN	STUB1	34.83	3.5154
2	2	tr|A0A0A0MS29|A0A0A0MS29_HUMAN	MFF	25.29	3.4118
2	2	sp|P82930|RT34_HUMAN	MRPS34	25.63	3.2184
2	2	sp|Q6DKK2|TTC19_HUMAN	TTC19	42.43	3.2141
2	2	sp|P61619|S61A1_HUMAN	SEC61A1	52.23	3.2005
2	2	sp|P56937|DHB7_HUMAN	HSD17B7	38.18	3.1992
2	2	sp|P08559|ODPA_HUMAN	PDHA1	43.27	3.1496
2	2	sp|Q15629|TRAM1_HUMAN	TRAM1	43.04	3.1348
2	2	sp|P54920|SNAA_HUMAN	NAPA	33.21	3.1228
2	2	sp|P21108|PRPS3_HUMAN	PRPS1L1	34.82	3.1196
2	2	sp|Q9Y375|CIA30_HUMAN	NDUFAF1	37.74	3.1117
2	2	sp|Q86UE4|LYRIC_HUMAN	MTDH	63.8	3.0978
2	2	sp|P46109|CRKL_HUMAN	CRKL	33.76	3.0553
2	2	sp|P36873|PP1G_HUMAN	PPP1CC	36.96	2.9935
2	2	sp|Q8N0Z8|PUSL1_HUMAN	PUSL1	33.21	2.895
2	2	sp|Q8WWV3|RT4I1_HUMAN	RTN4IP1	43.56	2.8079
2	2	sp|Q12792|TWF1_HUMAN	TWF1	40.26	2.8048
2	2	sp|O75390|CISY_HUMAN	CS	51.68	2.7792
2	2	sp|P60891|PRPS1_HUMAN	PRPS1	34.81	2.7394
2	2	sp|Q330K2|NDUF6_HUMAN	NDUFAF6	38.15	2.7164
2	2	sp|Q9NVH0|EXD2_HUMAN	EXD2	70.31	2.7047
2	2	IGH1M_MOUSE	Ighg1	43.36	2.6599
2	2	sp|P84103|SRSF3_HUMAN	SRSF3	19.32	2.6484
2	2	sp|Q9NP92|RT30_HUMAN	MRPS30	50.33	2.6475
2	2	sp|Q8WXX5|DNJC9_HUMAN	DNAJC9	29.89	2.5991
2	2	sp|P12273|PIP_HUMAN	PIP	16.56	2.5966
2	2	sp|O75431|MTX2_HUMAN	MTX2	29.74	2.5849
2	2	sp|P38159|RBMX_HUMAN	RBMX	42.31	2.5739
2	2	sp|P14866|HNRPL_HUMAN	HNRNPL	64.09	2.5417
2	2	sp|O43414|ERI3_HUMAN	ERI3	37.21	2.5153
2	2	sp|P48729|KC1A_HUMAN	CSNK1A1	38.89	2.4955
2	2	sp|Q5TC12|ATPF1_HUMAN	ATPAF1	36.41	2.4524
2	2	sp|P62873|GBB1_HUMAN	GNB1	37.35	2.4154
2	2	sp|O75822|EIF3J_HUMAN	EIF3J	29.04	2.3453
2	2	sp|P50402|EMD_HUMAN	EMD	28.98	2.3047
2	2	sp|O15144|ARPC2_HUMAN	ARPC2	34.31	2.2929
2	2	sp|Q9UHI6|DDX20_HUMAN	DDX20	92.18	2.2736
2	2	sp|Q01469|FABP5_HUMAN	FABP5	15.15	2.2455
2	2	sp|P32119|PRDX2_HUMAN	PRDX2	21.88	2.2323
2	2	sp|Q9UKM9|RALY_HUMAN	RALY	32.44	2.2212
2	2	sp|P08579|RU2B_HUMAN	SNRPB2	25.47	2.0714
2	2	sp|P19367|HXK1_HUMAN	HK1	102.42	2.0077
2	2	sp|Q15181|IPYR_HUMAN	PPA1	32.64	1.9907
2	2	sp|Q6UXN9|WDR82_HUMAN	WDR82	35.06	1.9813
2	2	sp|Q9Y399|RT02_HUMAN	MRPS2	33.23	1.9727
2	2	sp|Q01081|U2AF1_HUMAN	U2AF1	27.85	1.9726
2	2	sp|P60709|ACTB_HUMAN	ACTB	41.71	1.7604
1	2	sp|Q96B26|EXOS8_HUMAN	EXOSC8	30.02	5.7851
1	2	sp|P04040|CATA_HUMAN	CAT	59.72	4.3702
1	2	sp|P0DMV8|HS71A_HUMAN	HSPA1A	70.01	2.5717
1	1	tr|F8VRH0|F8VRH0_HUMAN	PCBP2	32.02	9.1088
1	1	sp|Q9UBP9|GULP1_HUMAN	GULP1	34.47	6.0097
1	1	sp|P43897|EFTS_HUMAN	TSFM	35.37	5.3807
1	1	sp|O14734|ACOT8_HUMAN	ACOT8	35.89	5.3063
1	1	sp|P16989|YBOX3_HUMAN	YBX3	40.07	5.2497
1	1	sp|P21953|ODBB_HUMAN	BCKDHB	43.09	4.7572
1	1	sp|Q7L5D6|GET4_HUMAN	GET4	36.48	4.7516
1	1	sp|Q9Y394|DHRS7_HUMAN	DHRS7	38.27	4.7398
1	1	sp|Q14257|RCN2_HUMAN	RCN2	36.85	4.6178
1	1	sp|Q99538|LGMN_HUMAN	LGMN	49.38	4.5659
1	1	sp|P07355|ANXA2_HUMAN	ANXA2	38.58	4.5044
1	1	tr|Q5JSD1|Q5JSD1_HUMAN	VDAC2	22.14	4.4913
1	1	sp|P35030|TRY3_HUMAN	PRSS3	32.51	4.3496
1	1	sp|Q16762|THTR_HUMAN	TST	33.41	4.3238
1	1	sp|Q16629|SRSF7_HUMAN	SRSF7	27.35	4.0483
1	1	sp|Q9NWS8|RMND1_HUMAN	RMND1	51.57	3.964
1	1	sp|Q16836|HCDH_HUMAN	HADH	34.27	3.9231
1	1	sp|O00560|SDCB1_HUMAN	SDCBP	32.42	3.8287
1	1	sp|P00395|COX1_HUMAN	MT-CO1	57	3.7501
1	1	sp|O15127|SCAM2_HUMAN	SCAMP2	36.63	3.7393
1	1	sp|O95292|VAPB_HUMAN	VAPB	27.21	3.6726
1	1	tr|D6R9P3|D6R9P3_HUMAN	HNRNPAB	30.28	3.6152
1	1	sp|P07477|TRY1_HUMAN	PRSS1	26.54	3.6112
1	1	tr|F8VZX2|F8VZX2_HUMAN	PCBP2	33.78	3.5844
1	1	sp|Q9GZX9|TWSG1_HUMAN	TWSG1	25	3.5545
1	1	sp|P61626|LYSC_HUMAN	LYZ	16.53	3.5082
1	1	sp|Q9H5Q4|TFB2M_HUMAN	TFB2M	45.32	3.5009
1	1	tr|K7EPT8|K7EPT8_HUMAN	GFAP	8.37	3.4995
1	1	sp|Q99747|SNAG_HUMAN	NAPG	34.72	3.4947
1	1	sp|Q14103|HNRPD_HUMAN	HNRNPD	38.41	3.3893
1	1	sp|Q9GZS3|SKI8_HUMAN	SKIC8	33.56	3.3153
1	1	tr|A0A024R161|A0A024R161_HUMAN	DNAJC25-GNG10	16.49	3.2399
1	1	sp|Q5JU69|TOR2A_HUMAN	TOR2A	35.69	3.2124
1	1	sp|P43307|SSRA_HUMAN	SSR1	32.22	3.2049
1	1	tr|C9JI87|C9JI87_HUMAN	VDAC1	20.26	3.1768
1	1	sp|P31937|3HIDH_HUMAN	HIBADH	35.31	3.1714
1	1	sp|P69905|HBA_HUMAN	HBA2	15.25	3.115
1	1	sp|Q9BV79|MECR_HUMAN	MECR	40.44	3.1007
1	1	sp|Q9Y5W9|SNX11_HUMAN	SNX11	30.41	3.0389
1	1	sp|Q9NV92|NFIP2_HUMAN	NDFIP2	36.37	3.0095
1	1	sp|P15531|NDKA_HUMAN	NME1	17.14	2.9495
1	1	sp|Q9HC38|GLOD4_HUMAN	GLOD4	34.77	2.942
1	1	sp|P56537|IF6_HUMAN	EIF6	26.58	2.9276
1	1	sp|P01857|IGHG1_HUMAN	IGHG1	36.08	2.9196
1	1	sp|Q8NFF5|FAD1_HUMAN	FLAD1	65.22	2.8848
1	1	sp|Q6NTF9|RHBD2_HUMAN	RHBDD2	39.18	2.8619
1	1	tr|H0YI54|H0YI54_HUMAN	KRT78	5.05	2.8225
1	1	sp|Q5T2R2|DPS1_HUMAN	PDSS1	46.23	2.794
1	1	sp|Q86SQ9|DHDDS_HUMAN	DHDDS	38.63	2.7783
1	1	sp|P68104|EF1A1_HUMAN	EEF1A1	50.11	2.7627
1	1	sp|P48739|PIPNB_HUMAN	PITPNB	31.52	2.762
1	1	sp|Q9P2E9|RRBP1_HUMAN	RRBP1	152.36	2.7117
1	1	sp|P42167|LAP2B_HUMAN	TMPO	50.64	2.695
1	1	sp|Q08380|LG3BP_HUMAN	LGALS3BP	65.29	2.6851
1	1	sp|Q07955|SRSF1_HUMAN	SRSF1	27.73	2.6756
1	1	sp|P48651|PTSS1_HUMAN	PTDSS1	55.49	2.665
1	1	sp|Q9UI42|CBPA4_HUMAN	CPA4	47.32	2.6527
1	1	sp|Q9Y2Q9|RT28_HUMAN	MRPS28	20.83	2.6504
1	1	sp|Q8N0V3|RBFA_HUMAN	RBFA	38.34	2.6366
1	1	sp|Q8TBP6|S2540_HUMAN	SLC25A40	38.1	2.6266
1	1	sp|P62753|RS6_HUMAN	RPS6	28.66	2.6227
1	1	sp|P02042|HBD_HUMAN	HBD	16.05	2.6111
1	1	sp|Q8N5Z5|KCD17_HUMAN	KCTD17	35.65	2.6099
1	1	sp|Q7Z2W4|ZCCHV_HUMAN	ZC3HAV1	101.37	2.5766
1	1	sp|Q9UNQ2|DIM1_HUMAN	DIMT1	35.21	2.5606
1	1	sp|P49069|CAMLG_HUMAN	CAMLG	32.93	2.5454
1	1	sp|Q9Y478|AAKB1_HUMAN	PRKAB1	30.36	2.5323
1	1	sp|B7ZAQ6|GPHRA_HUMAN	GPR89A	52.88	2.5203
1	1	sp|Q14249|NUCG_HUMAN	ENDOG	32.6	2.4916
1	1	sp|P30519|HMOX2_HUMAN	HMOX2	36.01	2.4836
1	1	sp|Q9H649|NSUN3_HUMAN	NSUN3	38.22	2.4689
1	1	sp|Q9H4A5|GLP3L_HUMAN	GOLPH3L	32.75	2.4633
1	1	sp|P11142|HSP7C_HUMAN	HSPA8	70.85	2.4594
1	1	sp|Q16775|GLO2_HUMAN	HAGH	33.78	2.457
1	1	sp|P06733|ENOA_HUMAN	ENO1	47.14	2.4423
1	1	sp|Q9Y320|TMX2_HUMAN	TMX2	34.02	2.4238
1	1	sp|P23396|RS3_HUMAN	RPS3	26.67	2.4004
1	1	sp|Q9H4A6|GOLP3_HUMAN	GOLPH3	33.79	2.3738
1	1	tr|D6RGK0|D6RGK0_HUMAN	PTCD2	22.88	2.3603
1	1	sp|P25705|ATPA_HUMAN	ATP5F1A	59.71	2.352
1	1	sp|O75521|ECI2_HUMAN	ECI2	43.56	2.3381
1	1	sp|P04908|H2A1B_HUMAN	H2AC8	14.13	2.3049
1	1	sp|Q9H3G5|CPVL_HUMAN	CPVL	54.13	2.2979
1	1	sp|Q9BWM7|SFXN3_HUMAN	SFXN3	35.48	2.2861
1	1	sp|O94921|CDK14_HUMAN	CDK14	53.02	2.2753
1	1	sp|P40925|MDHC_HUMAN	MDH1	36.4	2.2751
1	1	sp|Q13867|BLMH_HUMAN	BLMH	52.53	2.2543
1	1	tr|H0YGY9|H0YGY9_HUMAN	TRPT1	12.43	2.2452
1	1	sp|P62851|RS25_HUMAN	RPS25	13.73	2.2444
1	1	sp|Q92688|AN32B_HUMAN	ANP32B	28.77	2.226
1	1	sp|P11021|BIP_HUMAN	HSPA5	72.29	2.2111
1	1	tr|H3BND9|H3BND9_HUMAN	PCBP2	12.2	2.1966
1	1	sp|P06493|CDK1_HUMAN	CDK1	34.07	2.1722
1	1	sp|Q9BZE1|RM37_HUMAN	MRPL37	48.09	2.1717
1	1	sp|O75569|PRKRA_HUMAN	PRKRA	34.38	2.1662
1	1	sp|P61313|RL15_HUMAN	RPL15	24.13	2.1439
1	1	sp|P68363|TBA1B_HUMAN	TUBA1B	50.12	2.1337
1	1	sp|O60506|HNRPQ_HUMAN	SYNCRIP	69.56	2.1108
1	1	sp|Q9Y2D0|CAH5B_HUMAN	CA5B	36.41	2.091
1	1	sp|Q8N584|TT39C_HUMAN	TTC39C	65.83	2.0811
1	1	tr|A0A6Q8PG13|A0A6Q8PG13_HUMAN	PRPS1	5.92	2.0154
1	1	sp|P08603|CFAH_HUMAN	CFH	139	1.9945
1	1	sp|Q06136|KDSR_HUMAN	KDSR	36.16	1.9806
1	1	sp|Q6UWP8|SBSN_HUMAN	SBSN	60.5	1.9602
1	1	sp|P25325|THTM_HUMAN	MPST	33.16	1.9377
1	1	sp|Q06830|PRDX1_HUMAN	PRDX1	22.1	1.9294
1	1	sp|O43741|AAKB2_HUMAN	PRKAB2	30.28	1.9264
1	1	sp|Q14954|KI2S1_HUMAN	KIR2DS1	33.6	1.8539
1	1	sp|Q86VH2|KIF27_HUMAN	KIF27	160.18	1.848
1	1	sp|Q9Y6K0|CEPT1_HUMAN	CEPT1	46.52	1.8431
1	1	sp|P50897|PPT1_HUMAN	PPT1	34.17	1.8258
1	1	sp|O60238|BNI3L_HUMAN	BNIP3L	23.92	1.8213
1	1	sp|P31946|1433B_HUMAN	YWHAB	28.06	1.8183
1	1	sp|P01876|IGHA1_HUMAN	IGHA1	37.63	1.8105
1	1	sp|Q15650|TRIP4_HUMAN	TRIP4	66.1	1.7973
1	1	sp|Q9H0V9|LMA2L_HUMAN	LMAN2L	39.69	1.7973
1	1	sp|Q8TF72|SHRM3_HUMAN	SHROOM3	216.72	1.7405
1	1	sp|P50225|ST1A1_HUMAN	SULT1A1	34.14	1.6978
1	1	sp|O14880|MGST3_HUMAN	MGST3	16.51	1.6752
1	1	sp|Q9P031|TAP26_HUMAN	CCDC59	28.65	1.662
1	1	sp|Q96EP0|RNF31_HUMAN	RNF31	119.58	1.6501
1	1	sp|P04114|APOB_HUMAN	APOB	515.28	1.6347
1	1	sp|O43390|HNRPR_HUMAN	HNRNPR	70.9	1.6284
1	1	sp|P62805|H4_HUMAN	H4C16	11.36	1.5593
1	1	sp|Q7L5N1|CSN6_HUMAN	COPS6	36.14	1.476

[truncated: 3 more sheets: band10, band11, band12]
