# Supplementary material for: ARMC1 partitions between distinct complexes and assembles MIRO with MTFR to control mitochondrial distribution
Source: Sci Adv. 2025 Apr 9;11(15):eadu5091. doi: 10.1126/sciadv.adu5091 (PMC11980836; doi:10.1126/sciadv.adu5091)
Supplement: Supplementary file 2 — Tables S1 to S5 [file sciadv.adu5091_tables_s1_to_s5.zip › adu5091_table_s4.xlsx]

## Sheet: TableS4
Supplemental Table 4. WT, MIRO1 KO, MIRO2 KO, MIRO1 + MIRO2 DKO, and ARMC1 KO Flp-In 293 T-REx membrane fraction proteomics
Reference	Gene.Symbol	Annotation	log2FC_HEK293 Trex MIRO1-KO-HEK293 Trex Control	-log10 p.val_HEK293 Trex MIRO1-KO-HEK293 Trex Control	log2FC_HEK293 Trex MIRO2-KO-HEK293 Trex Control	-log10 p.val_HEK293 Trex MIRO2-KO-HEK293 Trex Control	log2FC_HEK293 Trex MIRO1-2-DKO-HEK293 Trex Control	-log10 p.val_HEK293 Trex MIRO1-2-DKO-HEK293 Trex Control	log2FC_HEK293 Trex ARMC1-KO-HEK293 Trex Control	-log10 p.val_HEK293 Trex ARMC1-KO-HEK293 Trex Control
sp|Q9NRG9|AAAS_HUMAN	AAAS	Aladin OS=Homo sapiens OX=9606 GN=AAAS PE=1 SV=1	0.0562375	0.28105	0.151084	1.00623	0.101095	0.588339	-0.0603433	0.306194
sp|Q2M2I8|AAK1_HUMAN	AAK1	AP2-associated protein kinase 1 OS=Homo sapiens OX=9606 GN=AAK1 PE=1 SV=3	0.199006	0.379756	-0.0403825	0.0615185	0.275077	0.574532	0.202087	0.387135
sp|Q9H7C9|AAMDC_HUMAN	AAMDC	Mth938 domain-containing protein OS=Homo sapiens OX=9606 GN=AAMDC PE=1 SV=1	-0.776686	1.63554	-0.499739	0.899149	-0.513111	0.931806	-0.795408	1.68887
sp|Q13685|AAMP_HUMAN	AAMP	Angio-associated migratory cell protein OS=Homo sapiens OX=9606 GN=AAMP PE=1 SV=2	-0.263451	1.14051	-0.0436785	0.122504	-0.320567	1.48912	-0.449829	2.33785
sp|Q9Y312|AAR2_HUMAN	AAR2	Protein AAR2 homolog OS=Homo sapiens OX=9606 GN=AAR2 PE=1 SV=2	-0.308326	1.14095	-0.142023	0.410004	-0.408738	1.67258	-0.336127	1.28314
sp|P49588|SYAC_HUMAN	AARS	Alanine--tRNA ligase, cytoplasmic OS=Homo sapiens OX=9606 GN=AARS PE=1 SV=2	-0.191979	0.810621	-0.131577	0.493035	-0.416658	2.30027	-0.55463	3.29265
sp|Q5JTZ9|SYAM_HUMAN	AARS2	Alanine--tRNA ligase, mitochondrial OS=Homo sapiens OX=9606 GN=AARS2 PE=1 SV=1	-0.131485	0.494128	0.0303978	0.0884532	0.133526	0.504032	-0.109419	0.391218
sp|Q9BTE6-3|AASD1_HUMAN	AARSD1	Isoform 3 of Alanyl-tRNA editing protein Aarsd1 OS=Homo sapiens OX=9606 GN=AARSD1	-0.404507	2.39243	-0.191023	0.811704	-0.413423	2.46986	-0.206497	0.904783
sp|Q9NRN7|ADPPT_HUMAN	AASDHPPT	L-aminoadipate-semialdehyde dehydrogenase-phosphopantetheinyl transferase OS=Homo sapiens OX=9606 GN=AASDHPPT PE=1 SV=2	-0.304307	0.731114	0.0609232	0.104797	-0.346055	0.868616	0.0213865	0.0343997
sp|Q9UDR5|AASS_HUMAN	AASS	Alpha-aminoadipic semialdehyde synthase, mitochondrial OS=Homo sapiens OX=9606 GN=AASS PE=1 SV=1	0.160125	0.441146	0.0889439	0.215012	0.326174	1.13183	-0.186504	0.536623
sp|Q9NY61|AATF_HUMAN	AATF	Protein AATF OS=Homo sapiens OX=9606 GN=AATF PE=1 SV=1	-0.030053	0.140406	0.124351	0.80754	0.307707	2.71126	0.404262	3.77073
sp|P80404|GABT_HUMAN	ABAT	4-aminobutyrate aminotransferase, mitochondrial OS=Homo sapiens OX=9606 GN=ABAT PE=1 SV=3	0.0223563	0.0549658	0.0487231	0.127962	0.20114	0.720875	-0.559072	2.8199
sp|Q9BZC7-3|ABCA2_HUMAN	ABCA2	Isoform 3 of ATP-binding cassette sub-family A member 2 OS=Homo sapiens OX=9606 GN=ABCA2	-0.565632	1.00783	-0.163298	0.207969	-0.813876	1.65156	-0.271117	0.384268
sp|Q99758|ABCA3_HUMAN	ABCA3	ATP-binding cassette sub-family A member 3 OS=Homo sapiens OX=9606 GN=ABCA3 PE=1 SV=2	-0.112269	0.112686	-0.0144953	0.0132545	-0.0427486	0.0405989	1.01376	1.81509
sp|P08183|MDR1_HUMAN	ABCB1	ATP-dependent translocase ABCB1 OS=Homo sapiens OX=9606 GN=ABCB1 PE=1 SV=3	-0.169629	0.421022	-0.0509664	0.1027	-0.275981	0.794676	-0.277746	0.801496
sp|Q9NRK6|ABCBA_HUMAN	ABCB10	ATP-binding cassette sub-family B member 10, mitochondrial OS=Homo sapiens OX=9606 GN=ABCB10 PE=1 SV=2	-0.436319	0.681618	-0.0660216	0.0729997	-0.391566	0.591033	-0.719449	1.33877
sp|P21439|MDR3_HUMAN	ABCB4	Phosphatidylcholine translocator ABCB4 OS=Homo sapiens OX=9606 GN=ABCB4 PE=1 SV=2	-0.21586	0.447056	-0.0728425	0.123058	-0.175797	0.345451	-0.436985	1.13839
sp|Q9NP58|ABCB6_HUMAN	ABCB6	ATP-binding cassette sub-family B member 6, mitochondrial OS=Homo sapiens OX=9606 GN=ABCB6 PE=1 SV=1	-0.537356	0.636393	-0.663427	0.842721	-0.516775	0.604533	-1.56606	2.65898
sp|O75027-2|ABCB7_HUMAN	ABCB7	Isoform 2 of ATP-binding cassette sub-family B member 7, mitochondrial OS=Homo sapiens OX=9606 GN=ABCB7	-0.463203	0.4241	-0.348431	0.297773	-0.266201	0.215769	-0.990247	1.15872
sp|Q9NUT2|MITOS_HUMAN	ABCB8	Mitochondrial potassium channel ATP-binding subunit OS=Homo sapiens OX=9606 GN=ABCB8 PE=1 SV=3	-0.460113	0.623373	-0.123876	0.127371	0.0893405	0.088841	-0.645875	0.98122
sp|Q9NP78|ABCB9_HUMAN	ABCB9	ATP-binding cassette sub-family B member 9 OS=Homo sapiens OX=9606 GN=ABCB9 PE=1 SV=1	0.409913	0.150572	-1.18269	0.544077	-1.65506	0.849031	-1.16221	0.531882
sp|P33527-9|MRP1_HUMAN	ABCC1	Isoform 9 of Multidrug resistance-associated protein 1 OS=Homo sapiens OX=9606 GN=ABCC1	-0.15299	0.178053	-0.265801	0.34429	-0.365702	0.515516	-0.51229	0.803965
sp|Q5T3U5|MRP7_HUMAN	ABCC10	Multidrug resistance-associated protein 7 OS=Homo sapiens OX=9606 GN=ABCC10 PE=1 SV=1	-0.545989	0.999756	-0.387558	0.631806	-0.257132	0.373114	-0.559314	1.033
sp|O15438-4|MRP3_HUMAN	ABCC3	Isoform 4 of Canalicular multispecific organic anion transporter 2 OS=Homo sapiens OX=9606 GN=ABCC3	-0.188697	0.623294	0.144849	0.442619	0.00227155	0.00505955	-0.127042	0.375146
sp|O15439|MRP4_HUMAN	ABCC4	Multidrug resistance-associated protein 4 OS=Homo sapiens OX=9606 GN=ABCC4 PE=1 SV=3	-0.308766	0.550292	-0.168723	0.258606	-0.245744	0.410707	-0.0362356	0.0468949
sp|O15440|MRP5_HUMAN	ABCC5	Multidrug resistance-associated protein 5 OS=Homo sapiens OX=9606 GN=ABCC5 PE=1 SV=2	-0.317768	0.742634	-0.123071	0.225036	-0.206566	0.423896	0.0862563	0.149169
sp|P28288|ABCD3_HUMAN	ABCD3	ATP-binding cassette sub-family D member 3 OS=Homo sapiens OX=9606 GN=ABCD3 PE=1 SV=1	-0.321172	0.41709	-0.309904	0.398722	-0.482596	0.707594	-0.572699	0.890019
sp|P61221|ABCE1_HUMAN	ABCE1	ATP-binding cassette sub-family E member 1 OS=Homo sapiens OX=9606 GN=ABCE1 PE=1 SV=1	-0.23839	0.68876	-0.0961346	0.220774	-0.28749	0.884979	-0.3257	1.04785
sp|Q8NE71|ABCF1_HUMAN	ABCF1	ATP-binding cassette sub-family F member 1 OS=Homo sapiens OX=9606 GN=ABCF1 PE=1 SV=2	0.12947	0.302115	-0.0803461	0.171797	-0.256026	0.721808	0.36582	1.1683
sp|Q9UG63-2|ABCF2_HUMAN	ABCF2	Isoform 2 of ATP-binding cassette sub-family F member 2 OS=Homo sapiens OX=9606 GN=ABCF2	-0.340917	1.65784	-0.0347173	0.0969611	-0.463558	2.48687	-0.0186414	0.0497978
sp|Q9NUQ8|ABCF3_HUMAN	ABCF3	ATP-binding cassette sub-family F member 3 OS=Homo sapiens OX=9606 GN=ABCF3 PE=1 SV=2	-0.0927657	0.212094	-0.0190174	0.0374371	-0.192025	0.524355	0.13687	0.339779
sp|Q9NUJ1|ABHDA_HUMAN	ABHD10	Mycophenolic acid acyl-glucuronide esterase, mitochondrial OS=Homo sapiens OX=9606 GN=ABHD10 PE=1 SV=1	-0.0809382	0.136222	-0.116227	0.206287	0.100293	0.173843	-0.714673	2.16454
sp|Q8NFV4|ABHDB_HUMAN	ABHD11	Protein ABHD11 OS=Homo sapiens OX=9606 GN=ABHD11 PE=1 SV=1	-0.217592	1.79626	0.0466391	0.242066	0.342008	3.21026	-0.101765	0.64448
sp|Q8N2K0-2|ABD12_HUMAN	ABHD12	Isoform 2 of Lysophosphatidylserine lipase ABHD12 OS=Homo sapiens OX=9606 GN=ABHD12	0.202807	0.465454	-0.0127382	0.0214655	-0.146584	0.310081	0.152328	0.325052
sp|Q7L211|ABHDD_HUMAN	ABHD13	Protein ABHD13 OS=Homo sapiens OX=9606 GN=ABHD13 PE=2 SV=1	0.0751255	0.307136	0.105503	0.469712	0.369647	2.49636	0.341633	2.25453
sp|Q96IU4|ABHEB_HUMAN	ABHD14B	Protein ABHD14B OS=Homo sapiens OX=9606 GN=ABHD14B PE=1 SV=1	-0.568092	1.84508	-0.177787	0.394082	-0.0923304	0.179182	-0.40442	1.16486
sp|O95870|ABHGA_HUMAN	ABHD16A	Phosphatidylserine lipase ABHD16A OS=Homo sapiens OX=9606 GN=ABHD16A PE=1 SV=3	-0.357667	0.378151	-0.372994	0.398586	-0.547403	0.653882	-0.650658	0.823221
sp|Q96GS6-2|AB17A_HUMAN	ABHD17A	Isoform 2 of Alpha/beta hydrolase domain-containing protein 17A OS=Homo sapiens OX=9606 GN=ABHD17A	-0.0952536	0.226741	-0.112515	0.276674	0.115497	0.285572	-0.176369	0.484366
sp|Q8WU67|ABHD3_HUMAN	ABHD3	Phospholipase ABHD3 OS=Homo sapiens OX=9606 GN=ABHD3 PE=2 SV=2	0.0932949	0.130816	-0.0779611	0.107148	-0.335485	0.616408	-0.25925	0.441619
sp|Q9BV23|ABHD6_HUMAN	ABHD6	Monoacylglycerol lipase ABHD6 OS=Homo sapiens OX=9606 GN=ABHD6 PE=1 SV=1	0.0613923	0.0718257	-0.0997329	0.122019	-0.141072	0.180794	0.216532	0.300522
sp|Q8IZP0|ABI1_HUMAN	ABI1	Abl interactor 1 OS=Homo sapiens OX=9606 GN=ABI1 PE=1 SV=4	-0.533791	0.72155	-0.277151	0.311915	-0.384257	0.469589	-0.497591	0.657365
sp|Q9NYB9|ABI2_HUMAN	ABI2	Abl interactor 2 OS=Homo sapiens OX=9606 GN=ABI2 PE=1 SV=1	0.0558754	0.301358	-0.0326544	0.15931	-0.00109427	0.00461175	-0.115205	0.780422
sp|P00519-2|ABL1_HUMAN	ABL1	Isoform IB of Tyrosine-protein kinase ABL1 OS=Homo sapiens OX=9606 GN=ABL1	-0.141029	0.537801	0.106565	0.373638	0.168031	0.681771	0.150684	0.587722
sp|P42684|ABL2_HUMAN	ABL2	Tyrosine-protein kinase ABL2 OS=Homo sapiens OX=9606 GN=ABL2 PE=1 SV=1	-0.0408967	0.0707668	0.13235	0.266275	0.194301	0.427807	0.349846	0.926497
sp|O14639|ABLM1_HUMAN	ABLIM1	Actin-binding LIM protein 1 OS=Homo sapiens OX=9606 GN=ABLIM1 PE=1 SV=3	0.0992535	0.573787	0.0636372	0.326503	0.351164	3.06848	-0.133934	0.854114
sp|Q12979|ABR_HUMAN	ABR	Active breakpoint cluster region-related protein OS=Homo sapiens OX=9606 GN=ABR PE=1 SV=2	-0.16278	0.91609	-0.0973533	0.465119	-0.238371	1.53761	-0.283557	1.94119
tr|I3L4Y1|I3L4Y1_HUMAN	ABR	Active breakpoint cluster region-related protein (Fragment) OS=Homo sapiens OX=9606 GN=ABR PE=1 SV=2	0.0864069	0.127859	-0.14554	0.232913	-0.187346	0.315787	0.242625	0.436043
sp|Q15018|ABRX2_HUMAN	ABRAXAS2	BRISC complex subunit Abraxas 2 OS=Homo sapiens OX=9606 GN=ABRAXAS2 PE=1 SV=2	0.0657443	0.125619	-0.083652	0.164938	-0.183926	0.425388	0.406793	1.21751
sp|Q9ULW3|ABT1_HUMAN	ABT1	Activator of basal transcription 1 OS=Homo sapiens OX=9606 GN=ABT1 PE=1 SV=1	0.0825025	0.1943	-0.0659436	0.150212	0.0232876	0.0484581	0.129084	0.332026
sp|P09110|THIK_HUMAN	ACAA1	3-ketoacyl-CoA thiolase, peroxisomal OS=Homo sapiens OX=9606 GN=ACAA1 PE=1 SV=2	-0.0689273	0.228048	0.0716198	0.238651	0.235761	1.10185	0.0582799	0.187368
sp|P42765|THIM_HUMAN	ACAA2	3-ketoacyl-CoA thiolase, mitochondrial OS=Homo sapiens OX=9606 GN=ACAA2 PE=1 SV=2	0.0537376	0.215981	0.0881632	0.394181	0.489003	3.69856	-0.0168581	0.0596082
sp|Q13085-4|ACACA_HUMAN	ACACA	Isoform 4 of Acetyl-CoA carboxylase 1 OS=Homo sapiens OX=9606 GN=ACACA	-0.388698	1.20409	-0.154873	0.359272	-0.50266	1.70619	-0.662285	2.45467
sp|Q6JQN1-5|ACD10_HUMAN	ACAD10	Isoform 5 of Acyl-CoA dehydrogenase family member 10 OS=Homo sapiens OX=9606 GN=ACAD10	-0.144737	0.180788	0.259845	0.364525	0.057428	0.0650634	-0.39424	0.621846
sp|Q709F0|ACD11_HUMAN	ACAD11	Acyl-CoA dehydrogenase family member 11 OS=Homo sapiens OX=9606 GN=ACAD11 PE=1 SV=3	-0.330604	0.62304	-0.0293766	0.0387178	-0.276617	0.494018	-0.354784	0.683926
sp|Q9UKU7|ACAD8_HUMAN	ACAD8	Isobutyryl-CoA dehydrogenase, mitochondrial OS=Homo sapiens OX=9606 GN=ACAD8 PE=1 SV=1	-0.327224	1.0881	-0.0684805	0.153136	0.241334	0.721899	-0.158485	0.418003
sp|Q9H845|ACAD9_HUMAN	ACAD9	Complex I assembly factor ACAD9, mitochondrial OS=Homo sapiens OX=9606 GN=ACAD9 PE=1 SV=1	-0.194814	0.446606	-0.013708	0.0233279	0.234086	0.565882	-0.365404	1.02517
sp|P28330|ACADL_HUMAN	ACADL	Long-chain specific acyl-CoA dehydrogenase, mitochondrial OS=Homo sapiens OX=9606 GN=ACADL PE=1 SV=2	-0.239365	0.329512	-0.354292	0.541203	-0.29595	0.429598	-0.549349	0.96979
sp|P11310-2|ACADM_HUMAN	ACADM	Isoform 2 of Medium-chain specific acyl-CoA dehydrogenase, mitochondrial OS=Homo sapiens OX=9606 GN=ACADM	-0.117911	0.471225	0.120726	0.485703	0.28703	1.54672	-0.181938	0.833472
sp|P45954|ACDSB_HUMAN	ACADSB	Short/branched chain specific acyl-CoA dehydrogenase, mitochondrial OS=Homo sapiens OX=9606 GN=ACADSB PE=1 SV=1	0.164796	0.542107	0.263307	1.0118	0.643008	3.27738	-0.217692	0.782831
sp|P49748-3|ACADV_HUMAN	ACADVL	Isoform 3 of Very long-chain specific acyl-CoA dehydrogenase, mitochondrial OS=Homo sapiens OX=9606 GN=ACADVL	-0.0559397	0.10334	0.142373	0.303768	0.258726	0.64913	-0.646169	2.22242
sp|Q15057|ACAP2_HUMAN	ACAP2	Arf-GAP with coiled-coil, ANK repeat and PH domain-containing protein 2 OS=Homo sapiens OX=9606 GN=ACAP2 PE=1 SV=3	-0.236923	0.862803	-0.00588117	0.0131985	-0.368523	1.62415	0.0275505	0.0652529
sp|P24752|THIL_HUMAN	ACAT1	Acetyl-CoA acetyltransferase, mitochondrial OS=Homo sapiens OX=9606 GN=ACAT1 PE=1 SV=1	0.185224	0.733918	0.136159	0.49034	0.448704	2.4088	0.211433	0.876438
sp|Q9BWD1-2|THIC_HUMAN	ACAT2	Isoform 2 of Acetyl-CoA acetyltransferase, cytosolic OS=Homo sapiens OX=9606 GN=ACAT2	-0.569735	1.01137	-0.390359	0.609879	-0.930686	1.96407	-0.543087	0.947818
sp|Q9H3P7|GCP60_HUMAN	ACBD3	Golgi resident protein GCP60 OS=Homo sapiens OX=9606 GN=ACBD3 PE=1 SV=4	0.0386636	0.111677	0.115875	0.405964	0.0439597	0.128825	-0.0883841	0.290375
sp|Q5T8D3|ACBD5_HUMAN	ACBD5	Acyl-CoA-binding domain-containing protein 5 OS=Homo sapiens OX=9606 GN=ACBD5 PE=1 SV=1	0.200992	1.19972	-0.0553644	0.22886	0.0206075	0.0754141	-0.1426	0.754431
sp|Q5T8D3|ACBD5_HUMAN	ACBD5	Acyl-CoA-binding domain-containing protein 5 OS=Homo sapiens OX=9606 GN=ACBD5 PE=1 SV=1	0.200992	1.19972	-0.0553644	0.22886	0.0206075	0.0754141	-0.1426	0.754431
sp|P12821|ACE_HUMAN	ACE	Angiotensin-converting enzyme OS=Homo sapiens OX=9606 GN=ACE PE=1 SV=1	0.135191	0.223078	-0.131983	0.216854	-0.00117965	0.00160286	-0.291292	0.579068
sp|Q9UKV3-5|ACINU_HUMAN	ACIN1	Isoform 4 of Apoptotic chromatin condensation inducer in the nucleus OS=Homo sapiens OX=9606 GN=ACIN1	0.140673	0.246481	-0.084405	0.136482	0.0122369	0.0176963	0.105826	0.176558
sp|Q9UKV3|ACINU_HUMAN	ACIN1	Apoptotic chromatin condensation inducer in the nucleus OS=Homo sapiens OX=9606 GN=ACIN1 PE=1 SV=2	0.166266	0.45313	-0.0110967	0.0223564	0.032281	0.0681256	0.069743	0.159161
sp|P53396|ACLY_HUMAN	ACLY	ATP-citrate synthase OS=Homo sapiens OX=9606 GN=ACLY PE=1 SV=3	-0.262428	0.926495	-0.0472456	0.113237	-0.475371	2.06713	-0.194179	0.61972
sp|P21399|ACOC_HUMAN	ACO1	Cytoplasmic aconitate hydratase OS=Homo sapiens OX=9606 GN=ACO1 PE=1 SV=3	-0.528367	2.74319	-0.178134	0.642395	-0.382611	1.80122	-0.449333	2.22832
sp|Q99798|ACON_HUMAN	ACO2	Aconitate hydratase, mitochondrial OS=Homo sapiens OX=9606 GN=ACO2 PE=1 SV=2	0.0932443	0.683898	0.257969	2.66712	0.410376	4.59594	-0.0382635	0.223945
sp|Q9NPJ3|ACO13_HUMAN	ACOT13	Acyl-coenzyme A thioesterase 13 OS=Homo sapiens OX=9606 GN=ACOT13 PE=1 SV=1	-0.254717	0.423336	-0.174185	0.264877	-0.0795868	0.107735	-0.710101	1.65797
sp|P49753|ACOT2_HUMAN	ACOT2	Acyl-coenzyme A thioesterase 2, mitochondrial OS=Homo sapiens OX=9606 GN=ACOT2 PE=1 SV=6	0.100693	0.762052	-0.0480153	0.295538	0.0875836	0.633248	-0.564937	6.32979
sp|O00154|BACH_HUMAN	ACOT7	Cytosolic acyl coenzyme A thioester hydrolase OS=Homo sapiens OX=9606 GN=ACOT7 PE=1 SV=3	-0.532954	2.09092	-0.131477	0.329587	-0.569287	2.27956	-0.617008	2.52905
sp|O00154|BACH_HUMAN	ACOT7	Cytosolic acyl coenzyme A thioester hydrolase OS=Homo sapiens OX=9606 GN=ACOT7 PE=1 SV=3	-0.532954	2.09092	-0.131477	0.329587	-0.569287	2.27956	-0.617008	2.52905
sp|O14734|ACOT8_HUMAN	ACOT8	Acyl-coenzyme A thioesterase 8 OS=Homo sapiens OX=9606 GN=ACOT8 PE=1 SV=1	-0.217694	1.19635	-0.0986791	0.41986	-0.0706344	0.277683	-0.558483	4.0077
sp|Q9Y305-4|ACOT9_HUMAN	ACOT9	Isoform 4 of Acyl-coenzyme A thioesterase 9, mitochondrial OS=Homo sapiens OX=9606 GN=ACOT9	-0.0500614	0.136285	0.0107519	0.0264299	0.160797	0.557736	-0.32889	1.45805
sp|Q15067|ACOX1_HUMAN	ACOX1	Peroxisomal acyl-coenzyme A oxidase 1 OS=Homo sapiens OX=9606 GN=ACOX1 PE=1 SV=3	-0.0340686	0.136302	0.0552186	0.238096	0.0399612	0.163334	-0.487325	3.92512
sp|O15254|ACOX3_HUMAN	ACOX3	Peroxisomal acyl-coenzyme A oxidase 3 OS=Homo sapiens OX=9606 GN=ACOX3 PE=1 SV=2	-0.133664	0.377601	-0.186925	0.584935	0.065658	0.160666	0.35831	1.4726
sp|P24666|PPAC_HUMAN	ACP1	Low molecular weight phosphotyrosine protein phosphatase OS=Homo sapiens OX=9606 GN=ACP1 PE=1 SV=3	-0.0745105	0.176466	-0.196749	0.580837	-0.268344	0.87746	0.100696	0.251258
sp|P11117|PPAL_HUMAN	ACP2	Lysosomal acid phosphatase OS=Homo sapiens OX=9606 GN=ACP2 PE=1 SV=3	-0.071312	0.235661	-0.383995	2.10898	-0.123827	0.465117	-0.292369	1.46371
sp|Q9NPH0|PPA6_HUMAN	ACP6	Lysophosphatidic acid phosphatase type 6 OS=Homo sapiens OX=9606 GN=ACP6 PE=1 SV=3	-0.424891	0.945418	0.0582846	0.0854527	0.328777	0.670506	-0.342834	0.708804
sp|Q96CM8-2|ACSF2_HUMAN	ACSF2	Isoform 2 of Medium-chain acyl-CoA ligase ACSF2, mitochondrial OS=Homo sapiens OX=9606 GN=ACSF2	-0.0209541	0.0403204	-0.0644431	0.135234	0.525906	1.93394	-0.383306	1.26193
sp|Q4G176|ACSF3_HUMAN	ACSF3	Malonate--CoA ligase ACSF3, mitochondrial OS=Homo sapiens OX=9606 GN=ACSF3 PE=1 SV=3	-0.226185	0.648097	0.00235059	0.00449625	-0.0830625	0.187534	-0.414725	1.46835
sp|P33121|ACSL1_HUMAN	ACSL1	Long-chain-fatty-acid--CoA ligase 1 OS=Homo sapiens OX=9606 GN=ACSL1 PE=1 SV=1	-0.131116	0.276932	0.30797	0.825573	0.505361	1.61565	-0.246762	0.614893
sp|O95573|ACSL3_HUMAN	ACSL3	Long-chain-fatty-acid--CoA ligase 3 OS=Homo sapiens OX=9606 GN=ACSL3 PE=1 SV=3	0.121616	0.147031	0.0273163	0.0296647	-0.272332	0.383325	-0.779683	1.54508
sp|O60488|ACSL4_HUMAN	ACSL4	Long-chain-fatty-acid--CoA ligase 4 OS=Homo sapiens OX=9606 GN=ACSL4 PE=1 SV=2	-0.135314	0.417039	0.144309	0.452551	0.00865594	0.0200216	-0.10036	0.288026
sp|Q9ULC5-3|ACSL5_HUMAN	ACSL5	Isoform 2 of Long-chain-fatty-acid--CoA ligase 5 OS=Homo sapiens OX=9606 GN=ACSL5	-0.730336	0.846565	0.188231	0.15716	-0.191963	0.160719	-0.153626	0.124981
sp|Q9UKU0-1|ACSL6_HUMAN	ACSL6	Isoform 1 of Long-chain-fatty-acid--CoA ligase 6 OS=Homo sapiens OX=9606 GN=ACSL6	-0.0338162	0.0950003	0.177328	0.692456	0.494384	2.7252	0.107513	0.363563
sp|Q53FZ2|ACSM3_HUMAN	ACSM3	Acyl-coenzyme A synthetase ACSM3, mitochondrial OS=Homo sapiens OX=9606 GN=ACSM3 PE=1 SV=2	0.0485809	0.0941186	0.254878	0.68511	0.258309	0.697374	0.706676	2.67897
sp|Q9NUB1|ACS2L_HUMAN	ACSS1	Acetyl-coenzyme A synthetase 2-like, mitochondrial OS=Homo sapiens OX=9606 GN=ACSS1 PE=1 SV=2	-0.157929	0.269929	0.212695	0.389236	0.405783	0.905404	-0.283205	0.5614
sp|Q9NR19-2|ACSA_HUMAN	ACSS2	Isoform 2 of Acetyl-coenzyme A synthetase, cytoplasmic OS=Homo sapiens OX=9606 GN=ACSS2	0.0190589	0.0319672	0.195067	0.434076	0.431222	1.24337	0.231836	0.541858
sp|Q9H6R3|ACSS3_HUMAN	ACSS3	Acyl-CoA synthetase short-chain family member 3, mitochondrial OS=Homo sapiens OX=9606 GN=ACSS3 PE=1 SV=1	0.142149	0.273698	0.254109	0.567557	0.958074	3.28117	0.210465	0.445165
sp|P68133|ACTS_HUMAN	ACTA1	Actin, alpha skeletal muscle OS=Homo sapiens OX=9606 GN=ACTA1 PE=1 SV=1	0.0167932	0.0307451	-0.0415772	0.0799067	0.218819	0.564221	-0.167056	0.399262
tr|A0A2R8Y793|A0A2R8Y793_HUMAN	ACTB	Actin, cytoplasmic 1 (Fragment) OS=Homo sapiens OX=9606 GN=ACTB PE=1 SV=1	-0.262723	1.07192	0.0709593	0.202872	0.03663	0.0962116	-0.410403	1.95918
sp|P68032|ACTC_HUMAN	ACTC1	Actin, alpha cardiac muscle 1 OS=Homo sapiens OX=9606 GN=ACTC1 PE=1 SV=1	0.248865	0.825898	-0.0457654	0.10362	0.226799	0.726644	-0.195085	0.592651
tr|K7EM38|K7EM38_HUMAN	ACTG1	Actin, cytoplasmic 2 (Fragment) OS=Homo sapiens OX=9606 GN=ACTG1 PE=1 SV=1	-0.248673	0.10606	-0.878521	0.471481	0.251505	0.107393	-1.06754	0.607046
sp|O96019|ACL6A_HUMAN	ACTL6A	Actin-like protein 6A OS=Homo sapiens OX=9606 GN=ACTL6A PE=1 SV=1	0.0989458	0.741728	0.0559788	0.348326	0.11978	0.974268	0.0139279	0.0704541
sp|P12814-3|ACTN1_HUMAN	ACTN1	Isoform 3 of Alpha-actinin-1 OS=Homo sapiens OX=9606 GN=ACTN1	-0.241003	1.43606	-0.0673979	0.272934	0.0275313	0.0978953	-0.177864	0.950442
sp|P35609-2|ACTN2_HUMAN	ACTN2	Isoform 2 of Alpha-actinin-2 OS=Homo sapiens OX=9606 GN=ACTN2	0.795411	0.448432	-0.926531	0.545731	0.579503	0.302145	0.394948	0.191456
sp|Q08043|ACTN3_HUMAN	ACTN3	Alpha-actinin-3 OS=Homo sapiens OX=9606 GN=ACTN3 PE=1 SV=2	0.460312	0.512973	-0.279165	0.274656	0.300444	0.300256	0.0745157	0.06221
sp|O43707|ACTN4_HUMAN	ACTN4	Alpha-actinin-4 OS=Homo sapiens OX=9606 GN=ACTN4 PE=1 SV=2	0.0254917	0.0862613	0.0724408	0.284073	0.323385	2.02257	-0.020278	0.0674214
tr|H7C144|H7C144_HUMAN	ACTN4	Alpha-actinin-4 (Fragment) OS=Homo sapiens OX=9606 GN=ACTN4 PE=1 SV=1	-0.444376	0.784144	0.109081	0.139402	0.348183	0.567881	-0.959068	2.21102
sp|Q9NZ32|ARP10_HUMAN	ACTR10	Actin-related protein 10 OS=Homo sapiens OX=9606 GN=ACTR10 PE=1 SV=1	-0.482107	0.75563	-0.81835	1.54682	-0.715004	1.28782	-0.865298	1.66781
sp|P61163|ACTZ_HUMAN	ACTR1A	Alpha-centractin OS=Homo sapiens OX=9606 GN=ACTR1A PE=1 SV=1	-0.150296	0.889886	-0.0337152	0.140035	-0.109783	0.585924	-0.33222	2.57494
sp|P42025|ACTY_HUMAN	ACTR1B	Beta-centractin OS=Homo sapiens OX=9606 GN=ACTR1B PE=1 SV=1	-0.0965987	0.243024	-0.2832	0.961261	-0.137972	0.375416	-0.658014	2.94527
sp|P61160|ARP2_HUMAN	ACTR2	Actin-related protein 2 OS=Homo sapiens OX=9606 GN=ACTR2 PE=1 SV=1	-0.0787176	0.244425	-0.0124476	0.0324521	-0.00327356	0.00831391	-0.21461	0.877101
sp|P61158|ARP3_HUMAN	ACTR3	Actin-related protein 3 OS=Homo sapiens OX=9606 GN=ACTR3 PE=1 SV=3	-0.282219	0.662439	-0.143965	0.273017	-0.226101	0.496072	-0.515163	1.49076
sp|Q9P1U1|ARP3B_HUMAN	ACTR3B	Actin-related protein 3B OS=Homo sapiens OX=9606 GN=ACTR3B PE=2 SV=1	-0.18043	0.256999	-0.264724	0.411802	-0.155608	0.215589	0.0798252	0.101141
sp|Q9GZN1|ARP6_HUMAN	ACTR6	Actin-related protein 6 OS=Homo sapiens OX=9606 GN=ACTR6 PE=1 SV=1	0.339206	0.697579	0.0319851	0.0450438	0.258073	0.487961	-0.165627	0.280631
sp|Q9H981|ARP8_HUMAN	ACTR8	Actin-related protein 8 OS=Homo sapiens OX=9606 GN=ACTR8 PE=1 SV=2	-0.149068	0.315845	-0.0230983	0.0396052	-0.127763	0.26194	-0.38464	1.08493
sp|Q03154|ACY1_HUMAN	ACY1	Aminoacylase-1 OS=Homo sapiens OX=9606 GN=ACY1 PE=1 SV=1	-0.485356	0.861824	-0.293369	0.444995	-0.432101	0.737489	-0.454718	0.789539
sp|P07311|ACYP1_HUMAN	ACYP1	Acylphosphatase-1 OS=Homo sapiens OX=9606 GN=ACYP1 PE=1 SV=2	-0.27609	1.06853	-0.373368	1.6099	-0.333551	1.3818	-0.0241445	0.058101
sp|P00813|ADA_HUMAN	ADA	Adenosine deaminase OS=Homo sapiens OX=9606 GN=ADA PE=1 SV=3	0.35176	0.235469	-0.241456	0.152152	-0.220291	0.13716	-0.563739	0.419654
sp|O14672|ADA10_HUMAN	ADAM10	Disintegrin and metalloproteinase domain-containing protein 10 OS=Homo sapiens OX=9606 GN=ADAM10 PE=1 SV=1	-0.135074	0.148098	-0.0281884	0.02768	-0.239589	0.28984	-0.49022	0.721828
sp|Q13444|ADA15_HUMAN	ADAM15	Disintegrin and metalloproteinase domain-containing protein 15 OS=Homo sapiens OX=9606 GN=ADAM15 PE=1 SV=4	-0.0128208	0.0218786	-0.0105714	0.0179633	-0.0581209	0.107836	0.26347	0.67602
sp|P78536|ADA17_HUMAN	ADAM17	Disintegrin and metalloproteinase domain-containing protein 17 OS=Homo sapiens OX=9606 GN=ADAM17 PE=1 SV=1	0.0630678	0.221369	0.103854	0.406585	0.121638	0.497307	0.227506	1.14466
sp|Q9P0K1-2|ADA22_HUMAN	ADAM22	Isoform 2 of Disintegrin and metalloproteinase domain-containing protein 22 OS=Homo sapiens OX=9606 GN=ADAM22	0.241369	0.571568	-0.235407	0.552891	-0.333145	0.887503	0.0260852	0.0438923
sp|Q13443|ADAM9_HUMAN	ADAM9	Disintegrin and metalloproteinase domain-containing protein 9 OS=Homo sapiens OX=9606 GN=ADAM9 PE=1 SV=1	0.0241224	0.0648444	-0.103272	0.341651	-0.482711	3.09442	0.00743236	0.0190588
sp|Q9UHI8|ATS1_HUMAN	ADAMTS1	A disintegrin and metalloproteinase with thrombospondin motifs 1 OS=Homo sapiens OX=9606 GN=ADAMTS1 PE=1 SV=4	-0.340213	0.815016	0.0154155	0.023786	0.245619	0.530029	-0.573052	1.65212
sp|O75689|ADAP1_HUMAN	ADAP1	Arf-GAP with dual PH domain-containing protein 1 OS=Homo sapiens OX=9606 GN=ADAP1 PE=1 SV=2	-0.413132	1.96177	-0.135498	0.408789	-0.141585	0.432553	-0.474354	2.42001
sp|P55265-4|DSRAD_HUMAN	ADAR	Isoform 4 of Double-stranded RNA-specific adenosine deaminase OS=Homo sapiens OX=9606 GN=ADAR	0.0483117	0.352154	0.0761614	0.630528	0.237091	2.86313	0.0144792	0.0876464
sp|P78563-5|RED1_HUMAN	ADARB1	Isoform 5 of Double-stranded RNA-specific editase 1 OS=Homo sapiens OX=9606 GN=ADARB1	-0.152037	1.17181	0.0922996	0.578858	-0.113719	0.771281	-0.119714	0.829183
sp|Q9BUB4|ADAT1_HUMAN	ADAT1	tRNA-specific adenosine deaminase 1 OS=Homo sapiens OX=9606 GN=ADAT1 PE=1 SV=1	0.414951	1.80852	0.306451	1.19986	0.499672	2.31127	0.495523	2.28636
sp|O60266|ADCY3_HUMAN	ADCY3	Adenylate cyclase type 3 OS=Homo sapiens OX=9606 GN=ADCY3 PE=1 SV=3	-0.274669	0.339695	-0.161903	0.180734	-0.319691	0.410604	-0.762855	1.2996
sp|O43306|ADCY6_HUMAN	ADCY6	Adenylate cyclase type 6 OS=Homo sapiens OX=9606 GN=ADCY6 PE=1 SV=2	0.0386769	0.0678757	0.0553497	0.100049	0.193147	0.43376	0.136377	0.281753
sp|O60503|ADCY9_HUMAN	ADCY9	Adenylate cyclase type 9 OS=Homo sapiens OX=9606 GN=ADCY9 PE=1 SV=4	0.599588	1.98568	0.196505	0.447976	0.357625	0.987307	0.827734	3.00347
sp|P35611-3|ADDA_HUMAN	ADD1	Isoform 3 of Alpha-adducin OS=Homo sapiens OX=9606 GN=ADD1	0.323368	1.25973	0.215104	0.726219	0.358711	1.45043	0.199464	0.656999
sp|P35612|ADDB_HUMAN	ADD2	Beta-adducin OS=Homo sapiens OX=9606 GN=ADD2 PE=1 SV=3	0.0971078	0.767647	0.0551101	0.368705	0.101615	0.815767	-0.0520925	0.34379
sp|Q9UEY8-2|ADDG_HUMAN	ADD3	Isoform 1 of Gamma-adducin OS=Homo sapiens OX=9606 GN=ADD3	0.170155	0.922526	0.0638781	0.257514	0.252473	1.6257	-0.139435	0.700303
sp|Q9UEY8|ADDG_HUMAN	ADD3	Gamma-adducin OS=Homo sapiens OX=9606 GN=ADD3 PE=1 SV=1	0.22144	1.29966	0.0538381	0.211726	0.169386	0.903306	0.0535372	0.210338
sp|Q8IWK6|AGRA3_HUMAN	ADGRA3	Adhesion G protein-coupled receptor A3 OS=Homo sapiens OX=9606 GN=ADGRA3 PE=1 SV=2	-0.681844	1.14612	-0.251387	0.312172	-0.241159	0.296736	-0.81196	1.45329
sp|O94910|AGRL1_HUMAN	ADGRL1	Adhesion G protein-coupled receptor L1 OS=Homo sapiens OX=9606 GN=ADGRL1 PE=1 SV=1	-0.334049	0.86033	-0.209296	0.465097	0.2005	0.440316	0.597887	1.89158
sp|O95490-6|AGRL2_HUMAN	ADGRL2	Isoform 6 of Adhesion G protein-coupled receptor L2 OS=Homo sapiens OX=9606 GN=ADGRL2	0.0664001	0.410469	0.00334859	0.0155102	0.130024	0.993026	0.175074	1.48772
sp|Q9HAR2-4|AGRL3_HUMAN	ADGRL3	Isoform 4 of Adhesion G protein-coupled receptor L3 OS=Homo sapiens OX=9606 GN=ADGRL3	0.136387	0.364247	0.262192	0.866845	0.417077	1.68648	0.376022	1.45005
sp|P00326|ADH1G_HUMAN	ADH1C	Alcohol dehydrogenase 1C OS=Homo sapiens OX=9606 GN=ADH1C PE=1 SV=2	-0.271458	0.211698	-0.014397	0.00940097	-0.417307	0.35575	-0.855177	0.904758
sp|P11766|ADHX_HUMAN	ADH5	Alcohol dehydrogenase class-3 OS=Homo sapiens OX=9606 GN=ADH5 PE=1 SV=4	-0.471764	2.63408	-0.131575	0.481308	-0.359746	1.84894	-0.458605	2.54092
sp|Q9BV57|MTND_HUMAN	ADI1	1,2-dihydroxy-3-keto-5-methylthiopentene dioxygenase OS=Homo sapiens OX=9606 GN=ADI1 PE=1 SV=1	-0.479684	1.27588	-0.127329	0.231099	-0.377552	0.921767	-0.50505	1.36848
sp|Q96A54|PAQR1_HUMAN	ADIPOR1	Adiponectin receptor protein 1 OS=Homo sapiens OX=9606 GN=ADIPOR1 PE=1 SV=1	-0.473361	1.57316	-0.0231138	0.0424589	-0.484851	1.62494	0.217405	0.553106
sp|Q15847|ADIRF_HUMAN	ADIRF	Adipogenesis regulatory factor OS=Homo sapiens OX=9606 GN=ADIRF PE=1 SV=1	-0.501841	0.485888	-0.104494	0.0778692	-0.399231	0.363799	-0.192172	0.152665
sp|P55263|ADK_HUMAN	ADK	Adenosine kinase OS=Homo sapiens OX=9606 GN=ADK PE=1 SV=2	-0.900104	0.971185	-0.477921	0.422333	-0.801026	0.829758	-1.22486	1.476
sp|Q9H2P0|ADNP_HUMAN	ADNP	Activity-dependent neuroprotector homeobox protein OS=Homo sapiens OX=9606 GN=ADNP PE=1 SV=1	0.231537	1.16891	0.160102	0.710673	0.196424	0.935064	0.28506	1.55048
sp|Q6IQ32|ADNP2_HUMAN	ADNP2	Activity-dependent neuroprotector homeobox protein 2 OS=Homo sapiens OX=9606 GN=ADNP2 PE=1 SV=1	0.174995	0.667485	0.0977969	0.317664	0.151783	0.553755	0.243355	1.03936
sp|Q96SZ5|AEDO_HUMAN	ADO	2-aminoethanethiol dioxygenase OS=Homo sapiens OX=9606 GN=ADO PE=1 SV=2	-0.0554669	0.0943127	-9.72463e-05	0.000150314	0.0915839	0.165124	0.282691	0.660959
sp|Q9BRR6|ADPGK_HUMAN	ADPGK	ADP-dependent glucokinase OS=Homo sapiens OX=9606 GN=ADPGK PE=1 SV=1	-0.219195	0.117638	-0.695951	0.463621	-0.54055	0.337478	-0.92314	0.669683
sp|Q9NX46|ARHL2_HUMAN	ADPRHL2	ADP-ribose glycohydrolase ARH3 OS=Homo sapiens OX=9606 GN=ADPRHL2 PE=1 SV=1	-0.168064	0.636603	0.042742	0.121671	-0.0325796	0.090235	-0.159063	0.592189
sp|Q16186|ADRM1_HUMAN	ADRM1	Proteasomal ubiquitin receptor ADRM1 OS=Homo sapiens OX=9606 GN=ADRM1 PE=1 SV=2	-0.0758152	0.17085	-0.122839	0.302358	0.00691665	0.0135063	-0.492273	1.87603
sp|P30566|PUR8_HUMAN	ADSL	Adenylosuccinate lyase OS=Homo sapiens OX=9606 GN=ADSL PE=1 SV=2	-0.450598	1.90813	-0.20763	0.670886	-0.523929	2.32677	-0.440262	1.84997
sp|P30520|PURA2_HUMAN	ADSS2	Adenylosuccinate synthetase isozyme 2 OS=Homo sapiens OX=9606 GN=ADSS2 PE=1 SV=3	-0.350848	0.828407	-0.247321	0.522029	-0.956493	3.13014	-0.186645	0.365119
sp|Q8IUX7|AEBP1_HUMAN	AEBP1	Adipocyte enhancer-binding protein 1 OS=Homo sapiens OX=9606 GN=AEBP1 PE=1 SV=1	-0.897817	0.679638	-1.3599	1.18918	-1.11754	0.911137	-1.08142	0.871625
sp|Q8N556-2|AFAP1_HUMAN	AFAP1	Isoform 2 of Actin filament-associated protein 1 OS=Homo sapiens OX=9606 GN=AFAP1	0.201617	0.825997	0.162278	0.618871	0.123155	0.433253	1.17655	6.91233
sp|P55196-5|AFAD_HUMAN	AFDN	Isoform 5 of Afadin OS=Homo sapiens OX=9606 GN=AFDN	0.0563394	0.379745	0.0699715	0.500039	0.265529	2.93547	-0.00202032	0.0103072
sp|P51825-2|AFF1_HUMAN	AFF1	Isoform 2 of AF4/FMR2 family member 1 OS=Homo sapiens OX=9606 GN=AFF1	0.0440431	0.123409	-0.133241	0.466185	-0.0902563	0.284931	0.0561456	0.162453
sp|Q9UHB7|AFF4_HUMAN	AFF4	AF4/FMR2 family member 4 OS=Homo sapiens OX=9606 GN=AFF4 PE=1 SV=1	-0.147983	0.381792	0.122899	0.303466	0.0727095	0.163322	0.224197	0.651732
sp|Q8WV93|AFG1L_HUMAN	AFG1L	AFG1-like ATPase OS=Homo sapiens OX=9606 GN=AFG1L PE=1 SV=2	-0.386917	0.801231	0.141433	0.224756	0.124805	0.194105	-0.444473	0.965941
sp|Q9Y4W6|AFG32_HUMAN	AFG3L2	AFG3-like protein 2 OS=Homo sapiens OX=9606 GN=AFG3L2 PE=1 SV=2	-0.145024	0.294881	-0.128191	0.254091	-0.0917516	0.171678	-0.363669	0.96703
sp|P43652|AFAM_HUMAN	AFM	Afamin OS=Homo sapiens OX=9606 GN=AFM PE=1 SV=1	-0.103138	0.0761751	-1.04921	1.28668	-1.15121	1.45953	-0.69638	0.739242
sp|Q9UPQ3|AGAP1_HUMAN	AGAP1	Arf-GAP with GTPase, ANK repeat and PH domain-containing protein 1 OS=Homo sapiens OX=9606 GN=AGAP1 PE=1 SV=4	-0.261963	0.48995	0.284352	0.544743	0.122437	0.193399	-0.563651	1.36332
sp|Q96P47-4|AGAP3_HUMAN	AGAP3	Isoform 4 of Arf-GAP with GTPase, ANK repeat and PH domain-containing protein 3 OS=Homo sapiens OX=9606 GN=AGAP3	-0.487159	1.1352	-0.20567	0.36585	-0.142758	0.234699	-0.265817	0.506521
sp|P52594-4|AGFG1_HUMAN	AGFG1	Isoform 4 of Arf-GAP domain and FG repeat-containing protein 1 OS=Homo sapiens OX=9606 GN=AGFG1	-0.0204325	0.05255	-0.0782985	0.234151	-0.234803	0.987495	-0.324753	1.59579
sp|Q8N302|AGGF1_HUMAN	AGGF1	Angiogenic factor with G patch and FHA domains 1 OS=Homo sapiens OX=9606 GN=AGGF1 PE=1 SV=2	0.148482	0.661496	0.103495	0.414702	0.305681	1.75307	-0.0050168	0.015022
sp|Q53H12|AGK_HUMAN	AGK	Acylglycerol kinase, mitochondrial OS=Homo sapiens OX=9606 GN=AGK PE=1 SV=2	-0.324673	0.437813	-0.193223	0.231613	-0.193001	0.231298	-0.984347	1.92228
sp|P35573|GDE_HUMAN	AGL	Glycogen debranching enzyme OS=Homo sapiens OX=9606 GN=AGL PE=1 SV=3	-0.720085	3.33447	-0.328163	1.19323	-0.789248	3.71466	-0.631396	2.83932
sp|Q9UL18|AGO1_HUMAN	AGO1	Protein argonaute-1 OS=Homo sapiens OX=9606 GN=AGO1 PE=1 SV=3	0.00457606	0.00993568	-0.0727332	0.185361	-0.130224	0.375431	-0.0718366	0.182708
sp|Q9UKV8|AGO2_HUMAN	AGO2	Protein argonaute-2 OS=Homo sapiens OX=9606 GN=AGO2 PE=1 SV=3	-0.234216	0.660068	0.0667905	0.142661	0.0210822	0.041075	-0.188939	0.498643
sp|Q9H9G7|AGO3_HUMAN	AGO3	Protein argonaute-3 OS=Homo sapiens OX=9606 GN=AGO3 PE=1 SV=2	-0.310011	0.538186	-0.56081	1.22163	0.0321821	0.0401357	-0.174618	0.26079
sp|Q99943|PLCA_HUMAN	AGPAT1	1-acyl-sn-glycerol-3-phosphate acyltransferase alpha OS=Homo sapiens OX=9606 GN=AGPAT1 PE=1 SV=2	-0.0919128	0.12468	-0.172814	0.258515	-0.0865505	0.11661	-0.0906861	0.122384
sp|O15120|PLCB_HUMAN	AGPAT2	1-acyl-sn-glycerol-3-phosphate acyltransferase beta OS=Homo sapiens OX=9606 GN=AGPAT2 PE=1 SV=1	0.334521	0.559372	0.415203	0.743855	0.411063	0.733979	0.817873	1.85988
sp|Q9NRZ7-3|PLCC_HUMAN	AGPAT3	Isoform 3 of 1-acyl-sn-glycerol-3-phosphate acyltransferase gamma OS=Homo sapiens OX=9606 GN=AGPAT3	-0.310501	0.48842	-0.185058	0.256928	-0.657725	1.33025	-0.351241	0.573012
sp|Q9NRZ5|PLCD_HUMAN	AGPAT4	1-acyl-sn-glycerol-3-phosphate acyltransferase delta OS=Homo sapiens OX=9606 GN=AGPAT4 PE=1 SV=1	-0.0728639	0.0743192	-0.027193	0.0264389	-0.24674	0.297267	-0.302577	0.382431
sp|Q9NUQ2|PLCE_HUMAN	AGPAT5	1-acyl-sn-glycerol-3-phosphate acyltransferase epsilon OS=Homo sapiens OX=9606 GN=AGPAT5 PE=1 SV=3	-0.385016	0.543101	-0.296694	0.389363	-0.764173	1.3614	-0.687246	1.17845
sp|O00116|ADAS_HUMAN	AGPS	Alkyldihydroxyacetonephosphate synthase, peroxisomal OS=Homo sapiens OX=9606 GN=AGPS PE=1 SV=1	0.0787741	0.277684	0.107853	0.409297	0.15797	0.670574	-0.161043	0.687915
sp|O95994|AGR2_HUMAN	AGR2	Anterior gradient protein 2 homolog OS=Homo sapiens OX=9606 GN=AGR2 PE=1 SV=1	-1.08393	0.432584	-1.9605	0.943276	-1.25519	0.522058	-1.96209	0.94431
sp|O00468|AGRIN_HUMAN	AGRN	Agrin OS=Homo sapiens OX=9606 GN=AGRN PE=1 SV=6	-0.0702393	0.0783089	-0.39518	0.600789	-0.383684	0.578013	-0.459642	0.733693
sp|Q9UPW5-3|CBPC1_HUMAN	AGTPBP1	Isoform 3 of Cytosolic carboxypeptidase 1 OS=Homo sapiens OX=9606 GN=AGTPBP1	-0.103464	0.341251	0.0794192	0.247484	-0.161664	0.602758	-0.268631	1.19175
sp|Q6RW13-2|ATRAP_HUMAN	AGTRAP	Isoform 2 of Type-1 angiotensin II receptor-associated protein OS=Homo sapiens OX=9606 GN=AGTRAP	-0.27049	0.730452	-0.0485542	0.0929148	0.0702224	0.139862	-0.375467	1.13696
sp|Q6RW13|ATRAP_HUMAN	AGTRAP	Type-1 angiotensin II receptor-associated protein OS=Homo sapiens OX=9606 GN=AGTRAP PE=1 SV=1	-1.06665	0.905086	-1.03911	0.873703	-0.979654	0.807139	-1.80599	1.84687
sp|Q8WYP5-2|ELYS_HUMAN	AHCTF1	Isoform 2 of Protein ELYS OS=Homo sapiens OX=9606 GN=AHCTF1	0.274528	0.578846	0.0057459	0.00834513	-0.0163617	0.0241797	0.632255	1.77827
sp|P23526|SAHH_HUMAN	AHCY	Adenosylhomocysteinase OS=Homo sapiens OX=9606 GN=AHCY PE=1 SV=4	-0.494128	2.90403	-0.258591	1.23448	-0.571228	3.46253	-0.44918	2.5757
sp|O43865|SAHH2_HUMAN	AHCYL1	S-adenosylhomocysteine hydrolase-like protein 1 OS=Homo sapiens OX=9606 GN=AHCYL1 PE=1 SV=2	-0.0336081	0.0765155	-0.051319	0.121602	0.0707611	0.174928	0.127329	0.352807
sp|Q96HN2|SAHH3_HUMAN	AHCYL2	Adenosylhomocysteinase 3 OS=Homo sapiens OX=9606 GN=AHCYL2 PE=1 SV=1	-0.310032	2.0448	-0.24122	1.46016	-0.173436	0.932811	-0.254912	1.57351
sp|Q5TGY3|AHDC1_HUMAN	AHDC1	AT-hook DNA-binding motif-containing protein 1 OS=Homo sapiens OX=9606 GN=AHDC1 PE=1 SV=1	0.0221943	0.0561564	0.0703261	0.200789	0.352436	1.59776	0.556162	2.89938
sp|Q09666|AHNK_HUMAN	AHNAK	Neuroblast differentiation-associated protein AHNAK OS=Homo sapiens OX=9606 GN=AHNAK PE=1 SV=2	0.181105	0.39778	0.000173191	0.000282005	0.20184	0.456341	0.269095	0.663245
sp|Q8IVF2|AHNK2_HUMAN	AHNAK2	Protein AHNAK2 OS=Homo sapiens OX=9606 GN=AHNAK2 PE=1 SV=2	-0.0559712	0.107867	0.0216357	0.0390739	0.344601	1.00351	-0.0599578	0.1164
sp|Q8IVF2|AHNK2_HUMAN	AHNAK2	Protein AHNAK2 OS=Homo sapiens OX=9606 GN=AHNAK2 PE=1 SV=2	-0.0559712	0.107867	0.0216357	0.0390739	0.344601	1.00351	-0.0599578	0.1164
sp|O95433|AHSA1_HUMAN	AHSA1	Activator of 90 kDa heat shock protein ATPase homolog 1 OS=Homo sapiens OX=9606 GN=AHSA1 PE=1 SV=1	-0.377167	2.17407	-0.155657	0.660769	-0.553341	3.51123	-0.1765	0.781052
sp|Q96BJ3|AIDA_HUMAN	AIDA	Axin interactor, dorsalization-associated protein OS=Homo sapiens OX=9606 GN=AIDA PE=1 SV=1	-0.0951843	0.243072	-0.00754849	0.0159145	-0.339236	1.2536	-0.137359	0.38036
sp|P55008|AIF1_HUMAN	AIF1	Allograft inflammatory factor 1 OS=Homo sapiens OX=9606 GN=AIF1 PE=1 SV=1	0.791681	0.510305	0.682075	0.421785	0.368982	0.199994	-0.630581	0.382096
sp|Q9BQI0|AIF1L_HUMAN	AIF1L	Allograft inflammatory factor 1-like OS=Homo sapiens OX=9606 GN=AIF1L PE=1 SV=1	-0.00639118	0.00603721	0.571598	0.869043	0.956835	1.74699	0.396283	0.535002
sp|O95831|AIFM1_HUMAN	AIFM1	Apoptosis-inducing factor 1, mitochondrial OS=Homo sapiens OX=9606 GN=AIFM1 PE=1 SV=1	-0.021222	0.0806026	-0.109532	0.555833	0.145186	0.806974	-0.359302	2.7098
sp|Q9BRQ8|AIFM2_HUMAN	AIFM2	Apoptosis-inducing factor 2 OS=Homo sapiens OX=9606 GN=AIFM2 PE=1 SV=1	-0.321414	0.818723	-0.659834	2.15992	-0.374228	1.00541	-0.951829	3.42155
sp|Q9NVV5|AIG1_HUMAN	AIG1	Androgen-induced gene 1 protein OS=Homo sapiens OX=9606 GN=AIG1 PE=1 SV=2	0.237014	0.717368	0.173774	0.478066	0.294134	0.958759	-0.0468395	0.101706
sp|Q12904-2|AIMP1_HUMAN	AIMP1	Isoform 2 of Aminoacyl tRNA synthase complex-interacting multifunctional protein 1 OS=Homo sapiens OX=9606 GN=AIMP1	-0.14194	0.484394	0.0568539	0.160251	-0.247613	1.01276	-0.195536	0.736957
sp|Q13155-2|AIMP2_HUMAN	AIMP2	Isoform 2 of Aminoacyl tRNA synthase complex-interacting multifunctional protein 2 OS=Homo sapiens OX=9606 GN=AIMP2	-0.241521	0.475734	0.0425654	0.0639848	-0.570051	1.49837	-0.116144	0.194649
sp|Q13155|AIMP2_HUMAN	AIMP2	Aminoacyl tRNA synthase complex-interacting multifunctional protein 2 OS=Homo sapiens OX=9606 GN=AIMP2 PE=1 SV=2	-0.0518022	0.154411	0.26651	1.2151	-0.210682	0.883362	0.0658637	0.203672
sp|O00170|AIP_HUMAN	AIP	AH receptor-interacting protein OS=Homo sapiens OX=9606 GN=AIP PE=1 SV=2	-0.274037	1.26828	-0.109328	0.377397	-0.2611	1.18752	-0.0782301	0.250681
sp|P00568|KAD1_HUMAN	AK1	Adenylate kinase isoenzyme 1 OS=Homo sapiens OX=9606 GN=AK1 PE=1 SV=3	-0.666171	1.13214	-0.417907	0.605778	-0.606733	0.997185	-0.60267	0.988146
sp|P54819|KAD2_HUMAN	AK2	Adenylate kinase 2, mitochondrial OS=Homo sapiens OX=9606 GN=AK2 PE=1 SV=2	0.175766	0.339506	0.193831	0.383624	0.404481	1.00626	0.427931	1.08627
sp|Q9UIJ7|KAD3_HUMAN	AK3	GTP:AMP phosphotransferase AK3, mitochondrial OS=Homo sapiens OX=9606 GN=AK3 PE=1 SV=4	0.140533	1.37498	0.124077	1.1396	0.446457	9.20609	-0.00466144	0.0241117
sp|P27144|KAD4_HUMAN	AK4	Adenylate kinase 4, mitochondrial OS=Homo sapiens OX=9606 GN=AK4 PE=1 SV=1	0.143078	0.68938	0.21854	1.22051	0.586193	4.28083	0.00055033	0.00173813
sp|Q92667|AKAP1_HUMAN	AKAP1	A-kinase anchor protein 1, mitochondrial OS=Homo sapiens OX=9606 GN=AKAP1 PE=1 SV=1	0.038394	0.171011	-0.0111706	0.0445497	0.107443	0.604731	0.0690673	0.344181
sp|O43572|AKA10_HUMAN	AKAP10	A-kinase anchor protein 10, mitochondrial OS=Homo sapiens OX=9606 GN=AKAP10 PE=1 SV=2	-0.840146	1.83663	-0.144482	0.190534	-0.737094	1.54008	-0.69441	1.42045
sp|Q9UKA4|AKA11_HUMAN	AKAP11	A-kinase anchor protein 11 OS=Homo sapiens OX=9606 GN=AKAP11 PE=1 SV=1	-0.264605	1.13923	-0.0922377	0.289971	-0.221225	0.893683	0.0748899	0.225923
sp|Q02952|AKA12_HUMAN	AKAP12	A-kinase anchor protein 12 OS=Homo sapiens OX=9606 GN=AKAP12 PE=1 SV=4	0.127955	0.31542	-0.0310395	0.0634229	0.166215	0.437208	-0.0327536	0.0671667
sp|Q12802-2|AKP13_HUMAN	AKAP13	Isoform 2 of A-kinase anchor protein 13 OS=Homo sapiens OX=9606 GN=AKAP13	-0.155391	0.462145	-0.133729	0.382203	-0.388468	1.57075	-0.28085	1.01099
sp|Q02040|AK17A_HUMAN	AKAP17A	A-kinase anchor protein 17A OS=Homo sapiens OX=9606 GN=AKAP17A PE=1 SV=2	0.389656	1.37792	0.263763	0.811914	0.470584	1.77813	0.279703	0.878606
sp|Q9Y2D5-6|AKAP2_HUMAN	AKAP2	Isoform 4 of A-kinase anchor protein 2 OS=Homo sapiens OX=9606 GN=AKAP2	0.220158	0.74344	0.0082879	0.0183418	0.439323	1.89123	0.0108353	0.0241302
sp|O43823|AKAP8_HUMAN	AKAP8	A-kinase anchor protein 8 OS=Homo sapiens OX=9606 GN=AKAP8 PE=1 SV=1	0.36767	0.628524	0.141891	0.193364	0.404721	0.713696	0.229617	0.344381
sp|Q9ULX6|AKP8L_HUMAN	AKAP8L	A-kinase anchor protein 8-like OS=Homo sapiens OX=9606 GN=AKAP8L PE=1 SV=4	0.0136518	0.0271224	-0.192724	0.534635	0.208923	0.59395	-0.107727	0.258742
sp|Q99996-6|AKAP9_HUMAN	AKAP9	Isoform 6 of A-kinase anchor protein 9 OS=Homo sapiens OX=9606 GN=AKAP9	-0.0783492	0.336025	-0.0684545	0.284874	0.0286235	0.104418	-0.1314	0.650812
sp|Q53H80|AKIR2_HUMAN	AKIRIN2	Akirin-2 OS=Homo sapiens OX=9606 GN=AKIRIN2 PE=1 SV=2	0.134718	0.409175	0.168575	0.545268	0.50479	2.36671	0.1469	0.456687
sp|P14550|AK1A1_HUMAN	AKR1A1	Aldo-keto reductase family 1 member A1 OS=Homo sapiens OX=9606 GN=AKR1A1 PE=1 SV=3	-0.577198	2.04683	-0.260983	0.701826	-0.439469	1.41934	-0.679753	2.5321
sp|P15121|ALDR_HUMAN	AKR1B1	Aldo-keto reductase family 1 member B1 OS=Homo sapiens OX=9606 GN=AKR1B1 PE=1 SV=3	-0.251358	0.712154	-0.245758	0.691154	-0.436138	1.50042	-0.624095	2.4151
sp|O60218|AK1BA_HUMAN	AKR1B10	Aldo-keto reductase family 1 member B10 OS=Homo sapiens OX=9606 GN=AKR1B10 PE=1 SV=2	0.160954	0.18267	0.0291308	0.0288722	-0.0482837	0.0488505	0.195172	0.228869
sp|P52895|AK1C2_HUMAN	AKR1C2	Aldo-keto reductase family 1 member C2 OS=Homo sapiens OX=9606 GN=AKR1C2 PE=1 SV=3	-0.500298	0.615855	0.113494	0.104264	-0.290968	0.309532	-0.332315	0.364703
sp|P42330|AK1C3_HUMAN	AKR1C3	Aldo-keto reductase family 1 member C3 OS=Homo sapiens OX=9606 GN=AKR1C3 PE=1 SV=4	-0.989674	0.663751	0.285921	0.145467	-0.205244	0.100559	-0.510048	0.286293
sp|O43488|ARK72_HUMAN	AKR7A2	Aflatoxin B1 aldehyde reductase member 2 OS=Homo sapiens OX=9606 GN=AKR7A2 PE=1 SV=3	-0.317222	0.558893	0.00129998	0.00157844	-0.0834703	0.11316	-0.815087	1.98526
sp|P31749|AKT1_HUMAN	AKT1	RAC-alpha serine/threonine-protein kinase OS=Homo sapiens OX=9606 GN=AKT1 PE=1 SV=2	-0.39235	2.10978	-0.178626	0.730248	-0.145545	0.557493	-0.280341	1.34325
sp|P31751|AKT2_HUMAN	AKT2	RAC-beta serine/threonine-protein kinase OS=Homo sapiens OX=9606 GN=AKT2 PE=1 SV=2	-0.422167	1.76805	-0.264072	0.935955	-0.404808	1.67104	-0.32868	1.25991
sp|Q9Y243|AKT3_HUMAN	AKT3	RAC-gamma serine/threonine-protein kinase OS=Homo sapiens OX=9606 GN=AKT3 PE=1 SV=1	-0.302701	1.1392	-0.0818985	0.214237	-0.660559	3.17915	0.216175	0.723402
sp|P13196|HEM1_HUMAN	ALAS1	5-aminolevulinate synthase, nonspecific, mitochondrial OS=Homo sapiens OX=9606 GN=ALAS1 PE=1 SV=2	-0.0745359	0.245492	0.0917406	0.315559	-0.0103549	0.0284961	-0.410252	2.27025
sp|Q13740|CD166_HUMAN	ALCAM	CD166 antigen OS=Homo sapiens OX=9606 GN=ALCAM PE=1 SV=2	-0.101888	0.172676	0.230158	0.463235	0.00802602	0.0117474	0.262104	0.547746
sp|Q8IZ83|A16A1_HUMAN	ALDH16A1	Aldehyde dehydrogenase family 16 member A1 OS=Homo sapiens OX=9606 GN=ALDH16A1 PE=1 SV=2	-0.037916	0.143987	-0.130147	0.648661	0.212384	1.25443	-0.33871	2.3431
sp|P54886|P5CS_HUMAN	ALDH18A1	Delta-1-pyrroline-5-carboxylate synthase OS=Homo sapiens OX=9606 GN=ALDH18A1 PE=1 SV=2	-0.0941794	0.294549	0.136005	0.465879	0.163615	0.591816	-0.287915	1.26414
sp|O94788|AL1A2_HUMAN	ALDH1A2	Retinal dehydrogenase 2 OS=Homo sapiens OX=9606 GN=ALDH1A2 PE=1 SV=3	-0.0853486	0.188206	-0.159974	0.401833	-0.21402	0.581753	-0.230388	0.643196
sp|P47895|AL1A3_HUMAN	ALDH1A3	Aldehyde dehydrogenase family 1 member A3 OS=Homo sapiens OX=9606 GN=ALDH1A3 PE=1 SV=2	-0.567183	1.15833	-0.76047	1.72387	-0.285704	0.465877	-0.580497	1.19548
sp|P30837|AL1B1_HUMAN	ALDH1B1	Aldehyde dehydrogenase X, mitochondrial OS=Homo sapiens OX=9606 GN=ALDH1B1 PE=1 SV=3	-0.0159099	0.0742024	0.0752968	0.450293	0.337808	3.25925	-0.0649714	0.373825
sp|O75891-3|AL1L1_HUMAN	ALDH1L1	Isoform 3 of Cytosolic 10-formyltetrahydrofolate dehydrogenase OS=Homo sapiens OX=9606 GN=ALDH1L1	0.207395	0.439942	-0.0503833	0.0845793	0.232972	0.510633	-0.201169	0.423251
sp|P05091-2|ALDH2_HUMAN	ALDH2	Isoform 2 of Aldehyde dehydrogenase, mitochondrial OS=Homo sapiens OX=9606 GN=ALDH2	-0.655498	0.527247	-1.1673	1.13874	-0.319681	0.217244	-1.6295	1.78936
sp|P05091|ALDH2_HUMAN	ALDH2	Aldehyde dehydrogenase, mitochondrial OS=Homo sapiens OX=9606 GN=ALDH2 PE=1 SV=2	0.116381	0.283523	0.21409	0.61217	0.637855	2.63405	-0.129316	0.322426
sp|P51648-2|AL3A2_HUMAN	ALDH3A2	Isoform 2 of Aldehyde dehydrogenase family 3 member A2 OS=Homo sapiens OX=9606 GN=ALDH3A2	0.0193939	0.0251593	0.0459519	0.061884	0.0134026	0.0172385	-0.326337	0.611212
sp|P30038|AL4A1_HUMAN	ALDH4A1	Delta-1-pyrroline-5-carboxylate dehydrogenase, mitochondrial OS=Homo sapiens OX=9606 GN=ALDH4A1 PE=1 SV=3	0.143104	1.05296	0.189354	1.54053	0.169813	1.32886	-0.199373	1.65162
sp|P51649-2|SSDH_HUMAN	ALDH5A1	Isoform 2 of Succinate-semialdehyde dehydrogenase, mitochondrial OS=Homo sapiens OX=9606 GN=ALDH5A1	0.303107	2.02741	0.334005	2.30266	0.666667	5.1655	-0.11183	0.532277
sp|Q02252|MMSA_HUMAN	ALDH6A1	Methylmalonate-semialdehyde dehydrogenase [acylating], mitochondrial OS=Homo sapiens OX=9606 GN=ALDH6A1 PE=1 SV=2	-0.0421925	0.112005	-0.0188019	0.0469833	0.280365	1.16584	-0.414022	1.97372
sp|P49419|AL7A1_HUMAN	ALDH7A1	Alpha-aminoadipic semialdehyde dehydrogenase OS=Homo sapiens OX=9606 GN=ALDH7A1 PE=1 SV=5	-0.0678926	0.229749	0.0992229	0.364183	0.213392	0.990758	-0.458306	2.74529
sp|P49419|AL7A1_HUMAN	ALDH7A1	Alpha-aminoadipic semialdehyde dehydrogenase OS=Homo sapiens OX=9606 GN=ALDH7A1 PE=1 SV=5	-0.0678926	0.229749	0.0992229	0.364183	0.213392	0.990758	-0.458306	2.74529
sp|Q9H2A2|AL8A1_HUMAN	ALDH8A1	2-aminomuconic semialdehyde dehydrogenase OS=Homo sapiens OX=9606 GN=ALDH8A1 PE=1 SV=1	-0.241826	0.901907	-0.0713317	0.193773	0.285619	1.13023	-0.209617	0.744406
sp|P49189-3|AL9A1_HUMAN	ALDH9A1	Isoform 3 of 4-trimethylaminobutyraldehyde dehydrogenase OS=Homo sapiens OX=9606 GN=ALDH9A1	-0.0529099	0.128739	-0.00633247	0.0138088	0.118102	0.329747	-0.449281	1.92327
sp|P04075-2|ALDOA_HUMAN	ALDOA	Isoform 2 of Fructose-bisphosphate aldolase A OS=Homo sapiens OX=9606 GN=ALDOA	-0.435763	1.73306	-0.205763	0.630102	-0.37754	1.42774	-0.705094	3.21925
sp|P05062|ALDOB_HUMAN	ALDOB	Fructose-bisphosphate aldolase B OS=Homo sapiens OX=9606 GN=ALDOB PE=1 SV=2	0.0633823	0.102537	0.0721754	0.118365	-0.0236986	0.0359824	-0.726358	2.11972
sp|P09972|ALDOC_HUMAN	ALDOC	Fructose-bisphosphate aldolase C OS=Homo sapiens OX=9606 GN=ALDOC PE=1 SV=2	-0.174057	0.488951	-0.112499	0.283581	-0.154554	0.420188	-0.501359	2.01423
sp|Q9BT22|ALG1_HUMAN	ALG1	Chitobiosyldiphosphodolichol beta-mannosyltransferase OS=Homo sapiens OX=9606 GN=ALG1 PE=1 SV=2	-0.0516662	0.0852921	-0.143668	0.273248	-0.272464	0.612129	0.129444	0.241159
sp|Q5I7T1|AG10B_HUMAN	ALG10B	Putative Dol-P-Glc:Glc(2)Man(9)GlcNAc(2)-PP-Dol alpha-1,2-glucosyltransferase OS=Homo sapiens OX=9606 GN=ALG10B PE=1 SV=2	-0.459913	0.383889	-0.830565	0.828458	-0.755564	0.729894	-1.0353	1.11625
sp|Q2TAA5|ALG11_HUMAN	ALG11	GDP-Man:Man(3)GlcNAc(2)-PP-Dol alpha-1,2-mannosyltransferase OS=Homo sapiens OX=9606 GN=ALG11 PE=1 SV=2	-0.125197	0.344171	-0.193423	0.599272	-0.214521	0.686945	0.432547	1.77129
sp|Q9BV10|ALG12_HUMAN	ALG12	Dol-P-Man:Man(7)GlcNAc(2)-PP-Dol alpha-1,6-mannosyltransferase OS=Homo sapiens OX=9606 GN=ALG12 PE=1 SV=1	-0.268898	0.5579	-0.170431	0.313519	-0.298224	0.638959	-0.29408	0.627286
sp|Q9NP73|ALG13_HUMAN	ALG13	Putative bifunctional UDP-N-acetylglucosamine transferase and deubiquitinase ALG13 OS=Homo sapiens OX=9606 GN=ALG13 PE=1 SV=2	0.0344288	0.0713559	0.0945797	0.221755	0.302437	1.00968	-0.366027	1.33313
sp|Q96F25|ALG14_HUMAN	ALG14	UDP-N-acetylglucosamine transferase subunit ALG14 homolog OS=Homo sapiens OX=9606 GN=ALG14 PE=1 SV=1	0.0745438	0.0658933	0.101374	0.091794	-0.141629	0.132852	0.485345	0.589213
sp|Q9H553|ALG2_HUMAN	ALG2	Alpha-1,3/1,6-mannosyltransferase ALG2 OS=Homo sapiens OX=9606 GN=ALG2 PE=1 SV=1	0.189941	0.411726	0.165086	0.344573	0.325785	0.852626	0.0241323	0.0398457
sp|Q9Y673|ALG5_HUMAN	ALG5	Dolichyl-phosphate beta-glucosyltransferase OS=Homo sapiens OX=9606 GN=ALG5 PE=1 SV=1	-0.817359	0.916918	-0.700967	0.745938	-1.01434	1.22918	-0.255774	0.210608
sp|Q9Y672|ALG6_HUMAN	ALG6	Dolichyl pyrophosphate Man9GlcNAc2 alpha-1,3-glucosyltransferase OS=Homo sapiens OX=9606 GN=ALG6 PE=1 SV=2	-0.259649	0.186174	-0.315719	0.234128	-0.798306	0.75517	-0.476087	0.386327
sp|Q9BVK2|ALG8_HUMAN	ALG8	Probable dolichyl pyrophosphate Glc1Man9GlcNAc2 alpha-1,3-glucosyltransferase OS=Homo sapiens OX=9606 GN=ALG8 PE=1 SV=2	-0.0424283	0.0272151	0.0798069	0.0525411	-0.459236	0.382662	-0.0807941	0.0532273
sp|Q9H6U8-3|ALG9_HUMAN	ALG9	Isoform 3 of Alpha-1,2-mannosyltransferase ALG9 OS=Homo sapiens OX=9606 GN=ALG9	-0.198506	0.623958	-0.0597519	0.144512	-0.0630057	0.153467	0.167813	0.501347
sp|Q13686|ALKB1_HUMAN	ALKBH1	Nucleic acid dioxygenase ALKBH1 OS=Homo sapiens OX=9606 GN=ALKBH1 PE=1 SV=2	0.000958675	0.00210329	0.112805	0.319123	0.258505	0.934301	0.186347	0.603728
sp|Q6NS38|ALKB2_HUMAN	ALKBH2	DNA oxidative demethylase ALKBH2 OS=Homo sapiens OX=9606 GN=ALKBH2 PE=1 SV=1	0.322986	0.768327	-0.0199877	0.0306927	-0.304252	0.707345	0.71946	2.49663
sp|Q96Q83|ALKB3_HUMAN	ALKBH3	Alpha-ketoglutarate-dependent dioxygenase alkB homolog 3 OS=Homo sapiens OX=9606 GN=ALKBH3 PE=1 SV=1	0.0866293	0.185432	0.0090052	0.0165782	-0.450648	1.53195	0.385773	1.24041
sp|Q6P6C2|ALKB5_HUMAN	ALKBH5	RNA demethylase ALKBH5 OS=Homo sapiens OX=9606 GN=ALKBH5 PE=1 SV=2	-0.0669191	0.1015	0.334813	0.704927	0.0383827	0.0557921	0.376115	0.823497
sp|Q9BT30|ALKB7_HUMAN	ALKBH7	Alpha-ketoglutarate-dependent dioxygenase alkB homolog 7, mitochondrial OS=Homo sapiens OX=9606 GN=ALKBH7 PE=1 SV=1	-0.281078	1.03598	-0.000412686	0.000897432	-0.0180015	0.0408805	-0.286983	1.06565
sp|Q8TCU4|ALMS1_HUMAN	ALMS1	Alstrom syndrome protein 1 OS=Homo sapiens OX=9606 GN=ALMS1 PE=1 SV=4	-0.0256421	0.0359597	-0.145297	0.241295	-0.10495	0.165085	0.055386	0.0811886
sp|P09917|LOX5_HUMAN	ALOX5	Arachidonate 5-lipoxygenase OS=Homo sapiens OX=9606 GN=ALOX5 PE=1 SV=2	-0.376849	0.667657	-0.0926726	0.122004	-0.331875	0.564989	-0.529601	1.05459
sp|Q86TB3|ALPK2_HUMAN	ALPK2	Alpha-protein kinase 2 OS=Homo sapiens OX=9606 GN=ALPK2 PE=1 SV=3	-0.549324	0.79043	-0.28086	0.332848	-0.402266	0.524144	-0.570615	0.831818
sp|Q86V81|THOC4_HUMAN	ALYREF	THO complex subunit 4 OS=Homo sapiens OX=9606 GN=ALYREF PE=1 SV=3	-0.111765	0.144865	-0.394893	0.657032	-0.656128	1.33749	-0.0941555	0.118588
sp|Q9C0C7-5|AMRA1_HUMAN	AMBRA1	Isoform 5 of Activating molecule in BECN1-regulated autophagy protein 1 OS=Homo sapiens OX=9606 GN=AMBRA1	-0.0368423	0.0715176	-0.0129197	0.0239048	0.0603809	0.122675	-0.0125073	0.0231224
sp|Q5JTC6|AMER1_HUMAN	AMER1	APC membrane recruitment protein 1 OS=Homo sapiens OX=9606 GN=AMER1 PE=1 SV=2	-0.184026	0.354187	0.0518683	0.0824132	-0.155009	0.286928	-0.465864	1.19942
sp|Q9UKV5|AMFR_HUMAN	AMFR	E3 ubiquitin-protein ligase AMFR OS=Homo sapiens OX=9606 GN=AMFR PE=1 SV=2	0.0478603	0.0759031	-0.0257285	0.0393668	0.0100414	0.0149704	0.263084	0.561155
sp|Q4VCS5|AMOT_HUMAN	AMOT	Angiomotin OS=Homo sapiens OX=9606 GN=AMOT PE=1 SV=1	-0.202484	0.587484	0.329658	1.12861	0.0608535	0.136977	-1.36948	6.27398
sp|Q8IY63|AMOL1_HUMAN	AMOTL1	Angiomotin-like protein 1 OS=Homo sapiens OX=9606 GN=AMOTL1 PE=1 SV=1	0.53584	2.67694	0.013895	0.0334597	0.449573	2.13432	0.484033	2.35023
sp|Q01433|AMPD2_HUMAN	AMPD2	AMP deaminase 2 OS=Homo sapiens OX=9606 GN=AMPD2 PE=1 SV=2	-0.31616	1.54126	-0.179356	0.715989	-0.421547	2.2611	-0.246205	1.09724
sp|Q9H1A4|APC1_HUMAN	ANAPC1	Anaphase-promoting complex subunit 1 OS=Homo sapiens OX=9606 GN=ANAPC1 PE=1 SV=1	-0.115437	0.50104	-0.0669268	0.254543	-0.220297	1.18576	-0.274902	1.60159
sp|Q9UM13|APC10_HUMAN	ANAPC10	Anaphase-promoting complex subunit 10 OS=Homo sapiens OX=9606 GN=ANAPC10 PE=1 SV=1	0.00860977	0.0289297	-0.0123869	0.0422032	-0.240004	1.57914	0.120687	0.58695
sp|Q96DE5|APC16_HUMAN	ANAPC16	Anaphase-promoting complex subunit 16 OS=Homo sapiens OX=9606 GN=ANAPC16 PE=1 SV=1	0.0761335	0.154803	0.118353	0.259089	0.31729	0.91571	-0.166687	0.394473
sp|Q9UJX6|ANC2_HUMAN	ANAPC2	Anaphase-promoting complex subunit 2 OS=Homo sapiens OX=9606 GN=ANAPC2 PE=1 SV=1	-0.176965	0.610791	-0.0381566	0.0962901	-0.176586	0.609022	-0.27869	1.16019
sp|Q9UJX5-3|APC4_HUMAN	ANAPC4	Isoform 3 of Anaphase-promoting complex subunit 4 OS=Homo sapiens OX=9606 GN=ANAPC4	-0.0301049	0.0694441	0.0727731	0.184855	0.0511659	0.123899	0.218986	0.727834
sp|Q9UJX4|APC5_HUMAN	ANAPC5	Anaphase-promoting complex subunit 5 OS=Homo sapiens OX=9606 GN=ANAPC5 PE=1 SV=2	-0.142425	0.350759	-0.000733631	0.00137517	-0.242296	0.694396	-0.311781	0.974124
sp|Q9UJX3|APC7_HUMAN	ANAPC7	Anaphase-promoting complex subunit 7 OS=Homo sapiens OX=9606 GN=ANAPC7 PE=1 SV=4	-0.128421	0.279711	-0.144326	0.322501	-0.265972	0.705501	-0.508037	1.69211
sp|Q5VTE6|ANGE2_HUMAN	ANGEL2	Protein angel homolog 2 OS=Homo sapiens OX=9606 GN=ANGEL2 PE=2 SV=1	0.00782691	0.0152292	0.118826	0.288451	-0.0314041	0.064268	-0.174092	0.464225
sp|Q01484|ANK2_HUMAN	ANK2	Ankyrin-2 OS=Homo sapiens OX=9606 GN=ANK2 PE=1 SV=4	0.130233	0.861007	0.152448	1.06554	0.214381	1.6923	-0.278649	2.39327
sp|Q12955|ANK3_HUMAN	ANK3	Ankyrin-3 OS=Homo sapiens OX=9606 GN=ANK3 PE=1 SV=3	-0.258148	3.15518	0.00993804	0.0481785	0.159586	1.45787	-0.0610204	0.378817
tr|B1AQT1|B1AQT1_HUMAN	ANK3	Ankyrin-3 (Fragment) OS=Homo sapiens OX=9606 GN=ANK3 PE=1 SV=1	-0.778759	1.18739	-1.0702	1.82582	-0.739748	1.10723	-1.36316	2.50784
sp|Q9P2R3-4|ANFY1_HUMAN	ANKFY1	Isoform 4 of Rabankyrin-5 OS=Homo sapiens OX=9606 GN=ANKFY1	-0.119802	0.385662	0.0700079	0.201418	-0.0867176	0.259484	-0.123722	0.401583
sp|Q9HCJ1|ANKH_HUMAN	ANKH	Progressive ankylosis protein homolog OS=Homo sapiens OX=9606 GN=ANKH PE=1 SV=2	-0.925668	1.18326	-0.581459	0.633297	-0.552415	0.592074	-1.01487	1.341
sp|Q8IWZ3-6|ANKH1_HUMAN	ANKHD1	Isoform 6 of Ankyrin repeat and KH domain-containing protein 1 OS=Homo sapiens OX=9606 GN=ANKHD1	-0.382172	4.05076	0.040885	0.22989	0.0343243	0.187299	-0.0605858	0.37077
sp|Q8IWZ3-6|ANKH1_HUMAN	ANKHD1	Isoform 6 of Ankyrin repeat and KH domain-containing protein 1 OS=Homo sapiens OX=9606 GN=ANKHD1	-0.382172	4.05076	0.040885	0.22989	0.0343243	0.187299	-0.0605858	0.37077
sp|Q86XL3|ANKL2_HUMAN	ANKLE2	Ankyrin repeat and LEM domain-containing protein 2 OS=Homo sapiens OX=9606 GN=ANKLE2 PE=1 SV=4	0.0599627	0.301278	-0.0341562	0.155357	-0.141328	0.910714	0.0746549	0.395186
sp|Q8IV38|ANKY2_HUMAN	ANKMY2	Ankyrin repeat and MYND domain-containing protein 2 OS=Homo sapiens OX=9606 GN=ANKMY2 PE=1 SV=1	-0.0570824	0.207216	0.0346055	0.117174	0.0314771	0.105517	0.0325111	0.109346
sp|Q6UB99|ANR11_HUMAN	ANKRD11	Ankyrin repeat domain-containing protein 11 OS=Homo sapiens OX=9606 GN=ANKRD11 PE=1 SV=3	0.30927	0.815273	0.0745395	0.141099	0.197867	0.453896	0.57717	1.89613
sp|Q8IZ07|AN13A_HUMAN	ANKRD13A	Ankyrin repeat domain-containing protein 13A OS=Homo sapiens OX=9606 GN=ANKRD13A PE=1 SV=3	-0.366964	0.919014	-0.23976	0.522745	-0.0383168	0.0623253	-0.501933	1.40624
sp|O75179|ANR17_HUMAN	ANKRD17	Ankyrin repeat domain-containing protein 17 OS=Homo sapiens OX=9606 GN=ANKRD17 PE=1 SV=3	0.0225122	0.0720867	0.119952	0.51569	0.0320835	0.106001	0.198693	1.04391
sp|Q9UPS8|ANR26_HUMAN	ANKRD26	Ankyrin repeat domain-containing protein 26 OS=Homo sapiens OX=9606 GN=ANKRD26 PE=1 SV=4	0.203384	1.0647	0.105531	0.447018	0.0633361	0.238527	-0.114241	0.494792
sp|Q96NW4|ANR27_HUMAN	ANKRD27	Ankyrin repeat domain-containing protein 27 OS=Homo sapiens OX=9606 GN=ANKRD27 PE=1 SV=2	0.0719999	0.34832	0.133395	0.790732	0.0595704	0.27547	-0.0147966	0.0574966
sp|O15084-1|ANR28_HUMAN	ANKRD28	Isoform 3 of Serine/threonine-protein phosphatase 6 regulatory ankyrin repeat subunit A OS=Homo sapiens OX=9606 GN=ANKRD28	-0.0576894	0.137784	0.00540907	0.0114626	-0.312896	1.13852	0.0487355	0.114127
sp|Q9BXX2|AN30B_HUMAN	ANKRD30B	Ankyrin repeat domain-containing protein 30B OS=Homo sapiens OX=9606 GN=ANKRD30B PE=2 SV=3	-1.52276	1.17244	-0.719695	0.434813	-0.498721	0.274653	-0.318409	0.163029
sp|Q86W74|ANR46_HUMAN	ANKRD46	Ankyrin repeat domain-containing protein 46 OS=Homo sapiens OX=9606 GN=ANKRD46 PE=1 SV=1	-0.189	0.35303	-0.0911592	0.148873	-0.43921	1.06384	-0.277682	0.576382
sp|Q9ULJ7|ANR50_HUMAN	ANKRD50	Ankyrin repeat domain-containing protein 50 OS=Homo sapiens OX=9606 GN=ANKRD50 PE=1 SV=4	0.27802	0.472427	0.243737	0.399729	0.228136	0.367944	0.281582	0.4802
sp|Q8NB46|ANR52_HUMAN	ANKRD52	Serine/threonine-protein phosphatase 6 regulatory ankyrin repeat subunit C OS=Homo sapiens OX=9606 GN=ANKRD52 PE=1 SV=3	-0.385187	1.09706	-0.125622	0.258772	-0.628983	2.12477	-0.652785	2.23074
sp|Q6NXT1|ANR54_HUMAN	ANKRD54	Ankyrin repeat domain-containing protein 54 OS=Homo sapiens OX=9606 GN=ANKRD54 PE=1 SV=2	0.0448605	0.124139	0.193296	0.736086	-0.0488214	0.136482	0.498415	2.61655
sp|Q92625|ANS1A_HUMAN	ANKS1A	Ankyrin repeat and SAM domain-containing protein 1A OS=Homo sapiens OX=9606 GN=ANKS1A PE=1 SV=4	-0.304123	0.68669	-0.112046	0.198053	-0.600824	1.72276	-0.374423	0.907232
sp|Q9H8Y5|ANKZ1_HUMAN	ANKZF1	Ankyrin repeat and zinc finger domain-containing protein 1 OS=Homo sapiens OX=9606 GN=ANKZF1 PE=1 SV=1	-0.143228	0.518912	0.0706934	0.217161	-0.31428	1.48735	-0.146116	0.532501
sp|Q9NQW6|ANLN_HUMAN	ANLN	Anillin OS=Homo sapiens OX=9606 GN=ANLN PE=1 SV=2	0.188382	1.47683	0.0421488	0.214479	0.384561	3.68443	0.10224	0.64756
sp|Q9NW15|ANO10_HUMAN	ANO10	Anoctamin-10 OS=Homo sapiens OX=9606 GN=ANO10 PE=1 SV=2	-0.223982	0.36802	-0.11311	0.162952	-0.115449	0.166816	0.107804	0.154263
sp|Q4KMQ2-2|ANO6_HUMAN	ANO6	Isoform 2 of Anoctamin-6 OS=Homo sapiens OX=9606 GN=ANO6	-0.314755	0.432671	-0.172509	0.207899	-0.238153	0.305733	-0.554654	0.910829
sp|P23352|KALM_HUMAN	ANOS1	Anosmin-1 OS=Homo sapiens OX=9606 GN=ANOS1 PE=1 SV=3	0.0276483	0.0460888	0.0365149	0.0618248	-0.265782	0.630581	0.146206	0.295613
sp|P39687|AN32A_HUMAN	ANP32A	Acidic leucine-rich nuclear phosphoprotein 32 family member A OS=Homo sapiens OX=9606 GN=ANP32A PE=1 SV=1	0.0972735	0.132422	0.259073	0.424276	0.148826	0.215744	0.415823	0.786742
sp|Q92688|AN32B_HUMAN	ANP32B	Acidic leucine-rich nuclear phosphoprotein 32 family member B OS=Homo sapiens OX=9606 GN=ANP32B PE=1 SV=1	0.159044	0.236341	0.232652	0.375618	0.0457452	0.0589416	0.381153	0.710548
sp|P15144|AMPN_HUMAN	ANPEP	Aminopeptidase N OS=Homo sapiens OX=9606 GN=ANPEP PE=1 SV=4	-0.170727	0.113794	0.272413	0.193327	-0.268103	0.189778	-0.464683	0.367596
sp|Q9H6X2|ANTR1_HUMAN	ANTXR1	Anthrax toxin receptor 1 OS=Homo sapiens OX=9606 GN=ANTXR1 PE=1 SV=2	0.144593	0.685569	0.0674634	0.261506	0.0299225	0.103051	0.00756701	0.0241424
sp|P58335|ANTR2_HUMAN	ANTXR2	Anthrax toxin receptor 2 OS=Homo sapiens OX=9606 GN=ANTXR2 PE=1 SV=5	-0.3617	0.610975	-0.329906	0.541792	-0.300729	0.480744	-0.630052	1.28869
sp|P04083|ANXA1_HUMAN	ANXA1	Annexin A1 OS=Homo sapiens OX=9606 GN=ANXA1 PE=1 SV=2	-0.604268	1.48781	0.050385	0.0715972	-0.0823141	0.122382	-0.521403	1.2176
sp|P50995|ANX11_HUMAN	ANXA11	Annexin A11 OS=Homo sapiens OX=9606 GN=ANXA11 PE=1 SV=1	-0.30895	0.603009	-0.0383867	0.0536095	-0.247863	0.453445	-0.61307	1.51738
sp|P27216-2|ANX13_HUMAN	ANXA13	Isoform B of Annexin A13 OS=Homo sapiens OX=9606 GN=ANXA13	-0.321856	0.446094	-0.0143958	0.0146763	-0.0316496	0.0329043	-0.281244	0.376289
sp|P07355-2|ANXA2_HUMAN	ANXA2	Isoform 2 of Annexin A2 OS=Homo sapiens OX=9606 GN=ANXA2	-0.12771	0.180022	0.191052	0.289963	0.166504	0.245734	-0.401243	0.74773
tr|H0YN42|H0YN42_HUMAN	ANXA2	Annexin (Fragment) OS=Homo sapiens OX=9606 GN=ANXA2 PE=1 SV=1	-0.675069	0.372534	-0.754192	0.428281	-0.255007	0.118778	1.54821	1.10811
sp|P12429|ANXA3_HUMAN	ANXA3	Annexin A3 OS=Homo sapiens OX=9606 GN=ANXA3 PE=1 SV=3	-1.03099	3.80201	-0.523592	1.60885	-0.332188	0.867874	-0.59347	1.90333
sp|P09525|ANXA4_HUMAN	ANXA4	Annexin A4 OS=Homo sapiens OX=9606 GN=ANXA4 PE=1 SV=4	-0.372209	0.306737	0.745285	0.746188	0.282383	0.22021	-0.208545	0.155024
sp|P08758|ANXA5_HUMAN	ANXA5	Annexin A5 OS=Homo sapiens OX=9606 GN=ANXA5 PE=1 SV=2	-0.366712	0.819484	0.275355	0.560743	-0.0612807	0.0943871	-0.296498	0.617755
sp|P08133|ANXA6_HUMAN	ANXA6	Annexin A6 OS=Homo sapiens OX=9606 GN=ANXA6 PE=1 SV=3	-0.397601	1.70218	0.108703	0.309359	-0.625006	3.05768	-0.102497	0.287976
sp|P20073|ANXA7_HUMAN	ANXA7	Annexin A7 OS=Homo sapiens OX=9606 GN=ANXA7 PE=1 SV=3	-0.320019	1.30406	-0.0944268	0.267295	-0.217678	0.774005	-0.36924	1.58337
sp|Q5VT79|AXA81_HUMAN	ANXA8L1	Annexin A8-like protein 1 OS=Homo sapiens OX=9606 GN=ANXA8L1 PE=2 SV=2	-0.677699	0.504799	-0.207797	0.122916	0.0515468	0.0278809	-0.0706987	0.0386742
sp|Q63HQ0|AP1AR_HUMAN	AP1AR	AP-1 complex-associated regulatory protein OS=Homo sapiens OX=9606 GN=AP1AR PE=1 SV=1	0.414752	1.53547	0.279024	0.896532	0.588166	2.44025	0.243733	0.747674
sp|Q10567-3|AP1B1_HUMAN	AP1B1	Isoform C of AP-1 complex subunit beta-1 OS=Homo sapiens OX=9606 GN=AP1B1	-0.112069	0.297024	-0.172822	0.511401	0.175139	0.520279	-0.769535	3.63338
sp|O43747-2|AP1G1_HUMAN	AP1G1	Isoform 2 of AP-1 complex subunit gamma-1 OS=Homo sapiens OX=9606 GN=AP1G1	-0.243622	0.44643	-0.239897	0.437765	-0.201502	0.351662	-1.06696	3.13969
sp|Q9BXS5-2|AP1M1_HUMAN	AP1M1	Isoform 2 of AP-1 complex subunit mu-1 OS=Homo sapiens OX=9606 GN=AP1M1	-0.120592	0.27554	-0.213414	0.564228	-0.178117	0.44695	-0.621509	2.36186
sp|P61966|AP1S1_HUMAN	AP1S1	AP-1 complex subunit sigma-1A OS=Homo sapiens OX=9606 GN=AP1S1 PE=1 SV=1	-0.118033	0.530728	-0.0561978	0.210212	-0.0197684	0.0655381	-0.258237	1.60903
sp|P56377-2|AP1S2_HUMAN	AP1S2	Isoform 2 of AP-1 complex subunit sigma-2 OS=Homo sapiens OX=9606 GN=AP1S2	0.128209	0.388092	0.0885417	0.246768	-0.0389164	0.0967475	0.0239686	0.0574381
sp|P56377|AP1S2_HUMAN	AP1S2	AP-1 complex subunit sigma-2 OS=Homo sapiens OX=9606 GN=AP1S2 PE=1 SV=1	0.264935	0.907604	-0.0219673	0.048366	-0.128731	0.354891	-0.0540932	0.128072
sp|O95782|AP2A1_HUMAN	AP2A1	AP-2 complex subunit alpha-1 OS=Homo sapiens OX=9606 GN=AP2A1 PE=1 SV=3	-0.0883438	0.453798	0.0349105	0.148912	-0.0879022	0.450907	-0.249904	1.81957
sp|O94973-2|AP2A2_HUMAN	AP2A2	Isoform 2 of AP-2 complex subunit alpha-2 OS=Homo sapiens OX=9606 GN=AP2A2	-0.177665	0.761833	0.0729978	0.246929	-0.0934063	0.332994	-0.216347	0.993341
sp|P63010-2|AP2B1_HUMAN	AP2B1	Isoform 2 of AP-2 complex subunit beta OS=Homo sapiens OX=9606 GN=AP2B1	-0.184624	0.644471	-0.0758911	0.21284	-0.07886	0.222676	-0.498633	2.44245
sp|Q96CW1|AP2M1_HUMAN	AP2M1	AP-2 complex subunit mu OS=Homo sapiens OX=9606 GN=AP2M1 PE=1 SV=2	-0.0771877	0.148805	-0.060518	0.113304	-0.150596	0.327315	-0.301113	0.799428
sp|P53680|AP2S1_HUMAN	AP2S1	AP-2 complex subunit sigma OS=Homo sapiens OX=9606 GN=AP2S1 PE=1 SV=2	-0.215547	0.386684	-0.0403435	0.057333	-0.290193	0.565668	-0.592435	1.47586
sp|O00203|AP3B1_HUMAN	AP3B1	AP-3 complex subunit beta-1 OS=Homo sapiens OX=9606 GN=AP3B1 PE=1 SV=3	-0.240161	0.829393	-0.0821404	0.214216	-0.159238	0.482957	-0.249551	0.873334
sp|O14617-5|AP3D1_HUMAN	AP3D1	Isoform 5 of AP-3 complex subunit delta-1 OS=Homo sapiens OX=9606 GN=AP3D1	-0.0576318	0.259386	-0.0620255	0.283407	-0.164043	0.994333	-0.159732	0.959099
sp|Q9Y2T2|AP3M1_HUMAN	AP3M1	AP-3 complex subunit mu-1 OS=Homo sapiens OX=9606 GN=AP3M1 PE=1 SV=1	-0.345067	0.863587	-0.1164	0.218337	-0.328225	0.807399	-0.348609	0.875552
sp|Q92572|AP3S1_HUMAN	AP3S1	AP-3 complex subunit sigma-1 OS=Homo sapiens OX=9606 GN=AP3S1 PE=1 SV=1	0.179591	0.505745	0.202569	0.591422	0.119905	0.304563	0.498335	1.98476
sp|P59780|AP3S2_HUMAN	AP3S2	AP-3 complex subunit sigma-2 OS=Homo sapiens OX=9606 GN=AP3S2 PE=2 SV=1	-0.50079	1.64409	-0.168167	0.386518	-0.573291	1.97026	-0.532255	1.78444
sp|Q9UPM8|AP4E1_HUMAN	AP4E1	AP-4 complex subunit epsilon-1 OS=Homo sapiens OX=9606 GN=AP4E1 PE=1 SV=2	-0.199511	0.43183	-0.197725	0.426932	-0.223762	0.500054	-0.337424	0.859951
sp|Q9UPM8|AP4E1_HUMAN	AP4E1	AP-4 complex subunit epsilon-1 OS=Homo sapiens OX=9606 GN=AP4E1 PE=1 SV=2	-0.199511	0.43183	-0.197725	0.426932	-0.223762	0.500054	-0.337424	0.859951
sp|Q9UPM8|AP4E1_HUMAN	AP4E1	AP-4 complex subunit epsilon-1 OS=Homo sapiens OX=9606 GN=AP4E1 PE=1 SV=2	-0.199511	0.43183	-0.197725	0.426932	-0.223762	0.500054	-0.337424	0.859951
sp|Q9UPM8|AP4E1_HUMAN	AP4E1	AP-4 complex subunit epsilon-1 OS=Homo sapiens OX=9606 GN=AP4E1 PE=1 SV=2	-0.199511	0.43183	-0.197725	0.426932	-0.223762	0.500054	-0.337424	0.859951
sp|O43299|AP5Z1_HUMAN	AP5Z1	AP-5 complex subunit zeta-1 OS=Homo sapiens OX=9606 GN=AP5Z1 PE=1 SV=2	-0.560309	0.658697	-0.112407	0.0963567	-0.144172	0.126874	-0.811277	1.08308
sp|O14727|APAF_HUMAN	APAF1	Apoptotic protease-activating factor 1 OS=Homo sapiens OX=9606 GN=APAF1 PE=1 SV=2	-0.305292	0.65926	-0.110754	0.187692	-0.425436	1.02913	-0.347923	0.784533
sp|O96018|APBA3_HUMAN	APBA3	Amyloid-beta A4 precursor protein-binding family A member 3 OS=Homo sapiens OX=9606 GN=APBA3 PE=1 SV=1	-0.290908	0.827848	0.00238896	0.00426831	-0.0422626	0.0817339	-0.448092	1.48723
sp|Q92870-4|APBB2_HUMAN	APBB2	Isoform 4 of Amyloid-beta A4 precursor protein-binding family B member 2 OS=Homo sapiens OX=9606 GN=APBB2	-0.401134	1.23637	-0.0521114	0.0967539	0.0598408	0.112681	-0.133742	0.286252
sp|P25054|APC_HUMAN	APC	Adenomatous polyposis coli protein OS=Homo sapiens OX=9606 GN=APC PE=1 SV=2	0.148201	0.775345	0.0647663	0.27011	0.0587718	0.240456	0.0387823	0.148435
sp|P13798|ACPH_HUMAN	APEH	Acylamino-acid-releasing enzyme OS=Homo sapiens OX=9606 GN=APEH PE=1 SV=4	-0.479412	1.96374	-0.180566	0.529908	-0.380058	1.43695	-0.161165	0.457825
sp|P27695|APEX1_HUMAN	APEX1	DNA-(apurinic or apyrimidinic site) lyase OS=Homo sapiens OX=9606 GN=APEX1 PE=1 SV=2	0.497299	1.0785	0.296839	0.541848	0.252392	0.439889	0.690955	1.68514
sp|Q96BI3|APH1A_HUMAN	APH1A	Gamma-secretase subunit APH-1A OS=Homo sapiens OX=9606 GN=APH1A PE=1 SV=1	-0.455764	0.617202	-0.216633	0.24311	-0.229697	0.260742	-0.356765	0.449485
sp|Q9BZZ5-2|API5_HUMAN	API5	Isoform 2 of Apoptosis inhibitor 5 OS=Homo sapiens OX=9606 GN=API5	0.286082	0.41505	0.12439	0.153249	0.347721	0.532821	0.521019	0.910977
sp|Q9BZZ5|API5_HUMAN	API5	Apoptosis inhibitor 5 OS=Homo sapiens OX=9606 GN=API5 PE=1 SV=3	-0.00516734	0.00992331	-0.0129965	0.0253838	-0.0761101	0.169127	-0.307553	0.975272
sp|Q96GX9|MTNB_HUMAN	APIP	Methylthioribulose-1-phosphate dehydratase OS=Homo sapiens OX=9606 GN=APIP PE=1 SV=1	-0.127096	0.18714	-0.106259	0.152382	0.0241598	0.0310351	0.580113	1.29663
sp|Q06481|APLP2_HUMAN	APLP2	Amyloid-like protein 2 OS=Homo sapiens OX=9606 GN=APLP2 PE=1 SV=2	0.0111759	0.0346278	-0.0966245	0.386713	-0.166147	0.781832	-0.222979	1.1638
sp|Q9HDC9|APMAP_HUMAN	APMAP	Adipocyte plasma membrane-associated protein OS=Homo sapiens OX=9606 GN=APMAP PE=1 SV=2	0.0159485	0.0157118	-0.0273038	0.0272359	0.115785	0.126808	-0.14873	0.168363
sp|P06727|APOA4_HUMAN	APOA4	Apolipoprotein A-IV OS=Homo sapiens OX=9606 GN=APOA4 PE=1 SV=3	-0.00185084	0.00109602	-1.50359	1.72516	-1.67037	1.98531	-1.10703	1.13902
sp|P04114|APOB_HUMAN	APOB	Apolipoprotein B-100 OS=Homo sapiens OX=9606 GN=APOB PE=1 SV=2	-0.130882	0.255264	-0.0840243	0.152285	-0.0195465	0.0317595	-0.716619	2.35255
sp|Q9NRW3|ABC3C_HUMAN	APOBEC3C	DNA dC->dU-editing enzyme APOBEC-3C OS=Homo sapiens OX=9606 GN=APOBEC3C PE=1 SV=2	-1.32443	1.30178	-0.932813	0.809588	-1.19566	1.13268	-2.12245	2.44218
sp|P02654|APOC1_HUMAN	APOC1	Apolipoprotein C-I OS=Homo sapiens OX=9606 GN=APOC1 PE=1 SV=1	0.0655877	0.0479459	-0.438684	0.414484	-1.07249	1.35683	-0.632314	0.665224
sp|P02649|APOE_HUMAN	APOE	Apolipoprotein E OS=Homo sapiens OX=9606 GN=APOE PE=1 SV=1	0.429535	1.44112	-0.0434559	0.0811984	0.0881991	0.179023	-0.305294	0.874723
tr|J3KQL8|J3KQL8_HUMAN	APOL2	Apolipoprotein L2 OS=Homo sapiens OX=9606 GN=APOL2 PE=1 SV=2	0.144776	0.284621	0.309618	0.750532	1.1742	4.21805	0.205889	0.440694
sp|Q6UXV4|MIC27_HUMAN	APOOL	MICOS complex subunit MIC27 OS=Homo sapiens OX=9606 GN=APOOL PE=1 SV=1	-0.0997625	0.433159	-0.151772	0.748541	0.0740336	0.298908	-0.175681	0.911091
sp|P05067|A4_HUMAN	APP	Amyloid-beta precursor protein OS=Homo sapiens OX=9606 GN=APP PE=1 SV=3	-0.0232264	0.0819719	0.0611773	0.245035	-0.232128	1.37763	-0.170561	0.906519
sp|Q9UKG1|DP13A_HUMAN	APPL1	DCC-interacting protein 13-alpha OS=Homo sapiens OX=9606 GN=APPL1 PE=1 SV=1	-0.306141	1.70622	-0.229337	1.15321	-0.521198	3.37456	-0.0874143	0.327002
sp|Q8NEU8-3|DP13B_HUMAN	APPL2	Isoform 3 of DCC-interacting protein 13-beta OS=Homo sapiens OX=9606 GN=APPL2	-0.449253	1.39795	-0.266818	0.691564	-0.119379	0.250659	-0.740441	2.70603
sp|P07741|APT_HUMAN	APRT	Adenine phosphoribosyltransferase OS=Homo sapiens OX=9606 GN=APRT PE=1 SV=2	-0.617877	2.37135	-0.366706	1.17878	-0.772872	3.14195	-0.760513	3.08076
sp|Q7Z2E3|APTX_HUMAN	APTX	Aprataxin OS=Homo sapiens OX=9606 GN=APTX PE=1 SV=2	-0.243256	0.35044	0.00555967	0.00613033	-0.0919372	0.112542	-0.534341	0.977699
sp|P29972|AQP1_HUMAN	AQP1	Aquaporin-1 OS=Homo sapiens OX=9606 GN=AQP1 PE=1 SV=3	-1.49736	0.91635	0.496265	0.22522	0.878933	0.454263	0.162011	0.0645851
sp|O60306|AQR_HUMAN	AQR	RNA helicase aquarius OS=Homo sapiens OX=9606 GN=AQR PE=1 SV=4	-0.0495374	0.231904	-0.00988751	0.0394763	-0.00476343	0.0186025	-0.294031	2.35301
sp|Q96P48|ARAP1_HUMAN	ARAP1	Arf-GAP with Rho-GAP domain, ANK repeat and PH domain-containing protein 1 OS=Homo sapiens OX=9606 GN=ARAP1 PE=1 SV=3	-0.334572	1.0601	-0.280988	0.829193	-0.508988	1.94955	-0.437918	1.56381
sp|Q8WZ64|ARAP2_HUMAN	ARAP2	Arf-GAP with Rho-GAP domain, ANK repeat and PH domain-containing protein 2 OS=Homo sapiens OX=9606 GN=ARAP2 PE=1 SV=3	0.0484116	0.0985705	0.155118	0.382897	0.192443	0.503613	-0.265353	0.768271
sp|Q7LC44|ARC_HUMAN	ARC	Activity-regulated cytoskeleton-associated protein OS=Homo sapiens OX=9606 GN=ARC PE=1 SV=1	-0.193136	0.358262	0.0690368	0.107917	-0.318316	0.68103	0.701442	1.9768
sp|P48444|COPD_HUMAN	ARCN1	Coatomer subunit delta OS=Homo sapiens OX=9606 GN=ARCN1 PE=1 SV=1	-0.0522988	0.171154	-0.122037	0.485038	-0.0881862	0.319892	-0.392683	2.72987
sp|O15033|AREL1_HUMAN	AREL1	Apoptosis-resistant E3 ubiquitin protein ligase 1 OS=Homo sapiens OX=9606 GN=AREL1 PE=1 SV=3	-0.244139	0.449487	-0.109025	0.169749	-0.226375	0.408433	-0.231836	0.42092
sp|P61204|ARF3_HUMAN	ARF3	ADP-ribosylation factor 3 OS=Homo sapiens OX=9606 GN=ARF3 PE=1 SV=2	-0.187333	0.821274	-0.16545	0.69571	-0.242699	1.16607	-0.417172	2.40833
sp|P18085|ARF4_HUMAN	ARF4	ADP-ribosylation factor 4 OS=Homo sapiens OX=9606 GN=ARF4 PE=1 SV=3	-0.17331	0.569481	-0.0521012	0.133404	-0.16132	0.518837	-0.29526	1.1622
sp|P18085|ARF4_HUMAN	ARF4	ADP-ribosylation factor 4 OS=Homo sapiens OX=9606 GN=ARF4 PE=1 SV=3	-0.17331	0.569481	-0.0521012	0.133404	-0.16132	0.518837	-0.29526	1.1622
sp|P18085|ARF4_HUMAN	ARF4	ADP-ribosylation factor 4 OS=Homo sapiens OX=9606 GN=ARF4 PE=1 SV=3	-0.17331	0.569481	-0.0521012	0.133404	-0.16132	0.518837	-0.29526	1.1622
sp|P84085|ARF5_HUMAN	ARF5	ADP-ribosylation factor 5 OS=Homo sapiens OX=9606 GN=ARF5 PE=1 SV=2	-0.0754685	0.132375	0.0385492	0.0636037	0.00862746	0.0135172	-0.931407	3.20147
sp|P62330|ARF6_HUMAN	ARF6	ADP-ribosylation factor 6 OS=Homo sapiens OX=9606 GN=ARF6 PE=1 SV=2	-0.198081	0.352252	-0.269035	0.519221	-0.214328	0.388659	-0.567197	1.4097
sp|Q8N6T3|ARFG1_HUMAN	ARFGAP1	ADP-ribosylation factor GTPase-activating protein 1 OS=Homo sapiens OX=9606 GN=ARFGAP1 PE=1 SV=2	-0.0256626	0.122935	0.0476429	0.251812	0.526778	8.87255	-0.168329	1.39006
sp|Q8N6H7|ARFG2_HUMAN	ARFGAP2	ADP-ribosylation factor GTPase-activating protein 2 OS=Homo sapiens OX=9606 GN=ARFGAP2 PE=1 SV=1	-0.377632	1.98984	-0.12038	0.433336	-0.319941	1.59359	-0.152149	0.586074
sp|Q9NP61|ARFG3_HUMAN	ARFGAP3	ADP-ribosylation factor GTPase-activating protein 3 OS=Homo sapiens OX=9606 GN=ARFGAP3 PE=1 SV=1	-0.0145136	0.0272192	-0.0737087	0.155303	0.337018	1.04215	-0.0118099	0.0220257
sp|Q9Y6D6|BIG1_HUMAN	ARFGEF1	Brefeldin A-inhibited guanine nucleotide-exchange protein 1 OS=Homo sapiens OX=9606 GN=ARFGEF1 PE=1 SV=2	-0.24888	0.589	-0.0478775	0.0839172	-0.331643	0.862709	-0.131327	0.263983
sp|Q9Y6D5|BIG2_HUMAN	ARFGEF2	Brefeldin A-inhibited guanine nucleotide-exchange protein 2 OS=Homo sapiens OX=9606 GN=ARFGEF2 PE=1 SV=3	-0.232018	0.665196	0.223375	0.632677	-0.291209	0.901446	-0.202098	0.554942
sp|Q5TH69|BIG3_HUMAN	ARFGEF3	Brefeldin A-inhibited guanine nucleotide-exchange protein 3 OS=Homo sapiens OX=9606 GN=ARFGEF3 PE=1 SV=3	-0.0597951	0.140836	-0.0568111	0.132952	0.213258	0.664878	-0.0813698	0.200531
sp|P53367|ARFP1_HUMAN	ARFIP1	Arfaptin-1 OS=Homo sapiens OX=9606 GN=ARFIP1 PE=1 SV=2	-0.369873	1.24313	-0.175638	0.461678	-0.290504	0.895703	-0.410003	1.42996
sp|P53367|ARFP1_HUMAN	ARFIP1	Arfaptin-1 OS=Homo sapiens OX=9606 GN=ARFIP1 PE=1 SV=2	-0.369873	1.24313	-0.175638	0.461678	-0.290504	0.895703	-0.410003	1.42996
sp|P53367|ARFP1_HUMAN	ARFIP1	Arfaptin-1 OS=Homo sapiens OX=9606 GN=ARFIP1 PE=1 SV=2	-0.369873	1.24313	-0.175638	0.461678	-0.290504	0.895703	-0.410003	1.42996
sp|P53367|ARFP1_HUMAN	ARFIP1	Arfaptin-1 OS=Homo sapiens OX=9606 GN=ARFIP1 PE=1 SV=2	-0.369873	1.24313	-0.175638	0.461678	-0.290504	0.895703	-0.410003	1.42996
sp|P53365|ARFP2_HUMAN	ARFIP2	Arfaptin-2 OS=Homo sapiens OX=9606 GN=ARFIP2 PE=1 SV=1	-0.0768111	0.185522	0.213418	0.657432	0.237972	0.759829	0.190336	0.565692
sp|P53365|ARFP2_HUMAN	ARFIP2	Arfaptin-2 OS=Homo sapiens OX=9606 GN=ARFIP2 PE=1 SV=1	-0.0768111	0.185522	0.213418	0.657432	0.237972	0.759829	0.190336	0.565692
sp|P53365|ARFP2_HUMAN	ARFIP2	Arfaptin-2 OS=Homo sapiens OX=9606 GN=ARFIP2 PE=1 SV=1	-0.0768111	0.185522	0.213418	0.657432	0.237972	0.759829	0.190336	0.565692
sp|P53365|ARFP2_HUMAN	ARFIP2	Arfaptin-2 OS=Homo sapiens OX=9606 GN=ARFIP2 PE=1 SV=1	-0.0768111	0.185522	0.213418	0.657432	0.237972	0.759829	0.190336	0.565692
sp|P78540|ARGI2_HUMAN	ARG2	Arginase-2, mitochondrial OS=Homo sapiens OX=9606 GN=ARG2 PE=1 SV=1	0.0591189	0.18318	0.131141	0.489674	-0.166024	0.673022	-0.0153861	0.0420911
sp|Q9NWB6|ARGL1_HUMAN	ARGLU1	Arginine and glutamate-rich protein 1 OS=Homo sapiens OX=9606 GN=ARGLU1 PE=1 SV=1	0.379546	0.917721	0.160593	0.302357	0.209257	0.420092	0.135199	0.245673
sp|Q07960|RHG01_HUMAN	ARHGAP1	Rho GTPase-activating protein 1 OS=Homo sapiens OX=9606 GN=ARHGAP1 PE=1 SV=1	-0.415951	1.85572	-0.152818	0.485805	-0.340497	1.41678	-0.267508	1.02062
sp|A1A4S6|RHG10_HUMAN	ARHGAP10	Rho GTPase-activating protein 10 OS=Homo sapiens OX=9606 GN=ARHGAP10 PE=1 SV=1	-0.108645	0.326753	0.0235144	0.0576031	0.0043654	0.0101739	-0.102526	0.304114
sp|Q6P4F7|RHGBA_HUMAN	ARHGAP11A	Rho GTPase-activating protein 11A OS=Homo sapiens OX=9606 GN=ARHGAP11A PE=1 SV=2	0.093818	0.170629	-0.0683512	0.119311	0.0353103	0.058312	0.559495	1.67133
sp|Q8IWW6|RHG12_HUMAN	ARHGAP12	Rho GTPase-activating protein 12 OS=Homo sapiens OX=9606 GN=ARHGAP12 PE=1 SV=1	-0.0977124	0.32306	-0.149286	0.55231	-0.194251	0.782052	-0.285864	1.31963
sp|Q68EM7|RHG17_HUMAN	ARHGAP17	Rho GTPase-activating protein 17 OS=Homo sapiens OX=9606 GN=ARHGAP17 PE=1 SV=1	0.0800509	0.112174	-0.0269728	0.0351449	-0.590291	1.34569	-0.68157	1.63514
sp|Q8N392|RHG18_HUMAN	ARHGAP18	Rho GTPase-activating protein 18 OS=Homo sapiens OX=9606 GN=ARHGAP18 PE=1 SV=3	-0.8957	1.04867	-0.364544	0.325261	-0.391714	0.355486	-0.727364	0.79173
sp|Q5T5U3|RHG21_HUMAN	ARHGAP21	Rho GTPase-activating protein 21 OS=Homo sapiens OX=9606 GN=ARHGAP21 PE=1 SV=2	-0.0446711	0.182419	0.180679	1.06752	0.254132	1.69587	0.141998	0.771205
sp|Q7Z5H3-2|RHG22_HUMAN	ARHGAP22	Isoform 2 of Rho GTPase-activating protein 22 OS=Homo sapiens OX=9606 GN=ARHGAP22	-0.0979293	0.336578	0.0834163	0.276698	-0.260976	1.21615	0.172587	0.696208
sp|Q9UNA1|RHG26_HUMAN	ARHGAP26	Rho GTPase-activating protein 26 OS=Homo sapiens OX=9606 GN=ARHGAP26 PE=1 SV=1	-0.2826	2.10921	0.0131536	0.0460921	-0.0948507	0.440466	-0.319417	2.55651
sp|Q52LW3|RHG29_HUMAN	ARHGAP29	Rho GTPase-activating protein 29 OS=Homo sapiens OX=9606 GN=ARHGAP29 PE=1 SV=2	-0.00252846	0.00696511	-0.0144576	0.0413231	-0.0556481	0.179343	-0.17186	0.72762
sp|Q9C0H5-2|RHG39_HUMAN	ARHGAP39	Isoform 2 of Rho GTPase-activating protein 39 OS=Homo sapiens OX=9606 GN=ARHGAP39	-0.0570117	0.129344	0.21461	0.656038	0.0775352	0.183669	0.137931	0.368218
sp|A6NI28|RHG42_HUMAN	ARHGAP42	Rho GTPase-activating protein 42 OS=Homo sapiens OX=9606 GN=ARHGAP42 PE=1 SV=3	-0.094411	0.455678	0.0771826	0.353597	0.051006	0.214425	0.0205791	0.0775037
sp|P52565|GDIR1_HUMAN	ARHGDIA	Rho GDP-dissociation inhibitor 1 OS=Homo sapiens OX=9606 GN=ARHGDIA PE=1 SV=3	-0.0820995	0.165359	-0.24775	0.642564	-0.418699	1.30286	-0.342572	0.991841
sp|P52566|GDIR2_HUMAN	ARHGDIB	Rho GDP-dissociation inhibitor 2 OS=Homo sapiens OX=9606 GN=ARHGDIB PE=1 SV=3	0.159449	0.0789222	0.382171	0.210261	0.214113	0.108864	-0.0886217	0.0423298
sp|O15085-2|ARHGB_HUMAN	ARHGEF11	Isoform 2 of Rho guanine nucleotide exchange factor 11 OS=Homo sapiens OX=9606 GN=ARHGEF11	-0.414641	1.4456	-0.164433	0.422804	0.232425	0.661865	-0.141427	0.350041
sp|Q9NZN5-2|ARHGC_HUMAN	ARHGEF12	Isoform 2 of Rho guanine nucleotide exchange factor 12 OS=Homo sapiens OX=9606 GN=ARHGEF12	0.260026	0.93786	0.121382	0.347994	-0.0909091	0.244902	0.185107	0.596077
sp|Q9NZN5|ARHGC_HUMAN	ARHGEF12	Rho guanine nucleotide exchange factor 12 OS=Homo sapiens OX=9606 GN=ARHGEF12 PE=1 SV=1	-0.0891335	0.597238	-0.0686357	0.422377	0.0114617	0.0541168	-0.123049	0.938932
sp|Q96PE2|ARHGH_HUMAN	ARHGEF17	Rho guanine nucleotide exchange factor 17 OS=Homo sapiens OX=9606 GN=ARHGEF17 PE=1 SV=1	0.212598	0.365364	-0.845229	2.27313	0.0844891	0.123521	0.941744	2.61245
sp|Q6ZSZ5|ARHGI_HUMAN	ARHGEF18	Rho guanine nucleotide exchange factor 18 OS=Homo sapiens OX=9606 GN=ARHGEF18 PE=1 SV=4	-0.288195	1.20792	-0.207697	0.761582	-0.370394	1.73877	-0.345083	1.568
sp|Q92974|ARHG2_HUMAN	ARHGEF2	Rho guanine nucleotide exchange factor 2 OS=Homo sapiens OX=9606 GN=ARHGEF2 PE=1 SV=4	-0.0531009	0.415352	0.0233637	0.153835	-0.0665566	0.559625	0.0389605	0.281394
sp|Q96DR7|ARHGQ_HUMAN	ARHGEF26	Rho guanine nucleotide exchange factor 26 OS=Homo sapiens OX=9606 GN=ARHGEF26 PE=1 SV=4	0.0646728	0.112499	-0.109747	0.2055	-0.224874	0.499474	0.134144	0.260985
sp|Q15052|ARHG6_HUMAN	ARHGEF6	Rho guanine nucleotide exchange factor 6 OS=Homo sapiens OX=9606 GN=ARHGEF6 PE=1 SV=2	0.160646	0.588268	0.151419	0.544591	0.178815	0.677422	-0.246316	1.0417
sp|Q14155-5|ARHG7_HUMAN	ARHGEF7	Isoform 5 of Rho guanine nucleotide exchange factor 7 OS=Homo sapiens OX=9606 GN=ARHGEF7	-0.26995	0.981452	-0.141091	0.418079	-0.116992	0.330911	0.374003	1.52834
sp|O14497|ARI1A_HUMAN	ARID1A	AT-rich interactive domain-containing protein 1A OS=Homo sapiens OX=9606 GN=ARID1A PE=1 SV=3	0.199492	2.10497	0.127973	1.15728	0.223703	2.44354	-0.00771508	0.0417871
sp|Q8NFD5-3|ARI1B_HUMAN	ARID1B	Isoform 3 of AT-rich interactive domain-containing protein 1B OS=Homo sapiens OX=9606 GN=ARID1B	0.153949	1.11683	0.115193	0.755006	0.265179	2.31778	0.176121	1.34113
sp|Q68CP9|ARID2_HUMAN	ARID2	AT-rich interactive domain-containing protein 2 OS=Homo sapiens OX=9606 GN=ARID2 PE=1 SV=2	0.110702	1.13237	0.100896	0.987408	0.180001	2.41833	-0.18137	2.44834
sp|Q99856|ARI3A_HUMAN	ARID3A	AT-rich interactive domain-containing protein 3A OS=Homo sapiens OX=9606 GN=ARID3A PE=1 SV=2	0.218842	0.470206	0.134354	0.256934	0.249092	0.555767	0.829049	2.75939
sp|Q8IVW6|ARI3B_HUMAN	ARID3B	AT-rich interactive domain-containing protein 3B OS=Homo sapiens OX=9606 GN=ARID3B PE=1 SV=2	0.053526	0.189881	-0.0524819	0.185593	-0.325114	1.93887	-0.0308747	0.1021
sp|P29374|ARI4A_HUMAN	ARID4A	AT-rich interactive domain-containing protein 4A OS=Homo sapiens OX=9606 GN=ARID4A PE=1 SV=3	-0.00462405	0.0183287	0.0566505	0.279052	0.511455	7.01505	0.135303	0.880629
sp|Q4LE39|ARI4B_HUMAN	ARID4B	AT-rich interactive domain-containing protein 4B OS=Homo sapiens OX=9606 GN=ARID4B PE=1 SV=2	-0.076028	0.427218	-0.0342472	0.163765	-0.210316	1.65676	-0.0957627	0.57496
sp|Q14865|ARI5B_HUMAN	ARID5B	AT-rich interactive domain-containing protein 5B OS=Homo sapiens OX=9606 GN=ARID5B PE=1 SV=3	0.193134	0.500155	0.0431397	0.0860827	0.211968	0.564266	0.139958	0.333234
sp|Q9Y4X5|ARI1_HUMAN	ARIH1	E3 ubiquitin-protein ligase ARIH1 OS=Homo sapiens OX=9606 GN=ARIH1 PE=1 SV=2	-0.0570843	0.0800342	-0.00851426	0.0111312	-0.313287	0.597136	-0.421961	0.887692
sp|O95376|ARI2_HUMAN	ARIH2	E3 ubiquitin-protein ligase ARIH2 OS=Homo sapiens OX=9606 GN=ARIH2 PE=1 SV=1	-0.287149	1.0279	-0.011686	0.025413	-0.0849262	0.217636	0.00654788	0.0140649
sp|Q3SXY8|AR13B_HUMAN	ARL13B	ADP-ribosylation factor-like protein 13B OS=Homo sapiens OX=9606 GN=ARL13B PE=1 SV=1	-0.0262872	0.0437262	0.0266329	0.0443283	0.053152	0.0926443	0.106127	0.201845
sp|Q8N8R7|AL14E_HUMAN	ARL14EP	ARL14 effector protein OS=Homo sapiens OX=9606 GN=ARL14EP PE=1 SV=1	0.0390064	0.091399	-0.13683	0.393334	-0.1227	0.343355	0.187315	0.588492
sp|Q9NXU5|ARL15_HUMAN	ARL15	ADP-ribosylation factor-like protein 15 OS=Homo sapiens OX=9606 GN=ARL15 PE=1 SV=1	0.402586	0.579293	-0.260417	0.329896	-0.200848	0.240237	0.739835	1.36858
sp|P36404|ARL2_HUMAN	ARL2	ADP-ribosylation factor-like protein 2 OS=Homo sapiens OX=9606 GN=ARL2 PE=1 SV=4	-0.267072	0.432531	-0.0427654	0.0533983	-0.271828	0.442341	-0.527938	1.0639
sp|P36405|ARL3_HUMAN	ARL3	ADP-ribosylation factor-like protein 3 OS=Homo sapiens OX=9606 GN=ARL3 PE=1 SV=2	-0.244647	0.710765	-0.0727744	0.159455	-0.308417	0.970215	-0.0371265	0.0757539
sp|Q15041|AR6P1_HUMAN	ARL6IP1	ADP-ribosylation factor-like protein 6-interacting protein 1 OS=Homo sapiens OX=9606 GN=ARL6IP1 PE=1 SV=2	0.190351	0.306914	0.831416	2.13699	0.746852	1.85384	0.124594	0.185431
sp|Q66PJ3-2|AR6P4_HUMAN	ARL6IP4	Isoform 2 of ADP-ribosylation factor-like protein 6-interacting protein 4 OS=Homo sapiens OX=9606 GN=ARL6IP4	0.179317	0.305223	0.196006	0.340492	0.361191	0.74807	0.354702	0.730198
sp|Q66PJ3-2|AR6P4_HUMAN	ARL6IP4	Isoform 2 of ADP-ribosylation factor-like protein 6-interacting protein 4 OS=Homo sapiens OX=9606 GN=ARL6IP4	0.179317	0.305223	0.196006	0.340492	0.361191	0.74807	0.354702	0.730198
sp|O75915|PRAF3_HUMAN	ARL6IP5	PRA1 family protein 3 OS=Homo sapiens OX=9606 GN=ARL6IP5 PE=1 SV=1	0.247836	0.989617	0.165004	0.559792	0.156595	0.521925	0.615424	4.12176
sp|Q96BM9|ARL8A_HUMAN	ARL8A	ADP-ribosylation factor-like protein 8A OS=Homo sapiens OX=9606 GN=ARL8A PE=1 SV=1	0.272663	0.732238	0.146765	0.324451	0.741311	3.27453	-0.0876852	0.175055
sp|Q9NVJ2|ARL8B_HUMAN	ARL8B	ADP-ribosylation factor-like protein 8B OS=Homo sapiens OX=9606 GN=ARL8B PE=1 SV=1	-0.0116219	0.0207954	-0.0736428	0.148238	0.166957	0.392849	-0.442581	1.42942
sp|Q9NVT9|ARMC1_HUMAN	ARMC1	Armadillo repeat-containing protein 1 OS=Homo sapiens OX=9606 GN=ARMC1 PE=1 SV=1	-0.497591	1.54635	-0.634976	2.13785	-0.843395	3.05915	-2.38466	8.49067
sp|Q8N2F6|ARM10_HUMAN	ARMC10	Armadillo repeat-containing protein 10 OS=Homo sapiens OX=9606 GN=ARMC10 PE=1 SV=1	0.00258728	0.00287564	0.189263	0.261689	0.345925	0.556511	-0.172767	0.234698
sp|Q5T2S8|ARMC4_HUMAN	ARMC4	Armadillo repeat-containing protein 4 OS=Homo sapiens OX=9606 GN=ARMC4 PE=1 SV=1	-0.10921	0.0980929	-0.628574	0.833873	-0.183966	0.176278	0.486406	0.587908
sp|Q96C12|ARMC5_HUMAN	ARMC5	Armadillo repeat-containing protein 5 OS=Homo sapiens OX=9606 GN=ARMC5 PE=1 SV=2	0.0210325	0.0387095	-0.0821565	0.169718	-0.0876511	0.182861	0.0347599	0.065716
sp|Q6NXE6|ARMC6_HUMAN	ARMC6	Armadillo repeat-containing protein 6 OS=Homo sapiens OX=9606 GN=ARMC6 PE=1 SV=2	-0.194343	0.585256	-0.130459	0.352089	-0.478978	1.96859	-0.37332	1.40775
sp|Q8IUR7|ARMC8_HUMAN	ARMC8	Armadillo repeat-containing protein 8 OS=Homo sapiens OX=9606 GN=ARMC8 PE=1 SV=2	0.138569	0.391781	-0.078629	0.197498	0.100343	0.263554	-0.383443	1.51066
sp|Q7Z3E5|ARMC9_HUMAN	ARMC9	LisH domain-containing protein ARMC9 OS=Homo sapiens OX=9606 GN=ARMC9 PE=1 SV=3	-0.312675	0.528664	0.163765	0.236944	-0.194364	0.291082	-0.526723	1.05892
sp|Q7L311|ARMX2_HUMAN	ARMCX2	Armadillo repeat-containing X-linked protein 2 OS=Homo sapiens OX=9606 GN=ARMCX2 PE=2 SV=1	-0.0441846	0.0715257	0.285726	0.64586	0.338397	0.809019	-0.168956	0.330226
sp|Q9UH62|ARMX3_HUMAN	ARMCX3	Armadillo repeat-containing X-linked protein 3 OS=Homo sapiens OX=9606 GN=ARMCX3 PE=1 SV=1	-0.445291	0.800242	-0.0463293	0.0556737	-0.260744	0.398657	-0.737261	1.58481
sp|Q5T2E6|ARMD3_HUMAN	ARMH3	Armadillo-like helical domain-containing protein 3 OS=Homo sapiens OX=9606 GN=ARMH3 PE=1 SV=1	-0.0330548	0.051006	-0.0537944	0.0858127	0.0562723	0.0901175	-0.451682	1.15134
sp|Q86TY3|ARMD4_HUMAN	ARMH4	Armadillo-like helical domain-containing protein 4 OS=Homo sapiens OX=9606 GN=ARMH4 PE=1 SV=1	0.740895	1.03801	0.335744	0.368108	0.588732	0.761345	0.889482	1.33089
sp|Q9H993|ARMT1_HUMAN	ARMT1	Damage-control phosphatase ARMT1 OS=Homo sapiens OX=9606 GN=ARMT1 PE=1 SV=1	-0.280334	0.666247	-0.306044	0.748667	-0.902885	3.14309	-0.197751	0.423918
sp|O00327|BMAL1_HUMAN	ARNTL	Aryl hydrocarbon receptor nuclear translocator-like protein 1 OS=Homo sapiens OX=9606 GN=ARNTL PE=1 SV=2	-0.169209	0.382875	-0.0497192	0.0922784	0.269171	0.697316	0.0860072	0.170237
sp|Q92747|ARC1A_HUMAN	ARPC1A	Actin-related protein 2/3 complex subunit 1A OS=Homo sapiens OX=9606 GN=ARPC1A PE=2 SV=2	-0.316137	0.823722	-0.211594	0.485627	-0.0986786	0.191366	-0.600354	1.9605
sp|O15143|ARC1B_HUMAN	ARPC1B	Actin-related protein 2/3 complex subunit 1B OS=Homo sapiens OX=9606 GN=ARPC1B PE=1 SV=3	-0.27657	0.671535	0.0275044	0.0462168	-0.216731	0.488502	-0.320022	0.815814
sp|O15144|ARPC2_HUMAN	ARPC2	Actin-related protein 2/3 complex subunit 2 OS=Homo sapiens OX=9606 GN=ARPC2 PE=1 SV=1	-0.401407	1.45227	-0.156897	0.416917	-0.379367	1.34506	-0.797022	3.51571
sp|O15145|ARPC3_HUMAN	ARPC3	Actin-related protein 2/3 complex subunit 3 OS=Homo sapiens OX=9606 GN=ARPC3 PE=1 SV=3	-0.180476	0.495828	0.103304	0.248257	0.00893588	0.0177033	-0.269192	0.839916
sp|O15511|ARPC5_HUMAN	ARPC5	Actin-related protein 2/3 complex subunit 5 OS=Homo sapiens OX=9606 GN=ARPC5 PE=1 SV=3	-0.157438	0.317423	-0.216629	0.473629	-0.177399	0.367922	-0.37066	0.96338
sp|Q9BPX5|ARP5L_HUMAN	ARPC5L	Actin-related protein 2/3 complex subunit 5-like protein OS=Homo sapiens OX=9606 GN=ARPC5L PE=1 SV=1	0.0304375	0.0708905	-0.0100533	0.0222925	0.378049	1.54066	-0.0615	0.153845
sp|Q7Z6K5-2|ARPIN_HUMAN	ARPIN	Isoform C15orf38-AP3S2 of Arpin OS=Homo sapiens OX=9606 GN=ARPIN	-0.220404	1.23312	-0.107723	0.45572	-0.293642	1.90085	-0.0854324	0.338956
sp|P56211|ARP19_HUMAN	ARPP19	cAMP-regulated phosphoprotein 19 OS=Homo sapiens OX=9606 GN=ARPP19 PE=1 SV=2	-0.0643197	0.11559	-0.292977	0.727732	-0.24125	0.563302	-0.220868	0.502397
sp|P49407|ARRB1_HUMAN	ARRB1	Beta-arrestin-1 OS=Homo sapiens OX=9606 GN=ARRB1 PE=1 SV=2	-0.451554	1.5309	-0.51969	1.84959	-0.30597	0.90257	-0.684831	2.65123
sp|P32121-4|ARRB2_HUMAN	ARRB2	Isoform 4 of Beta-arrestin-2 OS=Homo sapiens OX=9606 GN=ARRB2	-0.0233919	0.0645072	-0.000704841	0.00182002	-0.326046	1.59802	-0.454165	2.47697
sp|Q8N5I2|ARRD1_HUMAN	ARRDC1	Arrestin domain-containing protein 1 OS=Homo sapiens OX=9606 GN=ARRDC1 PE=1 SV=1	-0.149019	0.64023	-0.0571059	0.191613	-0.321737	1.96577	-0.324541	1.9922
sp|P15289|ARSA_HUMAN	ARSA	Arylsulfatase A OS=Homo sapiens OX=9606 GN=ARSA PE=1 SV=3	0.00897844	0.0223801	-0.0817611	0.245521	0.306138	1.35605	-0.529881	2.79787
sp|P15848|ARSB_HUMAN	ARSB	Arylsulfatase B OS=Homo sapiens OX=9606 GN=ARSB PE=1 SV=1	-0.106141	0.287664	-0.199807	0.641047	-0.043241	0.102371	-0.756061	3.67732
sp|P51690|ARSE_HUMAN	ARSE	Arylsulfatase E OS=Homo sapiens OX=9606 GN=ARSE PE=1 SV=2	-1.15018	1.0882	0.121892	0.0723444	-0.161339	0.0980357	-0.922574	0.807714
sp|Q6UWY0|ARSK_HUMAN	ARSK	Arylsulfatase K OS=Homo sapiens OX=9606 GN=ARSK PE=1 SV=1	-0.0171452	0.0189206	-0.0368467	0.0416491	-0.0354812	0.0400396	-0.540227	0.974508
sp|Q96L15|NAR5_HUMAN	ART5	Ecto-ADP-ribosyltransferase 5 OS=Homo sapiens OX=9606 GN=ART5 PE=2 SV=4	0.133485	0.289731	-0.126815	0.272304	0.0374365	0.0687431	0.0496381	0.0932369
sp|Q9H2C2|ARV1_HUMAN	ARV1	Protein ARV1 OS=Homo sapiens OX=9606 GN=ARV1 PE=1 SV=1	-0.75615	0.794485	-0.135762	0.0995529	-1.27728	1.61648	-0.772119	0.817077
sp|O00192|ARVC_HUMAN	ARVCF	Armadillo repeat protein deleted in velo-cardio-facial syndrome OS=Homo sapiens OX=9606 GN=ARVCF PE=1 SV=1	-0.153467	0.262524	-0.397451	0.887009	-0.358515	0.772262	0.0365497	0.0529807
sp|Q13510-2|ASAH1_HUMAN	ASAH1	Isoform 2 of Acid ceramidase OS=Homo sapiens OX=9606 GN=ASAH1	-0.122883	0.406563	-0.0369668	0.0997619	0.203975	0.7866	-0.609885	3.34004
sp|Q9Y575-3|ASB3_HUMAN	ASB3	Isoform 3 of Ankyrin repeat and SOCS box protein 3 OS=Homo sapiens OX=9606 GN=ASB3	-0.118766	0.230386	-0.10747	0.204818	-0.266895	0.634226	-0.217001	0.484489
sp|Q8N9N2-2|ASCC1_HUMAN	ASCC1	Isoform 2 of Activating signal cointegrator 1 complex subunit 1 OS=Homo sapiens OX=9606 GN=ASCC1	-0.241248	0.45834	0.0360649	0.0521074	-0.0124442	0.0173395	-0.583878	1.49024
sp|Q8N9N2-2|ASCC1_HUMAN	ASCC1	Isoform 2 of Activating signal cointegrator 1 complex subunit 1 OS=Homo sapiens OX=9606 GN=ASCC1	-0.241248	0.45834	0.0360649	0.0521074	-0.0124442	0.0173395	-0.583878	1.49024
sp|Q9H1I8|ASCC2_HUMAN	ASCC2	Activating signal cointegrator 1 complex subunit 2 OS=Homo sapiens OX=9606 GN=ASCC2 PE=1 SV=3	-0.0502137	0.25914	0.0620725	0.335398	0.0295739	0.140109	-0.0230019	0.105889
sp|Q8N3C0|ASCC3_HUMAN	ASCC3	Activating signal cointegrator 1 complex subunit 3 OS=Homo sapiens OX=9606 GN=ASCC3 PE=1 SV=3	-0.256855	0.535915	0.00280458	0.00408365	0.00143585	0.00208594	-0.52074	1.38184
sp|L0R819|ASURF_HUMAN	ASDURF	ASNSD1 upstream open reading frame protein OS=Homo sapiens OX=9606 GN=ASDURF PE=1 SV=1	-0.00258182	0.00463976	-0.0913012	0.194635	0.379524	1.19545	-0.198753	0.504531
sp|Q9NVP2|ASF1B_HUMAN	ASF1B	Histone chaperone ASF1B OS=Homo sapiens OX=9606 GN=ASF1B PE=1 SV=1	-0.09071	0.265659	-0.120573	0.37659	-0.0689895	0.192228	-0.231614	0.88187
sp|Q9NR48|ASH1L_HUMAN	ASH1L	Histone-lysine N-methyltransferase ASH1L OS=Homo sapiens OX=9606 GN=ASH1L PE=1 SV=2	0.103224	0.381097	0.0223148	0.0660079	0.0399705	0.124598	0.517773	3.17949
sp|Q9UBL3|ASH2L_HUMAN	ASH2L	Set1/Ash2 histone methyltransferase complex subunit ASH2 OS=Homo sapiens OX=9606 GN=ASH2L PE=1 SV=1	0.184535	1.48116	0.110824	0.742827	-0.0141893	0.0654207	0.00823192	0.0368888
sp|P04424|ARLY_HUMAN	ASL	Argininosuccinate lyase OS=Homo sapiens OX=9606 GN=ASL PE=1 SV=4	-0.340061	1.04243	-0.13793	0.322149	-0.117814	0.265968	-0.614757	2.3105
sp|O43681|ASNA_HUMAN	ASNA1	ATPase ASNA1 OS=Homo sapiens OX=9606 GN=ASNA1 PE=1 SV=2	-0.352354	0.941201	0.0308961	0.052774	-0.0289616	0.0492984	-0.61289	1.98955
sp|P08243|ASNS_HUMAN	ASNS	Asparagine synthetase [glutamine-hydrolyzing] OS=Homo sapiens OX=9606 GN=ASNS PE=1 SV=4	-0.118152	0.263938	0.0569243	0.113867	-0.0855597	0.180477	0.0475994	0.0935327
sp|Q12797|ASPH_HUMAN	ASPH	Aspartyl/asparaginyl beta-hydroxylase OS=Homo sapiens OX=9606 GN=ASPH PE=1 SV=3	-0.0835109	0.216935	0.0757504	0.193542	-0.0767405	0.19649	0.355522	1.40077
sp|Q6ICH7|ASPH2_HUMAN	ASPHD2	Aspartate beta-hydroxylase domain-containing protein 2 OS=Homo sapiens OX=9606 GN=ASPHD2 PE=2 SV=1	0.0299172	0.0491931	0.048427	0.0821946	-0.308804	0.752467	0.0388305	0.0648378
sp|Q8IZT6|ASPM_HUMAN	ASPM	Abnormal spindle-like microcephaly-associated protein OS=Homo sapiens OX=9606 GN=ASPM PE=1 SV=2	-0.0571841	0.165943	-0.0160395	0.0417161	0.184276	0.703799	0.286414	1.27658
sp|Q9BZE9-2|ASPC1_HUMAN	ASPSCR1	Isoform 2 of Tether containing UBX domain for GLUT4 OS=Homo sapiens OX=9606 GN=ASPSCR1	-0.286181	0.760738	-0.0333272	0.0602742	-0.058822	0.111486	-0.179456	0.414378
sp|P00966|ASSY_HUMAN	ASS1	Argininosuccinate synthase OS=Homo sapiens OX=9606 GN=ASS1 PE=1 SV=2	-0.153029	0.271163	0.213652	0.409218	0.17112	0.310576	-0.469987	1.1592
sp|Q8IXJ9|ASXL1_HUMAN	ASXL1	Polycomb group protein ASXL1 OS=Homo sapiens OX=9606 GN=ASXL1 PE=1 SV=4	-0.0155675	0.0267579	-0.3456	0.958752	0.165851	0.367525	0.0259208	0.0454254
sp|Q76L83|ASXL2_HUMAN	ASXL2	Putative Polycomb group protein ASXL2 OS=Homo sapiens OX=9606 GN=ASXL2 PE=1 SV=1	0.292538	1.7995	0.0594282	0.227501	0.225129	1.26258	0.212073	1.16402
sp|Q8NBU5|ATAD1_HUMAN	ATAD1	ATPase family AAA domain-containing protein 1 OS=Homo sapiens OX=9606 GN=ATAD1 PE=1 SV=1	-0.177655	0.200881	-0.19385	0.22254	-0.106627	0.112517	-0.84207	1.48254
sp|Q6PL18|ATAD2_HUMAN	ATAD2	ATPase family AAA domain-containing protein 2 OS=Homo sapiens OX=9606 GN=ATAD2 PE=1 SV=1	0.301784	2.15958	0.1238	0.576616	-0.0457764	0.167517	0.221195	1.3155
sp|Q9ULI0|ATD2B_HUMAN	ATAD2B	ATPase family AAA domain-containing protein 2B OS=Homo sapiens OX=9606 GN=ATAD2B PE=1 SV=3	-0.135116	0.290382	-0.23309	0.577481	-0.411011	1.23575	-0.642407	2.25005
sp|Q9NVI7|ATD3A_HUMAN	ATAD3A	ATPase family AAA domain-containing protein 3A OS=Homo sapiens OX=9606 GN=ATAD3A PE=1 SV=2	-0.03152	0.0724887	0.245397	0.841021	0.174003	0.533724	-0.224807	0.74783
sp|Q5T9A4|ATD3B_HUMAN	ATAD3B	ATPase family AAA domain-containing protein 3B OS=Homo sapiens OX=9606 GN=ATAD3B PE=1 SV=1	-0.071921	0.26016	0.102099	0.400149	0.172827	0.793973	-0.290403	1.60397
sp|Q5T2N8|ATD3C_HUMAN	ATAD3C	ATPase family AAA domain-containing protein 3C OS=Homo sapiens OX=9606 GN=ATAD3C PE=2 SV=2	0.0693269	0.0787376	0.166202	0.209782	0.25233	0.346932	-0.0923221	0.107609
sp|Q96QE3|ATAD5_HUMAN	ATAD5	ATPase family AAA domain-containing protein 5 OS=Homo sapiens OX=9606 GN=ATAD5 PE=1 SV=4	0.33629	0.833406	0.126511	0.240772	0.00210731	0.00326953	0.721977	2.32965
sp|Q5SQI0|ATAT_HUMAN	ATAT1	Alpha-tubulin N-acetyltransferase 1 OS=Homo sapiens OX=9606 GN=ATAT1 PE=1 SV=1	0.028997	0.068287	0.0827055	0.220184	-0.00718426	0.0160383	-0.136984	0.407225
sp|O95260-2|ATE1_HUMAN	ATE1	Isoform ATE1-2 of Arginyl-tRNA--protein transferase 1 OS=Homo sapiens OX=9606 GN=ATE1	0.197943	0.431055	0.0784112	0.142647	0.125991	0.247254	0.529408	1.5982
sp|P18846|ATF1_HUMAN	ATF1	Cyclic AMP-dependent transcription factor ATF-1 OS=Homo sapiens OX=9606 GN=ATF1 PE=1 SV=2	0.316768	0.325757	0.0210312	0.0169898	0.174984	0.161328	0.726452	0.956678
sp|P15336|ATF2_HUMAN	ATF2	Cyclic AMP-dependent transcription factor ATF-2 OS=Homo sapiens OX=9606 GN=ATF2 PE=1 SV=4	0.0789534	0.248085	0.0267933	0.0734485	0.0826226	0.261953	0.18346	0.719921
sp|P18847|ATF3_HUMAN	ATF3	Cyclic AMP-dependent transcription factor ATF-3 OS=Homo sapiens OX=9606 GN=ATF3 PE=1 SV=2	0.222793	1.19281	0.00782284	0.024437	0.147533	0.684385	0.322495	1.96542
sp|P18850|ATF6A_HUMAN	ATF6	Cyclic AMP-dependent transcription factor ATF-6 alpha OS=Homo sapiens OX=9606 GN=ATF6 PE=1 SV=3	-0.250122	1.20479	-0.0629711	0.206622	-0.171083	0.721491	0.0315504	0.0947303
sp|Q99941|ATF6B_HUMAN	ATF6B	Cyclic AMP-dependent transcription factor ATF-6 beta OS=Homo sapiens OX=9606 GN=ATF6B PE=1 SV=2	0.0222819	0.0750881	0.212739	1.22853	0.2637	1.69577	-0.0599263	0.228862
sp|P17544|ATF7_HUMAN	ATF7	Cyclic AMP-dependent transcription factor ATF-7 OS=Homo sapiens OX=9606 GN=ATF7 PE=1 SV=2	0.0600573	0.18124	-0.0372621	0.105838	0.101247	0.33807	-0.00824078	0.0215717
sp|Q6VMQ6-4|MCAF1_HUMAN	ATF7IP	Isoform 3 of Activating transcription factor 7-interacting protein 1 OS=Homo sapiens OX=9606 GN=ATF7IP	0.138122	0.309006	0.0408482	0.0770233	0.367262	1.10301	0.205343	0.508637
sp|Q676U5|A16L1_HUMAN	ATG16L1	Autophagy-related protein 16-1 OS=Homo sapiens OX=9606 GN=ATG16L1 PE=1 SV=2	0.782735	1.76318	-0.0456723	0.0532414	-0.273224	0.411217	-0.398332	0.675716
sp|Q96BY7|ATG2B_HUMAN	ATG2B	Autophagy-related protein 2 homolog B OS=Homo sapiens OX=9606 GN=ATG2B PE=1 SV=5	-0.352076	1.06646	-0.175981	0.426949	-0.396158	1.25203	-0.47805	1.61557
sp|Q9Y4P1-2|ATG4B_HUMAN	ATG4B	Isoform 2 of Cysteine protease ATG4B OS=Homo sapiens OX=9606 GN=ATG4B	-0.407674	1.26549	-0.191056	0.461643	-0.482258	1.58953	-0.83866	3.2502
sp|Q9H1Y0|ATG5_HUMAN	ATG5	Autophagy protein 5 OS=Homo sapiens OX=9606 GN=ATG5 PE=1 SV=2	-0.18598	0.321465	0.0422956	0.0601974	-0.258712	0.48671	-0.212833	0.379976
sp|O95352|ATG7_HUMAN	ATG7	Ubiquitin-like modifier-activating enzyme ATG7 OS=Homo sapiens OX=9606 GN=ATG7 PE=1 SV=1	-0.34225	0.85733	-0.118048	0.222718	-0.363444	0.929734	-0.454037	1.25779
sp|Q7Z3C6|ATG9A_HUMAN	ATG9A	Autophagy-related protein 9A OS=Homo sapiens OX=9606 GN=ATG9A PE=1 SV=3	0.399028	1.21142	0.304759	0.827522	0.111845	0.228327	0.0802277	0.155105
sp|P31939|PUR9_HUMAN	ATIC	Bifunctional purine biosynthesis protein PURH OS=Homo sapiens OX=9606 GN=ATIC PE=1 SV=3	-0.290781	1.33211	-0.00756309	0.0195291	-0.457536	2.43791	-0.567342	3.19096
sp|Q8WXF7|ATLA1_HUMAN	ATL1	Atlastin-1 OS=Homo sapiens OX=9606 GN=ATL1 PE=1 SV=1	0.155616	0.294224	0.13361	0.244875	0.154974	0.292749	-0.188711	0.373157
sp|Q8NHH9|ATLA2_HUMAN	ATL2	Atlastin-2 OS=Homo sapiens OX=9606 GN=ATL2 PE=1 SV=2	0.126804	0.492124	0.107202	0.397469	-0.053746	0.17341	-0.270665	1.35491
sp|Q6DD88|ATLA3_HUMAN	ATL3	Atlastin-3 OS=Homo sapiens OX=9606 GN=ATL3 PE=1 SV=1	-0.257687	0.600439	-0.266597	0.627865	-0.362462	0.946643	-0.389917	1.04513
sp|Q13315|ATM_HUMAN	ATM	Serine-protein kinase ATM OS=Homo sapiens OX=9606 GN=ATM PE=1 SV=4	-0.125313	0.310487	-0.156923	0.410629	-0.457723	1.70584	-0.212291	0.605964
sp|P54259|ATN1_HUMAN	ATN1	Atrophin-1 OS=Homo sapiens OX=9606 GN=ATN1 PE=1 SV=3	0.690148	1.04049	0.228227	0.251115	0.996385	1.7124	0.755081	1.17576
sp|P98196|AT11A_HUMAN	ATP11A	Probable phospholipid-transporting ATPase IH OS=Homo sapiens OX=9606 GN=ATP11A PE=1 SV=3	-0.19307	0.430416	-0.342782	0.914991	-0.470417	1.40639	-0.0778281	0.145299
sp|Q9Y2G3|AT11B_HUMAN	ATP11B	Probable phospholipid-transporting ATPase IF OS=Homo sapiens OX=9606 GN=ATP11B PE=1 SV=2	-0.485099	0.604469	-0.867995	1.32186	-0.64133	0.876634	-0.896813	1.38186
sp|Q8NB49|AT11C_HUMAN	ATP11C	Phospholipid-transporting ATPase IG OS=Homo sapiens OX=9606 GN=ATP11C PE=1 SV=3	-0.107286	0.1791	-0.0689674	0.108818	0.162172	0.292061	-0.306293	0.654553
sp|Q9HD20|AT131_HUMAN	ATP13A1	Manganese-transporting ATPase 13A1 OS=Homo sapiens OX=9606 GN=ATP13A1 PE=1 SV=2	0.0593504	0.0772065	0.0176086	0.0216648	-0.109124	0.151257	-0.712229	1.63722
sp|Q9H7F0|AT133_HUMAN	ATP13A3	Probable cation-transporting ATPase 13A3 OS=Homo sapiens OX=9606 GN=ATP13A3 PE=1 SV=4	-0.405793	0.526503	-0.486965	0.668522	-0.480264	0.656384	-0.384364	0.490899
sp|P05023|AT1A1_HUMAN	ATP1A1	Sodium/potassium-transporting ATPase subunit alpha-1 OS=Homo sapiens OX=9606 GN=ATP1A1 PE=1 SV=1	0.0822835	0.27369	0.0673664	0.215667	-0.0530256	0.163396	0.318237	1.60192
sp|P13637-3|AT1A3_HUMAN	ATP1A3	Isoform 3 of Sodium/potassium-transporting ATPase subunit alpha-3 OS=Homo sapiens OX=9606 GN=ATP1A3	-0.231964	0.42783	-0.156701	0.263648	-0.332018	0.681314	-0.309854	0.621906
sp|P05026|AT1B1_HUMAN	ATP1B1	Sodium/potassium-transporting ATPase subunit beta-1 OS=Homo sapiens OX=9606 GN=ATP1B1 PE=1 SV=1	-0.145784	0.306951	0.010119	0.01692	0.0539441	0.0976648	-0.0285583	0.0494044
sp|P54709|AT1B3_HUMAN	ATP1B3	Sodium/potassium-transporting ATPase subunit beta-3 OS=Homo sapiens OX=9606 GN=ATP1B3 PE=1 SV=1	-0.304869	0.565654	0.00934296	0.0120549	-0.180624	0.292497	-0.0567271	0.0782856
sp|O14983|AT2A1_HUMAN	ATP2A1	Sarcoplasmic/endoplasmic reticulum calcium ATPase 1 OS=Homo sapiens OX=9606 GN=ATP2A1 PE=1 SV=1	0.903919	0.423484	-0.491614	0.20197	2.02192	1.23129	1.49343	0.81652
sp|P16615|AT2A2_HUMAN	ATP2A2	Sarcoplasmic/endoplasmic reticulum calcium ATPase 2 OS=Homo sapiens OX=9606 GN=ATP2A2 PE=1 SV=1	-0.187797	0.284737	-0.360196	0.649793	-0.40399	0.756787	-0.299332	0.510257
sp|Q93084-5|AT2A3_HUMAN	ATP2A3	Isoform SERCA3E of Sarcoplasmic/endoplasmic reticulum calcium ATPase 3 OS=Homo sapiens OX=9606 GN=ATP2A3	-0.117456	0.232299	-0.0753003	0.139026	-0.148645	0.308435	-0.272924	0.668986
sp|P20020-1|AT2B1_HUMAN	ATP2B1	Isoform D of Plasma membrane calcium-transporting ATPase 1 OS=Homo sapiens OX=9606 GN=ATP2B1	0.0606168	0.155308	-0.0868954	0.236007	0.00971286	0.0220277	-0.13388	0.40027
sp|P23634|AT2B4_HUMAN	ATP2B4	Plasma membrane calcium-transporting ATPase 4 OS=Homo sapiens OX=9606 GN=ATP2B4 PE=1 SV=2	-0.874177	3.73709	-0.649214	2.60239	-0.262696	0.774596	-0.536815	2.03312
sp|P98194-7|AT2C1_HUMAN	ATP2C1	Isoform 7 of Calcium-transporting ATPase type 2C member 1 OS=Homo sapiens OX=9606 GN=ATP2C1	-0.231065	0.408355	-0.214855	0.372728	-0.0581801	0.0824959	-0.615561	1.50033
sp|P98194-7|AT2C1_HUMAN	ATP2C1	Isoform 7 of Calcium-transporting ATPase type 2C member 1 OS=Homo sapiens OX=9606 GN=ATP2C1	-0.231065	0.408355	-0.214855	0.372728	-0.0581801	0.0824959	-0.615561	1.50033
sp|P98194-7|AT2C1_HUMAN	ATP2C1	Isoform 7 of Calcium-transporting ATPase type 2C member 1 OS=Homo sapiens OX=9606 GN=ATP2C1	-0.231065	0.408355	-0.214855	0.372728	-0.0581801	0.0824959	-0.615561	1.50033
sp|P98194-7|AT2C1_HUMAN	ATP2C1	Isoform 7 of Calcium-transporting ATPase type 2C member 1 OS=Homo sapiens OX=9606 GN=ATP2C1	-0.231065	0.408355	-0.214855	0.372728	-0.0581801	0.0824959	-0.615561	1.50033
sp|P25705|ATPA_HUMAN	ATP5F1A	ATP synthase subunit alpha, mitochondrial OS=Homo sapiens OX=9606 GN=ATP5F1A PE=1 SV=1	-0.0231997	0.122552	-3.73555e-05	0.00017505	0.0709411	0.463131	-0.187486	1.69685
sp|P06576|ATPB_HUMAN	ATP5F1B	ATP synthase subunit beta, mitochondrial OS=Homo sapiens OX=9606 GN=ATP5F1B PE=1 SV=3	-0.0508157	0.314097	-0.0288125	0.160665	0.140758	1.18745	-0.0789783	0.548163
tr|H0YI37|H0YI37_HUMAN	ATP5F1B	ATP synthase subunit beta, mitochondrial (Fragment) OS=Homo sapiens OX=9606 GN=ATP5F1B PE=1 SV=1	-0.761232	0.813348	-0.551406	0.531266	-0.709694	0.74051	-1.74465	2.47601
sp|P36542|ATPG_HUMAN	ATP5F1C	ATP synthase subunit gamma, mitochondrial OS=Homo sapiens OX=9606 GN=ATP5F1C PE=1 SV=1	-0.0646676	0.272171	0.0377493	0.144656	0.0209851	0.0756597	-0.0648204	0.272955
sp|P30049|ATPD_HUMAN	ATP5F1D	ATP synthase subunit delta, mitochondrial OS=Homo sapiens OX=9606 GN=ATP5F1D PE=1 SV=2	-0.227131	0.973457	-0.0603057	0.183117	0.373212	1.90665	-0.390387	2.02399
sp|P56381|ATP5E_HUMAN	ATP5F1E	ATP synthase subunit epsilon, mitochondrial OS=Homo sapiens OX=9606 GN=ATP5F1E PE=1 SV=2	-0.245131	0.855918	-0.0918852	0.245464	0.0538359	0.132367	-0.267336	0.962245
sp|Q9UII2|ATIF1_HUMAN	ATP5IF1	ATPase inhibitor, mitochondrial OS=Homo sapiens OX=9606 GN=ATP5IF1 PE=1 SV=1	0.338303	0.243617	-0.0582309	0.0353331	0.366867	0.268455	0.351631	0.254738
sp|P56385|ATP5I_HUMAN	ATP5ME	ATP synthase subunit e, mitochondrial OS=Homo sapiens OX=9606 GN=ATP5ME PE=1 SV=2	0.179116	0.354408	0.195299	0.39485	0.469845	1.25973	0.0763447	0.12997
tr|G3V325|G3V325_HUMAN	ATP5MF-PTCD1	ATP5MF-PTCD1 readthrough OS=Homo sapiens OX=9606 GN=ATP5MF-PTCD1 PE=4 SV=1	-0.0826197	0.182692	0.147681	0.366669	0.387	1.30568	-0.218745	0.606262
sp|O75964|ATP5L_HUMAN	ATP5MG	ATP synthase subunit g, mitochondrial OS=Homo sapiens OX=9606 GN=ATP5MG PE=1 SV=3	-0.109448	0.348355	-0.138922	0.470436	-0.0426334	0.115753	-0.338605	1.54663
sp|P56378|ATP68_HUMAN	ATP5MPL	ATP synthase subunit ATP5MPL, mitochondrial OS=Homo sapiens OX=9606 GN=ATP5MPL PE=1 SV=1	-0.0747038	0.154043	0.0858356	0.180625	0.218428	0.568251	-0.139299	0.321411
sp|P24539|AT5F1_HUMAN	ATP5PB	ATP synthase F(0) complex subunit B1, mitochondrial OS=Homo sapiens OX=9606 GN=ATP5PB PE=1 SV=2	-0.0757226	0.125059	0.0488439	0.0773432	0.046546	0.0734349	-0.387999	0.93734
sp|O75947|ATP5H_HUMAN	ATP5PD	ATP synthase subunit d, mitochondrial OS=Homo sapiens OX=9606 GN=ATP5PD PE=1 SV=3	0.269322	1.06804	-0.000548056	0.00127262	0.174599	0.597881	0.093983	0.273631
sp|P18859-2|ATP5J_HUMAN	ATP5PF	Isoform 2 of ATP synthase-coupling factor 6, mitochondrial OS=Homo sapiens OX=9606 GN=ATP5PF	0.332908	0.308441	0.00525286	0.00380543	0.729254	0.846804	0.583798	0.629626
sp|P48047|ATPO_HUMAN	ATP5PO	ATP synthase subunit O, mitochondrial OS=Homo sapiens OX=9606 GN=ATP5PO PE=1 SV=1	-0.0492164	0.133755	0.0453335	0.122008	0.105026	0.325359	-0.121463	0.389775
sp|Q15904|VAS1_HUMAN	ATP6AP1	V-type proton ATPase subunit S1 OS=Homo sapiens OX=9606 GN=ATP6AP1 PE=1 SV=2	0.265722	0.758242	0.218182	0.584217	0.0263765	0.0507721	0.291901	0.86012
sp|O75787|RENR_HUMAN	ATP6AP2	Renin receptor OS=Homo sapiens OX=9606 GN=ATP6AP2 PE=1 SV=2	-0.362337	0.496525	-0.0671852	0.07	-0.362525	0.496857	-0.388379	0.543159
sp|Q93050-3|VPP1_HUMAN	ATP6V0A1	Isoform 3 of V-type proton ATPase 116 kDa subunit a isoform 1 OS=Homo sapiens OX=9606 GN=ATP6V0A1	-0.0294879	0.0519336	-0.0636584	0.119247	0.0121866	0.0207799	-0.642107	2.20483
sp|Q93050-3|VPP1_HUMAN	ATP6V0A1	Isoform 3 of V-type proton ATPase 116 kDa subunit a isoform 1 OS=Homo sapiens OX=9606 GN=ATP6V0A1	-0.0294879	0.0519336	-0.0636584	0.119247	0.0121866	0.0207799	-0.642107	2.20483
sp|Q9Y487|VPP2_HUMAN	ATP6V0A2	V-type proton ATPase 116 kDa subunit a isoform 2 OS=Homo sapiens OX=9606 GN=ATP6V0A2 PE=1 SV=2	-0.155158	0.23027	-0.0698083	0.093133	-0.16793	0.253006	-0.609941	1.34635
sp|P27449|VATL_HUMAN	ATP6V0C	V-type proton ATPase 16 kDa proteolipid subunit OS=Homo sapiens OX=9606 GN=ATP6V0C PE=1 SV=1	-0.29291	0.311703	-1.04398	1.65755	-0.328779	0.359457	-1.03409	1.63642
sp|P61421|VA0D1_HUMAN	ATP6V0D1	V-type proton ATPase subunit d 1 OS=Homo sapiens OX=9606 GN=ATP6V0D1 PE=1 SV=1	0.213971	0.472473	0.221884	0.495027	0.419277	1.15511	-0.339946	0.869306
sp|P38606|VATA_HUMAN	ATP6V1A	V-type proton ATPase catalytic subunit A OS=Homo sapiens OX=9606 GN=ATP6V1A PE=1 SV=2	-0.220008	1.02224	-0.0779225	0.268431	-0.217569	1.0069	-0.487484	2.93757
sp|P21281|VATB2_HUMAN	ATP6V1B2	V-type proton ATPase subunit B, brain isoform OS=Homo sapiens OX=9606 GN=ATP6V1B2 PE=1 SV=3	0.0170992	0.0431533	-0.0676339	0.19487	-0.0782987	0.231719	0.014879	0.0373243
sp|P21283|VATC1_HUMAN	ATP6V1C1	V-type proton ATPase subunit C 1 OS=Homo sapiens OX=9606 GN=ATP6V1C1 PE=1 SV=4	-0.0910924	0.150364	-0.00342419	0.00492846	-0.128903	0.224711	-0.418076	1.0079
sp|Q9Y5K8|VATD_HUMAN	ATP6V1D	V-type proton ATPase subunit D OS=Homo sapiens OX=9606 GN=ATP6V1D PE=1 SV=1	0.0262321	0.0651747	-0.0995143	0.294018	-0.158054	0.525567	0.181093	0.627766
sp|P36543|VATE1_HUMAN	ATP6V1E1	V-type proton ATPase subunit E 1 OS=Homo sapiens OX=9606 GN=ATP6V1E1 PE=1 SV=1	0.352442	0.448033	0.189901	0.210449	0.26215	0.309625	0.495139	0.69746
sp|Q16864-2|VATF_HUMAN	ATP6V1F	Isoform 2 of V-type proton ATPase subunit F OS=Homo sapiens OX=9606 GN=ATP6V1F	0.0482989	0.205179	-0.0297128	0.117727	0.109308	0.572324	-0.242332	1.81953
sp|O75348|VATG1_HUMAN	ATP6V1G1	V-type proton ATPase subunit G 1 OS=Homo sapiens OX=9606 GN=ATP6V1G1 PE=1 SV=3	0.12293	0.16781	-0.648162	1.3872	-0.317782	0.533703	-0.0990674	0.131391
sp|Q9UI12|VATH_HUMAN	ATP6V1H	V-type proton ATPase subunit H OS=Homo sapiens OX=9606 GN=ATP6V1H PE=1 SV=1	-0.234424	0.623501	-0.0320696	0.0609861	-0.293727	0.841837	-0.503096	1.74538
sp|Q04656-3|ATP7A_HUMAN	ATP7A	Isoform 2 of Copper-transporting ATPase 1 OS=Homo sapiens OX=9606 GN=ATP7A	-0.317456	0.716992	-0.199392	0.39264	-0.0752713	0.124373	-0.4413	1.11778
sp|P35670|ATP7B_HUMAN	ATP7B	Copper-transporting ATPase 2 OS=Homo sapiens OX=9606 GN=ATP7B PE=1 SV=4	-0.0235889	0.0617984	-0.33177	1.62214	-0.0103956	0.0262634	-0.0669979	0.196706
sp|Q9Y2Q0|AT8A1_HUMAN	ATP8A1	Phospholipid-transporting ATPase IA OS=Homo sapiens OX=9606 GN=ATP8A1 PE=1 SV=1	-0.331167	0.987155	-0.185018	0.457512	0.0814266	0.169609	-0.528569	1.85955
sp|O75110|ATP9A_HUMAN	ATP9A	Probable phospholipid-transporting ATPase IIA OS=Homo sapiens OX=9606 GN=ATP9A PE=1 SV=3	-0.468601	0.910366	-0.241645	0.376534	-0.397283	0.724188	-0.792537	1.94181
sp|O43861|ATP9B_HUMAN	ATP9B	Probable phospholipid-transporting ATPase IIB OS=Homo sapiens OX=9606 GN=ATP9B PE=2 SV=4	-0.226834	0.330978	-0.32357	0.518324	0.00727638	0.008235	-0.216322	0.312236
sp|Q5TC12|ATPF1_HUMAN	ATPAF1	ATP synthase mitochondrial F1 complex assembly factor 1 OS=Homo sapiens OX=9606 GN=ATPAF1 PE=1 SV=1	0.232393	0.734144	0.0928194	0.231013	0.362659	1.34016	-0.186093	0.547868
sp|Q8N5M1|ATPF2_HUMAN	ATPAF2	ATP synthase mitochondrial F1 complex assembly factor 2 OS=Homo sapiens OX=9606 GN=ATPAF2 PE=1 SV=1	-0.482476	0.684209	-0.249709	0.295898	0.255499	0.304282	-0.534079	0.783435
sp|Q6P4H8|ACKMT_HUMAN	ATPSCKMT	ATP synthase subunit C lysine N-methyltransferase OS=Homo sapiens OX=9606 GN=ATPSCKMT PE=1 SV=2	-0.49962	1.31868	0.100967	0.172935	0.805785	2.49245	-0.298698	0.659057
sp|Q13535|ATR_HUMAN	ATR	Serine/threonine-protein kinase ATR OS=Homo sapiens OX=9606 GN=ATR PE=1 SV=3	-0.115428	0.244119	-0.0360067	0.0661479	-0.0252012	0.0453582	-0.223224	0.555313
sp|Q6UW56-3|ARAID_HUMAN	ATRAID	Isoform 3 of All-trans retinoic acid-induced differentiation factor OS=Homo sapiens OX=9606 GN=ATRAID	-0.075246	0.102942	-0.0957571	0.134558	-0.232396	0.384231	-0.238503	0.396946
sp|Q8WXE1|ATRIP_HUMAN	ATRIP	ATR-interacting protein OS=Homo sapiens OX=9606 GN=ATRIP PE=1 SV=1	0.00906355	0.0334199	-0.112177	0.600617	0.12073	0.664259	0.0682011	0.314669
sp|O75882|ATRN_HUMAN	ATRN	Attractin OS=Homo sapiens OX=9606 GN=ATRN PE=1 SV=2	-0.0712556	0.0804386	-0.127367	0.152947	0.0927399	0.107238	-0.256622	0.350919
sp|P46100|ATRX_HUMAN	ATRX	Transcriptional regulator ATRX OS=Homo sapiens OX=9606 GN=ATRX PE=1 SV=5	0.153723	1.69256	0.0652404	0.535611	0.211999	2.5825	0.229499	2.85396
sp|P54253|ATX1_HUMAN	ATXN1	Ataxin-1 OS=Homo sapiens OX=9606 GN=ATXN1 PE=1 SV=2	0.240887	0.628215	0.236386	0.612823	0.134917	0.301115	0.564254	1.97674
sp|Q9UBB4|ATX10_HUMAN	ATXN10	Ataxin-10 OS=Homo sapiens OX=9606 GN=ATXN10 PE=1 SV=1	-0.425463	1.30621	-0.250686	0.64057	-0.603126	2.08833	-0.595928	2.05551
sp|Q99700|ATX2_HUMAN	ATXN2	Ataxin-2 OS=Homo sapiens OX=9606 GN=ATXN2 PE=1 SV=2	0.160099	0.320012	0.0804938	0.142605	0.165699	0.333841	0.186045	0.385553
tr|F8WB05|F8WB05_HUMAN	ATXN2	Ataxin-2 (Fragment) OS=Homo sapiens OX=9606 GN=ATXN2 PE=1 SV=2	0.225071	0.566967	0.0887142	0.180895	0.024334	0.0440786	0.231293	0.587531
sp|Q8WWM7-3|ATX2L_HUMAN	ATXN2L	Isoform 3 of Ataxin-2-like protein OS=Homo sapiens OX=9606 GN=ATXN2L	0.231261	0.350687	-0.144739	0.199632	-0.153245	0.213436	0.146621	0.202667
sp|P54252-1|ATX3_HUMAN	ATXN3	Isoform 1 of Ataxin-3 OS=Homo sapiens OX=9606 GN=ATXN3	-0.18684	0.282951	-0.164003	0.24195	-0.0346641	0.0435013	0.234095	0.373374
sp|O15265-2|ATX7_HUMAN	ATXN7	Isoform b of Ataxin-7 OS=Homo sapiens OX=9606 GN=ATXN7	0.00234712	0.00284866	-0.249864	0.410523	-0.38667	0.723674	-0.122146	0.173488
sp|Q9ULK2|AT7L1_HUMAN	ATXN7L1	Ataxin-7-like protein 1 OS=Homo sapiens OX=9606 GN=ATXN7L1 PE=1 SV=3	0.149285	0.18951	-0.111161	0.135222	-0.199979	0.26814	0.233486	0.324186
sp|Q13825|AUHM_HUMAN	AUH	Methylglutaconyl-CoA hydratase, mitochondrial OS=Homo sapiens OX=9606 GN=AUH PE=1 SV=1	0.0910895	0.381347	-0.0452537	0.165226	0.188916	0.991527	-0.219643	1.21685
sp|Q9Y679|AUP1_HUMAN	AUP1	Ancient ubiquitous protein 1 OS=Homo sapiens OX=9606 GN=AUP1 PE=1 SV=2	-0.220516	0.398522	-0.0708684	0.105421	-0.489494	1.14047	-0.155875	0.260229
sp|O14965|AURKA_HUMAN	AURKA	Aurora kinase A OS=Homo sapiens OX=9606 GN=AURKA PE=1 SV=2	0.29956	0.509348	0.216607	0.33818	0.754363	1.75659	0.39129	0.723151
sp|Q9NWT8|AKIP_HUMAN	AURKAIP1	Aurora kinase A-interacting protein OS=Homo sapiens OX=9606 GN=AURKAIP1 PE=1 SV=1	0.00636522	0.0154882	0.159597	0.553521	0.0410954	0.10958	0.225601	0.876098
sp|Q96GD4-5|AURKB_HUMAN	AURKB	Isoform 5 of Aurora kinase B OS=Homo sapiens OX=9606 GN=AURKB	0.212424	0.57104	0.121782	0.283542	0.220863	0.600901	0.441067	1.52497
sp|Q8WXX7|AUTS2_HUMAN	AUTS2	Autism susceptibility gene 2 protein OS=Homo sapiens OX=9606 GN=AUTS2 PE=1 SV=1	0.0155556	0.0219589	0.347516	0.746324	0.134518	0.225877	0.236662	0.451838
sp|Q9NQS1|AVEN_HUMAN	AVEN	Cell death regulator Aven OS=Homo sapiens OX=9606 GN=AVEN PE=1 SV=1	0.585872	2.26445	0.246981	0.708324	0.53833	2.02628	0.349121	1.12935
sp|O15169|AXIN1_HUMAN	AXIN1	Axin-1 OS=Homo sapiens OX=9606 GN=AXIN1 PE=1 SV=2	0.102982	0.252674	0.158429	0.429489	-0.0881444	0.210153	-0.240357	0.739139
sp|P61769|B2MG_HUMAN	B2M	Beta-2-microglobulin OS=Homo sapiens OX=9606 GN=B2M PE=1 SV=1	0.534573	0.744349	-0.163705	0.171587	0.00161045	0.0014422	0.0459377	0.042602
sp|Q8NCR0|B3GL2_HUMAN	B3GALNT2	UDP-GalNAc:beta-1,3-N-acetylgalactosaminyltransferase 2 OS=Homo sapiens OX=9606 GN=B3GALNT2 PE=1 SV=1	0.183352	0.306332	-0.0389325	0.0536919	-0.546822	1.27698	-0.0487826	0.068234
sp|Q9Y2C3|B3GT5_HUMAN	B3GALT5	Beta-1,3-galactosyltransferase 5 OS=Homo sapiens OX=9606 GN=B3GALT5 PE=2 SV=1	-0.450452	0.589308	-0.0389953	0.0360549	-0.0527559	0.0494487	-0.796242	1.26632
sp|Q96L58|B3GT6_HUMAN	B3GALT6	Beta-1,3-galactosyltransferase 6 OS=Homo sapiens OX=9606 GN=B3GALT6 PE=1 SV=2	-0.352269	0.819972	-0.182785	0.350638	-0.363709	0.855979	-0.536038	1.44882
sp|Q96L58|B3GT6_HUMAN	B3GALT6	Beta-1,3-galactosyltransferase 6 OS=Homo sapiens OX=9606 GN=B3GALT6 PE=1 SV=2	-0.352269	0.819972	-0.182785	0.350638	-0.363709	0.855979	-0.536038	1.44882
sp|Q96L58|B3GT6_HUMAN	B3GALT6	Beta-1,3-galactosyltransferase 6 OS=Homo sapiens OX=9606 GN=B3GALT6 PE=1 SV=2	-0.352269	0.819972	-0.182785	0.350638	-0.363709	0.855979	-0.536038	1.44882
sp|O94766|B3GA3_HUMAN	B3GAT3	Galactosylgalactosylxylosylprotein 3-beta-glucuronosyltransferase 3 OS=Homo sapiens OX=9606 GN=B3GAT3 PE=1 SV=2	0.240288	1.10369	0.0179332	0.0481079	0.229888	1.03399	0.215829	0.930809
sp|O94766|B3GA3_HUMAN	B3GAT3	Galactosylgalactosylxylosylprotein 3-beta-glucuronosyltransferase 3 OS=Homo sapiens OX=9606 GN=B3GAT3 PE=1 SV=2	0.240288	1.10369	0.0179332	0.0481079	0.229888	1.03399	0.215829	0.930809
sp|O94766|B3GA3_HUMAN	B3GAT3	Galactosylgalactosylxylosylprotein 3-beta-glucuronosyltransferase 3 OS=Homo sapiens OX=9606 GN=B3GAT3 PE=1 SV=2	0.240288	1.10369	0.0179332	0.0481079	0.229888	1.03399	0.215829	0.930809
sp|O94766|B3GA3_HUMAN	B3GAT3	Galactosylgalactosylxylosylprotein 3-beta-glucuronosyltransferase 3 OS=Homo sapiens OX=9606 GN=B3GAT3 PE=1 SV=2	0.240288	1.10369	0.0179332	0.0481079	0.229888	1.03399	0.215829	0.930809
sp|Q6Y288|B3GLT_HUMAN	B3GLCT	Beta-1,3-glucosyltransferase OS=Homo sapiens OX=9606 GN=B3GLCT PE=1 SV=2	-0.034476	0.0379284	-0.130146	0.159594	-0.179411	0.231783	-0.755635	1.48961
sp|Q6L9W6|B4GN3_HUMAN	B4GALNT3	Beta-1,4-N-acetylgalactosaminyltransferase 3 OS=Homo sapiens OX=9606 GN=B4GALNT3 PE=1 SV=2	-0.218739	0.925799	-0.203537	0.837132	-0.165237	0.629317	-0.113911	0.387062
sp|Q6L9W6|B4GN3_HUMAN	B4GALNT3	Beta-1,4-N-acetylgalactosaminyltransferase 3 OS=Homo sapiens OX=9606 GN=B4GALNT3 PE=1 SV=2	-0.218739	0.925799	-0.203537	0.837132	-0.165237	0.629317	-0.113911	0.387062
sp|Q6L9W6|B4GN3_HUMAN	B4GALNT3	Beta-1,4-N-acetylgalactosaminyltransferase 3 OS=Homo sapiens OX=9606 GN=B4GALNT3 PE=1 SV=2	-0.218739	0.925799	-0.203537	0.837132	-0.165237	0.629317	-0.113911	0.387062
sp|P15291|B4GT1_HUMAN	B4GALT1	Beta-1,4-galactosyltransferase 1 OS=Homo sapiens OX=9606 GN=B4GALT1 PE=1 SV=5	0.106105	0.165267	0.15327	0.254137	0.450413	1.01456	-0.185365	0.320009
sp|P15291|B4GT1_HUMAN	B4GALT1	Beta-1,4-galactosyltransferase 1 OS=Homo sapiens OX=9606 GN=B4GALT1 PE=1 SV=5	0.106105	0.165267	0.15327	0.254137	0.450413	1.01456	-0.185365	0.320009
sp|P15291|B4GT1_HUMAN	B4GALT1	Beta-1,4-galactosyltransferase 1 OS=Homo sapiens OX=9606 GN=B4GALT1 PE=1 SV=5	0.106105	0.165267	0.15327	0.254137	0.450413	1.01456	-0.185365	0.320009
sp|Q9UBV7|B4GT7_HUMAN	B4GALT7	Beta-1,4-galactosyltransferase 7 OS=Homo sapiens OX=9606 GN=B4GALT7 PE=1 SV=1	-0.658174	1.60009	-0.155575	0.245515	0.0104835	0.0136021	-0.389145	0.785159
sp|Q9UBV7|B4GT7_HUMAN	B4GALT7	Beta-1,4-galactosyltransferase 7 OS=Homo sapiens OX=9606 GN=B4GALT7 PE=1 SV=1	-0.658174	1.60009	-0.155575	0.245515	0.0104835	0.0136021	-0.389145	0.785159
sp|Q9UBV7|B4GT7_HUMAN	B4GALT7	Beta-1,4-galactosyltransferase 7 OS=Homo sapiens OX=9606 GN=B4GALT7 PE=1 SV=1	-0.658174	1.60009	-0.155575	0.245515	0.0104835	0.0136021	-0.389145	0.785159
sp|Q9NWV8|BABA1_HUMAN	BABAM1	BRISC and BRCA1-A complex member 1 OS=Homo sapiens OX=9606 GN=BABAM1 PE=1 SV=1	-0.0102446	0.0148862	0.30276	0.652457	0.105419	0.177378	0.173653	0.321098
sp|Q9NXR7-1|BABA2_HUMAN	BABAM2	Isoform 1 of BRISC and BRCA1-A complex member 2 OS=Homo sapiens OX=9606 GN=BABAM2	-0.255092	0.990459	-0.111586	0.337526	-0.208627	0.755506	-0.209604	0.760238
sp|O14867|BACH1_HUMAN	BACH1	Transcription regulator protein BACH1 OS=Homo sapiens OX=9606 GN=BACH1 PE=1 SV=2	-0.0672661	0.220277	-0.0142368	0.0401031	0.0383854	0.116077	-0.00274744	0.00747244
sp|Q9BYV9|BACH2_HUMAN	BACH2	Transcription regulator protein BACH2 OS=Homo sapiens OX=9606 GN=BACH2 PE=1 SV=1	0.0647591	0.137683	-0.0204397	0.0397446	0.212217	0.579327	-0.129677	0.310586
sp|Q92934|BAD_HUMAN	BAD	Bcl2-associated agonist of cell death OS=Homo sapiens OX=9606 GN=BAD PE=1 SV=3	-0.13382	0.231576	0.160323	0.287957	0.602706	1.72857	-0.0169523	0.0245789
sp|O95816|BAG2_HUMAN	BAG2	BAG family molecular chaperone regulator 2 OS=Homo sapiens OX=9606 GN=BAG2 PE=1 SV=1	-0.249312	0.713831	-0.17141	0.438314	0.00299094	0.0055898	-0.322011	1.00703
sp|O95817|BAG3_HUMAN	BAG3	BAG family molecular chaperone regulator 3 OS=Homo sapiens OX=9606 GN=BAG3 PE=1 SV=3	-0.167332	0.396565	-0.312231	0.896469	0.132417	0.296868	-0.0821553	0.168938
sp|O95429|BAG4_HUMAN	BAG4	BAG family molecular chaperone regulator 4 OS=Homo sapiens OX=9606 GN=BAG4 PE=1 SV=1	0.0660103	0.103827	0.0751365	0.119817	0.183566	0.340475	0.109514	0.183661
sp|Q9UL15-2|BAG5_HUMAN	BAG5	Isoform 2 of BAG family molecular chaperone regulator 5 OS=Homo sapiens OX=9606 GN=BAG5	-0.222174	0.425994	-0.193344	0.357803	0.0406265	0.0606834	-0.212539	0.402791
sp|P46379-3|BAG6_HUMAN	BAG6	Isoform 3 of Large proline-rich protein BAG6 OS=Homo sapiens OX=9606 GN=BAG6	-0.0782132	0.307288	-0.03532	0.121815	0.0584433	0.216681	0.10042	0.419283
sp|Q9P281|BAHC1_HUMAN	BAHCC1	BAH and coiled-coil domain-containing protein 1 OS=Homo sapiens OX=9606 GN=BAHCC1 PE=1 SV=4	-0.224657	0.282757	-0.526071	0.841423	-0.446632	0.676198	-0.382994	0.552592
sp|Q8TBE0|BAHD1_HUMAN	BAHD1	Bromo adjacent homology domain-containing 1 protein OS=Homo sapiens OX=9606 GN=BAHD1 PE=1 SV=2	0.0625423	0.0867135	-0.0776479	0.109895	0.174056	0.278603	0.528188	1.17575
sp|Q9UQB8-4|BAIP2_HUMAN	BAIAP2	Isoform 4 of Brain-specific angiogenesis inhibitor 1-associated protein 2 OS=Homo sapiens OX=9606 GN=BAIAP2	-0.0463414	0.148056	-0.0736966	0.254015	-0.0727068	0.249941	-0.0312172	0.0954121
sp|Q9UHR4|BI2L1_HUMAN	BAIAP2L1	Brain-specific angiogenesis inhibitor 1-associated protein 2-like protein 1 OS=Homo sapiens OX=9606 GN=BAIAP2L1 PE=1 SV=2	-0.0791029	0.478678	0.0180048	0.0846649	-0.00812655	0.0364608	0.0147976	0.0685431
sp|Q16611|BAK_HUMAN	BAK1	Bcl-2 homologous antagonist/killer OS=Homo sapiens OX=9606 GN=BAK1 PE=1 SV=1	-0.0768415	0.201662	0.0190693	0.0437774	0.168642	0.530317	-0.152602	0.466277
sp|O75531|BAF_HUMAN	BANF1	Barrier-to-autointegration factor OS=Homo sapiens OX=9606 GN=BANF1 PE=1 SV=1	0.364502	0.566167	0.27537	0.395335	0.383135	0.604322	0.609016	1.12497
sp|Q8N9N5|BANP_HUMAN	BANP	Protein BANP OS=Homo sapiens OX=9606 GN=BANP PE=1 SV=3	0.176961	0.401865	0.236022	0.581604	0.231834	0.568162	-0.38896	1.13549
sp|Q92560|BAP1_HUMAN	BAP1	Ubiquitin carboxyl-terminal hydrolase BAP1 OS=Homo sapiens OX=9606 GN=BAP1 PE=1 SV=2	0.070966	0.290067	0.0960036	0.421906	0.118732	0.554229	0.181908	0.978117
sp|Q8IXM2-3|BAP18_HUMAN	BAP18	Isoform 3 of Chromatin complexes subunit BAP18 OS=Homo sapiens OX=9606 GN=BAP18	0.0500096	0.123308	0.0036984	0.00815813	0.261391	0.946573	0.328534	1.29132
sp|Q99728|BARD1_HUMAN	BARD1	BRCA1-associated RING domain protein 1 OS=Homo sapiens OX=9606 GN=BARD1 PE=1 SV=2	0.387661	2.89037	0.273003	1.8351	0.293277	2.01857	0.17103	0.973862
sp|P80723|BASP1_HUMAN	BASP1	Brain acid soluble protein 1 OS=Homo sapiens OX=9606 GN=BASP1 PE=1 SV=2	0.105823	0.109205	0.0756088	0.0757083	1.08644	2.03287	0.403378	0.537747
sp|Q07812-2|BAX_HUMAN	BAX	Isoform Beta of Apoptosis regulator BAX OS=Homo sapiens OX=9606 GN=BAX	0.0578632	0.207502	0.0818359	0.314281	0.145821	0.656169	0.0516899	0.181976
sp|Q9NRL2|BAZ1A_HUMAN	BAZ1A	Bromodomain adjacent to zinc finger domain protein 1A OS=Homo sapiens OX=9606 GN=BAZ1A PE=1 SV=2	0.196355	0.733375	-0.0209328	0.0533178	-0.135572	0.452205	0.63101	3.41939
sp|Q9UIG0|BAZ1B_HUMAN	BAZ1B	Tyrosine-protein kinase BAZ1B OS=Homo sapiens OX=9606 GN=BAZ1B PE=1 SV=2	0.442394	0.931934	0.0760118	0.107986	0.0763351	0.108533	0.834443	2.1924
sp|Q9UIF9|BAZ2A_HUMAN	BAZ2A	Bromodomain adjacent to zinc finger domain protein 2A OS=Homo sapiens OX=9606 GN=BAZ2A PE=1 SV=4	0.137499	0.379732	0.0191688	0.0414243	0.090263	0.227594	0.477177	1.97992
sp|Q9UIF8|BAZ2B_HUMAN	BAZ2B	Bromodomain adjacent to zinc finger domain protein 2B OS=Homo sapiens OX=9606 GN=BAZ2B PE=1 SV=3	0.11499	0.205076	0.0755493	0.126898	-0.189123	0.37412	0.24717	0.525908
sp|Q9BXH1|BBC3_HUMAN	BBC3	Bcl-2-binding component 3, isoforms 1/2 OS=Homo sapiens OX=9606 GN=BBC3 PE=1 SV=1	0.187115	0.514991	-0.0560037	0.121733	0.152626	0.397185	0.845675	3.72005
sp|Q9BXC9|BBS2_HUMAN	BBS2	Bardet-Biedl syndrome 2 protein OS=Homo sapiens OX=9606 GN=BBS2 PE=1 SV=1	-0.160832	0.506672	-0.244582	0.894641	-0.152657	0.473309	-0.313698	1.27456
sp|Q96RK4-2|BBS4_HUMAN	BBS4	Isoform 2 of Bardet-Biedl syndrome 4 protein OS=Homo sapiens OX=9606 GN=BBS4	0.306451	1.05487	0.403413	1.53258	-0.229227	0.713576	0.206861	0.62294
sp|Q8IWZ6|BBS7_HUMAN	BBS7	Bardet-Biedl syndrome 7 protein OS=Homo sapiens OX=9606 GN=BBS7 PE=1 SV=2	-0.201658	0.672081	-0.273166	1.01006	-0.399931	1.69432	-0.306892	1.18318
sp|Q8WY36|BBX_HUMAN	BBX	HMG box transcription factor BBX OS=Homo sapiens OX=9606 GN=BBX PE=1 SV=1	0.329465	0.88253	0.211207	0.490714	0.519443	1.63666	0.790025	2.83138
sp|P50895|BCAM_HUMAN	BCAM	Basal cell adhesion molecule OS=Homo sapiens OX=9606 GN=BCAM PE=1 SV=2	0.0858826	0.200037	-0.0410604	0.0873401	-0.0704753	0.159238	0.0818494	0.189149
sp|Q9UHQ4-2|BAP29_HUMAN	BCAP29	Isoform 2 of B-cell receptor-associated protein 29 OS=Homo sapiens OX=9606 GN=BCAP29	0.490236	2.15528	0.117035	0.325652	0.243815	0.840061	0.342806	1.33353
sp|P51572-2|BAP31_HUMAN	BCAP31	Isoform 2 of B-cell receptor-associated protein 31 OS=Homo sapiens OX=9606 GN=BCAP31	0.540848	0.7092	0.10292	0.0966652	0.368541	0.430689	0.553432	0.730921
sp|P51572-2|BAP31_HUMAN	BCAP31	Isoform 2 of B-cell receptor-associated protein 31 OS=Homo sapiens OX=9606 GN=BCAP31	0.540848	0.7092	0.10292	0.0966652	0.368541	0.430689	0.553432	0.730921
sp|P56945-6|BCAR1_HUMAN	BCAR1	Isoform 6 of Breast cancer anti-estrogen resistance protein 1 OS=Homo sapiens OX=9606 GN=BCAR1	-0.885468	2.13322	-0.156064	0.223805	-0.364395	0.645839	-0.252182	0.401688
sp|O75934|SPF27_HUMAN	BCAS2	Pre-mRNA-splicing factor SPF27 OS=Homo sapiens OX=9606 GN=BCAS2 PE=1 SV=1	0.415011	1.21831	0.309698	0.819555	0.629116	2.13234	0.227219	0.544137
sp|O15382|BCAT2_HUMAN	BCAT2	Branched-chain-amino-acid aminotransferase, mitochondrial OS=Homo sapiens OX=9606 GN=BCAT2 PE=1 SV=2	-0.0956275	0.387838	0.0748745	0.286816	0.34389	2.12194	0.065319	0.243404
sp|Q9P287-2|BCCIP_HUMAN	BCCIP	Isoform 2 of BRCA2 and CDKN1A-interacting protein OS=Homo sapiens OX=9606 GN=BCCIP	-0.220181	0.469869	-0.218783	0.466055	-0.276928	0.632942	-0.216999	0.461203
sp|Q9P287|BCCIP_HUMAN	BCCIP	BRCA2 and CDKN1A-interacting protein OS=Homo sapiens OX=9606 GN=BCCIP PE=1 SV=1	0.187116	0.379652	0.0832854	0.145214	0.346885	0.847996	0.605146	1.80188
sp|P12694|ODBA_HUMAN	BCKDHA	2-oxoisovalerate dehydrogenase subunit alpha, mitochondrial OS=Homo sapiens OX=9606 GN=BCKDHA PE=1 SV=2	-0.00573286	0.0239621	0.0309944	0.145133	-0.0205506	0.0918897	-0.0808173	0.464127
sp|P21953|ODBB_HUMAN	BCKDHB	2-oxoisovalerate dehydrogenase subunit beta, mitochondrial OS=Homo sapiens OX=9606 GN=BCKDHB PE=1 SV=2	-0.0233198	0.0553178	0.0680563	0.179513	0.148809	0.463917	-0.316749	1.26788
sp|O14874|BCKD_HUMAN	BCKDK	[3-methyl-2-oxobutanoate dehydrogenase [lipoamide]] kinase, mitochondrial OS=Homo sapiens OX=9606 GN=BCKDK PE=1 SV=2	0.138037	0.503731	0.218214	0.923555	0.10557	0.358682	-0.174782	0.685976
sp|O95999|BCL10_HUMAN	BCL10	B-cell lymphoma/leukemia 10 OS=Homo sapiens OX=9606 GN=BCL10 PE=1 SV=1	0.161308	0.418724	0.205843	0.572837	0.194228	0.531147	0.317089	1.01979
sp|Q9H165|BC11A_HUMAN	BCL11A	B-cell lymphoma/leukemia 11A OS=Homo sapiens OX=9606 GN=BCL11A PE=1 SV=2	0.206454	0.400082	0.142128	0.253054	0.124031	0.215309	0.590109	1.61432
sp|Q9C0K0|BC11B_HUMAN	BCL11B	B-cell lymphoma/leukemia 11B OS=Homo sapiens OX=9606 GN=BCL11B PE=1 SV=1	0.268901	0.29993	0.480959	0.627004	0.917459	1.49741	0.724738	1.08681
sp|P10415|BCL2_HUMAN	BCL2	Apoptosis regulator Bcl-2 OS=Homo sapiens OX=9606 GN=BCL2 PE=1 SV=2	-0.338455	0.522889	-0.192061	0.258103	-0.239233	0.337171	-0.0555852	0.0641771
sp|Q07817|B2CL1_HUMAN	BCL2L1	Bcl-2-like protein 1 OS=Homo sapiens OX=9606 GN=BCL2L1 PE=1 SV=1	-0.54801	2.01531	-0.222345	0.598953	-0.0560367	0.114402	-0.486023	1.71699
sp|O43521|B2L11_HUMAN	BCL2L11	Bcl-2-like protein 11 OS=Homo sapiens OX=9606 GN=BCL2L11 PE=1 SV=1	0.188209	0.643261	0.100094	0.288978	-0.124156	0.376812	0.0738963	0.201372
sp|Q9BXK5|B2L13_HUMAN	BCL2L13	Bcl-2-like protein 13 OS=Homo sapiens OX=9606 GN=BCL2L13 PE=1 SV=1	0.21035	0.519938	0.130474	0.285823	0.527216	1.78319	0.00951163	0.0167564
sp|Q4VC05-2|BCL7A_HUMAN	BCL7A	Isoform 2 of B-cell CLL/lymphoma 7 protein family member A OS=Homo sapiens OX=9606 GN=BCL7A	0.397385	1.05078	-0.0199139	0.0320281	0.306586	0.740778	0.194918	0.411177
sp|Q9BQE9|BCL7B_HUMAN	BCL7B	B-cell CLL/lymphoma 7 protein family member B OS=Homo sapiens OX=9606 GN=BCL7B PE=1 SV=1	0.0923522	0.219363	-0.0349358	0.0736851	0.4101	1.58402	0.0860364	0.201803
sp|Q8WUZ0-2|BCL7C_HUMAN	BCL7C	Isoform 2 of B-cell CLL/lymphoma 7 protein family member C OS=Homo sapiens OX=9606 GN=BCL7C	0.0252247	0.0461329	0.205145	0.507646	0.225501	0.573987	-0.183824	0.441067
sp|O00512|BCL9_HUMAN	BCL9	B-cell CLL/lymphoma 9 protein OS=Homo sapiens OX=9606 GN=BCL9 PE=1 SV=4	0.329047	0.456517	0.210029	0.261851	0.460011	0.706608	0.289329	0.387944
sp|Q9NYF8-3|BCLF1_HUMAN	BCLAF1	Isoform 3 of Bcl-2-associated transcription factor 1 OS=Homo sapiens OX=9606 GN=BCLAF1	0.248069	0.336981	0.0616287	0.0689003	-0.0127117	0.0134255	0.120052	0.143217
sp|Q9NYF8|BCLF1_HUMAN	BCLAF1	Bcl-2-associated transcription factor 1 OS=Homo sapiens OX=9606 GN=BCLAF1 PE=1 SV=2	0.047863	0.0872388	-0.171194	0.381721	-0.137944	0.292633	-0.14421	0.308922
sp|A2AJT9|BCLA3_HUMAN	BCLAF3	BCLAF1 and THRAP3 family member 3 OS=Homo sapiens OX=9606 GN=BCLAF3 PE=1 SV=1	0.532375	1.59118	0.0846095	0.153941	0.63892	2.03117	0.342819	0.875727
sp|Q6W2J9|BCOR_HUMAN	BCOR	BCL-6 corepressor OS=Homo sapiens OX=9606 GN=BCOR PE=1 SV=1	0.332935	3.23923	0.14832	1.1196	0.198859	1.66676	0.261064	2.38918
sp|Q5H9F3-3|BCORL_HUMAN	BCORL1	Isoform 3 of BCL-6 corepressor-like protein 1 OS=Homo sapiens OX=9606 GN=BCORL1	0.130993	0.511178	0.0546406	0.176122	0.322947	1.71363	0.470488	2.80007
sp|P11274|BCR_HUMAN	BCR	Breakpoint cluster region protein OS=Homo sapiens OX=9606 GN=BCR PE=1 SV=2	-0.0565822	0.204706	-0.0127701	0.0401788	0.0343648	0.116062	-0.0423655	0.146744
sp|Q9Y276|BCS1_HUMAN	BCS1L	Mitochondrial chaperone BCS1 OS=Homo sapiens OX=9606 GN=BCS1L PE=1 SV=1	-0.173422	0.340146	0.0351161	0.0558751	0.18113	0.358989	-0.763997	2.40964
sp|Q02338|BDH_HUMAN	BDH1	D-beta-hydroxybutyrate dehydrogenase, mitochondrial OS=Homo sapiens OX=9606 GN=BDH1 PE=1 SV=3	-0.608651	1.34719	-0.192025	0.298384	-0.091962	0.126616	-0.185926	0.286902
sp|Q9BUT1|BDH2_HUMAN	BDH2	3-hydroxybutyrate dehydrogenase type 2 OS=Homo sapiens OX=9606 GN=BDH2 PE=1 SV=2	-0.448453	1.44836	-0.146306	0.331891	-0.0314776	0.0583395	-0.18032	0.431052
sp|A6H8Y1|BDP1_HUMAN	BDP1	Transcription factor TFIIIB component B'' homolog OS=Homo sapiens OX=9606 GN=BDP1 PE=1 SV=3	0.166651	0.590016	-0.0336557	0.0885898	-0.0228558	0.0584792	0.414905	2.01161
sp|Q14457|BECN1_HUMAN	BECN1	Beclin-1 OS=Homo sapiens OX=9606 GN=BECN1 PE=1 SV=2	-0.0831421	0.170308	-0.119588	0.260909	0.11957	0.26086	-0.185027	0.447578
sp|Q5T5X7|BEND3_HUMAN	BEND3	BEN domain-containing protein 3 OS=Homo sapiens OX=9606 GN=BEND3 PE=1 SV=1	0.0676473	0.321676	0.0348306	0.147198	-0.1229	0.690357	0.0373572	0.159396
sp|Q8N7W2|BEND7_HUMAN	BEND7	BEN domain-containing protein 7 OS=Homo sapiens OX=9606 GN=BEND7 PE=1 SV=2	0.695468	1.18838	0.424633	0.612633	1.04782	2.06488	1.18359	2.4207
sp|Q9NYM9|BET1L_HUMAN	BET1L	BET1-like protein OS=Homo sapiens OX=9606 GN=BET1L PE=1 SV=1	-0.0324454	0.0438455	-0.305771	0.588733	-0.118947	0.181452	-0.640188	1.70608
sp|P21810|PGS1_HUMAN	BGN	Biglycan OS=Homo sapiens OX=9606 GN=BGN PE=1 SV=2	0.808439	0.711582	-0.667564	0.553075	-0.85925	0.771861	-0.28561	0.194591
tr|C9JKG1|C9JKG1_HUMAN	BGN	Biglycan (Fragment) OS=Homo sapiens OX=9606 GN=BGN PE=1 SV=1	0.061479	0.0264381	-1.19611	0.79005	-1.41338	0.989445	-0.446413	0.227513
sp|Q93088|BHMT1_HUMAN	BHMT	Betaine--homocysteine S-methyltransferase 1 OS=Homo sapiens OX=9606 GN=BHMT PE=1 SV=2	0.139005	0.286343	-0.0929282	0.177904	0.0579843	0.104631	-0.437089	1.2726
sp|Q9H694|BICC1_HUMAN	BICC1	Protein bicaudal C homolog 1 OS=Homo sapiens OX=9606 GN=BICC1 PE=1 SV=2	0.0646156	0.139436	0.0698261	0.152226	0.208833	0.577343	0.35664	1.18281
sp|Q8TD16-2|BICD2_HUMAN	BICD2	Isoform 2 of Protein bicaudal D homolog 2 OS=Homo sapiens OX=9606 GN=BICD2	-0.14648	0.581786	-0.0116126	0.032577	-0.00148511	0.00403842	-0.0607575	0.196366
sp|Q9NZM4|BICRA_HUMAN	BICRA	BRD4-interacting chromatin-remodeling complex-associated protein OS=Homo sapiens OX=9606 GN=BICRA PE=1 SV=2	0.316946	0.718382	0.0596659	0.0965441	0.303134	0.677108	0.0869792	0.146824
sp|O00499|BIN1_HUMAN	BIN1	Myc box-dependent-interacting protein 1 OS=Homo sapiens OX=9606 GN=BIN1 PE=1 SV=1	0.244387	0.169547	-0.0527757	0.0324114	-0.311993	0.22531	-0.871418	0.826181
sp|Q9NQY0|BIN3_HUMAN	BIN3	Bridging integrator 3 OS=Homo sapiens OX=9606 GN=BIN3 PE=1 SV=1	-0.657316	1.35393	-0.0958239	0.122159	0.0251496	0.0293821	-0.592403	1.17536
sp|Q13490|BIRC2_HUMAN	BIRC2	Baculoviral IAP repeat-containing protein 2 OS=Homo sapiens OX=9606 GN=BIRC2 PE=1 SV=2	-0.0791811	0.131076	-0.0640264	0.103538	-0.35095	0.815825	-0.106842	0.184362
sp|Q9NR09|BIRC6_HUMAN	BIRC6	Baculoviral IAP repeat-containing protein 6 OS=Homo sapiens OX=9606 GN=BIRC6 PE=1 SV=2	-0.233831	0.540198	0.00878219	0.0142956	-0.374647	1.01187	0.000657079	0.00105377
sp|P54132|BLM_HUMAN	BLM	Bloom syndrome protein OS=Homo sapiens OX=9606 GN=BLM PE=1 SV=1	-0.0513417	0.187411	0.0247819	0.0830438	-0.240132	1.34265	0.261446	1.50692
sp|Q13867|BLMH_HUMAN	BLMH	Bleomycin hydrolase OS=Homo sapiens OX=9606 GN=BLMH PE=1 SV=1	-0.35984	0.987059	-0.303913	0.786048	-0.484003	1.47666	-0.520276	1.6283
sp|P78537|BL1S1_HUMAN	BLOC1S1	Biogenesis of lysosome-related organelles complex 1 subunit 1 OS=Homo sapiens OX=9606 GN=BLOC1S1 PE=1 SV=2	0.125877	0.282797	0.0857632	0.179697	0.285505	0.806249	0.0549144	0.10869
sp|Q6QNY1|BL1S2_HUMAN	BLOC1S2	Biogenesis of lysosome-related organelles complex 1 subunit 2 OS=Homo sapiens OX=9606 GN=BLOC1S2 PE=1 SV=1	-0.00618426	0.011043	-0.156137	0.365199	0.240568	0.635818	-0.326801	0.957884
sp|Q8TDH9|BL1S5_HUMAN	BLOC1S5	Biogenesis of lysosome-related organelles complex 1 subunit 5 OS=Homo sapiens OX=9606 GN=BLOC1S5 PE=1 SV=1	0.0855681	0.181392	0.0145586	0.0269215	0.133893	0.30875	0.327478	0.983825
sp|P53004|BIEA_HUMAN	BLVRA	Biliverdin reductase A OS=Homo sapiens OX=9606 GN=BLVRA PE=1 SV=2	-0.585012	1.01159	-0.701876	1.29578	-0.320431	0.456484	-0.807565	1.56744
sp|P30043|BLVRB_HUMAN	BLVRB	Flavin reductase (NADPH) OS=Homo sapiens OX=9606 GN=BLVRB PE=1 SV=3	-0.212775	0.395694	-0.153459	0.264785	-0.0755246	0.11693	-0.437683	1.0205
sp|Q9H2G9|GO45_HUMAN	BLZF1	Golgin-45 OS=Homo sapiens OX=9606 GN=BLZF1 PE=1 SV=2	-0.0773757	0.173167	-0.015015	0.0295771	0.0167934	0.0332067	0.0183261	0.0363564
sp|P35226|BMI1_HUMAN	BMI1	Polycomb complex protein BMI-1 OS=Homo sapiens OX=9606 GN=BMI1 PE=1 SV=2	-0.676565	0.535861	-1.00592	0.906835	-0.891651	0.771125	-1.34745	1.34869
sp|Q9NSY1|BMP2K_HUMAN	BMP2K	BMP-2-inducible protein kinase OS=Homo sapiens OX=9606 GN=BMP2K PE=1 SV=2	0.147617	0.910291	0.0734599	0.355582	0.0892261	0.456425	0.0686629	0.326687
sp|P22004|BMP6_HUMAN	BMP6	Bone morphogenetic protein 6 OS=Homo sapiens OX=9606 GN=BMP6 PE=1 SV=1	-0.0936225	0.217249	0.106675	0.253645	-0.0771331	0.173408	0.588378	2.35871
sp|Q13873|BMPR2_HUMAN	BMPR2	Bone morphogenetic protein receptor type-2 OS=Homo sapiens OX=9606 GN=BMPR2 PE=1 SV=2	-0.185165	0.342529	-0.204616	0.388394	-0.118204	0.199191	-0.115445	0.193767
sp|Q14692|BMS1_HUMAN	BMS1	Ribosome biogenesis protein BMS1 homolog OS=Homo sapiens OX=9606 GN=BMS1 PE=1 SV=1	0.125178	0.388312	0.140266	0.448393	0.223037	0.823649	0.599377	3.05962
sp|Q12981-1|SEC20_HUMAN	BNIP1	Isoform 3 of Vesicle transport protein SEC20 OS=Homo sapiens OX=9606 GN=BNIP1	-0.00362641	0.0077487	0.216272	0.723421	0.312558	1.22613	0.405259	1.81264
sp|Q12983|BNIP3_HUMAN	BNIP3	BCL2/adenovirus E1B 19 kDa protein-interacting protein 3 OS=Homo sapiens OX=9606 GN=BNIP3 PE=1 SV=3	-0.192241	0.320953	-0.314642	0.607204	-0.170712	0.277334	-0.447452	0.991291
sp|O60238|BNI3L_HUMAN	BNIP3L	BCL2/adenovirus E1B 19 kDa protein-interacting protein 3-like OS=Homo sapiens OX=9606 GN=BNIP3L PE=1 SV=1	0.060898	0.130725	-0.130861	0.320015	-0.0434277	0.0900026	-0.21851	0.614142
sp|Q96IK1|BOD1_HUMAN	BOD1	Biorientation of chromosomes in cell division protein 1 OS=Homo sapiens OX=9606 GN=BOD1 PE=1 SV=2	-0.00336418	0.00268062	0.0885689	0.0761308	0.501851	0.585955	0.634263	0.799205
sp|Q8NFC6|BD1L1_HUMAN	BOD1L1	Biorientation of chromosomes in cell division protein 1-like 1 OS=Homo sapiens OX=9606 GN=BOD1L1 PE=1 SV=2	0.251454	1.04868	0.0356759	0.0963495	0.129825	0.437935	0.352949	1.66156
tr|H0Y9Y2|H0Y9Y2_HUMAN	BOD1L1	Biorientation of chromosomes in cell division protein 1-like 1 (Fragment) OS=Homo sapiens OX=9606 GN=BOD1L1 PE=1 SV=1	0.526729	1.08037	0.0768006	0.101691	0.15587	0.227406	0.301028	0.513022
sp|Q9Y3E2|BOLA1_HUMAN	BOLA1	BolA-like protein 1 OS=Homo sapiens OX=9606 GN=BOLA1 PE=1 SV=1	-0.166407	0.290038	-0.123135	0.202626	0.321285	0.668801	-0.606613	1.57776
sp|Q9H3K6|BOLA2_HUMAN	BOLA2	BolA-like protein 2 OS=Homo sapiens OX=9606 GN=BOLA2 PE=1 SV=1	-0.463954	1.73271	-0.299925	0.958879	-0.551674	2.18078	-0.293986	0.933283
sp|Q14137|BOP1_HUMAN	BOP1	Ribosome biogenesis protein BOP1 OS=Homo sapiens OX=9606 GN=BOP1 PE=1 SV=2	-0.0674303	0.310888	-0.00587138	0.0214447	0.0502726	0.217271	0.0041364	0.0150781
sp|Q969J3|BORC5_HUMAN	BORCS5	BLOC-1-related complex subunit 5 OS=Homo sapiens OX=9606 GN=BORCS5 PE=1 SV=1	0.0726109	0.220295	0.0877866	0.276281	0.445411	2.32112	-0.0196715	0.0519554
sp|Q96GS4|BORC6_HUMAN	BORCS6	BLOC-1-related complex subunit 6 OS=Homo sapiens OX=9606 GN=BORCS6 PE=1 SV=2	0.418103	0.71121	0.0970971	0.120705	0.552389	1.03456	0.368703	0.602364
sp|Q96B45|BORC7_HUMAN	BORCS7	BLOC-1-related complex subunit 7 OS=Homo sapiens OX=9606 GN=BORCS7 PE=3 SV=2	-0.172308	0.231607	-0.278508	0.416787	0.385203	0.633594	-0.34154	0.541327
sp|Q86WA6|BPHL_HUMAN	BPHL	Valacyclovir hydrolase OS=Homo sapiens OX=9606 GN=BPHL PE=1 SV=1	-0.00442214	0.0128104	0.122368	0.493774	0.0676603	0.237318	0.0428858	0.140068
sp|O95861-2|BPNT1_HUMAN	BPNT1	Isoform 2 of 3'(2'),5'-bisphosphate nucleotidase 1 OS=Homo sapiens OX=9606 GN=BPNT1	-0.386109	1.10166	-0.0716421	0.135045	-0.474436	1.45775	-0.326695	0.878509
sp|Q12830-2|BPTF_HUMAN	BPTF	Isoform 2 of Nucleosome-remodeling factor subunit BPTF OS=Homo sapiens OX=9606 GN=BPTF	0.0988313	0.240836	0.0254406	0.0532963	0.198444	0.574609	0.738564	3.26737
sp|Q12830|BPTF_HUMAN	BPTF	Nucleosome-remodeling factor subunit BPTF OS=Homo sapiens OX=9606 GN=BPTF PE=1 SV=3	0.119844	0.749078	-0.00615118	0.0253405	0.0684914	0.363538	0.199541	1.49368
sp|Q7Z569|BRAP_HUMAN	BRAP	BRCA1-associated protein OS=Homo sapiens OX=9606 GN=BRAP PE=1 SV=2	1.32702	0.998438	0.351108	0.186367	1.25686	0.927641	0.639393	0.383459
sp|Q6PJG6|BRAT1_HUMAN	BRAT1	BRCA1-associated ATM activator 1 OS=Homo sapiens OX=9606 GN=BRAT1 PE=1 SV=2	-0.0113419	0.0210728	-0.0249647	0.0476897	-0.427671	1.43539	0.405277	1.33426
sp|P38398-7|BRCA1_HUMAN	BRCA1	Isoform 7 of Breast cancer type 1 susceptibility protein OS=Homo sapiens OX=9606 GN=BRCA1	0.272297	2.35897	0.177452	1.33137	0.288589	2.542	-0.00778031	0.0333971
sp|P51587|BRCA2_HUMAN	BRCA2	Breast cancer type 2 susceptibility protein OS=Homo sapiens OX=9606 GN=BRCA2 PE=1 SV=3	-0.0335954	0.098581	0.00348476	0.00935756	-0.0984209	0.342537	-0.0892101	0.303577
sp|P46736|BRCC3_HUMAN	BRCC3	Lys-63-specific deubiquitinase BRCC36 OS=Homo sapiens OX=9606 GN=BRCC3 PE=1 SV=2	-0.413392	1.61371	-0.244972	0.794196	-0.206086	0.631171	-0.237638	0.762531
sp|O95696-2|BRD1_HUMAN	BRD1	Isoform 2 of Bromodomain-containing protein 1 OS=Homo sapiens OX=9606 GN=BRD1	0.303403	0.861441	0.241508	0.635489	0.368903	1.12255	0.775805	2.9987
sp|P25440-2|BRD2_HUMAN	BRD2	Isoform 2 of Bromodomain-containing protein 2 OS=Homo sapiens OX=9606 GN=BRD2	0.18913	0.651345	0.255979	0.977109	-0.0964856	0.277921	0.426392	1.94937
sp|Q15059|BRD3_HUMAN	BRD3	Bromodomain-containing protein 3 OS=Homo sapiens OX=9606 GN=BRD3 PE=1 SV=1	0.297295	0.975333	0.0216572	0.0446473	-0.197637	0.566076	0.213139	0.624941
sp|O60885|BRD4_HUMAN	BRD4	Bromodomain-containing protein 4 OS=Homo sapiens OX=9606 GN=BRD4 PE=1 SV=2	0.431261	1.07792	0.0898436	0.151155	0.104209	0.179124	0.279777	0.60377
sp|Q9NPI1-2|BRD7_HUMAN	BRD7	Isoform 2 of Bromodomain-containing protein 7 OS=Homo sapiens OX=9606 GN=BRD7	0.198718	1.01699	0.137048	0.618461	0.195691	0.996038	0.170308	0.825681
sp|Q9H0E9-2|BRD8_HUMAN	BRD8	Isoform 2 of Bromodomain-containing protein 8 OS=Homo sapiens OX=9606 GN=BRD8	-0.111645	0.549412	-0.039569	0.155766	-0.078867	0.353209	-0.0715449	0.313222
sp|Q9H8M2|BRD9_HUMAN	BRD9	Bromodomain-containing protein 9 OS=Homo sapiens OX=9606 GN=BRD9 PE=1 SV=2	0.176172	0.405727	-0.0495994	0.0926214	0.320145	0.886484	0.432832	1.3349
sp|Q92994|TF3B_HUMAN	BRF1	Transcription factor IIIB 90 kDa subunit OS=Homo sapiens OX=9606 GN=BRF1 PE=1 SV=1	0.237648	0.369606	0.0552016	0.0694359	0.182449	0.267352	0.509439	1.0024
sp|O95415|BRI3_HUMAN	BRI3	Brain protein I3 OS=Homo sapiens OX=9606 GN=BRI3 PE=1 SV=1	0.322847	1.21041	0.171828	0.521295	0.34241	1.31126	0.0696493	0.173408
sp|Q8WY22|BRI3B_HUMAN	BRI3BP	BRI3-binding protein OS=Homo sapiens OX=9606 GN=BRI3BP PE=1 SV=1	-0.181199	0.105703	-0.638141	0.467752	-0.345409	0.220141	-0.245596	0.148454
sp|Q9BX63|FANCJ_HUMAN	BRIP1	Fanconi anemia group J protein OS=Homo sapiens OX=9606 GN=BRIP1 PE=1 SV=2	0.113986	0.360014	-0.0872484	0.259719	-0.266831	1.09773	-0.212235	0.805555
sp|Q8TDN6|BRX1_HUMAN	BRIX1	Ribosome biogenesis protein BRX1 homolog OS=Homo sapiens OX=9606 GN=BRIX1 PE=1 SV=2	-0.0314128	0.116847	0.164972	0.892397	0.199319	1.15327	0.502656	3.81177
sp|Q9HCU9|BRMS1_HUMAN	BRMS1	Breast cancer metastasis-suppressor 1 OS=Homo sapiens OX=9606 GN=BRMS1 PE=1 SV=1	-0.475176	0.874704	-0.100592	0.129339	-0.179008	0.251731	-0.322585	0.523893
sp|Q5PSV4|BRM1L_HUMAN	BRMS1L	Breast cancer metastasis-suppressor 1-like protein OS=Homo sapiens OX=9606 GN=BRMS1L PE=1 SV=2	-0.0126515	0.0230088	-0.208051	0.529493	-0.0392209	0.0751649	-0.270868	0.749363
sp|Q5VW32|BROX_HUMAN	BROX	BRO1 domain-containing protein BROX OS=Homo sapiens OX=9606 GN=BROX PE=1 SV=1	-0.359479	2.03539	-0.302593	1.61659	-0.695477	4.53277	-0.187041	0.84198
sp|P55201-2|BRPF1_HUMAN	BRPF1	Isoform 2 of Peregrin OS=Homo sapiens OX=9606 GN=BRPF1	0.0895095	0.238067	-0.00063566	0.00137777	-0.0343159	0.0806982	0.704654	3.43699
sp|Q9ULD4|BRPF3_HUMAN	BRPF3	Bromodomain and PHD finger-containing protein 3 OS=Homo sapiens OX=9606 GN=BRPF3 PE=1 SV=2	0.0446718	0.140442	0.213736	1.02678	0.171492	0.75086	0.132955	0.530945
sp|Q9NSI6-2|BRWD1_HUMAN	BRWD1	Isoform B of Bromodomain and WD repeat-containing protein 1 OS=Homo sapiens OX=9606 GN=BRWD1	-0.400346	3.05956	-0.102678	0.419082	-0.725758	7.94871	0.0495479	0.172614
sp|Q6RI45|BRWD3_HUMAN	BRWD3	Bromodomain and WD repeat-containing protein 3 OS=Homo sapiens OX=9606 GN=BRWD3 PE=1 SV=2	0.114589	0.368666	0.249477	1.06612	0.309771	1.47444	0.30965	1.47355
sp|Q96G97-4|BSCL2_HUMAN	BSCL2	Isoform 3 of Seipin OS=Homo sapiens OX=9606 GN=BSCL2	-0.534072	0.595082	-0.472197	0.507035	-0.586546	0.673282	-0.647109	0.767355
sp|Q9NW68|BSDC1_HUMAN	BSDC1	BSD domain-containing protein 1 OS=Homo sapiens OX=9606 GN=BSDC1 PE=1 SV=1	0.131182	0.274447	-0.0147694	0.0252554	0.806431	2.94076	0.0440625	0.0795289
sp|P35613|BASI_HUMAN	BSG	Basigin OS=Homo sapiens OX=9606 GN=BSG PE=1 SV=2	-0.315052	0.603659	-0.115521	0.175885	-0.391892	0.806539	-0.174635	0.28657
sp|Q9UPA5|BSN_HUMAN	BSN	Protein bassoon OS=Homo sapiens OX=9606 GN=BSN PE=1 SV=4	0.388657	0.7539	-0.453834	0.935294	-0.561806	1.26764	-0.162869	0.246821
sp|Q10589|BST2_HUMAN	BST2	Bone marrow stromal antigen 2 OS=Homo sapiens OX=9606 GN=BST2 PE=1 SV=1	-0.132841	0.200738	-0.0832826	0.11801	0.493882	1.0648	0.679086	1.64069
sp|O14981|BTAF1_HUMAN	BTAF1	TATA-binding protein-associated factor 172 OS=Homo sapiens OX=9606 GN=BTAF1 PE=1 SV=2	0.0750754	0.302092	0.0441028	0.161318	0.0465292	0.171527	0.121252	0.552845
sp|Q9H0C5|BTBD1_HUMAN	BTBD1	BTB/POZ domain-containing protein 1 OS=Homo sapiens OX=9606 GN=BTBD1 PE=1 SV=1	-0.548259	1.67136	-0.21951	0.4908	-0.620294	1.97142	-0.129698	0.255426
sp|Q9BX70|BTBD2_HUMAN	BTBD2	BTB/POZ domain-containing protein 2 OS=Homo sapiens OX=9606 GN=BTBD2 PE=1 SV=1	-0.322296	1.53073	-0.162249	0.607325	-0.161415	0.603229	0.102622	0.338718
sp|Q96KE9|BTBD6_HUMAN	BTBD6	BTB/POZ domain-containing protein 6 OS=Homo sapiens OX=9606 GN=BTBD6 PE=1 SV=3	-0.662434	0.730407	0.155091	0.124547	0.175979	0.143535	-0.526667	0.540096
sp|Q96Q07|BTBD9_HUMAN	BTBD9	BTB/POZ domain-containing protein 9 OS=Homo sapiens OX=9606 GN=BTBD9 PE=1 SV=2	0.0188531	0.0404134	-0.085105	0.210593	-0.276641	0.938222	0.0137145	0.0290522
sp|P43251-3|BTD_HUMAN	BTD	Isoform 3 of Biotinidase OS=Homo sapiens OX=9606 GN=BTD	-0.00476079	0.012988	-0.163989	0.680421	0.0848775	0.291072	-0.0451122	0.138712
sp|P20290|BTF3_HUMAN	BTF3	Transcription factor BTF3 OS=Homo sapiens OX=9606 GN=BTF3 PE=1 SV=1	0.215636	0.396342	0.333205	0.695927	0.00446373	0.00612748	0.52434	1.28339
sp|Q96K17|BT3L4_HUMAN	BTF3L4	Transcription factor BTF3 homolog 4 OS=Homo sapiens OX=9606 GN=BTF3L4 PE=1 SV=1	0.196359	0.365708	-0.412551	0.964477	-0.222703	0.428415	0.210007	0.394704
sp|Q14201-2|BTG3_HUMAN	BTG3	Isoform 2 of Protein BTG3 OS=Homo sapiens OX=9606 GN=BTG3	-0.375713	0.723048	0.0624906	0.0848112	-0.212284	0.346806	0.063816	0.0867648
sp|Q7KYR7|BT2A1_HUMAN	BTN2A1	Butyrophilin subfamily 2 member A1 OS=Homo sapiens OX=9606 GN=BTN2A1 PE=1 SV=3	-0.126517	0.19153	-0.0225827	0.0296878	-0.143627	0.222192	-0.171148	0.273885
sp|Q6UXG8|BTNL9_HUMAN	BTNL9	Butyrophilin-like protein 9 OS=Homo sapiens OX=9606 GN=BTNL9 PE=2 SV=1	-0.634412	0.611203	-1.04026	1.18739	-2.04513	2.90349	-1.61625	2.14846
sp|O43683|BUB1_HUMAN	BUB1	Mitotic checkpoint serine/threonine-protein kinase BUB1 OS=Homo sapiens OX=9606 GN=BUB1 PE=1 SV=1	-0.556426	1.49079	-0.544972	1.44933	-0.424555	1.03219	-0.978278	3.10959
sp|O60566-3|BUB1B_HUMAN	BUB1B	Isoform 3 of Mitotic checkpoint serine/threonine-protein kinase BUB1 beta OS=Homo sapiens OX=9606 GN=BUB1B	-0.318323	1.91894	-0.0634828	0.23564	-0.244338	1.34325	-0.0432696	0.151043
sp|O43684|BUB3_HUMAN	BUB3	Mitotic checkpoint protein BUB3 OS=Homo sapiens OX=9606 GN=BUB3 PE=1 SV=1	-0.23709	0.512655	-0.0690902	0.117706	-0.110547	0.200922	-0.531763	1.5128
sp|Q9BRD0|BUD13_HUMAN	BUD13	BUD13 homolog OS=Homo sapiens OX=9606 GN=BUD13 PE=1 SV=1	0.336827	0.725824	0.00912689	0.0128895	0.148501	0.25724	0.333038	0.713095
sp|O43709|BUD23_HUMAN	BUD23	Probable 18S rRNA (guanine-N(7))-methyltransferase OS=Homo sapiens OX=9606 GN=BUD23 PE=1 SV=2	-0.173686	0.554451	-0.133111	0.394492	-0.266643	0.981225	0.508899	2.33954
sp|P41223|BUD31_HUMAN	BUD31	Protein BUD31 homolog OS=Homo sapiens OX=9606 GN=BUD31 PE=1 SV=2	-0.229739	0.333091	0.269424	0.406304	0.0543994	0.0648008	0.454624	0.803559
sp|Q13895|BYST_HUMAN	BYSL	Bystin OS=Homo sapiens OX=9606 GN=BYSL PE=1 SV=3	0.011906	0.0242957	0.0430418	0.0940396	0.00447346	0.00897661	0.388557	1.4245
sp|Q7L1Q6-3|BZW1_HUMAN	BZW1	Isoform 3 of Basic leucine zipper and W2 domain-containing protein 1 OS=Homo sapiens OX=9606 GN=BZW1	-0.21276	0.758413	-0.0381362	0.0956647	-0.433855	1.98551	-0.406182	1.81863
sp|Q9Y6E2|BZW2_HUMAN	BZW2	Basic leucine zipper and W2 domain-containing protein 2 OS=Homo sapiens OX=9606 GN=BZW2 PE=1 SV=1	-0.321596	1.80471	-0.204043	0.974124	-0.561258	3.6502	-0.255509	1.32242
sp|Q9H0W9|CK054_HUMAN	C11orf54	Ester hydrolase C11orf54 OS=Homo sapiens OX=9606 GN=C11orf54 PE=1 SV=1	-0.470372	1.07803	0.0275896	0.0384573	-0.276862	0.531874	-0.702849	1.85698
sp|E9PRG8|CK098_HUMAN	C11orf98	Uncharacterized protein C11orf98 OS=Homo sapiens OX=9606 GN=C11orf98 PE=4 SV=2	-0.0552203	0.0949219	-0.347945	0.884096	-0.220858	0.485481	0.599874	1.83347
sp|Q9HB07|MYG1_HUMAN	C12orf10	UPF0160 protein MYG1, mitochondrial OS=Homo sapiens OX=9606 GN=C12orf10 PE=1 SV=2	-0.334353	1.80081	-0.153087	0.628261	-0.227971	1.07171	-0.243111	1.16962
sp|Q8N999|CL029_HUMAN	C12orf29	Uncharacterized protein C12orf29 OS=Homo sapiens OX=9606 GN=C12orf29 PE=1 SV=2	-0.119669	0.189589	-0.24093	0.443452	-0.755912	2.03865	0.18694	0.322877
sp|Q9NQ89|CL004_HUMAN	C12orf4	Protein C12orf4 OS=Homo sapiens OX=9606 GN=C12orf4 PE=1 SV=1	-0.234414	0.520739	-0.243377	0.546705	-0.645058	2.02265	-0.480127	1.35959
sp|Q8N5I9|CL045_HUMAN	C12orf45	Uncharacterized protein C12orf45 OS=Homo sapiens OX=9606 GN=C12orf45 PE=1 SV=2	-0.319032	0.808586	-0.0536311	0.0939733	-0.0353131	0.0599396	-0.0320017	0.054003
sp|Q8IXR9|CL056_HUMAN	C12orf56	Uncharacterized protein C12orf56 OS=Homo sapiens OX=9606 GN=C12orf56 PE=2 SV=3	-1.08136	0.693369	-0.202091	0.0930287	-0.488638	0.254245	-0.75837	0.437176
sp|Q9H3J6|CL065_HUMAN	C12orf65	Probable peptide chain release factor C12orf65, mitochondrial OS=Homo sapiens OX=9606 GN=C12orf65 PE=2 SV=1	0.375153	0.994959	0.309285	0.767058	0.0536103	0.0930833	0.582247	1.80522
sp|Q69YU5|CL073_HUMAN	C12orf73	Uncharacterized protein C12orf73 OS=Homo sapiens OX=9606 GN=C12orf73 PE=3 SV=2	0.245684	0.636237	0.209521	0.516819	0.607201	2.14891	0.816054	3.12753
sp|Q6ZRI6|CO039_HUMAN	C15orf39	Uncharacterized protein C15orf39 OS=Homo sapiens OX=9606 GN=C15orf39 PE=1 SV=3	0.0884106	0.351527	0.0520871	0.186499	0.00946259	0.0295251	0.398096	2.5641
sp|Q8WUR7-3|CO040_HUMAN	C15orf40	Isoform 3 of UPF0235 protein C15orf40 OS=Homo sapiens OX=9606 GN=C15orf40	0.153606	0.420792	-0.117325	0.301093	-0.540389	2.24422	-0.355363	1.27931
sp|A6NNL5|CO061_HUMAN	C15orf61	Uncharacterized protein C15orf61 OS=Homo sapiens OX=9606 GN=C15orf61 PE=2 SV=2	-0.479572	0.733195	-0.144781	0.166557	-0.189032	0.227171	-0.367668	0.517154
sp|Q96GQ5|RUS1_HUMAN	C16orf58	RUS1 family protein C16orf58 OS=Homo sapiens OX=9606 GN=C16orf58 PE=1 SV=2	-0.155361	0.169406	-0.0614969	0.0611106	-0.201917	0.229928	-0.223566	0.259603
sp|Q9BSU1|CP070_HUMAN	C16orf70	UPF0183 protein C16orf70 OS=Homo sapiens OX=9606 GN=C16orf70 PE=1 SV=1	-0.207779	0.470442	-0.146802	0.304668	-0.0240643	0.04073	-0.263184	0.639671
sp|Q6PH81|CP087_HUMAN	C16orf87	UPF0547 protein C16orf87 OS=Homo sapiens OX=9606 GN=C16orf87 PE=1 SV=1	0.385135	1.06311	0.0659028	0.119791	0.0977629	0.187406	-0.077885	0.144473
sp|Q9HAS0|NJMU_HUMAN	C17orf75	Protein Njmu-R1 OS=Homo sapiens OX=9606 GN=C17orf75 PE=1 SV=2	-0.0464153	0.203034	-0.094139	0.482604	0.110059	0.590997	-0.110951	0.597276
sp|Q9HAS0|NJMU_HUMAN	C17orf75	Protein Njmu-R1 OS=Homo sapiens OX=9606 GN=C17orf75 PE=1 SV=2	-0.0464153	0.203034	-0.094139	0.482604	0.110059	0.590997	-0.110951	0.597276
sp|Q9HAS0|NJMU_HUMAN	C17orf75	Protein Njmu-R1 OS=Homo sapiens OX=9606 GN=C17orf75 PE=1 SV=2	-0.0464153	0.203034	-0.094139	0.482604	0.110059	0.590997	-0.110951	0.597276
sp|Q9HAS0|NJMU_HUMAN	C17orf75	Protein Njmu-R1 OS=Homo sapiens OX=9606 GN=C17orf75 PE=1 SV=2	-0.0464153	0.203034	-0.094139	0.482604	0.110059	0.590997	-0.110951	0.597276
sp|Q9BSJ5|CQ080_HUMAN	C17orf80	Uncharacterized protein C17orf80 OS=Homo sapiens OX=9606 GN=C17orf80 PE=2 SV=2	0.150435	0.509737	0.145057	0.486391	0.263445	1.0743	0.250576	1.0037
sp|Q32NC0|CR021_HUMAN	C18orf21	UPF0711 protein C18orf21 OS=Homo sapiens OX=9606 GN=C18orf21 PE=1 SV=1	0.279439	0.394592	0.0319963	0.0348433	0.129098	0.156873	0.822086	1.65365
sp|Q96B23|CR025_HUMAN	C18orf25	Uncharacterized protein C18orf25 OS=Homo sapiens OX=9606 GN=C18orf25 PE=1 SV=3	-0.0295613	0.107964	0.0214574	0.0761535	0.36189	2.52218	0.134559	0.669871
sp|Q8TCD1|CR032_HUMAN	C18orf32	UPF0729 protein C18orf32 OS=Homo sapiens OX=9606 GN=C18orf32 PE=3 SV=1	0.699746	1.36182	0.178057	0.23266	0.550423	0.98274	0.95986	2.08225
sp|Q9UFG5|CS025_HUMAN	C19orf25	UPF0449 protein C19orf25 OS=Homo sapiens OX=9606 GN=C19orf25 PE=1 SV=2	0.0324298	0.0332541	-0.0889087	0.0969407	0.72717	1.29361	0.044263	0.0459862
sp|Q8N9M1|CS047_HUMAN	C19orf47	Uncharacterized protein C19orf47 OS=Homo sapiens OX=9606 GN=C19orf47 PE=1 SV=1	0.0478153	0.104647	-0.00550818	0.0109931	-0.1096	0.271277	-0.070127	0.160715
sp|Q9UNZ5|L10K_HUMAN	C19orf53	Leydig cell tumor 10 kDa protein homolog OS=Homo sapiens OX=9606 GN=C19orf53 PE=1 SV=1	0.433662	0.439666	-0.220598	0.193407	-0.163583	0.137391	1.18916	1.68413
sp|Q5BKX5|CS054_HUMAN	C19orf54	UPF0692 protein C19orf54 OS=Homo sapiens OX=9606 GN=C19orf54 PE=1 SV=2	0.0349267	0.0429214	-0.0885601	0.116543	-0.355255	0.621097	0.502996	0.989005
sp|Q13901|C1D_HUMAN	C1D	Nuclear nucleic acid-binding protein C1D OS=Homo sapiens OX=9606 GN=C1D PE=1 SV=1	-0.120129	0.235341	-0.0195272	0.0323094	-0.199428	0.438579	-0.0931954	0.17492
sp|Q9NS00|C1GLT_HUMAN	C1GALT1	Glycoprotein-N-acetylgalactosamine 3-beta-galactosyltransferase 1 OS=Homo sapiens OX=9606 GN=C1GALT1 PE=1 SV=1	-0.0764179	0.124222	0.0559554	0.0881433	0.104163	0.176468	-0.193254	0.369984
sp|Q96EU7|C1GLC_HUMAN	C1GALT1C1	C1GALT1-specific chaperone 1 OS=Homo sapiens OX=9606 GN=C1GALT1C1 PE=1 SV=1	-0.575523	0.876482	-0.492939	0.712241	-0.73267	1.21601	-0.925847	1.67017
sp|Q9NSG2|CA112_HUMAN	C1orf112	Uncharacterized protein C1orf112 OS=Homo sapiens OX=9606 GN=C1orf112 PE=1 SV=1	-0.0716769	0.197731	-0.0684672	0.187477	-0.0129983	0.0310435	0.0213794	0.0521756
sp|Q6ZSJ8|CA122_HUMAN	C1orf122	Uncharacterized protein C1orf122 OS=Homo sapiens OX=9606 GN=C1orf122 PE=4 SV=2	-0.350347	1.2582	-0.0923544	0.219033	-0.121746	0.305672	0.149577	0.395431
sp|Q8NDD1-5|CA131_HUMAN	C1orf131	Isoform 2 of Uncharacterized protein C1orf131 OS=Homo sapiens OX=9606 GN=C1orf131	0.205527	0.399029	0.154141	0.279809	-0.208975	0.407478	0.840645	2.5816
sp|Q5SNV9-2|CA167_HUMAN	C1orf167	Isoform 2 of Uncharacterized protein C1orf167 OS=Homo sapiens OX=9606 GN=C1orf167	-0.936955	0.538068	-0.982148	0.572094	-1.08625	0.653026	-1.24628	0.784039
sp|Q8IYL3|CA174_HUMAN	C1orf174	UPF0688 protein C1orf174 OS=Homo sapiens OX=9606 GN=C1orf174 PE=1 SV=2	0.365089	0.605332	0.172946	0.237909	0.404316	0.692621	0.745571	1.58374
sp|Q9H425|CA198_HUMAN	C1orf198	Uncharacterized protein C1orf198 OS=Homo sapiens OX=9606 GN=C1orf198 PE=1 SV=1	-0.129001	0.39991	0.0575213	0.152506	-0.00476872	0.0110821	-0.0670683	0.181846
sp|Q9H246|CA021_HUMAN	C1orf21	Uncharacterized protein C1orf21 OS=Homo sapiens OX=9606 GN=C1orf21 PE=1 SV=1	0.279371	0.367179	-0.023419	0.0238033	0.318795	0.433512	0.607999	1.01585
sp|A1L170-2|CA226_HUMAN	C1orf226	Isoform 2 of Uncharacterized protein C1orf226 OS=Homo sapiens OX=9606 GN=C1orf226	0.292942	1.23632	0.212769	0.7824	0.516216	2.90083	0.0328356	0.0815666
sp|Q9BWL3|CA043_HUMAN	C1orf43	Uncharacterized protein C1orf43 OS=Homo sapiens OX=9606 GN=C1orf43 PE=2 SV=1	-0.035144	0.0805964	0.032697	0.0745642	-0.0253742	0.0568907	0.0304235	0.0690165
sp|Q8N6N3|CA052_HUMAN	C1orf52	UPF0690 protein C1orf52 OS=Homo sapiens OX=9606 GN=C1orf52 PE=1 SV=1	0.539532	0.716039	0.0722525	0.066644	0.654303	0.92758	0.448805	0.561823
sp|Q07021|C1QBP_HUMAN	C1QBP	Complement component 1 Q subcomponent-binding protein, mitochondrial OS=Homo sapiens OX=9606 GN=C1QBP PE=1 SV=1	-0.113338	0.17593	0.0216264	0.0294827	0.119008	0.186135	-0.452859	1.00621
sp|Q9GZN8-2|CT027_HUMAN	C20orf27	Isoform 2 of UPF0687 protein C20orf27 OS=Homo sapiens OX=9606 GN=C20orf27	-0.153014	0.415423	-0.0341523	0.0735106	0.0141758	0.0291927	-0.133636	0.350643
sp|O14523|C2C2L_HUMAN	C2CD2L	Phospholipid transfer protein C2CD2L OS=Homo sapiens OX=9606 GN=C2CD2L PE=1 SV=3	0.0446198	0.104683	0.0290673	0.0658101	0.209889	0.674194	0.132952	0.374441
sp|Q4AC94|C2CD3_HUMAN	C2CD3	C2 domain-containing protein 3 OS=Homo sapiens OX=9606 GN=C2CD3 PE=1 SV=4	0.180177	0.200768	0.0394643	0.0382751	0.0723932	0.0726327	0.643962	1.00947
sp|Q86YS7-3|C2CD5_HUMAN	C2CD5	Isoform 3 of C2 domain-containing protein 5 OS=Homo sapiens OX=9606 GN=C2CD5	0.0811149	0.248981	0.0343721	0.0933353	0.0605415	0.176257	-0.0211408	0.0553642
sp|Q9BVC5|ASHWN_HUMAN	C2orf49	Ashwin OS=Homo sapiens OX=9606 GN=C2orf49 PE=1 SV=1	0.602483	0.658001	0.337881	0.314974	0.477599	0.486208	0.814502	0.978442
sp|Q2NKX9|CB068_HUMAN	C2orf68	UPF0561 protein C2orf68 OS=Homo sapiens OX=9606 GN=C2orf68 PE=2 SV=1	0.14914	0.259332	0.0345062	0.0508394	-0.0346682	0.0510909	0.37795	0.849688
sp|P01024|CO3_HUMAN	C3	Complement C3 OS=Homo sapiens OX=9606 GN=C3 PE=1 SV=2	-0.694898	0.40736	-0.448414	0.238297	-0.713412	0.421118	-0.27083	0.133184
sp|Q6P1S2|CC033_HUMAN	C3orf33	Protein C3orf33 OS=Homo sapiens OX=9606 GN=C3orf33 PE=1 SV=2	0.0536687	0.110559	0.112796	0.259496	0.0843607	0.184302	-0.235337	0.655974
sp|Q5JPI3|CC038_HUMAN	C3orf38	Uncharacterized protein C3orf38 OS=Homo sapiens OX=9606 GN=C3orf38 PE=1 SV=1	-0.163595	0.598587	-0.0409446	0.113466	-0.178853	0.673218	-0.14233	0.499489
sp|P0C0L5|CO4B_HUMAN	C4B	Complement C4-B OS=Homo sapiens OX=9606 GN=C4B PE=1 SV=2	0.264395	0.203757	-0.340265	0.274952	-0.492451	0.434549	-0.678411	0.658292
sp|Q49AR2|CE022_HUMAN	C5orf22	UPF0489 protein C5orf22 OS=Homo sapiens OX=9606 GN=C5orf22 PE=1 SV=2	-0.162221	0.371916	0.249457	0.64653	-0.20334	0.495269	0.168639	0.390424
sp|Q7Z6I8|CE024_HUMAN	C5orf24	UPF0461 protein C5orf24 OS=Homo sapiens OX=9606 GN=C5orf24 PE=1 SV=1	-0.114155	0.204541	0.0815415	0.139034	-0.0915114	0.158456	0.822254	2.6303
sp|Q5T0Z8|CF132_HUMAN	C6orf132	Uncharacterized protein C6orf132 OS=Homo sapiens OX=9606 GN=C6orf132 PE=1 SV=4	0.0834014	0.279011	-0.0619194	0.195632	-0.14431	0.560003	0.218825	0.991346
sp|Q5SZD1|CF141_HUMAN	C6orf141	Uncharacterized protein C6orf141 OS=Homo sapiens OX=9606 GN=C6orf141 PE=2 SV=3	-0.271181	0.273799	0.79569	1.10138	0.603137	0.75774	0.502392	0.594917
sp|O95873|CF047_HUMAN	C6orf47	Uncharacterized protein C6orf47 OS=Homo sapiens OX=9606 GN=C6orf47 PE=1 SV=2	0.254931	0.634281	0.072665	0.137816	0.544416	1.76443	0.0436878	0.0787137
sp|Q6UWU4-2|CF089_HUMAN	C6orf89	Isoform 2 of Bombesin receptor-activated protein C6orf89 OS=Homo sapiens OX=9606 GN=C6orf89	0.177535	0.521576	-0.0544355	0.126437	-0.114747	0.301382	0.315512	1.12279
sp|Q96N11|CG026_HUMAN	C7orf26	Uncharacterized protein C7orf26 OS=Homo sapiens OX=9606 GN=C7orf26 PE=2 SV=1	-0.00536891	0.0103106	-0.015358	0.0301353	0.0532988	0.113161	-0.0337251	0.0687897
sp|Q9BRJ6|CG050_HUMAN	C7orf50	Uncharacterized protein C7orf50 OS=Homo sapiens OX=9606 GN=C7orf50 PE=1 SV=1	0.264566	0.681163	-0.0168535	0.0294093	0.0943348	0.189312	0.593037	2.02242
sp|Q9H7E9-2|CH033_HUMAN	C8orf33	Isoform 2 of UPF0488 protein C8orf33 OS=Homo sapiens OX=9606 GN=C8orf33	0.0763222	0.178263	0.0139319	0.0284993	-0.1602	0.436985	0.681012	2.9653
sp|Q6P1X6|CH082_HUMAN	C8orf82	UPF0598 protein C8orf82 OS=Homo sapiens OX=9606 GN=C8orf82 PE=1 SV=2	-0.208995	1.00203	-0.0332872	0.105436	0.012261	0.0363692	-0.125551	0.509345
sp|Q8IXQ3|CI040_HUMAN	C9orf40	Uncharacterized protein C9orf40 OS=Homo sapiens OX=9606 GN=C9orf40 PE=1 SV=1	0.0558923	0.156282	-0.0820695	0.244437	0.00328878	0.00800898	-0.177743	0.645099
sp|Q9NZ63|TLS1_HUMAN	C9orf78	Telomere length and silencing protein 1 homolog OS=Homo sapiens OX=9606 GN=C9orf78 PE=1 SV=1	0.0493887	0.125753	-0.0177138	0.0417424	0.140948	0.436798	0.21855	0.774624
sp|O43570|CAH12_HUMAN	CA12	Carbonic anhydrase 12 OS=Homo sapiens OX=9606 GN=CA12 PE=1 SV=1	-0.185154	0.386767	0.106866	0.199058	-0.625285	1.9471	-0.117006	0.221386
sp|P00918|CAH2_HUMAN	CA2	Carbonic anhydrase 2 OS=Homo sapiens OX=9606 GN=CA2 PE=1 SV=2	-0.512567	2.22976	-0.435812	1.79885	-0.662423	3.08605	-0.515372	2.24569
sp|P07451|CAH3_HUMAN	CA3	Carbonic anhydrase 3 OS=Homo sapiens OX=9606 GN=CA3 PE=1 SV=3	0.273055	0.149542	-0.800436	0.551082	0.551404	0.343368	-0.219503	0.117053
sp|Q9Y2D0|CAH5B_HUMAN	CA5B	Carbonic anhydrase 5B, mitochondrial OS=Homo sapiens OX=9606 GN=CA5B PE=1 SV=1	0.212484	1.00064	-0.10109	0.378186	0.570335	3.63043	0.374857	2.15158
sp|Q9H8G2|CAAP1_HUMAN	CAAP1	Caspase activity and apoptosis inhibitor 1 OS=Homo sapiens OX=9606 GN=CAAP1 PE=1 SV=2	0.00390875	0.00838869	0.00614504	0.0132599	0.362225	1.42004	-0.161883	0.484223
sp|Q9Y376|CAB39_HUMAN	CAB39	Calcium-binding protein 39 OS=Homo sapiens OX=9606 GN=CAB39 PE=1 SV=1	-0.262285	0.906649	-0.0615352	0.14964	-0.231864	0.768188	-0.477188	2.03553
sp|Q9Y6J0|CABIN_HUMAN	CABIN1	Calcineurin-binding protein cabin-1 OS=Homo sapiens OX=9606 GN=CABIN1 PE=1 SV=1	-0.0310365	0.16321	0.0337562	0.179836	0.177923	1.6656	0.0308403	0.162025
sp|Q8TDN4|CABL1_HUMAN	CABLES1	CDK5 and ABL1 enzyme substrate 1 OS=Homo sapiens OX=9606 GN=CABLES1 PE=1 SV=2	0.150087	0.483948	0.0263162	0.0645487	-0.0091936	0.0215834	0.0449596	0.115484
sp|Q9BTV7|CABL2_HUMAN	CABLES2	CDK5 and ABL1 enzyme substrate 2 OS=Homo sapiens OX=9606 GN=CABLES2 PE=1 SV=3	0.133118	0.217517	-0.127375	0.206541	0.0519246	0.0757206	0.055938	0.0820549
sp|Q5VU97|CAHD1_HUMAN	CACHD1	VWFA and cache domain-containing protein 1 OS=Homo sapiens OX=9606 GN=CACHD1 PE=2 SV=2	0.0543113	0.208614	-0.0567581	0.219776	0.011723	0.0388837	0.01089	0.0360127
sp|P54289|CA2D1_HUMAN	CACNA2D1	Voltage-dependent calcium channel subunit alpha-2/delta-1 OS=Homo sapiens OX=9606 GN=CACNA2D1 PE=1 SV=3	-0.137139	0.30363	-0.263746	0.699377	-0.101073	0.21076	-0.249607	0.65016
sp|Q9NY47-5|CA2D2_HUMAN	CACNA2D2	Isoform 5 of Voltage-dependent calcium channel subunit alpha-2/delta-2 OS=Homo sapiens OX=9606 GN=CACNA2D2	-0.129487	0.265939	-0.206183	0.473835	-0.176791	0.389873	-0.0351658	0.0615859
sp|Q9BXT2|CCG6_HUMAN	CACNG6	Voltage-dependent calcium channel gamma-6 subunit OS=Homo sapiens OX=9606 GN=CACNG6 PE=1 SV=1	-0.378806	0.157915	-0.0612397	0.0225647	0.0634173	0.0233878	-0.905311	0.450591
sp|Q8WUQ7-2|CATIN_HUMAN	CACTIN	Isoform 2 of Cactin OS=Homo sapiens OX=9606 GN=CACTIN	0.110897	0.348505	-0.0244565	0.0624602	-0.00446644	0.0108114	0.014581	0.0362744
sp|Q86Y37|CACL1_HUMAN	CACUL1	CDK2-associated and cullin domain-containing protein 1 OS=Homo sapiens OX=9606 GN=CACUL1 PE=1 SV=1	0.0780379	0.144602	0.0864602	0.162471	0.46098	1.35535	0.0953294	0.18177
sp|Q9HB71|CYBP_HUMAN	CACYBP	Calcyclin-binding protein OS=Homo sapiens OX=9606 GN=CACYBP PE=1 SV=2	-0.0481445	0.083478	-0.494965	1.5945	-0.628794	2.36088	-0.426721	1.28838
sp|P27708|PYR1_HUMAN	CAD	CAD protein OS=Homo sapiens OX=9606 GN=CAD PE=1 SV=3	-0.338705	1.92175	-0.2177	1.05676	-0.717289	4.76523	-0.510341	3.24265
sp|Q9BY67-3|CADM1_HUMAN	CADM1	Isoform 3 of Cell adhesion molecule 1 OS=Homo sapiens OX=9606 GN=CADM1	0.281608	0.951581	0.205797	0.625723	0.0158571	0.0335018	0.0663152	0.156513
sp|Q8NFZ8|CADM4_HUMAN	CADM4	Cell adhesion molecule 4 OS=Homo sapiens OX=9606 GN=CADM4 PE=1 SV=1	-0.0430359	0.0771331	0.110881	0.223269	0.138037	0.29022	0.234422	0.565435
sp|Q9P1Z2|CACO1_HUMAN	CALCOCO1	Calcium-binding and coiled-coil domain-containing protein 1 OS=Homo sapiens OX=9606 GN=CALCOCO1 PE=1 SV=2	0.144907	0.398996	0.0862758	0.212505	0.252323	0.822134	0.487516	2.0021
sp|Q13137-4|CACO2_HUMAN	CALCOCO2	Isoform 4 of Calcium-binding and coiled-coil domain-containing protein 2 OS=Homo sapiens OX=9606 GN=CALCOCO2	-0.099239	0.372723	-0.146925	0.616432	-0.275683	1.43883	-0.310627	1.69077
sp|Q05682-5|CALD1_HUMAN	CALD1	Isoform 5 of Caldesmon OS=Homo sapiens OX=9606 GN=CALD1	-0.0115754	0.0143941	-0.0926305	0.128409	0.148334	0.220402	-0.598667	1.32682
sp|Q05682|CALD1_HUMAN	CALD1	Caldesmon OS=Homo sapiens OX=9606 GN=CALD1 PE=1 SV=3	0.472488	0.744242	0.139671	0.164595	0.424111	0.644333	0.536451	0.88089
sp|P0DP24|CALM2_HUMAN	CALM2	Calmodulin-2 OS=Homo sapiens OX=9606 GN=CALM2 PE=1 SV=1	-0.00371753	0.00249094	-0.615836	0.610762	0.298476	0.246465	-0.668621	0.680765
sp|P27797|CALR_HUMAN	CALR	Calreticulin OS=Homo sapiens OX=9606 GN=CALR PE=1 SV=1	0.0649205	0.157298	-0.100913	0.263465	0.262537	0.896064	-0.457381	1.89965
sp|O43852-3|CALU_HUMAN	CALU	Isoform 3 of Calumenin OS=Homo sapiens OX=9606 GN=CALU	0.059553	0.124773	-0.136282	0.328493	0.449286	1.58052	-0.224328	0.61978
sp|O43852-3|CALU_HUMAN	CALU	Isoform 3 of Calumenin OS=Homo sapiens OX=9606 GN=CALU	0.059553	0.124773	-0.136282	0.328493	0.449286	1.58052	-0.224328	0.61978
sp|O43852-4|CALU_HUMAN	CALU	Isoform 4 of Calumenin OS=Homo sapiens OX=9606 GN=CALU	0.172676	0.354652	-0.058052	0.0999773	0.298107	0.716507	-0.372607	0.966917
sp|O43852-4|CALU_HUMAN	CALU	Isoform 4 of Calumenin OS=Homo sapiens OX=9606 GN=CALU	0.172676	0.354652	-0.058052	0.0999773	0.298107	0.716507	-0.372607	0.966917
sp|Q14012|KCC1A_HUMAN	CAMK1	Calcium/calmodulin-dependent protein kinase type 1 OS=Homo sapiens OX=9606 GN=CAMK1 PE=1 SV=1	-0.153303	0.330331	-0.0163111	0.0278617	-0.471527	1.44765	-0.302275	0.792478
sp|Q8IU85|KCC1D_HUMAN	CAMK1D	Calcium/calmodulin-dependent protein kinase type 1D OS=Homo sapiens OX=9606 GN=CAMK1D PE=1 SV=1	-0.227674	0.529125	-0.101109	0.195318	-0.364582	0.989468	-0.406319	1.14639
sp|Q13554|KCC2B_HUMAN	CAMK2B	Calcium/calmodulin-dependent protein kinase type II subunit beta OS=Homo sapiens OX=9606 GN=CAMK2B PE=1 SV=3	-0.140578	0.543521	-0.0486834	0.150296	0.0816878	0.275285	-0.15506	0.61783
sp|Q13557-11|KCC2D_HUMAN	CAMK2D	Isoform Delta 11 of Calcium/calmodulin-dependent protein kinase type II subunit delta OS=Homo sapiens OX=9606 GN=CAMK2D	0.150467	0.45034	0.399218	1.65615	0.378878	1.54322	-0.0579637	0.143699
sp|Q13555-7|KCC2G_HUMAN	CAMK2G	Isoform 7 of Calcium/calmodulin-dependent protein kinase type II subunit gamma OS=Homo sapiens OX=9606 GN=CAMK2G	-0.0653669	0.267654	-0.0776276	0.330647	0.0775879	0.330436	-0.316445	2.36292
sp|P49069|CAMLG_HUMAN	CAMLG	Calcium signal-modulating cyclophilin ligand OS=Homo sapiens OX=9606 GN=CAMLG PE=1 SV=1	-0.641675	1.78926	0.0131774	0.0191725	-0.262448	0.538693	-0.12531	0.216064
sp|Q5T5Y3-3|CAMP1_HUMAN	CAMSAP1	Isoform 3 of Calmodulin-regulated spectrin-associated protein 1 OS=Homo sapiens OX=9606 GN=CAMSAP1	-0.0414036	0.255462	0.00377885	0.0190677	-0.0992085	0.799434	-0.0184191	0.100767
sp|Q08AD1|CAMP2_HUMAN	CAMSAP2	Calmodulin-regulated spectrin-associated protein 2 OS=Homo sapiens OX=9606 GN=CAMSAP2 PE=1 SV=3	0.0241535	0.0333936	-0.124551	0.198527	-0.243895	0.450193	0.340789	0.695933
sp|Q9P1Y5-2|CAMP3_HUMAN	CAMSAP3	Isoform 2 of Calmodulin-regulated spectrin-associated protein 3 OS=Homo sapiens OX=9606 GN=CAMSAP3	0.152866	0.370342	-0.00704289	0.0130187	-0.0262253	0.050422	0.258005	0.728202
sp|Q86VP6|CAND1_HUMAN	CAND1	Cullin-associated NEDD8-dissociated protein 1 OS=Homo sapiens OX=9606 GN=CAND1 PE=1 SV=2	-0.285615	0.862463	-0.0346932	0.0696588	-0.228035	0.63876	-0.116715	0.274108
sp|Q8WVQ1|CANT1_HUMAN	CANT1	Soluble calcium-activated nucleotidase 1 OS=Homo sapiens OX=9606 GN=CANT1 PE=1 SV=1	-0.108237	0.304304	-0.0838001	0.223821	0.0566244	0.142384	-0.263568	0.962397
sp|P27824-2|CALX_HUMAN	CANX	Isoform 2 of Calnexin OS=Homo sapiens OX=9606 GN=CANX	-0.501435	1.1365	-0.0255632	0.0346113	-0.230798	0.408127	-0.272199	0.50371
sp|Q01518|CAP1_HUMAN	CAP1	Adenylyl cyclase-associated protein 1 OS=Homo sapiens OX=9606 GN=CAP1 PE=1 SV=5	-0.437311	1.76542	-0.154192	0.439491	-0.46477	1.9151	-0.73553	3.42824
sp|P40121|CAPG_HUMAN	CAPG	Macrophage-capping protein OS=Homo sapiens OX=9606 GN=CAPG PE=1 SV=2	-0.237686	0.340442	-0.123187	0.156255	-0.293692	0.443925	-0.682209	1.36232
sp|P07384|CAN1_HUMAN	CAPN1	Calpain-1 catalytic subunit OS=Homo sapiens OX=9606 GN=CAPN1 PE=1 SV=1	-0.618343	1.19891	-0.289315	0.437948	-0.227695	0.324624	-0.618184	1.19849
sp|O75808|CAN15_HUMAN	CAPN15	Calpain-15 OS=Homo sapiens OX=9606 GN=CAPN15 PE=1 SV=1	-0.42219	0.296993	0.306146	0.202447	-0.37823	0.260032	-0.761696	0.627481
sp|P17655|CAN2_HUMAN	CAPN2	Calpain-2 catalytic subunit OS=Homo sapiens OX=9606 GN=CAPN2 PE=1 SV=6	-0.502332	1.89586	-0.133087	0.328555	-0.476496	1.76664	-0.537372	2.07318
sp|O15484|CAN5_HUMAN	CAPN5	Calpain-5 OS=Homo sapiens OX=9606 GN=CAPN5 PE=1 SV=2	-0.683854	0.697046	-0.78137	0.832979	-0.319638	0.266037	-1.19577	1.48341
sp|Q9Y6W3|CAN7_HUMAN	CAPN7	Calpain-7 OS=Homo sapiens OX=9606 GN=CAPN7 PE=1 SV=1	-0.616128	1.65825	-0.224366	0.431572	-0.562582	1.46643	-0.506158	1.27027
sp|P04632|CPNS1_HUMAN	CAPNS1	Calpain small subunit 1 OS=Homo sapiens OX=9606 GN=CAPNS1 PE=1 SV=1	-0.248816	0.567218	-0.348457	0.887331	0.128886	0.249424	-0.726338	2.38161
sp|Q14444|CAPR1_HUMAN	CAPRIN1	Caprin-1 OS=Homo sapiens OX=9606 GN=CAPRIN1 PE=1 SV=2	-0.143647	0.239474	-0.0109983	0.015161	-0.244207	0.460586	0.0534099	0.0784922
sp|Q13938|CAYP1_HUMAN	CAPS	Calcyphosin OS=Homo sapiens OX=9606 GN=CAPS PE=1 SV=2	-0.561868	0.386329	-0.152454	0.0852822	0.372871	0.234327	0.216233	0.125259
sp|P52907|CAZA1_HUMAN	CAPZA1	F-actin-capping protein subunit alpha-1 OS=Homo sapiens OX=9606 GN=CAPZA1 PE=1 SV=3	-0.115784	0.217457	0.0478166	0.0805093	0.373422	0.963241	-0.166142	0.336025
sp|P47755|CAZA2_HUMAN	CAPZA2	F-actin-capping protein subunit alpha-2 OS=Homo sapiens OX=9606 GN=CAPZA2 PE=1 SV=3	-0.164345	0.447416	0.0274066	0.0573332	0.254211	0.791882	-0.165127	0.450129
sp|P47756-2|CAPZB_HUMAN	CAPZB	Isoform 2 of F-actin-capping protein subunit beta OS=Homo sapiens OX=9606 GN=CAPZB	-0.257708	0.944834	-0.0321083	0.0769729	-0.0116639	0.0265921	-0.379251	1.59648
sp|Q96LW7|CAR19_HUMAN	CARD19	Caspase recruitment domain-containing protein 19 OS=Homo sapiens OX=9606 GN=CARD19 PE=1 SV=1	-0.249871	0.383767	0.187984	0.270528	0.433895	0.785732	-0.12159	0.162288
sp|Q9Y2V2|CHSP1_HUMAN	CARHSP1	Calcium-regulated heat-stable protein 1 OS=Homo sapiens OX=9606 GN=CARHSP1 PE=1 SV=2	-0.655844	1.18436	-0.30788	0.434809	-0.347918	0.508481	-0.573131	0.986168
sp|Q86X55|CARM1_HUMAN	CARM1	Histone-arginine methyltransferase CARM1 OS=Homo sapiens OX=9606 GN=CARM1 PE=1 SV=3	-0.335961	0.799569	-0.212428	0.438963	-0.338153	0.806572	-0.604861	1.77256
sp|Q5VZK9|CARL1_HUMAN	CARMIL1	F-actin-uncapping protein LRRC16A OS=Homo sapiens OX=9606 GN=CARMIL1 PE=1 SV=1	-0.0781846	0.366809	-0.255468	1.95893	-0.23364	1.70514	-0.0586523	0.25702
sp|Q8N4J0|CARME_HUMAN	CARNMT1	Carnosine N-methyltransferase OS=Homo sapiens OX=9606 GN=CARNMT1 PE=1 SV=1	0.214081	0.417469	0.520731	1.35793	0.388361	0.911805	0.89037	2.75888
sp|P49589-3|SYCC_HUMAN	CARS	Isoform 3 of Cysteine--tRNA ligase, cytoplasmic OS=Homo sapiens OX=9606 GN=CARS	-0.05638	0.113268	-0.0513887	0.102238	0.00967003	0.0176955	0.152786	0.36686
sp|Q9HA77|SYCM_HUMAN	CARS2	Probable cysteine--tRNA ligase, mitochondrial OS=Homo sapiens OX=9606 GN=CARS2 PE=1 SV=1	-0.0325552	0.0798821	0.134288	0.412557	0.302407	1.20728	0.0356323	0.0880941
sp|O15234|CASC3_HUMAN	CASC3	Protein CASC3 OS=Homo sapiens OX=9606 GN=CASC3 PE=1 SV=2	0.0982192	0.223723	-0.00879682	0.016775	0.348644	1.13358	0.0146052	0.0281962
sp|Q6P4E1|CASC4_HUMAN	CASC4	Protein CASC4 OS=Homo sapiens OX=9606 GN=CASC4 PE=1 SV=2	0.114274	0.410919	0.230173	1.03297	0.487478	2.80366	-0.135094	0.508793
sp|Q96PB1|CASD1_HUMAN	CASD1	N-acetylneuraminate 9-O-acetyltransferase OS=Homo sapiens OX=9606 GN=CASD1 PE=1 SV=1	-0.109283	0.175736	0.177589	0.312683	0.0988505	0.156657	0.405225	0.90827
sp|O14936|CSKP_HUMAN	CASK	Peripheral plasma membrane protein CASK OS=Homo sapiens OX=9606 GN=CASK PE=1 SV=3	0.09431	0.223314	0.0616264	0.136811	0.0205072	0.0417528	-0.297492	0.963705
sp|P42574|CASP3_HUMAN	CASP3	Caspase-3 OS=Homo sapiens OX=9606 GN=CASP3 PE=1 SV=2	-0.444791	1.32605	-0.199244	0.455318	-0.71469	2.49367	-0.690972	2.38769
sp|P55210-3|CASP7_HUMAN	CASP7	Isoform Alpha' of Caspase-7 OS=Homo sapiens OX=9606 GN=CASP7	-0.147622	0.355634	-0.132127	0.310189	-0.317027	0.96358	-0.232094	0.634885
sp|Q14790-9|CASP8_HUMAN	CASP8	Isoform 9 of Caspase-8 OS=Homo sapiens OX=9606 GN=CASP8	-0.458297	1.56228	0.0267558	0.0509387	-0.00514736	0.00937885	-0.158019	0.381052
sp|Q9UKL3|C8AP2_HUMAN	CASP8AP2	CASP8-associated protein 2 OS=Homo sapiens OX=9606 GN=CASP8AP2 PE=1 SV=1	0.513904	1.80128	-0.0908017	0.193328	-0.0828277	0.173829	0.367807	1.14505
sp|P31415|CASQ1_HUMAN	CASQ1	Calsequestrin-1 OS=Homo sapiens OX=9606 GN=CASQ1 PE=1 SV=3	0.746005	1.01104	-0.261388	0.262398	0.614496	0.778397	0.0242462	0.0199315
sp|P20810-6|ICAL_HUMAN	CAST	Isoform 6 of Calpastatin OS=Homo sapiens OX=9606 GN=CAST	-0.515693	1.31166	-0.353535	0.786656	-0.210239	0.400002	-0.401133	0.932466
sp|Q86V15|CASZ1_HUMAN	CASZ1	Zinc finger protein castor homolog 1 OS=Homo sapiens OX=9606 GN=CASZ1 PE=1 SV=4	0.226585	0.519286	-0.0170183	0.0281493	0.157754	0.328763	0.81967	2.86847
sp|P04040|CATA_HUMAN	CAT	Catalase OS=Homo sapiens OX=9606 GN=CAT PE=1 SV=3	-0.0518709	0.152756	-0.0607492	0.183087	0.034367	0.0965614	-0.112863	0.385704
sp|Q03135|CAV1_HUMAN	CAV1	Caveolin-1 OS=Homo sapiens OX=9606 GN=CAV1 PE=1 SV=4	0.116646	0.392846	0.0863468	0.271329	0.00711101	0.0181596	0.14256	0.507169
sp|Q03135|CAV1_HUMAN	CAV1	Caveolin-1 OS=Homo sapiens OX=9606 GN=CAV1 PE=1 SV=4	0.116646	0.392846	0.0863468	0.271329	0.00711101	0.0181596	0.14256	0.507169
sp|P51636|CAV2_HUMAN	CAV2	Caveolin-2 OS=Homo sapiens OX=9606 GN=CAV2 PE=1 SV=2	-0.238433	0.464998	-0.258925	0.517871	-0.278719	0.570879	-0.116928	0.193801
sp|Q6NZI2|CAVN1_HUMAN	CAVIN1	Caveolae-associated protein 1 OS=Homo sapiens OX=9606 GN=CAVIN1 PE=1 SV=1	0.150259	0.330801	-0.0855615	0.169438	-0.106259	0.217953	0.278101	0.729322
sp|O95810|CAVN2_HUMAN	CAVIN2	Caveolae-associated protein 2 OS=Homo sapiens OX=9606 GN=CAVIN2 PE=1 SV=3	-0.402982	0.498615	0.0434454	0.0392965	0.258118	0.284068	-0.0187397	0.0165442
sp|Q969G5|CAVN3_HUMAN	CAVIN3	Caveolae-associated protein 3 OS=Homo sapiens OX=9606 GN=CAVIN3 PE=1 SV=3	0.460396	0.204275	-0.260048	0.106898	0.426257	0.186751	-0.614365	0.288031
sp|Q8N350|CBARP_HUMAN	CBARP	Voltage-dependent calcium channel beta subunit-associated regulatory protein OS=Homo sapiens OX=9606 GN=CBARP PE=1 SV=3	-2.07679	1.06383	-1.21256	0.519725	-1.85378	0.912071	-1.42607	0.64239
sp|O43439-4|MTG8R_HUMAN	CBFA2T2	Isoform 4 of Protein CBFA2T2 OS=Homo sapiens OX=9606 GN=CBFA2T2	-0.44012	0.763751	-0.235506	0.341116	-0.212483	0.300636	-0.578933	1.10586
sp|Q13951-2|PEBB_HUMAN	CBFB	Isoform 2 of Core-binding factor subunit beta OS=Homo sapiens OX=9606 GN=CBFB	-0.0865486	0.259693	0.00567659	0.0138797	-0.042527	0.114649	-0.0854638	0.255795
sp|Q75N03|HAKAI_HUMAN	CBLL1	E3 ubiquitin-protein ligase Hakai OS=Homo sapiens OX=9606 GN=CBLL1 PE=1 SV=1	0.14485	0.278636	0.134653	0.255206	0.0646841	0.11003	0.337532	0.822378
tr|G3V2Y8|G3V2Y8_HUMAN	CBLN3	Cerebellin-3 OS=Homo sapiens OX=9606 GN=CBLN3 PE=1 SV=1	0.648236	0.409026	-0.935074	0.656715	-0.679531	0.434175	-0.388198	0.218976
sp|P16152|CBR1_HUMAN	CBR1	Carbonyl reductase [NADPH] 1 OS=Homo sapiens OX=9606 GN=CBR1 PE=1 SV=3	-0.699073	3.60835	-0.228601	0.833149	-0.72851	3.78506	-0.484278	2.28896
sp|Q8N4T8|CBR4_HUMAN	CBR4	Carbonyl reductase family member 4 OS=Homo sapiens OX=9606 GN=CBR4 PE=1 SV=3	-0.000329918	0.000847184	0.0871214	0.282648	0.206399	0.854348	-0.0388116	0.11118
sp|P35520-2|CBS_HUMAN	CBS	Isoform 2 of Cystathionine beta-synthase OS=Homo sapiens OX=9606 GN=CBS	-0.545437	2.508	-0.0721415	0.1851	-0.866473	4.35585	-0.639838	3.06371
sp|P83916|CBX1_HUMAN	CBX1	Chromobox protein homolog 1 OS=Homo sapiens OX=9606 GN=CBX1 PE=1 SV=1	0.422541	1.20832	0.239853	0.566628	0.44437	1.28198	0.0830401	0.152784
sp|Q14781|CBX2_HUMAN	CBX2	Chromobox protein homolog 2 OS=Homo sapiens OX=9606 GN=CBX2 PE=1 SV=2	0.392726	0.879788	0.260941	0.512371	0.114977	0.188032	0.755524	2.12753
sp|Q13185|CBX3_HUMAN	CBX3	Chromobox protein homolog 3 OS=Homo sapiens OX=9606 GN=CBX3 PE=1 SV=4	0.33142	0.499832	0.123823	0.152247	0.297839	0.43601	0.295917	0.431282
sp|O00257|CBX4_HUMAN	CBX4	E3 SUMO-protein ligase CBX4 OS=Homo sapiens OX=9606 GN=CBX4 PE=1 SV=3	0.475369	1.28794	0.223018	0.46982	0.670605	2.04761	1.10953	3.83308
sp|P45973|CBX5_HUMAN	CBX5	Chromobox protein homolog 5 OS=Homo sapiens OX=9606 GN=CBX5 PE=1 SV=1	0.154366	0.395682	0.217302	0.61423	0.280555	0.863147	0.406583	1.42804
sp|O95503|CBX6_HUMAN	CBX6	Chromobox protein homolog 6 OS=Homo sapiens OX=9606 GN=CBX6 PE=1 SV=1	-0.0879716	0.205331	0.0119811	0.0238969	0.0315573	0.065669	0.0369793	0.0778432
sp|Q9HC52|CBX8_HUMAN	CBX8	Chromobox protein homolog 8 OS=Homo sapiens OX=9606 GN=CBX8 PE=1 SV=3	0.306604	0.903638	0.170446	0.41841	0.214065	0.560615	0.936106	3.86141
sp|Q6P1N0|C2D1A_HUMAN	CC2D1A	Coiled-coil and C2 domain-containing protein 1A OS=Homo sapiens OX=9606 GN=CC2D1A PE=1 SV=1	-0.110016	0.295205	-0.000785398	0.00165686	-0.279647	0.986162	0.0428344	0.0997085
sp|Q5T0F9|C2D1B_HUMAN	CC2D1B	Coiled-coil and C2 domain-containing protein 1B OS=Homo sapiens OX=9606 GN=CC2D1B PE=1 SV=1	0.2723	1.11701	-0.0145436	0.034465	0.0190201	0.0455951	0.127664	0.396006
sp|Q8IX12|CCAR1_HUMAN	CCAR1	Cell division cycle and apoptosis regulator protein 1 OS=Homo sapiens OX=9606 GN=CCAR1 PE=1 SV=2	0.118179	0.645487	-0.00750959	0.0281286	-0.000192793	0.000700605	-0.156011	0.935876
sp|Q8N163|CCAR2_HUMAN	CCAR2	Cell cycle and apoptosis regulator protein 2 OS=Homo sapiens OX=9606 GN=CCAR2 PE=1 SV=2	0.015446	0.0459589	0.0482443	0.158572	-0.0647183	0.222941	-0.255748	1.30644
sp|Q96A19|C102A_HUMAN	CCDC102A	Coiled-coil domain-containing protein 102A OS=Homo sapiens OX=9606 GN=CCDC102A PE=1 SV=2	-0.345286	1.02754	-0.341621	1.01277	-0.184288	0.448192	-0.352888	1.05837
sp|Q9BWC9|CC106_HUMAN	CCDC106	Coiled-coil domain-containing protein 106 OS=Homo sapiens OX=9606 GN=CCDC106 PE=1 SV=1	0.112545	0.266909	0.105206	0.246193	0.0297362	0.0600056	0.874145	3.78322
sp|Q96NT0-2|CC115_HUMAN	CCDC115	Isoform 2 of Coiled-coil domain-containing protein 115 OS=Homo sapiens OX=9606 GN=CCDC115	0.0716941	0.0546548	-0.682601	0.771905	-0.126229	0.100429	-0.925349	1.16461
sp|Q8IWD4|CC117_HUMAN	CCDC117	Coiled-coil domain-containing protein 117 OS=Homo sapiens OX=9606 GN=CCDC117 PE=1 SV=1	0.00353685	0.00990534	-0.0384949	0.119932	0.405438	2.34811	0.116855	0.447611
sp|Q8WUD4|CCD12_HUMAN	CCDC12	Coiled-coil domain-containing protein 12 OS=Homo sapiens OX=9606 GN=CCDC12 PE=1 SV=1	0.293497	0.763839	0.141974	0.301389	0.37395	1.0591	0.202098	0.468548
sp|Q96CT7|CC124_HUMAN	CCDC124	Coiled-coil domain-containing protein 124 OS=Homo sapiens OX=9606 GN=CCDC124 PE=1 SV=1	0.168187	0.383807	-0.0289844	0.0522091	-0.297694	0.806309	0.260605	0.675202
sp|Q96EE4|CC126_HUMAN	CCDC126	Coiled-coil domain-containing protein 126 OS=Homo sapiens OX=9606 GN=CCDC126 PE=2 SV=2	0.278978	0.985361	0.186063	0.574106	0.540703	2.39621	0.0971782	0.254698
sp|Q96BQ5|CC127_HUMAN	CCDC127	Coiled-coil domain-containing protein 127 OS=Homo sapiens OX=9606 GN=CCDC127 PE=1 SV=1	-0.384884	2.34207	-0.0842272	0.316472	-0.0429684	0.143493	-0.261425	1.39784
sp|P13994|CC130_HUMAN	CCDC130	Coiled-coil domain-containing protein 130 OS=Homo sapiens OX=9606 GN=CCDC130 PE=1 SV=2	-0.208451	0.278589	-0.0192164	0.020838	-0.0568556	0.0644611	-0.566525	1.01211
sp|Q9H6E4|CC134_HUMAN	CCDC134	Coiled-coil domain-containing protein 134 OS=Homo sapiens OX=9606 GN=CCDC134 PE=1 SV=1	0.0237382	0.0275082	-0.0331217	0.0388398	0.0592386	0.0717596	-0.692612	1.4415
sp|Q6PK04|CC137_HUMAN	CCDC137	Coiled-coil domain-containing protein 137 OS=Homo sapiens OX=9606 GN=CCDC137 PE=1 SV=1	0.4167	0.685478	0.104699	0.127776	0.162449	0.211267	1.05863	2.39557
sp|Q96M89|CC138_HUMAN	CCDC138	Coiled-coil domain-containing protein 138 OS=Homo sapiens OX=9606 GN=CCDC138 PE=1 SV=1	0.0342252	0.111942	0.227815	1.16778	-0.465527	2.99986	0.295659	1.66324
sp|Q49A88|CCD14_HUMAN	CCDC14	Coiled-coil domain-containing protein 14 OS=Homo sapiens OX=9606 GN=CCDC14 PE=1 SV=3	-0.0187527	0.0770813	0.169601	1.11295	0.219009	1.57506	-0.144128	0.892656
sp|Q9P0B6|CC167_HUMAN	CCDC167	Coiled-coil domain-containing protein 167 OS=Homo sapiens OX=9606 GN=CCDC167 PE=1 SV=2	0.134965	0.0853914	-0.0817742	0.0500171	-0.194733	0.127846	0.56303	0.452531
sp|Q5T9S5|CCD18_HUMAN	CCDC18	Coiled-coil domain-containing protein 18 OS=Homo sapiens OX=9606 GN=CCDC18 PE=1 SV=1	0.053399	0.127391	0.000409471	0.000863755	-0.242016	0.812373	0.0271386	0.0609977
sp|Q9P1Z9|CC180_HUMAN	CCDC180	Coiled-coil domain-containing protein 180 OS=Homo sapiens OX=9606 GN=CCDC180 PE=2 SV=3	0.290683	0.228855	-0.539088	0.49029	-0.546471	0.498948	1.24068	1.4948
sp|O60826|CCD22_HUMAN	CCDC22	Coiled-coil domain-containing protein 22 OS=Homo sapiens OX=9606 GN=CCDC22 PE=1 SV=1	-0.130864	0.641518	0.0632871	0.257042	0.14096	0.707864	-0.054166	0.213701
sp|Q86WR0|CCD25_HUMAN	CCDC25	Coiled-coil domain-containing protein 25 OS=Homo sapiens OX=9606 GN=CCDC25 PE=1 SV=2	0.107516	0.215746	-0.339154	0.926322	-0.645779	2.20675	-0.215277	0.507411
sp|Q4G0X9|CCD40_HUMAN	CCDC40	Coiled-coil domain-containing protein 40 OS=Homo sapiens OX=9606 GN=CCDC40 PE=2 SV=2	-1.03301	0.279329	-1.18394	0.329855	0.465052	0.0984554	1.78133	0.551156
sp|Q96A33|CCD47_HUMAN	CCDC47	Coiled-coil domain-containing protein 47 OS=Homo sapiens OX=9606 GN=CCDC47 PE=1 SV=1	-0.0458411	0.0681659	0.0354401	0.0518692	-0.0356952	0.052263	-0.0237043	0.0340693
sp|Q8IVM0-2|CCD50_HUMAN	CCDC50	Isoform 2 of Coiled-coil domain-containing protein 50 OS=Homo sapiens OX=9606 GN=CCDC50	-0.0531054	0.0717242	-0.148791	0.227588	-0.258446	0.448163	0.387968	0.76209
sp|Q96ER9|MITOK_HUMAN	CCDC51	Mitochondrial potassium channel OS=Homo sapiens OX=9606 GN=CCDC51 PE=1 SV=2	-0.0242638	0.0439125	0.195275	0.471446	0.221891	0.556029	0.180943	0.427811
sp|Q2TAC2|CCD57_HUMAN	CCDC57	Coiled-coil domain-containing protein 57 OS=Homo sapiens OX=9606 GN=CCDC57 PE=1 SV=3	-0.0126206	0.0128948	-0.238608	0.308662	0.425985	0.645153	-0.223591	0.285177
sp|Q4VC31|CCD58_HUMAN	CCDC58	Coiled-coil domain-containing protein 58 OS=Homo sapiens OX=9606 GN=CCDC58 PE=1 SV=1	0.0282795	0.0377589	0.449041	0.955814	0.966246	2.66137	0.166972	0.268133
sp|Q9P031|TAP26_HUMAN	CCDC59	Thyroid transcription factor 1-associated protein 26 OS=Homo sapiens OX=9606 GN=CCDC59 PE=1 SV=2	0.463684	1.17994	0.353303	0.8166	0.434432	1.07989	1.12285	3.70871
sp|Q16204|CCDC6_HUMAN	CCDC6	Coiled-coil domain-containing protein 6 OS=Homo sapiens OX=9606 GN=CCDC6 PE=1 SV=2	-0.0910688	0.466276	-0.102889	0.548088	-0.0388553	0.164642	-0.147008	0.898888
sp|Q9Y6R9|CCD61_HUMAN	CCDC61	Coiled-coil domain-containing protein 61 OS=Homo sapiens OX=9606 GN=CCDC61 PE=1 SV=3	0.104702	0.166683	-0.0648914	0.0975927	-0.031882	0.0456456	0.934379	2.75764
sp|A6NI79|CCD69_HUMAN	CCDC69	Coiled-coil domain-containing protein 69 OS=Homo sapiens OX=9606 GN=CCDC69 PE=1 SV=1	-0.046326	0.080213	0.27844	0.674962	0.620078	1.98678	0.447955	1.28172
sp|Q8IV32|CCD71_HUMAN	CCDC71	Coiled-coil domain-containing protein 71 OS=Homo sapiens OX=9606 GN=CCDC71 PE=1 SV=3	0.303704	0.450318	-0.0298053	0.0330891	0.169627	0.220566	0.968103	2.11514
sp|Q8N9Z2|CC71L_HUMAN	CCDC71L	Coiled-coil domain-containing protein 71L OS=Homo sapiens OX=9606 GN=CCDC71L PE=1 SV=2	-0.113183	0.341695	-0.0397665	0.100954	0.0622487	0.166999	0.641817	4.05888
sp|Q9BR77|CCD77_HUMAN	CCDC77	Coiled-coil domain-containing protein 77 OS=Homo sapiens OX=9606 GN=CCDC77 PE=1 SV=1	-0.364661	0.632816	-0.10447	0.13833	-0.316519	0.525954	-0.42393	0.772925
sp|Q9H0W5|CCDC8_HUMAN	CCDC8	Coiled-coil domain-containing protein 8 OS=Homo sapiens OX=9606 GN=CCDC8 PE=1 SV=2	-0.388099	1.54848	-0.0643715	0.157952	-0.202817	0.645141	0.20376	0.649103
sp|Q8N4S0|CCD82_HUMAN	CCDC82	Coiled-coil domain-containing protein 82 OS=Homo sapiens OX=9606 GN=CCDC82 PE=1 SV=2	0.478741	0.881249	0.0390721	0.0464907	0.503527	0.94343	0.544198	1.04818
sp|Q86UT8|CCD84_HUMAN	CCDC84	Coiled-coil domain-containing protein 84 OS=Homo sapiens OX=9606 GN=CCDC84 PE=1 SV=1	-0.127126	0.290439	0.0343299	0.0661613	-0.0646866	0.132185	-0.272272	0.768959
sp|Q96PX6|CC85A_HUMAN	CCDC85A	Coiled-coil domain-containing protein 85A OS=Homo sapiens OX=9606 GN=CCDC85A PE=1 SV=3	-0.512993	0.701106	-0.711649	1.08941	-0.415005	0.530796	-0.459522	0.606247
sp|Q15834|CC85B_HUMAN	CCDC85B	Coiled-coil domain-containing protein 85B OS=Homo sapiens OX=9606 GN=CCDC85B PE=1 SV=2	-0.0589861	0.111971	-0.0612885	0.116826	0.278094	0.733301	-0.0684413	0.132141
sp|A6NKD9|CC85C_HUMAN	CCDC85C	Coiled-coil domain-containing protein 85C OS=Homo sapiens OX=9606 GN=CCDC85C PE=1 SV=1	0.414505	1.26699	0.483312	1.56066	0.168854	0.387022	0.135252	0.294252
sp|Q9H6F5|CCD86_HUMAN	CCDC86	Coiled-coil domain-containing protein 86 OS=Homo sapiens OX=9606 GN=CCDC86 PE=1 SV=1	0.15249	0.198038	0.124703	0.157064	0.0981893	0.120009	0.743016	1.51375
sp|Q3V6T2|GRDN_HUMAN	CCDC88A	Girdin OS=Homo sapiens OX=9606 GN=CCDC88A PE=1 SV=2	0.15314	1.17427	-0.104402	0.700533	-0.182732	1.49293	0.00678182	0.0306703
sp|Q9P219|DAPLE_HUMAN	CCDC88C	Protein Daple OS=Homo sapiens OX=9606 GN=CCDC88C PE=1 SV=3	0.347821	2.03364	0.168622	0.765145	0.106842	0.422154	0.289575	1.59134
tr|A0A2R8Y4Z8|A0A2R8Y4Z8_HUMAN	CCDC9	Coiled-coil domain-containing protein 9 OS=Homo sapiens OX=9606 GN=CCDC9 PE=1 SV=1	-0.133141	0.473143	-0.0224331	0.0607194	-0.128781	0.453425	-0.0412811	0.117663
sp|Q9GZT6|CC90B_HUMAN	CCDC90B	Coiled-coil domain-containing protein 90B, mitochondrial OS=Homo sapiens OX=9606 GN=CCDC90B PE=1 SV=2	0.195264	0.431698	-0.0149158	0.0246936	0.795001	2.77684	0.640298	2.10152
sp|Q53HC0|CCD92_HUMAN	CCDC92	Coiled-coil domain-containing protein 92 OS=Homo sapiens OX=9606 GN=CCDC92 PE=1 SV=2	0.681531	0.666914	0.303045	0.240818	0.02733	0.017998	1.02173	1.15011
sp|Q567U6|CCD93_HUMAN	CCDC93	Coiled-coil domain-containing protein 93 OS=Homo sapiens OX=9606 GN=CCDC93 PE=1 SV=2	-0.0887138	0.529632	0.0271637	0.127924	0.0264391	0.124117	-0.217446	1.76408
sp|Q96F63|CCD97_HUMAN	CCDC97	Coiled-coil domain-containing protein 97 OS=Homo sapiens OX=9606 GN=CCDC97 PE=1 SV=1	-0.091184	0.130249	0.0990651	0.14298	0.298557	0.54259	-0.0155095	0.0199639
sp|Q6ZUT6|CCD9B_HUMAN	CCDC9B	Coiled-coil domain-containing protein 9B OS=Homo sapiens OX=9606 GN=CCDC9B PE=1 SV=1	-0.113087	0.207345	-0.255158	0.567008	0.124426	0.232052	0.364853	0.912258
sp|Q8TD31-2|CCHCR_HUMAN	CCHCR1	Isoform 2 of Coiled-coil alpha-helical rod protein 1 OS=Homo sapiens OX=9606 GN=CCHCR1	-0.0286628	0.0688744	-0.136388	0.419264	-0.252307	0.965907	-0.386169	1.80721
sp|Q9BSQ5-2|CCM2_HUMAN	CCM2	Isoform 2 of Cerebral cavernous malformations 2 protein OS=Homo sapiens OX=9606 GN=CCM2	-0.107437	0.363381	-0.238523	1.03194	0.0368604	0.104454	-0.315583	1.50967
sp|O00622|CCN1_HUMAN	CCN1	CCN family member 1 OS=Homo sapiens OX=9606 GN=CCN1 PE=1 SV=1	0.19857	0.520994	0.153035	0.374097	0.528392	1.93558	0.522576	1.90728
sp|P20248|CCNA2_HUMAN	CCNA2	Cyclin-A2 OS=Homo sapiens OX=9606 GN=CCNA2 PE=1 SV=2	0.170248	0.310423	0.113957	0.192372	0.203456	0.387092	0.357718	0.80635
sp|P14635|CCNB1_HUMAN	CCNB1	G2/mitotic-specific cyclin-B1 OS=Homo sapiens OX=9606 GN=CCNB1 PE=1 SV=1	0.0151451	0.052041	-0.0634732	0.25813	0.0804426	0.345809	-0.0431754	0.163896
sp|O95067|CCNB2_HUMAN	CCNB2	G2/mitotic-specific cyclin-B2 OS=Homo sapiens OX=9606 GN=CCNB2 PE=1 SV=1	-0.150423	0.390912	0.0379341	0.079593	-0.0556909	0.121228	-0.174416	0.471605
sp|O95273|CCDB1_HUMAN	CCNDBP1	Cyclin-D1-binding protein 1 OS=Homo sapiens OX=9606 GN=CCNDBP1 PE=1 SV=2	-0.297498	0.492836	-0.550791	1.1182	-0.771258	1.76482	-0.236895	0.36928
sp|P51946|CCNH_HUMAN	CCNH	Cyclin-H OS=Homo sapiens OX=9606 GN=CCNH PE=1 SV=1	-0.0778073	0.197743	0.0116371	0.0254528	0.0281278	0.0639746	-0.20371	0.653516
sp|O75909|CCNK_HUMAN	CCNK	Cyclin-K OS=Homo sapiens OX=9606 GN=CCNK PE=1 SV=2	-0.087471	0.457378	-0.104929	0.582767	0.173848	1.19649	-0.182396	1.28602
sp|Q9UK58|CCNL1_HUMAN	CCNL1	Cyclin-L1 OS=Homo sapiens OX=9606 GN=CCNL1 PE=1 SV=1	-0.191142	0.265129	0.0590594	0.07049	0.0299634	0.0345058	-0.157965	0.211401
sp|Q96S94|CCNL2_HUMAN	CCNL2	Cyclin-L2 OS=Homo sapiens OX=9606 GN=CCNL2 PE=1 SV=1	-0.0887741	0.120745	-0.218657	0.348554	-0.389253	0.742403	-0.465659	0.952568
sp|Q8N1B3|CCNQ_HUMAN	CCNQ	Cyclin-Q OS=Homo sapiens OX=9606 GN=CCNQ PE=1 SV=2	-0.358545	0.951882	-0.162209	0.339334	-0.245322	0.574134	-0.503249	1.50863
sp|O60563|CCNT1_HUMAN	CCNT1	Cyclin-T1 OS=Homo sapiens OX=9606 GN=CCNT1 PE=1 SV=1	0.0889996	0.336188	0.0425911	0.141113	0.101523	0.396106	0.168934	0.767629
sp|O60583|CCNT2_HUMAN	CCNT2	Cyclin-T2 OS=Homo sapiens OX=9606 GN=CCNT2 PE=1 SV=2	-0.0730088	0.137775	0.0130491	0.0221055	-0.0163456	0.027861	-0.25571	0.632671
sp|Q8N7R7|CCYL1_HUMAN	CCNYL1	Cyclin-Y-like protein 1 OS=Homo sapiens OX=9606 GN=CCNYL1 PE=1 SV=2	0.254299	1.00196	0.194395	0.698381	0.107602	0.327389	-0.0945034	0.279436
sp|O43303|CP110_HUMAN	CCP110	Centriolar coiled-coil protein of 110 kDa OS=Homo sapiens OX=9606 GN=CCP110 PE=1 SV=3	0.474171	2.09062	0.153818	0.464703	0.188467	0.604636	0.813544	4.06239
sp|Q9ULG6-5|CCPG1_HUMAN	CCPG1	Isoform 5 of Cell cycle progression protein 1 OS=Homo sapiens OX=9606 GN=CCPG1	-0.0896985	0.147837	0.105667	0.178287	-0.0310621	0.0467757	-0.296898	0.637591
sp|O14618|CCS_HUMAN	CCS	Copper chaperone for superoxide dismutase OS=Homo sapiens OX=9606 GN=CCS PE=1 SV=1	-0.231758	0.512976	-0.20054	0.426286	-0.122901	0.233908	-0.3016	0.72486
sp|Q4G0I0|CSMT1_HUMAN	CCSMST1	Protein CCSMST1 OS=Homo sapiens OX=9606 GN=CCSMST1 PE=2 SV=1	-0.36152	0.565776	0.133891	0.168067	-0.959542	2.0981	0.10955	0.133847
sp|P78371|TCPB_HUMAN	CCT2	T-complex protein 1 subunit beta OS=Homo sapiens OX=9606 GN=CCT2 PE=1 SV=4	-0.14367	0.628255	-0.20481	1.01004	-0.0197729	0.0617553	-0.402698	2.49887
sp|P49368|TCPG_HUMAN	CCT3	T-complex protein 1 subunit gamma OS=Homo sapiens OX=9606 GN=CCT3 PE=1 SV=4	-0.0904663	0.473563	-0.133008	0.785015	-0.104138	0.568044	-0.17888	1.16789
sp|P50991|TCPD_HUMAN	CCT4	T-complex protein 1 subunit delta OS=Homo sapiens OX=9606 GN=CCT4 PE=1 SV=4	-0.0329799	0.161089	-0.156371	1.21853	-0.0981459	0.627401	-0.266288	2.8551
sp|P48643|TCPE_HUMAN	CCT5	T-complex protein 1 subunit epsilon OS=Homo sapiens OX=9606 GN=CCT5 PE=1 SV=1	-0.137203	0.469646	-0.133575	0.453834	-0.0130212	0.0330679	-0.451205	2.30003
sp|P40227|TCPZ_HUMAN	CCT6A	T-complex protein 1 subunit zeta OS=Homo sapiens OX=9606 GN=CCT6A PE=1 SV=3	-0.144586	0.633667	-0.108975	0.439386	-0.0530007	0.183478	-0.373066	2.26431
sp|Q99832|TCPH_HUMAN	CCT7	T-complex protein 1 subunit eta OS=Homo sapiens OX=9606 GN=CCT7 PE=1 SV=2	-0.148769	0.745492	0.101714	0.453631	0.033231	0.120227	-0.244458	1.46009
sp|P50990|TCPQ_HUMAN	CCT8	T-complex protein 1 subunit theta OS=Homo sapiens OX=9606 GN=CCT8 PE=1 SV=4	-0.142247	1.01857	-0.121586	0.823994	-0.0359935	0.18003	-0.316534	2.94347
sp|P86791|CCZ1_HUMAN	CCZ1	Vacuolar fusion protein CCZ1 homolog OS=Homo sapiens OX=9606 GN=CCZ1 PE=1 SV=1	0.0023526	0.006997	0.0245336	0.078502	-0.0673737	0.245529	-0.261819	1.42631
sp|Q6YHK3|CD109_HUMAN	CD109	CD109 antigen OS=Homo sapiens OX=9606 GN=CD109 PE=1 SV=2	-0.136807	0.320248	-0.247935	0.684801	-0.0529809	0.106655	-0.357937	1.12269
sp|P48509|CD151_HUMAN	CD151	CD151 antigen OS=Homo sapiens OX=9606 GN=CD151 PE=1 SV=3	-0.623586	0.495846	-0.0770535	0.045492	-0.600273	0.47217	-0.531015	0.404073
sp|Q5ZPR3|CD276_HUMAN	CD276	CD276 antigen OS=Homo sapiens OX=9606 GN=CD276 PE=1 SV=1	0.258996	0.746139	0.0173095	0.0331771	-0.0178194	0.0341905	0.505528	1.83514
sp|Q9Y5K6|CD2AP_HUMAN	CD2AP	CD2-associated protein OS=Homo sapiens OX=9606 GN=CD2AP PE=1 SV=1	-0.108505	0.567529	-0.0581037	0.259673	-0.478761	3.9429	-0.0934215	0.467724
sp|O95400|CD2B2_HUMAN	CD2BP2	CD2 antigen cytoplasmic tail-binding protein 2 OS=Homo sapiens OX=9606 GN=CD2BP2 PE=1 SV=1	0.180488	0.315427	0.109834	0.174922	0.398037	0.875821	0.418859	0.938251
sp|Q9NPF0|CD320_HUMAN	CD320	CD320 antigen OS=Homo sapiens OX=9606 GN=CD320 PE=1 SV=1	-0.577792	1.24678	-0.112587	0.158221	-0.350958	0.637365	-0.340519	0.612535
sp|O15446-2|RPA34_HUMAN	CD3EAP	Isoform 2 of DNA-directed RNA polymerase I subunit RPA34 OS=Homo sapiens OX=9606 GN=CD3EAP	0.444373	0.762312	-0.0355917	0.0407171	0.179938	0.242819	0.77339	1.61168
sp|P16070|CD44_HUMAN	CD44	CD44 antigen OS=Homo sapiens OX=9606 GN=CD44 PE=1 SV=3	-0.594082	2.12191	0.26053	0.698808	0.28207	0.77689	0.022676	0.0414819
sp|P15529-2|MCP_HUMAN	CD46	Isoform B of Membrane cofactor protein OS=Homo sapiens OX=9606 GN=CD46	-0.023414	0.0441978	-0.128143	0.295222	0.141074	0.332521	-0.306975	0.937733
sp|Q08722|CD47_HUMAN	CD47	Leukocyte surface antigen CD47 OS=Homo sapiens OX=9606 GN=CD47 PE=1 SV=1	-0.247243	0.338472	-0.367664	0.560119	-0.440322	0.710244	-0.684545	1.28897
sp|P08174-7|DAF_HUMAN	CD55	Isoform 7 of Complement decay-accelerating factor OS=Homo sapiens OX=9606 GN=CD55	0.0568654	0.117492	-0.15741	0.389139	0.19771	0.520296	0.0364048	0.0722306
sp|P13987-2|CD59_HUMAN	CD59	Isoform 2 of CD59 glycoprotein OS=Homo sapiens OX=9606 GN=CD59	-0.169175	0.233303	-0.0751154	0.0929122	-0.0271156	0.0316019	-0.314031	0.501241
sp|P08962|CD63_HUMAN	CD63	CD63 antigen OS=Homo sapiens OX=9606 GN=CD63 PE=1 SV=2	-0.286258	0.675497	-0.0707146	0.123834	0.0341077	0.0561746	-0.824392	2.77267
sp|P60033|CD81_HUMAN	CD81	CD81 antigen OS=Homo sapiens OX=9606 GN=CD81 PE=1 SV=1	0.00431257	0.00897004	0.283449	0.974321	0.13247	0.360908	0.381268	1.45767
sp|P27701|CD82_HUMAN	CD82	CD82 antigen OS=Homo sapiens OX=9606 GN=CD82 PE=1 SV=1	-0.06885	0.0633877	0.0574259	0.0522985	-0.120513	0.116413	-0.378955	0.452463
sp|P21926|CD9_HUMAN	CD9	CD9 antigen OS=Homo sapiens OX=9606 GN=CD9 PE=1 SV=4	0.0800252	0.113874	0.294745	0.540549	-0.0365561	0.0489865	-0.316997	0.594379
sp|P14209|CD99_HUMAN	CD99	CD99 antigen OS=Homo sapiens OX=9606 GN=CD99 PE=1 SV=1	0.278245	0.968444	0.0615822	0.148028	0.730732	3.43941	-0.487835	2.06736
sp|Q8TCZ2-5|C99L2_HUMAN	CD99L2	Isoform 5 of CD99 antigen-like protein 2 OS=Homo sapiens OX=9606 GN=CD99L2	0.443046	0.570166	0.402454	0.503343	0.769439	1.19447	1.04907	1.81722
sp|O75794|CD123_HUMAN	CDC123	Cell division cycle protein 123 homolog OS=Homo sapiens OX=9606 GN=CDC123 PE=1 SV=1	-0.111156	0.22162	0.179082	0.396023	-0.28963	0.738834	-0.167621	0.364566
sp|Q9UNH5-2|CC14A_HUMAN	CDC14A	Isoform 2 of Dual specificity protein phosphatase CDC14A OS=Homo sapiens OX=9606 GN=CDC14A	0.258554	0.694573	0.192103	0.47137	0.129448	0.28814	0.0809711	0.165792
sp|Q13042|CDC16_HUMAN	CDC16	Cell division cycle protein 16 homolog OS=Homo sapiens OX=9606 GN=CDC16 PE=1 SV=2	-0.305261	0.541335	-0.244706	0.407898	-0.375162	0.709897	-0.610273	1.37016
sp|Q12834|CDC20_HUMAN	CDC20	Cell division cycle protein 20 homolog OS=Homo sapiens OX=9606 GN=CDC20 PE=1 SV=2	-0.0456991	0.0803943	0.213806	0.495922	0.242855	0.588006	0.260133	0.632393
sp|Q9UJX2|CDC23_HUMAN	CDC23	Cell division cycle protein 23 homolog OS=Homo sapiens OX=9606 GN=CDC23 PE=1 SV=3	-0.162366	0.278053	0.00987117	0.0136124	-0.0812944	0.124696	-0.205177	0.37064
sp|Q8NHZ8|CDC26_HUMAN	CDC26	Anaphase-promoting complex subunit CDC26 OS=Homo sapiens OX=9606 GN=CDC26 PE=1 SV=1	0.0455194	0.0602051	-0.0929575	0.130987	0.283294	0.49775	0.145007	0.218215
sp|P30260-2|CDC27_HUMAN	CDC27	Isoform 2 of Cell division cycle protein 27 homolog OS=Homo sapiens OX=9606 GN=CDC27	0.104034	0.644753	-0.00450082	0.0189466	-0.131826	0.884482	-0.131081	0.877753
sp|P49427|UB2R1_HUMAN	CDC34	Ubiquitin-conjugating enzyme E2 R1 OS=Homo sapiens OX=9606 GN=CDC34 PE=1 SV=2	-0.283485	0.605539	0.148274	0.267921	-0.130798	0.230659	-0.30081	0.654737
sp|Q16543|CDC37_HUMAN	CDC37	Hsp90 co-chaperone Cdc37 OS=Homo sapiens OX=9606 GN=CDC37 PE=1 SV=1	-0.0329368	0.0591393	-0.0469606	0.0865276	-0.0776613	0.151154	0.185717	0.429421
sp|O60508|PRP17_HUMAN	CDC40	Pre-mRNA-processing factor 17 OS=Homo sapiens OX=9606 GN=CDC40 PE=1 SV=1	-0.0354967	0.0912155	-0.00110678	0.00259992	0.086559	0.251351	-0.173774	0.602064
sp|P60953-1|CDC42_HUMAN	CDC42	Isoform 1 of Cell division control protein 42 homolog OS=Homo sapiens OX=9606 GN=CDC42	-0.244472	0.549854	-0.37384	0.967586	-0.345998	0.871514	-0.682817	2.17978
sp|Q5VT25-6|MRCKA_HUMAN	CDC42BPA	Isoform 6 of Serine/threonine-protein kinase MRCK alpha OS=Homo sapiens OX=9606 GN=CDC42BPA	-0.107801	0.48387	-0.0180232	0.0613505	-0.298507	1.89091	-0.151625	0.756835
sp|Q9Y5S2|MRCKB_HUMAN	CDC42BPB	Serine/threonine-protein kinase MRCK beta OS=Homo sapiens OX=9606 GN=CDC42BPB PE=1 SV=2	-0.0819608	0.39613	0.0302492	0.122235	0.00884088	0.0328577	-0.0546017	0.241053
sp|Q00587|BORG5_HUMAN	CDC42EP1	Cdc42 effector protein 1 OS=Homo sapiens OX=9606 GN=CDC42EP1 PE=1 SV=1	0.113019	0.388314	0.0938333	0.307557	0.770342	6.16774	0.00979485	0.0255999
sp|O75419-3|CDC45_HUMAN	CDC45	Isoform 3 of Cell division control protein 45 homolog OS=Homo sapiens OX=9606 GN=CDC45	-0.132834	0.296107	-0.126156	0.278146	-0.40487	1.26644	-0.323711	0.934626
sp|Q99459|CDC5L_HUMAN	CDC5L	Cell division cycle 5-like protein OS=Homo sapiens OX=9606 GN=CDC5L PE=1 SV=2	0.323055	0.91005	0.161499	0.368595	0.268582	0.710429	0.690884	2.52006
sp|Q99741|CDC6_HUMAN	CDC6	Cell division control protein 6 homolog OS=Homo sapiens OX=9606 GN=CDC6 PE=1 SV=1	-0.14017	0.346857	-0.0560501	0.11804	-0.21545	0.606714	0.416376	1.55218
sp|O00311|CDC7_HUMAN	CDC7	Cell division cycle 7-related protein kinase OS=Homo sapiens OX=9606 GN=CDC7 PE=1 SV=1	0.193686	1.0536	0.125955	0.592481	0.0610045	0.23956	0.293084	1.8464
sp|Q6P1J9|CDC73_HUMAN	CDC73	Parafibromin OS=Homo sapiens OX=9606 GN=CDC73 PE=1 SV=1	0.0356003	0.135069	0.0382671	0.146536	-0.0538185	0.217181	-0.0913935	0.414131
sp|Q69YH5|CDCA2_HUMAN	CDCA2	Cell division cycle-associated protein 2 OS=Homo sapiens OX=9606 GN=CDCA2 PE=1 SV=2	0.140902	0.42835	-0.0290161	0.0692033	-0.166724	0.531494	0.541404	2.5608
sp|Q99618|CDCA3_HUMAN	CDCA3	Cell division cycle-associated protein 3 OS=Homo sapiens OX=9606 GN=CDCA3 PE=1 SV=1	0.275104	0.294981	-0.0385134	0.0336265	0.66015	0.911474	0.407921	0.482677
sp|Q96FF9|CDCA5_HUMAN	CDCA5	Sororin OS=Homo sapiens OX=9606 GN=CDCA5 PE=1 SV=1	0.300492	1.12491	0.152156	0.456267	0.261246	0.930391	0.561067	2.58859
sp|Q9BWT1-2|CDCA7_HUMAN	CDCA7	Isoform 2 of Cell division cycle-associated protein 7 OS=Homo sapiens OX=9606 GN=CDCA7	-0.0988763	0.136475	-0.141025	0.205048	-0.270298	0.453789	-0.0380454	0.0485042
sp|Q96GN5|CDA7L_HUMAN	CDCA7L	Cell division cycle-associated 7-like protein OS=Homo sapiens OX=9606 GN=CDCA7L PE=1 SV=2	0.194327	0.668656	0.433034	1.96983	0.406277	1.80928	0.39908	1.76647
sp|Q53HL2|BOREA_HUMAN	CDCA8	Borealin OS=Homo sapiens OX=9606 GN=CDCA8 PE=1 SV=2	0.530279	0.476185	0.100297	0.0690543	0.349712	0.283423	1.47437	1.86985
sp|P12830|CADH1_HUMAN	CDH1	Cadherin-1 OS=Homo sapiens OX=9606 GN=CDH1 PE=1 SV=3	-0.629879	1.78052	-0.739124	2.20101	-0.375552	0.883498	-0.989084	3.1811
sp|Q12864|CAD17_HUMAN	CDH17	Cadherin-17 OS=Homo sapiens OX=9606 GN=CDH17 PE=2 SV=3	-0.187087	0.171535	-0.447592	0.49497	-0.222681	0.209967	-0.543669	0.637707
sp|P19022|CADH2_HUMAN	CDH2	Cadherin-2 OS=Homo sapiens OX=9606 GN=CDH2 PE=1 SV=4	-0.00244918	0.00760401	-0.00964619	0.0307117	-0.172656	0.858564	0.127512	0.574115
sp|P22223|CADH3_HUMAN	CDH3	Cadherin-3 OS=Homo sapiens OX=9606 GN=CDH3 PE=1 SV=2	-0.711432	2.31915	-0.764347	2.54361	0.198067	0.423175	-0.948695	3.32465
sp|P55283|CADH4_HUMAN	CDH4	Cadherin-4 OS=Homo sapiens OX=9606 GN=CDH4 PE=2 SV=2	0.0116424	0.0179168	0.148207	0.282719	-0.0343478	0.0549291	0.000896909	0.00135494
sp|Q9ULB5|CADH7_HUMAN	CDH7	Cadherin-7 OS=Homo sapiens OX=9606 GN=CDH7 PE=2 SV=2	0.0210166	0.0323966	-0.0983597	0.171539	-0.10069	0.176225	0.4574	1.20024
sp|P06493|CDK1_HUMAN	CDK1	Cyclin-dependent kinase 1 OS=Homo sapiens OX=9606 GN=CDK1 PE=1 SV=3	-0.0383987	0.0929314	0.0667157	0.17237	0.081723	0.218258	0.0909915	0.247906
sp|P21127|CD11B_HUMAN	CDK11B	Cyclin-dependent kinase 11B OS=Homo sapiens OX=9606 GN=CDK11B PE=1 SV=4	0.0115543	0.0535634	-0.0157806	0.0746593	0.0351693	0.181931	-0.0756926	0.46141
sp|Q9NYV4|CDK12_HUMAN	CDK12	Cyclin-dependent kinase 12 OS=Homo sapiens OX=9606 GN=CDK12 PE=1 SV=2	0.152202	0.841577	0.142104	0.76334	0.216	1.41455	0.155624	0.862327
sp|Q14004|CDK13_HUMAN	CDK13	Cyclin-dependent kinase 13 OS=Homo sapiens OX=9606 GN=CDK13 PE=1 SV=2	0.0127994	0.0357093	-0.0953464	0.333383	0.103402	0.368665	0.0686697	0.224363
sp|Q00536-2|CDK16_HUMAN	CDK16	Isoform 2 of Cyclin-dependent kinase 16 OS=Homo sapiens OX=9606 GN=CDK16	0.0653274	0.182966	0.025066	0.0633561	0.0722397	0.205789	-0.247425	1.01759
sp|Q00537-2|CDK17_HUMAN	CDK17	Isoform 2 of Cyclin-dependent kinase 17 OS=Homo sapiens OX=9606 GN=CDK17	0.117411	0.268958	0.436284	1.4881	0.355522	1.12665	-0.445329	1.53004
sp|Q9BWU1|CDK19_HUMAN	CDK19	Cyclin-dependent kinase 19 OS=Homo sapiens OX=9606 GN=CDK19 PE=1 SV=1	1.04875	0.559473	-0.967161	0.503723	-0.476739	0.211042	-0.452187	0.198386
sp|P24941|CDK2_HUMAN	CDK2	Cyclin-dependent kinase 2 OS=Homo sapiens OX=9606 GN=CDK2 PE=1 SV=2	-0.0838228	0.121307	-0.148162	0.233215	-0.193483	0.321839	-0.540153	1.23302
sp|O75956|CDKA2_HUMAN	CDK2AP2	Cyclin-dependent kinase 2-associated protein 2 OS=Homo sapiens OX=9606 GN=CDK2AP2 PE=1 SV=1	0.943492	1.40552	1.14206	1.8188	1.3146	2.19137	0.632329	0.81698
sp|P11802|CDK4_HUMAN	CDK4	Cyclin-dependent kinase 4 OS=Homo sapiens OX=9606 GN=CDK4 PE=1 SV=2	-0.227162	0.827085	0.00711687	0.0164963	-0.535989	2.61094	-0.229195	0.837052
sp|Q00535|CDK5_HUMAN	CDK5	Cyclin-dependent-like kinase 5 OS=Homo sapiens OX=9606 GN=CDK5 PE=1 SV=3	-0.0213142	0.0351236	0.0177529	0.0290687	-0.0445343	0.0764675	0.0609818	0.107741
sp|Q96SZ6|CK5P1_HUMAN	CDK5RAP1	CDK5 regulatory subunit-associated protein 1 OS=Homo sapiens OX=9606 GN=CDK5RAP1 PE=1 SV=2	-0.118608	0.517912	-0.0311117	0.105693	0.0902685	0.366177	-0.395665	2.58349
sp|Q96SN8|CK5P2_HUMAN	CDK5RAP2	CDK5 regulatory subunit-associated protein 2 OS=Homo sapiens OX=9606 GN=CDK5RAP2 PE=1 SV=5	0.0149507	0.0561945	0.0393568	0.162553	-0.0934527	0.467602	-0.0476961	0.203222
sp|Q96JB5-4|CK5P3_HUMAN	CDK5RAP3	Isoform 4 of CDK5 regulatory subunit-associated protein 3 OS=Homo sapiens OX=9606 GN=CDK5RAP3	-0.079028	0.136179	0.150335	0.28831	0.218081	0.45814	-0.546901	1.56296
sp|P50613|CDK7_HUMAN	CDK7	Cyclin-dependent kinase 7 OS=Homo sapiens OX=9606 GN=CDK7 PE=1 SV=1	0.106952	0.598804	0.0805975	0.415966	0.196799	1.35975	0.129143	0.768703
sp|P50750-2|CDK9_HUMAN	CDK9	Isoform 2 of Cyclin-dependent kinase 9 OS=Homo sapiens OX=9606 GN=CDK9	-0.136106	0.311803	0.0625879	0.125968	-0.0147067	0.0269706	-0.136871	0.313952
sp|Q5VV42|CDKAL_HUMAN	CDKAL1	Threonylcarbamoyladenosine tRNA methylthiotransferase OS=Homo sapiens OX=9606 GN=CDKAL1 PE=1 SV=1	-0.00387676	0.00772019	-0.0875925	0.208207	-0.182546	0.513817	0.110825	0.275429
sp|O76039|CDKL5_HUMAN	CDKL5	Cyclin-dependent kinase-like 5 OS=Homo sapiens OX=9606 GN=CDKL5 PE=1 SV=1	-1.48881	1.93108	-1.16233	1.38353	-1.24049	1.51123	-1.24368	1.51648
sp|P42771|CDN2A_HUMAN	CDKN2A	Cyclin-dependent kinase inhibitor 2A OS=Homo sapiens OX=9606 GN=CDKN2A PE=1 SV=2	-0.0173095	0.0286457	-0.183692	0.39733	-0.157656	0.328511	-0.0263898	0.044392
sp|Q8N726|ARF_HUMAN	CDKN2A	Tumor suppressor ARF OS=Homo sapiens OX=9606 GN=CDKN2A PE=1 SV=2	0.0165373	0.0187778	-0.0980724	0.12299	-0.236413	0.344746	1.10331	2.63038
sp|Q9NXV6|CARF_HUMAN	CDKN2AIP	CDKN2A-interacting protein OS=Homo sapiens OX=9606 GN=CDKN2AIP PE=1 SV=3	0.163668	0.641252	0.0771763	0.249293	0.233372	1.03189	-0.160531	0.625108
sp|P42773|CDN2C_HUMAN	CDKN2C	Cyclin-dependent kinase 4 inhibitor C OS=Homo sapiens OX=9606 GN=CDKN2C PE=1 SV=1	-0.0100458	0.017712	-0.186223	0.444569	-0.15738	0.359729	0.0450583	0.0849655
sp|Q6NVV7|CDPF1_HUMAN	CDPF1	Cysteine-rich DPF motif domain-containing protein 1 OS=Homo sapiens OX=9606 GN=CDPF1 PE=1 SV=1	-0.0220286	0.0287103	-0.0626675	0.0864415	0.345681	0.66015	-0.437774	0.905355
sp|Q01850|CDR2_HUMAN	CDR2	Cerebellar degeneration-related protein 2 OS=Homo sapiens OX=9606 GN=CDR2 PE=1 SV=2	0.388459	0.961394	0.523489	1.44049	0.652984	1.93729	0.356428	0.840678
sp|Q86X02|CDR2L_HUMAN	CDR2L	Cerebellar degeneration-related protein 2-like OS=Homo sapiens OX=9606 GN=CDR2L PE=1 SV=2	-0.11458	0.221757	-0.270233	0.647764	-0.328262	0.839549	-0.560969	1.73533
sp|Q92903|CDS1_HUMAN	CDS1	Phosphatidate cytidylyltransferase 1 OS=Homo sapiens OX=9606 GN=CDS1 PE=2 SV=2	0.360925	1.05033	0.119835	0.245144	0.20334	0.475574	0.159219	0.347509
sp|O95674|CDS2_HUMAN	CDS2	Phosphatidate cytidylyltransferase 2 OS=Homo sapiens OX=9606 GN=CDS2 PE=1 SV=1	-0.0904464	0.0935552	-0.056754	0.0567091	-0.260376	0.316053	0.0511836	0.0508471
sp|Q9H211|CDT1_HUMAN	CDT1	DNA replication factor Cdt1 OS=Homo sapiens OX=9606 GN=CDT1 PE=1 SV=3	0.375648	1.24912	0.0132885	0.0254975	-0.107515	0.248117	0.454119	1.61577
sp|Q9UKY7|CDV3_HUMAN	CDV3	Protein CDV3 homolog OS=Homo sapiens OX=9606 GN=CDV3 PE=1 SV=1	-0.0619912	0.107315	-0.204545	0.438056	-0.431695	1.17886	0.178901	0.37006
sp|Q9Y232|CDYL_HUMAN	CDYL	Chromodomain Y-like protein OS=Homo sapiens OX=9606 GN=CDYL PE=1 SV=2	-0.146083	0.468092	-0.138404	0.436945	-0.05768	0.15293	-0.0175084	0.0420407
sp|P49715-4|CEBPA_HUMAN	CEBPA	Isoform 4 of CCAAT/enhancer-binding protein alpha OS=Homo sapiens OX=9606 GN=CEBPA	0.455764	0.635843	-0.0132767	0.0125348	0.225926	0.262644	0.517089	0.751794
sp|P53567|CEBPG_HUMAN	CEBPG	CCAAT/enhancer-binding protein gamma OS=Homo sapiens OX=9606 GN=CEBPG PE=1 SV=1	0.654136	0.964445	-0.012033	0.010791	0.200389	0.214734	0.788244	1.22915
sp|Q03701|CEBPZ_HUMAN	CEBPZ	CCAAT/enhancer-binding protein zeta OS=Homo sapiens OX=9606 GN=CEBPZ PE=1 SV=3	0.018309	0.0327248	-0.0229349	0.0413612	-0.0629372	0.122336	0.0279754	0.0509421
sp|A8MTT3|CEBOS_HUMAN	CEBPZOS	Protein CEBPZOS OS=Homo sapiens OX=9606 GN=CEBPZOS PE=1 SV=2	-0.0353004	0.0842297	0.195901	0.644764	0.406345	1.72532	-0.212152	0.716584
sp|Q9BXF3|CECR2_HUMAN	CECR2	Cat eye syndrome critical region protein 2 OS=Homo sapiens OX=9606 GN=CECR2 PE=1 SV=2	0.248664	0.949555	0.222715	0.818436	0.486998	2.34437	0.357013	1.55177
sp|Q92879-4|CELF1_HUMAN	CELF1	Isoform 4 of CUGBP Elav-like family member 1 OS=Homo sapiens OX=9606 GN=CELF1	0.0298142	0.137895	0.0945829	0.566872	0.156863	1.15861	-0.204309	1.72861
sp|O95319-3|CELF2_HUMAN	CELF2	Isoform 3 of CUGBP Elav-like family member 2 OS=Homo sapiens OX=9606 GN=CELF2	0.0918188	0.362319	0.188971	0.928289	0.312557	1.83542	-0.110238	0.456227
sp|Q9HCU4|CELR2_HUMAN	CELSR2	Cadherin EGF LAG seven-pass G-type receptor 2 OS=Homo sapiens OX=9606 GN=CELSR2 PE=1 SV=1	0.0124638	0.0440114	-0.0871126	0.400105	0.0526643	0.215325	0.156286	0.884191
sp|Q9UHN6|CEIP2_HUMAN	CEMIP2	Cell surface hyaluronidase OS=Homo sapiens OX=9606 GN=CEMIP2 PE=1 SV=1	-0.0587592	0.198972	-0.0725553	0.255283	-0.00641877	0.0185506	0.0668532	0.231567
sp|P07199|CENPB_HUMAN	CENPB	Major centromere autoantigen B OS=Homo sapiens OX=9606 GN=CENPB PE=1 SV=2	-0.197497	0.499984	-0.231622	0.61524	-0.242719	0.654373	-0.349028	1.06577
sp|Q03188|CENPC_HUMAN	CENPC	Centromere protein C OS=Homo sapiens OX=9606 GN=CENPC PE=1 SV=2	0.391844	0.823435	0.212556	0.372019	0.311634	0.607361	1.04343	3.02474
sp|Q02224|CENPE_HUMAN	CENPE	Centromere-associated protein E OS=Homo sapiens OX=9606 GN=CENPE PE=1 SV=2	0.142144	0.904199	-0.0361716	0.163778	-0.501014	4.52996	-0.164078	1.09833
sp|P49454|CENPF_HUMAN	CENPF	Centromere protein F OS=Homo sapiens OX=9606 GN=CENPF PE=1 SV=3	0.226338	1.19507	-0.0425095	0.146468	-0.119114	0.507581	-0.0577624	0.208477
sp|Q9H3R5|CENPH_HUMAN	CENPH	Centromere protein H OS=Homo sapiens OX=9606 GN=CENPH PE=1 SV=1	0.0749663	0.12255	-0.0367244	0.0565437	0.1742	0.328162	-0.228675	0.461673
sp|Q92674|CENPI_HUMAN	CENPI	Centromere protein I OS=Homo sapiens OX=9606 GN=CENPI PE=1 SV=2	0.0210875	0.0356159	-0.0104835	0.0173651	-0.127668	0.258285	-0.0708819	0.130709
sp|Q9HC77|CENPJ_HUMAN	CENPJ	Centromere protein J OS=Homo sapiens OX=9606 GN=CENPJ PE=1 SV=2	-0.537039	0.559253	-0.384435	0.365225	-0.295647	0.264837	-0.653863	0.724859
sp|Q8N0S6-2|CENPL_HUMAN	CENPL	Isoform 2 of Centromere protein L OS=Homo sapiens OX=9606 GN=CENPL	-0.158633	0.542008	0.025431	0.0644202	0.0126369	0.0309501	-0.280185	1.1592
sp|Q9NSP4|CENPM_HUMAN	CENPM	Centromere protein M OS=Homo sapiens OX=9606 GN=CENPM PE=1 SV=1	0.0105738	0.0225134	0.1998	0.617416	0.0416058	0.0951203	-0.0935321	0.238815
sp|Q96H22-3|CENPN_HUMAN	CENPN	Isoform 3 of Centromere protein N OS=Homo sapiens OX=9606 GN=CENPN	-0.160317	0.269154	-0.274109	0.526067	-0.167052	0.282869	-0.756404	2.05136
sp|Q9BU64|CENPO_HUMAN	CENPO	Centromere protein O OS=Homo sapiens OX=9606 GN=CENPO PE=1 SV=1	0.0116713	0.0195336	0.154957	0.330037	0.101546	0.198907	-0.0796393	0.150407
sp|Q6IPU0|CENPP_HUMAN	CENPP	Centromere protein P OS=Homo sapiens OX=9606 GN=CENPP PE=1 SV=1	-0.0687522	0.203187	-0.126844	0.428041	-0.201951	0.785571	-0.361563	1.72847
sp|Q7L2Z9|CENPQ_HUMAN	CENPQ	Centromere protein Q OS=Homo sapiens OX=9606 GN=CENPQ PE=1 SV=1	0.406787	1.14494	0.0735583	0.135436	0.416476	1.1822	0.64536	2.13194
sp|Q8N2Z9|CENPS_HUMAN	CENPS	Centromere protein S OS=Homo sapiens OX=9606 GN=CENPS PE=1 SV=1	-0.0813826	0.151773	-0.142344	0.292523	0.126828	0.254504	-0.164034	0.348147
sp|Q96BT3|CENPT_HUMAN	CENPT	Centromere protein T OS=Homo sapiens OX=9606 GN=CENPT PE=1 SV=2	0.322029	0.442648	0.0289325	0.0297827	-0.133863	0.154265	0.394626	0.57531
sp|Q71F23|CENPU_HUMAN	CENPU	Centromere protein U OS=Homo sapiens OX=9606 GN=CENPU PE=1 SV=1	0.226771	0.320174	-0.0703089	0.0836324	0.20685	0.286194	0.73896	1.51256
sp|Q7Z7K6|CENPV_HUMAN	CENPV	Centromere protein V OS=Homo sapiens OX=9606 GN=CENPV PE=1 SV=1	0.347001	0.661562	-0.0783483	0.110147	0.0748748	0.104773	0.977364	2.62278
sp|A8MT69|CENPX_HUMAN	CENPX	Centromere protein X OS=Homo sapiens OX=9606 GN=CENPX PE=1 SV=1	-0.177858	0.316628	-0.226434	0.427866	0.184649	0.331558	-0.480117	1.15678
sp|Q8N960|CE120_HUMAN	CEP120	Centrosomal protein of 120 kDa OS=Homo sapiens OX=9606 GN=CEP120 PE=1 SV=2	0.0107893	0.0369107	-0.0418326	0.160037	0.150578	0.807285	0.0202217	0.0716203
sp|Q6ZU80|CE128_HUMAN	CEP128	Centrosomal protein of 128 kDa OS=Homo sapiens OX=9606 GN=CEP128 PE=1 SV=2	-0.0314436	0.088898	0.0196493	0.0537323	0.196213	0.805228	-0.0499933	0.148691
sp|Q9UPN4|CP131_HUMAN	CEP131	Centrosomal protein of 131 kDa OS=Homo sapiens OX=9606 GN=CEP131 PE=1 SV=3	0.238627	1.92669	0.209514	1.61827	0.140991	0.945238	0.346342	3.10596
sp|Q66GS9|CP135_HUMAN	CEP135	Centrosomal protein of 135 kDa OS=Homo sapiens OX=9606 GN=CEP135 PE=1 SV=2	0.185322	1.03	0.00696737	0.0225769	-0.0260667	0.0903661	-0.160016	0.833765
sp|O94986|CE152_HUMAN	CEP152	Centrosomal protein of 152 kDa OS=Homo sapiens OX=9606 GN=CEP152 PE=1 SV=4	0.0813884	0.298487	0.123533	0.508486	0.232972	1.24033	-0.388714	2.73058
sp|Q5TB80|CE162_HUMAN	CEP162	Centrosomal protein of 162 kDa OS=Homo sapiens OX=9606 GN=CEP162 PE=1 SV=2	0.272495	0.578681	0.0495314	0.0777854	0.228925	0.461991	0.253694	0.527281
sp|Q9UPV0|CE164_HUMAN	CEP164	Centrosomal protein of 164 kDa OS=Homo sapiens OX=9606 GN=CEP164 PE=1 SV=3	0.435185	1.98721	-0.00282762	0.00647115	0.15854	0.513478	-0.0221965	0.0533806
sp|Q5SW79|CE170_HUMAN	CEP170	Centrosomal protein of 170 kDa OS=Homo sapiens OX=9606 GN=CEP170 PE=1 SV=1	0.0864835	0.306996	0.138296	0.555187	-0.323033	1.73614	0.431601	2.54079
sp|Q9Y4F5|C170B_HUMAN	CEP170B	Centrosomal protein of 170 kDa protein B OS=Homo sapiens OX=9606 GN=CEP170B PE=1 SV=4	0.137887	0.495854	0.306816	1.44509	0.341049	1.66733	0.442175	2.35166
sp|Q8TEP8|CE192_HUMAN	CEP192	Centrosomal protein of 192 kDa OS=Homo sapiens OX=9606 GN=CEP192 PE=1 SV=3	0.115953	0.544519	-0.0234123	0.0818084	0.0187388	0.0644005	-0.366153	2.88987
sp|Q9BV73|CP250_HUMAN	CEP250	Centrosome-associated protein CEP250 OS=Homo sapiens OX=9606 GN=CEP250 PE=1 SV=2	0.154908	0.858886	-0.027411	0.104421	0.0889621	0.415696	0.0421797	0.169419
sp|O15078|CE290_HUMAN	CEP290	Centrosomal protein of 290 kDa OS=Homo sapiens OX=9606 GN=CEP290 PE=1 SV=2	0.18932	1.76882	0.0752094	0.513025	0.0893446	0.642392	0.252267	2.57735
sp|Q5VT06|CE350_HUMAN	CEP350	Centrosome-associated protein 350 OS=Homo sapiens OX=9606 GN=CEP350 PE=1 SV=1	0.0436111	0.290219	0.0676489	0.502772	-0.182162	1.89556	0.00678363	0.0369947
sp|Q9BYV8|CEP41_HUMAN	CEP41	Centrosomal protein of 41 kDa OS=Homo sapiens OX=9606 GN=CEP41 PE=1 SV=1	0.108488	0.129455	0.0404189	0.0446314	-0.191812	0.250029	0.209683	0.278283
sp|Q9C0F1-2|CEP44_HUMAN	CEP44	Isoform 2 of Centrosomal protein of 44 kDa OS=Homo sapiens OX=9606 GN=CEP44	0.0109125	0.0178308	0.267971	0.645635	0.994101	3.61617	-0.965026	3.49232
sp|Q53EZ4|CEP55_HUMAN	CEP55	Centrosomal protein of 55 kDa OS=Homo sapiens OX=9606 GN=CEP55 PE=1 SV=3	0.0805923	0.360565	0.11695	0.579861	0.136449	0.710635	-0.13946	0.731588
sp|Q86XR8|CEP57_HUMAN	CEP57	Centrosomal protein of 57 kDa OS=Homo sapiens OX=9606 GN=CEP57 PE=1 SV=2	0.0682067	0.184642	0.0452717	0.11608	0.301746	1.22322	0.222202	0.808262
sp|Q9P209|CEP72_HUMAN	CEP72	Centrosomal protein of 72 kDa OS=Homo sapiens OX=9606 GN=CEP72 PE=1 SV=2	-0.410144	2.18605	0.0995247	0.336724	0.150895	0.571323	-0.0587378	0.179514
sp|Q5JTW2-2|CEP78_HUMAN	CEP78	Isoform 2 of Centrosomal protein of 78 kDa OS=Homo sapiens OX=9606 GN=CEP78	0.170111	0.447998	0.170303	0.44865	0.0951279	0.218613	0.223354	0.641843
sp|Q9Y592|CEP83_HUMAN	CEP83	Centrosomal protein of 83 kDa OS=Homo sapiens OX=9606 GN=CEP83 PE=1 SV=3	0.176381	0.43779	0.221889	0.588669	0.404218	1.31779	0.271253	0.767985
sp|Q6P2H3|CEP85_HUMAN	CEP85	Centrosomal protein of 85 kDa OS=Homo sapiens OX=9606 GN=CEP85 PE=1 SV=1	-0.176386	0.460947	-0.0801871	0.17572	-0.0522763	0.108385	0.0150694	0.0289353
sp|Q5SZL2|CE85L_HUMAN	CEP85L	Centrosomal protein of 85 kDa-like OS=Homo sapiens OX=9606 GN=CEP85L PE=1 SV=1	0.0801704	0.135635	0.0177346	0.0271269	0.0626284	0.10308	-0.0378451	0.0598489
sp|Q96ST8|CEP89_HUMAN	CEP89	Centrosomal protein of 89 kDa OS=Homo sapiens OX=9606 GN=CEP89 PE=1 SV=3	0.0952304	0.594415	0.115593	0.776407	0.0299663	0.143301	0.0223253	0.103151
sp|Q8IW35-2|CEP97_HUMAN	CEP97	Isoform 2 of Centrosomal protein of 97 kDa OS=Homo sapiens OX=9606 GN=CEP97	0.0794324	0.14922	0.0449792	0.0796062	0.0963649	0.18621	-0.184258	0.407324
sp|Q9Y6K0|CEPT1_HUMAN	CEPT1	Choline/ethanolaminephosphotransferase 1 OS=Homo sapiens OX=9606 GN=CEPT1 PE=1 SV=1	-0.600284	0.29585	-1.04921	0.599387	-1.18783	0.706096	-1.00586	0.567203
sp|P27544|CERS1_HUMAN	CERS1	Ceramide synthase 1 OS=Homo sapiens OX=9606 GN=CERS1 PE=1 SV=1	0.264636	0.295641	0.96735	1.61766	0.112063	0.109511	1.00931	1.71288
sp|Q96G23|CERS2_HUMAN	CERS2	Ceramide synthase 2 OS=Homo sapiens OX=9606 GN=CERS2 PE=1 SV=1	0.0975032	0.0934796	0.0852162	0.0807582	0.22157	0.237361	0.883335	1.42079
sp|Q9HA82|CERS4_HUMAN	CERS4	Ceramide synthase 4 OS=Homo sapiens OX=9606 GN=CERS4 PE=1 SV=2	0.328014	1.00269	0.0886504	0.191713	0.393062	1.28223	0.537957	1.95786
sp|Q6ZMG9-2|CERS6_HUMAN	CERS6	Isoform 2 of Ceramide synthase 6 OS=Homo sapiens OX=9606 GN=CERS6	0.0198301	0.0385926	0.139404	0.340341	0.039166	0.0793207	0.650051	2.59316
sp|Q9Y5P4-3|CERT_HUMAN	CERT	Isoform 3 of Ceramide transfer protein OS=Homo sapiens OX=9606 GN=CERT	-0.0788988	0.189498	-0.197869	0.595408	-0.376807	1.46869	-0.374347	1.45477
sp|P23141-2|EST1_HUMAN	CES1	Isoform 2 of Liver carboxylesterase 1 OS=Homo sapiens OX=9606 GN=CES1	0.96127	0.683861	-0.202574	0.104913	-0.71622	0.466026	-0.974182	0.696076
sp|O00748-4|EST2_HUMAN	CES2	Isoform 3 of Cocaine esterase OS=Homo sapiens OX=9606 GN=CES2	-0.34825	0.278465	-0.0338289	0.0219764	0.139622	0.0976725	-0.846431	0.869765
sp|Q6UWW8|EST3_HUMAN	CES3	Carboxylesterase 3 OS=Homo sapiens OX=9606 GN=CES3 PE=1 SV=1	0.00439945	0.0145529	0.161565	0.874291	-0.0239757	0.0851764	-0.332733	2.54928
sp|Q12798|CETN1_HUMAN	CETN1	Centrin-1 OS=Homo sapiens OX=9606 GN=CETN1 PE=1 SV=1	0.342751	0.507988	-0.098219	0.114645	0.507212	0.837596	0.595342	1.05825
sp|O15182|CETN3_HUMAN	CETN3	Centrin-3 OS=Homo sapiens OX=9606 GN=CETN3 PE=1 SV=2	0.284668	0.627905	0.173717	0.33437	0.506711	1.36519	-0.194719	0.385357
sp|Q494V2-2|CP100_HUMAN	CFAP100	Isoform 2 of Cilia- and flagella-associated protein 100 OS=Homo sapiens OX=9606 GN=CFAP100	0.0982482	0.0989303	0.405157	0.530369	1.26688	2.43465	-1.2091	2.29193
sp|Q9Y6A4|CFA20_HUMAN	CFAP20	Cilia- and flagella-associated protein 20 OS=Homo sapiens OX=9606 GN=CFAP20 PE=1 SV=1	-0.280727	0.376504	-0.402931	0.598153	-0.248497	0.323676	-0.657567	1.15364
sp|Q96G28-2|CFA36_HUMAN	CFAP36	Isoform 2 of Cilia- and flagella-associated protein 36 OS=Homo sapiens OX=9606 GN=CFAP36	0.0973366	0.182738	-0.066225	0.118133	-0.536491	1.62839	0.269163	0.642145
sp|Q9P2B7|CFA97_HUMAN	CFAP97	Cilia- and flagella-associated protein 97 OS=Homo sapiens OX=9606 GN=CFAP97 PE=1 SV=2	0.144164	0.301023	-0.0255615	0.0437582	-0.129441	0.264213	0.54327	1.71933
sp|Q9UEE9|CFDP1_HUMAN	CFDP1	Craniofacial development protein 1 OS=Homo sapiens OX=9606 GN=CFDP1 PE=1 SV=1	0.239059	0.579956	0.0577331	0.106205	0.371779	1.04639	0.0545837	0.0998537
sp|P23528|COF1_HUMAN	CFL1	Cofilin-1 OS=Homo sapiens OX=9606 GN=CFL1 PE=1 SV=3	-0.15766	0.714743	0.0324642	0.106087	-0.0783586	0.29316	-0.344967	2.05497
sp|Q9Y281|COF2_HUMAN	CFL2	Cofilin-2 OS=Homo sapiens OX=9606 GN=CFL2 PE=1 SV=1	0.141521	0.401253	-0.0242074	0.0537724	0.129407	0.358751	-0.221962	0.719138
sp|P01215|GLHA_HUMAN	CGA	Glycoprotein hormones alpha chain OS=Homo sapiens OX=9606 GN=CGA PE=1 SV=1	1.57244	7.86567	0.00375331	0.00560081	2.11018	11.4531	-0.0501247	0.0808111
sp|Q9UFW8|CGBP1_HUMAN	CGGBP1	CGG triplet repeat-binding protein 1 OS=Homo sapiens OX=9606 GN=CGGBP1 PE=1 SV=2	0.0699015	0.102745	0.131314	0.209922	-0.0879485	0.132588	0.400498	0.857758
sp|Q9P2M7|CING_HUMAN	CGN	Cingulin OS=Homo sapiens OX=9606 GN=CGN PE=1 SV=2	-0.0509268	0.171828	-0.134685	0.564699	-0.110517	0.437757	0.0269692	0.0846321
sp|Q0VF96|CGNL1_HUMAN	CGNL1	Cingulin-like protein 1 OS=Homo sapiens OX=9606 GN=CGNL1 PE=1 SV=2	0.152909	0.691887	-0.0998996	0.398892	0.460083	2.99449	-0.096719	0.383016
sp|Q99674|CGRE1_HUMAN	CGREF1	Cell growth regulator with EF hand domain protein 1 OS=Homo sapiens OX=9606 GN=CGREF1 PE=2 SV=3	-1.76028	5.98842	-0.233379	0.361698	0.434879	0.823605	0.579233	1.23554
sp|Q13111|CAF1A_HUMAN	CHAF1A	Chromatin assembly factor 1 subunit A OS=Homo sapiens OX=9606 GN=CHAF1A PE=1 SV=3	0.288693	0.602447	0.202743	0.382877	0.0768921	0.12225	0.396822	0.920755
sp|Q13112|CAF1B_HUMAN	CHAF1B	Chromatin assembly factor 1 subunit B OS=Homo sapiens OX=9606 GN=CHAF1B PE=1 SV=1	-0.0981183	0.647251	0.0233226	0.114456	-0.113137	0.782221	-0.155078	1.19833
sp|Q96JM3|CHAP1_HUMAN	CHAMP1	Chromosome alignment-maintaining phosphoprotein 1 OS=Homo sapiens OX=9606 GN=CHAMP1 PE=1 SV=2	0.388577	1.84197	0.164961	0.58169	0.307502	1.3429	0.291249	1.24729
sp|Q96BP2|CHCH1_HUMAN	CHCHD1	Coiled-coil-helix-coiled-coil-helix domain-containing protein 1 OS=Homo sapiens OX=9606 GN=CHCHD1 PE=1 SV=1	-0.0900178	0.199564	0.199102	0.529507	-0.129004	0.306622	-0.294684	0.890171
sp|Q8WYQ3|CHC10_HUMAN	CHCHD10	Coiled-coil-helix-coiled-coil-helix domain-containing protein 10, mitochondrial OS=Homo sapiens OX=9606 GN=CHCHD10 PE=1 SV=1	0.391861	1.11393	0.290831	0.744931	0.816486	2.94391	0.275675	0.693712
sp|Q5T1J5|CHCH9_HUMAN	CHCHD2P9	Putative coiled-coil-helix-coiled-coil-helix domain-containing protein CHCHD2P9, mitochondrial OS=Homo sapiens OX=9606 GN=CHCHD2P9 PE=5 SV=1	0.646032	2.33547	0.18756	0.449394	0.944625	3.72912	0.139035	0.30924
sp|Q9NX63|MIC19_HUMAN	CHCHD3	MICOS complex subunit MIC19 OS=Homo sapiens OX=9606 GN=CHCHD3 PE=1 SV=1	0.043587	0.146701	0.0178232	0.0552344	0.166567	0.792382	-0.204606	1.06701
sp|Q8N4Q1-2|MIA40_HUMAN	CHCHD4	Isoform 2 of Mitochondrial intermembrane space import and assembly protein 40 OS=Homo sapiens OX=9606 GN=CHCHD4	0.230523	0.218724	0.300475	0.300465	0.8559	1.17405	0.525529	0.609982
sp|Q9BRQ6|MIC25_HUMAN	CHCHD6	MICOS complex subunit MIC25 OS=Homo sapiens OX=9606 GN=CHCHD6 PE=1 SV=1	-0.0218388	0.0556688	-0.0148583	0.0371692	0.402896	2.14877	-0.150362	0.523016
sp|Q9BUK0-4|CHCH7_HUMAN	CHCHD7	Isoform 4 of Coiled-coil-helix-coiled-coil-helix domain-containing protein 7 OS=Homo sapiens OX=9606 GN=CHCHD7	-0.193347	0.267395	0.0390355	0.0452531	-0.111604	0.141054	0.734263	1.52261
sp|O14646|CHD1_HUMAN	CHD1	Chromodomain-helicase-DNA-binding protein 1 OS=Homo sapiens OX=9606 GN=CHD1 PE=1 SV=2	0.128861	0.416	0.0852303	0.250319	0.0769504	0.221718	0.472013	2.3375
tr|A0A087WVF4|A0A087WVF4_HUMAN	CHD1	Chromodomain-helicase-DNA-binding protein 1 (Fragment) OS=Homo sapiens OX=9606 GN=CHD1 PE=1 SV=1	-0.185276	0.273219	0.0875304	0.11502	0.670319	1.46078	0.877707	2.09644
sp|Q86WJ1|CHD1L_HUMAN	CHD1L	Chromodomain-helicase-DNA-binding protein 1-like OS=Homo sapiens OX=9606 GN=CHD1L PE=1 SV=3	0.254614	2.01625	0.0331475	0.134912	0.194101	1.32522	0.508393	6.22824
sp|O14647|CHD2_HUMAN	CHD2	Chromodomain-helicase-DNA-binding protein 2 OS=Homo sapiens OX=9606 GN=CHD2 PE=1 SV=2	0.254781	0.818263	0.0934306	0.229828	0.0818347	0.196705	0.483577	1.94626
sp|Q12873-3|CHD3_HUMAN	CHD3	Isoform 3 of Chromodomain-helicase-DNA-binding protein 3 OS=Homo sapiens OX=9606 GN=CHD3	0.112296	0.331098	0.122735	0.36968	0.105051	0.305086	0.15328	0.489878
tr|H7C0J3|H7C0J3_HUMAN	CHD3	Chromodomain-helicase-DNA-binding protein 3 (Fragment) OS=Homo sapiens OX=9606 GN=CHD3 PE=1 SV=1	0.25883	0.386595	0.267915	0.403723	0.532128	0.994441	0.681094	1.39084
tr|A0A2R8Y521|A0A2R8Y521_HUMAN	CHD4	Chromodomain-helicase-DNA-binding protein 4 OS=Homo sapiens OX=9606 GN=CHD4 PE=1 SV=1	0.111957	0.764687	0.0488043	0.265962	-0.00876645	0.0398623	0.270727	2.50019
sp|Q8TD26|CHD6_HUMAN	CHD6	Chromodomain-helicase-DNA-binding protein 6 OS=Homo sapiens OX=9606 GN=CHD6 PE=1 SV=4	0.100394	0.395108	-0.00906157	0.0270208	0.0476603	0.160693	0.253984	1.44486
sp|Q9P2D1|CHD7_HUMAN	CHD7	Chromodomain-helicase-DNA-binding protein 7 OS=Homo sapiens OX=9606 GN=CHD7 PE=1 SV=3	0.144505	0.454372	0.0782757	0.214523	0.0102422	0.0238311	0.686217	3.51709
sp|Q9HCK8|CHD8_HUMAN	CHD8	Chromodomain-helicase-DNA-binding protein 8 OS=Homo sapiens OX=9606 GN=CHD8 PE=1 SV=5	0.00998789	0.0504945	-0.0295487	0.165099	-0.0376032	0.21841	0.215039	2.09756
sp|Q3L8U1|CHD9_HUMAN	CHD9	Chromodomain-helicase-DNA-binding protein 9 OS=Homo sapiens OX=9606 GN=CHD9 PE=1 SV=2	-0.0592479	0.11225	-0.103229	0.211143	-0.161301	0.362028	0.124664	0.264168
sp|Q8NE62|CHDH_HUMAN	CHDH	Choline dehydrogenase, mitochondrial OS=Homo sapiens OX=9606 GN=CHDH PE=1 SV=2	-0.104494	0.389198	0.158417	0.665664	0.38069	2.1664	0.615752	3.91881
sp|O14757|CHK1_HUMAN	CHEK1	Serine/threonine-protein kinase Chk1 OS=Homo sapiens OX=9606 GN=CHEK1 PE=1 SV=2	-0.178844	0.731204	0.00457777	0.0122346	-0.444467	2.48046	-0.0595369	0.185974
sp|O96017-9|CHK2_HUMAN	CHEK2	Isoform 9 of Serine/threonine-protein kinase Chk2 OS=Homo sapiens OX=9606 GN=CHEK2	-0.079011	0.20194	0.157469	0.469108	0.0370765	0.0863446	0.505038	2.22356
sp|Q8IWX8|CHERP_HUMAN	CHERP	Calcium homeostasis endoplasmic reticulum protein OS=Homo sapiens OX=9606 GN=CHERP PE=1 SV=3	0.133859	1.23316	0.0452947	0.300219	0.0881481	0.701764	-0.035272	0.222428
sp|Q9BWS9|CHID1_HUMAN	CHID1	Chitinase domain-containing protein 1 OS=Homo sapiens OX=9606 GN=CHID1 PE=1 SV=1	0.281446	1.30185	0.371837	1.89602	0.440786	2.37101	0.291667	1.36654
sp|P24386|RAE1_HUMAN	CHM	Rab proteins geranylgeranyltransferase component A 1 OS=Homo sapiens OX=9606 GN=CHM PE=1 SV=3	-0.555973	1.47147	-0.26061	0.532688	-0.45969	1.13627	-0.681656	1.93543
sp|Q9HD42|CHM1A_HUMAN	CHMP1A	Charged multivesicular body protein 1a OS=Homo sapiens OX=9606 GN=CHMP1A PE=1 SV=1	-0.287765	0.948133	-0.369225	1.33028	-0.318458	1.08785	0.0182806	0.0378657
sp|Q7LBR1|CHM1B_HUMAN	CHMP1B	Charged multivesicular body protein 1b OS=Homo sapiens OX=9606 GN=CHMP1B PE=1 SV=1	-0.337931	0.822411	-0.194038	0.399038	-0.383634	0.975947	-0.213972	0.451651
sp|O43633|CHM2A_HUMAN	CHMP2A	Charged multivesicular body protein 2a OS=Homo sapiens OX=9606 GN=CHMP2A PE=1 SV=1	-0.121319	1.14316	-0.147433	1.53544	-0.285039	4.4443	0.107082	0.951686
sp|Q9UQN3|CHM2B_HUMAN	CHMP2B	Charged multivesicular body protein 2b OS=Homo sapiens OX=9606 GN=CHMP2B PE=1 SV=1	-0.0109326	0.0214446	-0.211247	0.597375	-0.374477	1.28931	0.0493298	0.104925
sp|Q9Y3E7-3|CHMP3_HUMAN	CHMP3	Isoform 3 of Charged multivesicular body protein 3 OS=Homo sapiens OX=9606 GN=CHMP3	0.0643035	0.157246	-0.0439233	0.102671	-0.0159755	0.0350057	-0.1066	0.284649
sp|Q9BY43-2|CHM4A_HUMAN	CHMP4A	Isoform 2 of Charged multivesicular body protein 4a OS=Homo sapiens OX=9606 GN=CHMP4A	-0.324935	0.703354	-0.347205	0.768346	-0.0232102	0.0339446	-0.195029	0.364321
sp|Q9H444|CHM4B_HUMAN	CHMP4B	Charged multivesicular body protein 4b OS=Homo sapiens OX=9606 GN=CHMP4B PE=1 SV=1	-0.0080989	0.0130457	-0.175539	0.370633	-0.0907918	0.168568	0.0779742	0.141765
sp|Q96CF2|CHM4C_HUMAN	CHMP4C	Charged multivesicular body protein 4c OS=Homo sapiens OX=9606 GN=CHMP4C PE=1 SV=1	-0.393998	1.53797	-0.112697	0.298237	-0.10323	0.26817	0.191623	0.583157
sp|Q9NZZ3|CHMP5_HUMAN	CHMP5	Charged multivesicular body protein 5 OS=Homo sapiens OX=9606 GN=CHMP5 PE=1 SV=1	-0.21873	0.658265	-0.196126	0.570388	-0.0649923	0.149106	-0.0908987	0.219701
sp|Q8WUX9|CHMP7_HUMAN	CHMP7	Charged multivesicular body protein 7 OS=Homo sapiens OX=9606 GN=CHMP7 PE=1 SV=1	-0.187181	0.618268	-0.148351	0.457415	-0.426488	1.8748	-0.276038	1.04025
sp|Q9UHD1|CHRD1_HUMAN	CHORDC1	Cysteine and histidine-rich domain-containing protein 1 OS=Homo sapiens OX=9606 GN=CHORDC1 PE=1 SV=2	-0.240035	0.774201	-0.174762	0.509924	-0.381361	1.44942	-0.332076	1.20087
sp|Q99653|CHP1_HUMAN	CHP1	Calcineurin B homologous protein 1 OS=Homo sapiens OX=9606 GN=CHP1 PE=1 SV=3	0.150119	0.586878	-0.154758	0.611616	0.0474787	0.142502	0.100593	0.348198
sp|Q8IZ52|CHSS2_HUMAN	CHPF	Chondroitin sulfate synthase 2 OS=Homo sapiens OX=9606 GN=CHPF PE=1 SV=2	-0.123657	0.266618	0.463542	1.49115	-0.171108	0.397548	-0.125066	0.270281
sp|Q9P2E5|CHPF2_HUMAN	CHPF2	Chondroitin sulfate glucuronyltransferase OS=Homo sapiens OX=9606 GN=CHPF2 PE=2 SV=2	-0.214568	0.304892	-0.143117	0.188341	-0.116413	0.148635	-0.52502	0.970774
sp|Q9P2E5|CHPF2_HUMAN	CHPF2	Chondroitin sulfate glucuronyltransferase OS=Homo sapiens OX=9606 GN=CHPF2 PE=2 SV=2	-0.214568	0.304892	-0.143117	0.188341	-0.116413	0.148635	-0.52502	0.970774
sp|Q9P2E5|CHPF2_HUMAN	CHPF2	Chondroitin sulfate glucuronyltransferase OS=Homo sapiens OX=9606 GN=CHPF2 PE=2 SV=2	-0.214568	0.304892	-0.143117	0.188341	-0.116413	0.148635	-0.52502	0.970774
sp|Q8WUD6|CHPT1_HUMAN	CHPT1	Cholinephosphotransferase 1 OS=Homo sapiens OX=9606 GN=CHPT1 PE=1 SV=1	0.247422	0.383911	-0.100436	0.13222	-0.156155	0.219516	0.211965	0.316928
sp|Q9NRG0|CHRC1_HUMAN	CHRAC1	Chromatin accessibility complex protein 1 OS=Homo sapiens OX=9606 GN=CHRAC1 PE=1 SV=1	-0.0181807	0.0155035	-0.1565	0.151377	-0.0769171	0.0692988	-0.0881433	0.0802326
sp|O43529|CHSTA_HUMAN	CHST10	Carbohydrate sulfotransferase 10 OS=Homo sapiens OX=9606 GN=CHST10 PE=1 SV=1	-0.0505213	0.0896594	0.0438568	0.0769261	-0.177007	0.384137	-0.72962	2.50831
sp|Q9NRB3|CHSTC_HUMAN	CHST12	Carbohydrate sulfotransferase 12 OS=Homo sapiens OX=9606 GN=CHST12 PE=2 SV=2	0.0452578	0.0365542	-0.14394	0.126459	0.0438571	0.0353794	0.40235	0.431243
sp|Q8NCH0|CHSTE_HUMAN	CHST14	Carbohydrate sulfotransferase 14 OS=Homo sapiens OX=9606 GN=CHST14 PE=1 SV=2	-0.0291744	0.0626069	-0.0872329	0.212267	0.187016	0.553373	0.0155485	0.0323559
sp|Q8NCH0|CHSTE_HUMAN	CHST14	Carbohydrate sulfotransferase 14 OS=Homo sapiens OX=9606 GN=CHST14 PE=1 SV=2	-0.0291744	0.0626069	-0.0872329	0.212267	0.187016	0.553373	0.0155485	0.0323559
sp|Q8NCH0|CHSTE_HUMAN	CHST14	Carbohydrate sulfotransferase 14 OS=Homo sapiens OX=9606 GN=CHST14 PE=1 SV=2	-0.0291744	0.0626069	-0.0872329	0.212267	0.187016	0.553373	0.0155485	0.0323559
sp|Q86X52|CHSS1_HUMAN	CHSY1	Chondroitin sulfate synthase 1 OS=Homo sapiens OX=9606 GN=CHSY1 PE=1 SV=3	0.0671902	0.0958399	0.261705	0.474675	-0.0160543	0.0212847	-0.250512	0.448889
sp|Q86X52|CHSS1_HUMAN	CHSY1	Chondroitin sulfate synthase 1 OS=Homo sapiens OX=9606 GN=CHSY1 PE=1 SV=3	0.0671902	0.0958399	0.261705	0.474675	-0.0160543	0.0212847	-0.250512	0.448889
sp|Q86X52|CHSS1_HUMAN	CHSY1	Chondroitin sulfate synthase 1 OS=Homo sapiens OX=9606 GN=CHSY1 PE=1 SV=3	0.0671902	0.0958399	0.261705	0.474675	-0.0160543	0.0212847	-0.250512	0.448889
sp|Q8WVB6-2|CTF18_HUMAN	CHTF18	Isoform 2 of Chromosome transmission fidelity protein 18 homolog OS=Homo sapiens OX=9606 GN=CHTF18	-0.00870026	0.0168262	0.105231	0.248037	-0.0427566	0.088897	-0.0366361	0.0752026
sp|Q8WVB6-2|CTF18_HUMAN	CHTF18	Isoform 2 of Chromosome transmission fidelity protein 18 homolog OS=Homo sapiens OX=9606 GN=CHTF18	-0.00870026	0.0168262	0.105231	0.248037	-0.0427566	0.088897	-0.0366361	0.0752026
sp|P0CG13|CTF8_HUMAN	CHTF8	Chromosome transmission fidelity protein 8 homolog OS=Homo sapiens OX=9606 GN=CHTF8 PE=1 SV=1	0.172983	0.424499	0.200807	0.513742	0.101416	0.22109	0.00510412	0.0092549
sp|Q9Y3Y2-3|CHTOP_HUMAN	CHTOP	Isoform 2 of Chromatin target of PRMT1 protein OS=Homo sapiens OX=9606 GN=CHTOP	0.361493	0.817653	-0.127407	0.217277	0.0176913	0.0256125	0.315287	0.681287
sp|Q9H5X1|CIA2A_HUMAN	CIAO2A	Cytosolic iron-sulfur assembly component 2A OS=Homo sapiens OX=9606 GN=CIAO2A PE=1 SV=1	-0.0998021	0.254928	0.00151082	0.00311651	0.0600098	0.141226	-0.346072	1.27502
sp|Q9Y3D0|CIA2B_HUMAN	CIAO2B	Cytosolic iron-sulfur assembly component 2B OS=Homo sapiens OX=9606 GN=CIAO2B PE=1 SV=1	-0.227574	0.683912	-0.358583	1.26291	0.227079	0.681942	0.0534234	0.118222
sp|Q9H6Q4|CIAO3_HUMAN	CIAO3	Cytosolic iron-sulfur assembly component 3 OS=Homo sapiens OX=9606 GN=CIAO3 PE=1 SV=1	-0.454674	1.13872	-0.356029	0.817879	-0.712704	2.0874	-0.801597	2.43297
sp|Q6FI81|CPIN1_HUMAN	CIAPIN1	Anamorsin OS=Homo sapiens OX=9606 GN=CIAPIN1 PE=1 SV=2	-0.265241	0.584656	-0.161273	0.311357	-0.304822	0.702354	-0.231147	0.489108
sp|Q99828|CIB1_HUMAN	CIB1	Calcium and integrin-binding protein 1 OS=Homo sapiens OX=9606 GN=CIB1 PE=1 SV=4	0.223119	0.90792	0.0712951	0.213999	-0.00125626	0.00313	-0.175415	0.658171
tr|I3L2J0|I3L2J0_HUMAN	CIC	Protein capicua homolog OS=Homo sapiens OX=9606 GN=CIC PE=1 SV=1	0.254752	1.0055	-0.0100206	0.0241335	0.0276248	0.0696607	0.190401	0.680148
sp|Q9BW66-3|CINP_HUMAN	CINP	Isoform 3 of Cyclin-dependent kinase 2-interacting protein OS=Homo sapiens OX=9606 GN=CINP	-0.0242991	0.0553178	-0.126143	0.357628	-0.182485	0.572587	-0.173864	0.537628
sp|Q8TCG1|CIP2A_HUMAN	CIP2A	Protein CIP2A OS=Homo sapiens OX=9606 GN=CIP2A PE=1 SV=2	-0.26972	1.12565	-0.0745373	0.217379	-0.305282	1.3322	-0.411899	1.99415
sp|Q86X95|CIR1_HUMAN	CIR1	Corepressor interacting with RBPJ 1 OS=Homo sapiens OX=9606 GN=CIR1 PE=1 SV=1	-0.0584404	0.232978	0.0406729	0.152994	0.0239255	0.0849534	0.0367757	0.136524
sp|Q14011|CIRBP_HUMAN	CIRBP	Cold-inducible RNA-binding protein OS=Homo sapiens OX=9606 GN=CIRBP PE=1 SV=1	0.461447	0.502173	-0.0519178	0.0414248	0.348397	0.351947	0.462796	0.500552
tr|K7EPM4|K7EPM4_HUMAN	CIRBP	Cold-inducible RNA-binding protein OS=Homo sapiens OX=9606 GN=CIRBP PE=1 SV=1	0.0684009	0.112828	0.355788	0.844232	0.595226	1.69587	0.287751	0.636267
sp|Q9NZ45|CISD1_HUMAN	CISD1	CDGSH iron-sulfur domain-containing protein 1 OS=Homo sapiens OX=9606 GN=CISD1 PE=1 SV=1	0.0594761	0.297931	0.322615	3.36704	0.331652	3.52047	-0.0821504	0.4485
sp|Q8N5K1|CISD2_HUMAN	CISD2	CDGSH iron-sulfur domain-containing protein 2 OS=Homo sapiens OX=9606 GN=CISD2 PE=1 SV=1	0.227355	0.509251	0.185103	0.391954	-0.133493	0.262372	0.15359	0.310998
sp|P0C7P0|CISD3_HUMAN	CISD3	CDGSH iron-sulfur domain-containing protein 3, mitochondrial OS=Homo sapiens OX=9606 GN=CISD3 PE=1 SV=1	-0.0566358	0.128837	0.157708	0.435193	-0.0293047	0.0628438	-0.138895	0.370874
sp|O14578-4|CTRO_HUMAN	CIT	Isoform 4 of Citron Rho-interacting kinase OS=Homo sapiens OX=9606 GN=CIT	-0.131403	0.513674	0.0159787	0.0460374	0.156744	0.646729	-0.234539	1.11142
sp|O14578-4|CTRO_HUMAN	CIT	Isoform 4 of Citron Rho-interacting kinase OS=Homo sapiens OX=9606 GN=CIT	-0.131403	0.513674	0.0159787	0.0460374	0.156744	0.646729	-0.234539	1.11142
sp|Q9ULV3|CIZ1_HUMAN	CIZ1	Cip1-interacting zinc finger protein OS=Homo sapiens OX=9606 GN=CIZ1 PE=1 SV=2	0.246939	1.65265	0.121102	0.632233	0.214115	1.36236	-0.0440057	0.18127
sp|Q8WWK9|CKAP2_HUMAN	CKAP2	Cytoskeleton-associated protein 2 OS=Homo sapiens OX=9606 GN=CKAP2 PE=1 SV=1	0.0187355	0.0356493	-0.0573262	0.117812	0.148838	0.360307	1.15703	4.9499
sp|Q8WWK9|CKAP2_HUMAN	CKAP2	Cytoskeleton-associated protein 2 OS=Homo sapiens OX=9606 GN=CKAP2 PE=1 SV=1	0.0187355	0.0356493	-0.0573262	0.117812	0.148838	0.360307	1.15703	4.9499
sp|Q8IYA6|CKP2L_HUMAN	CKAP2L	Cytoskeleton-associated protein 2-like OS=Homo sapiens OX=9606 GN=CKAP2L PE=1 SV=4	0.55739	0.833127	0.0258702	0.0248383	0.596587	0.915083	1.45812	2.99565
sp|Q07065|CKAP4_HUMAN	CKAP4	Cytoskeleton-associated protein 4 OS=Homo sapiens OX=9606 GN=CKAP4 PE=1 SV=2	0.316487	1.61026	0.2234	1.00342	0.329164	1.69778	0.0890798	0.304811
sp|Q14008|CKAP5_HUMAN	CKAP5	Cytoskeleton-associated protein 5 OS=Homo sapiens OX=9606 GN=CKAP5 PE=1 SV=3	0.129287	1.01198	0.0920548	0.624616	0.01739	0.0844853	-0.0600176	0.355724
sp|P12277|KCRB_HUMAN	CKB	Creatine kinase B-type OS=Homo sapiens OX=9606 GN=CKB PE=1 SV=1	-0.0636035	0.192373	0.109191	0.368579	-0.354422	1.75409	-0.358407	1.78059
sp|P06732|KCRM_HUMAN	CKM	Creatine kinase M-type OS=Homo sapiens OX=9606 GN=CKM PE=1 SV=2	0.875955	0.468891	-0.800962	0.418425	0.950172	0.520623	0.280074	0.120805
sp|P12532|KCRU_HUMAN	CKMT1A	Creatine kinase U-type, mitochondrial OS=Homo sapiens OX=9606 GN=CKMT1A PE=1 SV=1	-0.0568998	0.119663	-0.222719	0.620473	-0.200944	0.542397	0.47036	1.69964
sp|P61024|CKS1_HUMAN	CKS1B	Cyclin-dependent kinases regulatory subunit 1 OS=Homo sapiens OX=9606 GN=CKS1B PE=1 SV=1	-0.095696	0.183085	0.121143	0.241423	0.37244	1.01751	-0.191159	0.422583
sp|Q7Z460|CLAP1_HUMAN	CLASP1	CLIP-associating protein 1 OS=Homo sapiens OX=9606 GN=CLASP1 PE=1 SV=1	0.0200937	0.11845	0.0222051	0.132432	-0.0150788	0.0864205	0.148696	1.44541
sp|O75122-3|CLAP2_HUMAN	CLASP2	Isoform 3 of CLIP-associating protein 2 OS=Homo sapiens OX=9606 GN=CLASP2	0.13969	0.543602	0.00552215	0.0151338	-0.0105167	0.0292646	0.696714	4.35554
sp|Q8N2M8|CLASR_HUMAN	CLASRP	CLK4-associating serine/arginine rich protein OS=Homo sapiens OX=9606 GN=CLASRP PE=1 SV=4	-0.118687	0.317238	-0.127368	0.346078	0.249436	0.826025	0.16616	0.483969
sp|Q96S66|CLCC1_HUMAN	CLCC1	Chloride channel CLIC-like protein 1 OS=Homo sapiens OX=9606 GN=CLCC1 PE=1 SV=1	0.249422	1.02785	0.0972929	0.303231	0.15327	0.537389	0.336529	1.54409
sp|P51790|CLCN3_HUMAN	CLCN3	H(+)/Cl(-) exchange transporter 3 OS=Homo sapiens OX=9606 GN=CLCN3 PE=1 SV=2	-0.449976	0.588158	-0.22268	0.244146	-0.0773378	0.0742205	-0.673346	1.00767
sp|P51795-2|CLCN5_HUMAN	CLCN5	Isoform 2 of H(+)/Cl(-) exchange transporter 5 OS=Homo sapiens OX=9606 GN=CLCN5	-0.209539	0.767837	-0.1854	0.652539	-0.0222943	0.0551759	-0.350876	1.54345
sp|P51798|CLCN7_HUMAN	CLCN7	H(+)/Cl(-) exchange transporter 7 OS=Homo sapiens OX=9606 GN=CLCN7 PE=1 SV=2	-0.291077	0.514977	-0.352506	0.661501	-0.305983	0.54942	-0.721915	1.74079
sp|Q9NY35|CLDN1_HUMAN	CLDND1	Claudin domain-containing protein 1 OS=Homo sapiens OX=9606 GN=CLDND1 PE=1 SV=1	-0.112716	0.189562	-0.00295397	0.00420124	0.0303255	0.0450626	0.0856759	0.138544
sp|Q2KHT3|CL16A_HUMAN	CLEC16A	Protein CLEC16A OS=Homo sapiens OX=9606 GN=CLEC16A PE=1 SV=2	-0.200975	0.341486	-0.106894	0.161396	0.0153154	0.0203347	-0.443364	0.955953
sp|O14967|CLGN_HUMAN	CLGN	Calmegin OS=Homo sapiens OX=9606 GN=CLGN PE=1 SV=1	-0.0435865	0.0576745	-0.214987	0.35245	-0.362589	0.690006	-0.0313539	0.0407919
sp|O00299|CLIC1_HUMAN	CLIC1	Chloride intracellular channel protein 1 OS=Homo sapiens OX=9606 GN=CLIC1 PE=1 SV=4	-0.511751	2.03622	-0.194105	0.554113	-0.336921	1.15854	-0.19936	0.573748
sp|Q9Y696|CLIC4_HUMAN	CLIC4	Chloride intracellular channel protein 4 OS=Homo sapiens OX=9606 GN=CLIC4 PE=1 SV=4	-0.51411	2.40087	-0.14264	0.435876	-0.117777	0.342832	-0.194915	0.653337
sp|Q14677-3|EPN4_HUMAN	CLINT1	Isoform 3 of Clathrin interactor 1 OS=Homo sapiens OX=9606 GN=CLINT1	-0.104883	0.295658	0.0297488	0.0708314	0.415647	1.80338	-0.0807397	0.216205
sp|Q14677|EPN4_HUMAN	CLINT1	Clathrin interactor 1 OS=Homo sapiens OX=9606 GN=CLINT1 PE=1 SV=1	0.0482193	0.0647106	0.075105	0.104541	0.531995	1.16809	-0.0219799	0.028436
sp|P30622|CLIP1_HUMAN	CLIP1	CAP-Gly domain-containing linker protein 1 OS=Homo sapiens OX=9606 GN=CLIP1 PE=1 SV=2	-0.0177259	0.0310771	-0.11367	0.236439	0.101897	0.207832	0.307007	0.834137
sp|P49760|CLK2_HUMAN	CLK2	Dual specificity protein kinase CLK2 OS=Homo sapiens OX=9606 GN=CLK2 PE=1 SV=1	0.110586	0.436395	0.0568473	0.194437	0.022086	0.0680303	0.0589147	0.202707
sp|P49761|CLK3_HUMAN	CLK3	Dual specificity protein kinase CLK3 OS=Homo sapiens OX=9606 GN=CLK3 PE=1 SV=3	-0.0768853	0.167587	0.0171398	0.0331465	-0.126707	0.302428	-0.393603	1.3306
sp|Q9HAZ1|CLK4_HUMAN	CLK4	Dual specificity protein kinase CLK4 OS=Homo sapiens OX=9606 GN=CLK4 PE=1 SV=1	-0.151312	0.379337	0.0789446	0.173934	-0.0221717	0.0436004	0.146128	0.363186
sp|Q96JQ2|CLMN_HUMAN	CLMN	Calmin OS=Homo sapiens OX=9606 GN=CLMN PE=1 SV=1	0.0748754	0.126598	-0.0446139	0.0718596	0.243864	0.521418	-0.384322	0.953553
sp|Q13286|CLN3_HUMAN	CLN3	Battenin OS=Homo sapiens OX=9606 GN=CLN3 PE=1 SV=1	-0.435383	0.81266	-0.464824	0.887465	-0.502635	0.986459	-0.952294	2.32924
sp|O75503|CLN5_HUMAN	CLN5	Ceroid-lipofuscinosis neuronal protein 5 OS=Homo sapiens OX=9606 GN=CLN5 PE=1 SV=2	0.0504639	0.0567305	-0.0796284	0.0925841	-0.00857913	0.00917538	0.0387365	0.0429504
sp|P54105|ICLN_HUMAN	CLNS1A	Methylosome subunit pICln OS=Homo sapiens OX=9606 GN=CLNS1A PE=1 SV=1	-0.180553	0.86143	-0.175945	0.831983	-0.108558	0.441823	-0.133775	0.578408
sp|O15516|CLOCK_HUMAN	CLOCK	Circadian locomoter output cycles protein kaput OS=Homo sapiens OX=9606 GN=CLOCK PE=1 SV=1	-0.0542107	0.0988652	0.223096	0.528546	0.376703	1.06205	-0.0770025	0.146119
sp|Q92989|CLP1_HUMAN	CLP1	Polyribonucleotide 5'-hydroxyl-kinase Clp1 OS=Homo sapiens OX=9606 GN=CLP1 PE=1 SV=1	-0.247557	1.786	-0.0291274	0.12089	-0.0333119	0.140512	-0.191647	1.26312
sp|Q9H078-2|CLPB_HUMAN	CLPB	Isoform 2 of Caseinolytic peptidase B protein homolog OS=Homo sapiens OX=9606 GN=CLPB	0.0654316	0.295343	0.094535	0.46912	0.188921	1.17746	0.0634221	0.285308
sp|Q16740|CLPP_HUMAN	CLPP	ATP-dependent Clp protease proteolytic subunit, mitochondrial OS=Homo sapiens OX=9606 GN=CLPP PE=1 SV=1	0.105412	0.51971	0.135619	0.723558	0.263258	1.77383	0.211422	1.31861
sp|O96005|CLPT1_HUMAN	CLPTM1	Cleft lip and palate transmembrane protein 1 OS=Homo sapiens OX=9606 GN=CLPTM1 PE=1 SV=1	-0.155056	0.256899	-0.17128	0.289664	-0.46949	1.0696	-0.281079	0.539669
sp|Q96KA5|CLP1L_HUMAN	CLPTM1L	Cleft lip and palate transmembrane protein 1-like protein OS=Homo sapiens OX=9606 GN=CLPTM1L PE=1 SV=1	-0.684478	0.611567	-0.550691	0.46136	-0.751398	0.691728	-0.725133	0.659882
sp|O76031|CLPX_HUMAN	CLPX	ATP-dependent Clp protease ATP-binding subunit clpX-like, mitochondrial OS=Homo sapiens OX=9606 GN=CLPX PE=1 SV=2	0.130887	0.787814	0.16852	1.1085	0.36183	3.04139	0.0742108	0.377292
sp|Q9HAW4|CLSPN_HUMAN	CLSPN	Claspin OS=Homo sapiens OX=9606 GN=CLSPN PE=1 SV=3	0.20036	0.546849	0.124435	0.300131	0.193798	0.52373	0.29322	0.906604
sp|O94985|CSTN1_HUMAN	CLSTN1	Calsyntenin-1 OS=Homo sapiens OX=9606 GN=CLSTN1 PE=1 SV=1	-0.589095	0.597416	-0.310303	0.266879	-0.472138	0.448775	-0.384939	0.34722
sp|P09496-2|CLCA_HUMAN	CLTA	Isoform Non-brain of Clathrin light chain A OS=Homo sapiens OX=9606 GN=CLTA	0.515733	0.782461	0.0866074	0.0913909	0.541826	0.836037	0.124842	0.13698
sp|P09497-2|CLCB_HUMAN	CLTB	Isoform Non-brain of Clathrin light chain B OS=Homo sapiens OX=9606 GN=CLTB	1.07944	0.671386	0.334406	0.159053	0.991211	0.600051	1.20435	0.77475
sp|P09497-2|CLCB_HUMAN	CLTB	Isoform Non-brain of Clathrin light chain B OS=Homo sapiens OX=9606 GN=CLTB	1.07944	0.671386	0.334406	0.159053	0.991211	0.600051	1.20435	0.77475
sp|Q00610|CLH1_HUMAN	CLTC	Clathrin heavy chain 1 OS=Homo sapiens OX=9606 GN=CLTC PE=1 SV=5	-0.175274	0.731533	-0.00680944	0.0187087	0.0119277	0.0332848	-0.513533	3.05133
sp|P53675|CLH2_HUMAN	CLTCL1	Clathrin heavy chain 2 OS=Homo sapiens OX=9606 GN=CLTCL1 PE=1 SV=2	-0.325282	0.709376	0.0181076	0.0264134	0.04014	0.0606273	-0.231171	0.454457
sp|P10909-2|CLUS_HUMAN	CLU	Isoform 2 of Clusterin OS=Homo sapiens OX=9606 GN=CLU	-0.150582	0.632247	-0.385795	2.23853	-0.33093	1.82755	-0.447691	2.7098
sp|Q96AJ1|CLUA1_HUMAN	CLUAP1	Clusterin-associated protein 1 OS=Homo sapiens OX=9606 GN=CLUAP1 PE=1 SV=4	0.0718307	0.14465	0.127832	0.283749	0.486311	1.63107	0.594545	2.1323
sp|O75153|CLU_HUMAN	CLUH	Clustered mitochondria protein homolog OS=Homo sapiens OX=9606 GN=CLUH PE=1 SV=2	-0.452836	3.74765	-0.0139662	0.0536216	-0.417447	3.40682	-0.280217	2.06045
tr|A0A494C0R8|A0A494C0R8_HUMAN	CLUH	Clustered mitochondria protein homolog OS=Homo sapiens OX=9606 GN=CLUH PE=1 SV=1	-0.511878	2.05825	0.14235	0.376795	-0.228511	0.693887	0.131831	0.342485
sp|Q8N0X4|CLYBL_HUMAN	CLYBL	Citramalyl-CoA lyase, mitochondrial OS=Homo sapiens OX=9606 GN=CLYBL PE=1 SV=2	-0.103975	0.273678	-0.116699	0.314928	0.106937	0.283131	0.392576	1.55062
sp|Q8NFW8|NEUA_HUMAN	CMAS	N-acylneuraminate cytidylyltransferase OS=Homo sapiens OX=9606 GN=CMAS PE=1 SV=2	0.286111	1.19112	0.163356	0.562388	0.340941	1.51153	-0.0292651	0.0747953
sp|Q96DG6|CMBL_HUMAN	CMBL	Carboxymethylenebutenolidase homolog OS=Homo sapiens OX=9606 GN=CMBL PE=1 SV=1	-1.22768	2.65571	-0.364227	0.525578	-0.639211	1.11266	-0.845478	1.62652
sp|Q7Z7K0|COXM1_HUMAN	CMC1	COX assembly mitochondrial protein homolog OS=Homo sapiens OX=9606 GN=CMC1 PE=1 SV=1	-0.021574	0.0355232	0.151579	0.30836	-0.0380373	0.0644719	0.259461	0.609744
sp|Q9NRP2|COXM2_HUMAN	CMC2	COX assembly mitochondrial protein 2 homolog OS=Homo sapiens OX=9606 GN=CMC2 PE=1 SV=1	-0.750625	0.531225	-1.27329	1.02379	-0.770885	0.550252	1.14138	0.940387
sp|P56277|CMC4_HUMAN	CMC4	Cx9C motif-containing protein 4 OS=Homo sapiens OX=9606 GN=CMC4 PE=1 SV=1	0.292225	0.296277	0.0540882	0.0451507	0.991091	1.4652	0.516523	0.609205
sp|P30085-3|KCY_HUMAN	CMPK1	Isoform 3 of UMP-CMP kinase OS=Homo sapiens OX=9606 GN=CMPK1	-0.644924	2.02007	-0.28466	0.670819	-0.284357	0.669876	-0.624324	1.93492
sp|Q9BQ75|CMS1_HUMAN	CMSS1	Protein CMSS1 OS=Homo sapiens OX=9606 GN=CMSS1 PE=1 SV=2	0.0591393	0.170229	0.162181	0.585831	0.171811	0.631916	0.472883	2.455
sp|Q8IZR5-2|CKLF4_HUMAN	CMTM4	Isoform 2 of CKLF-like MARVEL transmembrane domain-containing protein 4 OS=Homo sapiens OX=9606 GN=CMTM4	0.41008	1.08998	-0.072141	0.126099	0.0745419	0.130804	0.265783	0.609514
sp|Q8N1G2|CMTR1_HUMAN	CMTR1	Cap-specific mRNA (nucleoside-2'-O-)-methyltransferase 1 OS=Homo sapiens OX=9606 GN=CMTR1 PE=1 SV=1	-0.114207	0.316456	0.107262	0.293116	0.242362	0.834603	-0.0516749	0.125393
sp|Q8IYT2|CMTR2_HUMAN	CMTR2	Cap-specific mRNA (nucleoside-2'-O-)-methyltransferase 2 OS=Homo sapiens OX=9606 GN=CMTR2 PE=1 SV=2	-0.169919	0.370555	-0.0578564	0.105388	-0.0978289	0.190729	-0.598651	1.96816
sp|P62633-6|CNBP_HUMAN	CNBP	Isoform 6 of Cellular nucleic acid-binding protein OS=Homo sapiens OX=9606 GN=CNBP	0.102035	0.0659839	0.774502	0.722786	0.324173	0.240853	0.26252	0.187997
sp|Q96KP4|CNDP2_HUMAN	CNDP2	Cytosolic non-specific dipeptidase OS=Homo sapiens OX=9606 GN=CNDP2 PE=1 SV=2	-0.36866	1.4166	-0.145808	0.413497	-0.268832	0.92252	-0.30734	1.10614
sp|Q99439|CNN2_HUMAN	CNN2	Calponin-2 OS=Homo sapiens OX=9606 GN=CNN2 PE=1 SV=4	-0.488514	1.87916	-0.370144	1.25486	-0.729747	3.36909	-0.596647	2.51814
sp|Q15417|CNN3_HUMAN	CNN3	Calponin-3 OS=Homo sapiens OX=9606 GN=CNN3 PE=1 SV=1	-0.29298	1.84186	-0.296375	1.87042	-0.613012	4.54829	-0.265264	1.61165
sp|Q9NRU3|CNNM1_HUMAN	CNNM1	Metal transporter CNNM1 OS=Homo sapiens OX=9606 GN=CNNM1 PE=1 SV=3	0.162195	0.416106	0.121005	0.289461	-0.0453072	0.0938591	0.0648176	0.139608
sp|Q9H8M5|CNNM2_HUMAN	CNNM2	Metal transporter CNNM2 OS=Homo sapiens OX=9606 GN=CNNM2 PE=1 SV=2	0.186289	0.344399	0.0561055	0.0864107	0.0545478	0.083812	0.120366	0.203695
sp|Q8NE01|CNNM3_HUMAN	CNNM3	Metal transporter CNNM3 OS=Homo sapiens OX=9606 GN=CNNM3 PE=1 SV=1	-0.230737	0.317742	-0.204168	0.273798	-0.491745	0.843147	-0.355421	0.548498
sp|Q6P4Q7|CNNM4_HUMAN	CNNM4	Metal transporter CNNM4 OS=Homo sapiens OX=9606 GN=CNNM4 PE=1 SV=3	-0.0606469	0.109465	0.0798011	0.148805	-0.143244	0.295572	-0.0232847	0.0393412
sp|A5YKK6|CNOT1_HUMAN	CNOT1	CCR4-NOT transcription complex subunit 1 OS=Homo sapiens OX=9606 GN=CNOT1 PE=1 SV=2	-0.0467709	0.258765	0.0540427	0.30825	-0.0122279	0.0577354	-0.288813	2.78248
sp|Q9H9A5-6|CNO10_HUMAN	CNOT10	Isoform 6 of CCR4-NOT transcription complex subunit 10 OS=Homo sapiens OX=9606 GN=CNOT10	-0.0857369	0.332558	0.0510036	0.179068	-0.0540091	0.191341	-0.32247	1.91184
sp|Q9UKZ1|CNO11_HUMAN	CNOT11	CCR4-NOT transcription complex subunit 11 OS=Homo sapiens OX=9606 GN=CNOT11 PE=1 SV=1	-0.163063	0.652671	-0.129599	0.479802	-0.103663	0.36	-0.457576	3.01957
sp|Q9NZN8|CNOT2_HUMAN	CNOT2	CCR4-NOT transcription complex subunit 2 OS=Homo sapiens OX=9606 GN=CNOT2 PE=1 SV=1	0.0367865	0.179004	0.0489906	0.250572	0.234809	1.93542	-0.0466617	0.236446
sp|O75175|CNOT3_HUMAN	CNOT3	CCR4-NOT transcription complex subunit 3 OS=Homo sapiens OX=9606 GN=CNOT3 PE=1 SV=1	0.0646573	0.186953	0.13073	0.439067	0.100806	0.317363	-0.0545327	0.153757
sp|Q9ULM6|CNOT6_HUMAN	CNOT6	CCR4-NOT transcription complex subunit 6 OS=Homo sapiens OX=9606 GN=CNOT6 PE=1 SV=2	-0.652086	2.08043	0.0541907	0.0935154	-0.106862	0.200932	-0.226455	0.504808
sp|Q96LI5|CNO6L_HUMAN	CNOT6L	CCR4-NOT transcription complex subunit 6-like OS=Homo sapiens OX=9606 GN=CNOT6L PE=1 SV=2	-0.125457	0.226455	-0.254204	0.543433	0.00318223	0.00473589	-0.63086	1.84188
sp|Q9UIV1|CNOT7_HUMAN	CNOT7	CCR4-NOT transcription complex subunit 7 OS=Homo sapiens OX=9606 GN=CNOT7 PE=1 SV=3	-0.193627	0.361993	-0.0264395	0.0389491	-0.206921	0.393334	-0.280097	0.579892
sp|Q9UFF9|CNOT8_HUMAN	CNOT8	CCR4-NOT transcription complex subunit 8 OS=Homo sapiens OX=9606 GN=CNOT8 PE=1 SV=1	-0.176083	0.463133	0.121966	0.292995	0.274344	0.829174	-0.511445	1.92544
sp|Q92600-2|CNOT9_HUMAN	CNOT9	Isoform 2 of CCR4-NOT transcription complex subunit 9 OS=Homo sapiens OX=9606 GN=CNOT9	-0.10605	0.327692	-0.0541049	0.148183	-0.040832	0.108181	-0.564243	2.94441
sp|P09543|CN37_HUMAN	CNP	2',3'-cyclic-nucleotide 3'-phosphodiesterase OS=Homo sapiens OX=9606 GN=CNP PE=1 SV=2	0.0153665	0.0662212	0.098011	0.577062	-0.0488291	0.24187	0.0225401	0.100223
sp|Q9Y2B0-2|CNPY2_HUMAN	CNPY2	Isoform 2 of Protein canopy homolog 2 OS=Homo sapiens OX=9606 GN=CNPY2	-1.56916	1.63292	-1.3131	1.28249	-2.00431	2.26063	-1.66579	1.76959
sp|Q9Y2B0|CNPY2_HUMAN	CNPY2	Protein canopy homolog 2 OS=Homo sapiens OX=9606 GN=CNPY2 PE=1 SV=1	-0.217491	1.23858	-0.0223647	0.0775868	0.393073	2.71683	-0.265231	1.62126
sp|Q9BT09|CNPY3_HUMAN	CNPY3	Protein canopy homolog 3 OS=Homo sapiens OX=9606 GN=CNPY3 PE=1 SV=1	0.367714	2.78773	0.0549246	0.235398	0.521206	4.21206	0.109656	0.556236
sp|Q8N129|CNPY4_HUMAN	CNPY4	Protein canopy homolog 4 OS=Homo sapiens OX=9606 GN=CNPY4 PE=2 SV=1	0.672438	0.945401	0.0253627	0.0220658	0.502131	0.639737	0.250419	0.258725
sp|Q9NXG0-2|CNTLN_HUMAN	CNTLN	Isoform 2 of Centlein OS=Homo sapiens OX=9606 GN=CNTLN	0.206255	0.62627	-0.0216684	0.0463138	-0.0473865	0.107225	0.34545	1.25333
sp|Q12860|CNTN1_HUMAN	CNTN1	Contactin-1 OS=Homo sapiens OX=9606 GN=CNTN1 PE=1 SV=1	-0.288483	0.801327	0.016019	0.0289426	-0.11701	0.254371	0.0921279	0.191881
sp|Q8IWV2|CNTN4_HUMAN	CNTN4	Contactin-4 OS=Homo sapiens OX=9606 GN=CNTN4 PE=1 SV=1	-0.807972	0.760878	-0.087328	0.0556984	0.367764	0.278929	-0.352726	0.265233
sp|P78357|CNTP1_HUMAN	CNTNAP1	Contactin-associated protein 1 OS=Homo sapiens OX=9606 GN=CNTNAP1 PE=1 SV=1	-0.0264208	0.0169181	0.12019	0.082171	-0.0195646	0.0124665	-0.128882	0.0886363
sp|Q9UHC6|CNTP2_HUMAN	CNTNAP2	Contactin-associated protein-like 2 OS=Homo sapiens OX=9606 GN=CNTNAP2 PE=1 SV=1	-0.408493	0.775196	0.182823	0.277942	-0.855746	2.10247	0.0254201	0.0317356
sp|Q8N137-2|CNTRB_HUMAN	CNTROB	Isoform 2 of Centrobin OS=Homo sapiens OX=9606 GN=CNTROB	0.231836	0.53113	-0.072143	0.130577	0.229233	0.523418	0.271179	0.652071
sp|Q9GZY4|COA1_HUMAN	COA1	Cytochrome c oxidase assembly factor 1 homolog OS=Homo sapiens OX=9606 GN=COA1 PE=1 SV=1	-0.749723	0.761647	-0.40796	0.347384	-0.418726	0.3588	-0.90753	0.985106
sp|Q9Y2R0|COA3_HUMAN	COA3	Cytochrome c oxidase assembly factor 3 homolog, mitochondrial OS=Homo sapiens OX=9606 GN=COA3 PE=1 SV=1	0.0532005	0.200461	0.270145	1.80329	-0.078749	0.321998	0.339039	2.5832
sp|Q9NYJ1-2|COA4_HUMAN	COA4	Isoform 2 of Cytochrome c oxidase assembly factor 4 homolog, mitochondrial OS=Homo sapiens OX=9606 GN=COA4	-0.000805204	0.000598979	0.125638	0.103607	0.493859	0.526355	0.250006	0.226668
sp|Q5JTJ3-2|COA6_HUMAN	COA6	Isoform 2 of Cytochrome c oxidase assembly factor 6 homolog OS=Homo sapiens OX=9606 GN=COA6	0.53055	0.643307	0.243668	0.242277	0.307499	0.320995	0.312118	0.326933
sp|Q96BR5|COA7_HUMAN	COA7	Cytochrome c oxidase assembly factor 7 OS=Homo sapiens OX=9606 GN=COA7 PE=1 SV=2	0.128746	0.392868	0.0751958	0.204798	0.354664	1.50599	-0.126156	0.38298
sp|Q13057-2|COASY_HUMAN	COASY	Isoform 2 of Bifunctional coenzyme A synthase OS=Homo sapiens OX=9606 GN=COASY	-0.18368	0.558429	0.0273876	0.0611112	-0.0575901	0.137518	-0.2965	1.05822
sp|O75128-2|COBL_HUMAN	COBL	Isoform 2 of Protein cordon-bleu OS=Homo sapiens OX=9606 GN=COBL	0.176896	0.446839	0.31192	0.94338	0.490872	1.74471	0.105505	0.23667
sp|Q53SF7-3|COBL1_HUMAN	COBLL1	Isoform 3 of Cordon-bleu protein-like 1 OS=Homo sapiens OX=9606 GN=COBLL1	-0.177288	0.624959	-0.307918	1.31397	-0.206236	0.763839	-0.156401	0.530574
sp|O43405|COCH_HUMAN	COCH	Cochlin OS=Homo sapiens OX=9606 GN=COCH PE=1 SV=1	-0.375915	1.18018	-0.126678	0.287211	-0.415754	1.35349	-0.518367	1.82324
sp|Q8WTW3|COG1_HUMAN	COG1	Conserved oligomeric Golgi complex subunit 1 OS=Homo sapiens OX=9606 GN=COG1 PE=1 SV=1	-0.258065	0.557137	-0.0176637	0.0270503	0.0454746	0.0729128	-0.114825	0.20504
sp|Q8WTW3|COG1_HUMAN	COG1	Conserved oligomeric Golgi complex subunit 1 OS=Homo sapiens OX=9606 GN=COG1 PE=1 SV=1	-0.258065	0.557137	-0.0176637	0.0270503	0.0454746	0.0729128	-0.114825	0.20504
sp|Q8WTW3|COG1_HUMAN	COG1	Conserved oligomeric Golgi complex subunit 1 OS=Homo sapiens OX=9606 GN=COG1 PE=1 SV=1	-0.258065	0.557137	-0.0176637	0.0270503	0.0454746	0.0729128	-0.114825	0.20504
sp|Q14746|COG2_HUMAN	COG2	Conserved oligomeric Golgi complex subunit 2 OS=Homo sapiens OX=9606 GN=COG2 PE=1 SV=1	-0.155807	0.307371	-0.0693178	0.119836	0.000124345	0.000191135	-0.0558746	0.0944904
sp|Q14746|COG2_HUMAN	COG2	Conserved oligomeric Golgi complex subunit 2 OS=Homo sapiens OX=9606 GN=COG2 PE=1 SV=1	-0.155807	0.307371	-0.0693178	0.119836	0.000124345	0.000191135	-0.0558746	0.0944904
sp|Q14746|COG2_HUMAN	COG2	Conserved oligomeric Golgi complex subunit 2 OS=Homo sapiens OX=9606 GN=COG2 PE=1 SV=1	-0.155807	0.307371	-0.0693178	0.119836	0.000124345	0.000191135	-0.0558746	0.0944904
sp|Q96JB2|COG3_HUMAN	COG3	Conserved oligomeric Golgi complex subunit 3 OS=Homo sapiens OX=9606 GN=COG3 PE=1 SV=3	-0.0137908	0.0354266	0.002044	0.00508061	0.159515	0.577409	0.049096	0.138622
sp|Q96JB2|COG3_HUMAN	COG3	Conserved oligomeric Golgi complex subunit 3 OS=Homo sapiens OX=9606 GN=COG3 PE=1 SV=3	-0.0137908	0.0354266	0.002044	0.00508061	0.159515	0.577409	0.049096	0.138622
sp|Q96JB2|COG3_HUMAN	COG3	Conserved oligomeric Golgi complex subunit 3 OS=Homo sapiens OX=9606 GN=COG3 PE=1 SV=3	-0.0137908	0.0354266	0.002044	0.00508061	0.159515	0.577409	0.049096	0.138622
sp|Q9H9E3|COG4_HUMAN	COG4	Conserved oligomeric Golgi complex subunit 4 OS=Homo sapiens OX=9606 GN=COG4 PE=1 SV=3	-0.0709818	0.4631	-0.158912	1.35543	0.0362864	0.203975	0.00940729	0.0463
sp|Q9H9E3|COG4_HUMAN	COG4	Conserved oligomeric Golgi complex subunit 4 OS=Homo sapiens OX=9606 GN=COG4 PE=1 SV=3	-0.0709818	0.4631	-0.158912	1.35543	0.0362864	0.203975	0.00940729	0.0463
sp|Q9H9E3|COG4_HUMAN	COG4	Conserved oligomeric Golgi complex subunit 4 OS=Homo sapiens OX=9606 GN=COG4 PE=1 SV=3	-0.0709818	0.4631	-0.158912	1.35543	0.0362864	0.203975	0.00940729	0.0463
sp|Q9UP83-2|COG5_HUMAN	COG5	Isoform 2 of Conserved oligomeric Golgi complex subunit 5 OS=Homo sapiens OX=9606 GN=COG5	-0.377913	1.09359	-0.156236	0.344484	-0.187059	0.431697	-0.402271	1.19054
sp|Q9UP83-2|COG5_HUMAN	COG5	Isoform 2 of Conserved oligomeric Golgi complex subunit 5 OS=Homo sapiens OX=9606 GN=COG5	-0.377913	1.09359	-0.156236	0.344484	-0.187059	0.431697	-0.402271	1.19054
sp|Q9UP83-2|COG5_HUMAN	COG5	Isoform 2 of Conserved oligomeric Golgi complex subunit 5 OS=Homo sapiens OX=9606 GN=COG5	-0.377913	1.09359	-0.156236	0.344484	-0.187059	0.431697	-0.402271	1.19054
sp|Q9Y2V7|COG6_HUMAN	COG6	Conserved oligomeric Golgi complex subunit 6 OS=Homo sapiens OX=9606 GN=COG6 PE=1 SV=2	-0.205072	0.716876	-0.186556	0.632445	-0.0164588	0.0388888	-0.211268	0.745887
sp|Q9Y2V7|COG6_HUMAN	COG6	Conserved oligomeric Golgi complex subunit 6 OS=Homo sapiens OX=9606 GN=COG6 PE=1 SV=2	-0.205072	0.716876	-0.186556	0.632445	-0.0164588	0.0388888	-0.211268	0.745887
sp|Q9Y2V7|COG6_HUMAN	COG6	Conserved oligomeric Golgi complex subunit 6 OS=Homo sapiens OX=9606 GN=COG6 PE=1 SV=2	-0.205072	0.716876	-0.186556	0.632445	-0.0164588	0.0388888	-0.211268	0.745887
sp|P83436|COG7_HUMAN	COG7	Conserved oligomeric Golgi complex subunit 7 OS=Homo sapiens OX=9606 GN=COG7 PE=1 SV=1	-0.283383	0.848933	-0.140639	0.342608	-0.0577755	0.120981	-0.332592	1.05422
sp|P83436|COG7_HUMAN	COG7	Conserved oligomeric Golgi complex subunit 7 OS=Homo sapiens OX=9606 GN=COG7 PE=1 SV=1	-0.283383	0.848933	-0.140639	0.342608	-0.0577755	0.120981	-0.332592	1.05422
sp|P83436|COG7_HUMAN	COG7	Conserved oligomeric Golgi complex subunit 7 OS=Homo sapiens OX=9606 GN=COG7 PE=1 SV=1	-0.283383	0.848933	-0.140639	0.342608	-0.0577755	0.120981	-0.332592	1.05422
sp|Q96MW5|COG8_HUMAN	COG8	Conserved oligomeric Golgi complex subunit 8 OS=Homo sapiens OX=9606 GN=COG8 PE=1 SV=2	-0.282038	2.08045	-0.15952	0.880693	0.024895	0.0898502	-0.0288555	0.105643
sp|Q96MW5|COG8_HUMAN	COG8	Conserved oligomeric Golgi complex subunit 8 OS=Homo sapiens OX=9606 GN=COG8 PE=1 SV=2	-0.282038	2.08045	-0.15952	0.880693	0.024895	0.0898502	-0.0288555	0.105643
sp|Q96MW5|COG8_HUMAN	COG8	Conserved oligomeric Golgi complex subunit 8 OS=Homo sapiens OX=9606 GN=COG8 PE=1 SV=2	-0.282038	2.08045	-0.15952	0.880693	0.024895	0.0898502	-0.0288555	0.105643
sp|P38432|COIL_HUMAN	COIL	Coilin OS=Homo sapiens OX=9606 GN=COIL PE=1 SV=1	0.212102	0.730644	0.00598498	0.0134985	-0.0188441	0.0438925	0.379707	1.60649
sp|Q99715|COCA1_HUMAN	COL12A1	Collagen alpha-1(XII) chain OS=Homo sapiens OX=9606 GN=COL12A1 PE=1 SV=2	-0.834253	1.08198	-0.995703	1.37629	-1.1571	1.68656	-0.645399	0.765192
sp|Q05707|COEA1_HUMAN	COL14A1	Collagen alpha-1(XIV) chain OS=Homo sapiens OX=9606 GN=COL14A1 PE=1 SV=3	0.471221	0.951532	-0.145759	0.214556	-0.383326	0.721085	-0.466549	0.938791
sp|Q9UMD9|COHA1_HUMAN	COL17A1	Collagen alpha-1(XVII) chain OS=Homo sapiens OX=9606 GN=COL17A1 PE=1 SV=3	-0.560926	0.831974	-0.375331	0.490108	0.00179385	0.00166341	-0.684784	1.08974
sp|P39060|COIA1_HUMAN	COL18A1	Collagen alpha-1(XVIII) chain OS=Homo sapiens OX=9606 GN=COL18A1 PE=1 SV=5	-0.0143574	0.0110801	0.0598549	0.0480335	-0.627805	0.745811	-0.881864	1.18026
sp|P02452|CO1A1_HUMAN	COL1A1	Collagen alpha-1(I) chain OS=Homo sapiens OX=9606 GN=COL1A1 PE=1 SV=5	1.48091	0.517279	-0.799691	0.240871	-0.149498	0.0381184	1.10587	0.35718
sp|P08123|CO1A2_HUMAN	COL1A2	Collagen alpha-2(I) chain OS=Homo sapiens OX=9606 GN=COL1A2 PE=1 SV=7	0.0152536	0.0292895	-0.304984	0.937024	-0.502097	1.84099	-0.361133	1.17861
sp|Q96P44|COLA1_HUMAN	COL21A1	Collagen alpha-1(XXI) chain OS=Homo sapiens OX=9606 GN=COL21A1 PE=2 SV=1	0.138524	0.372808	0.111936	0.2868	0.117108	0.303002	0.130479	0.346077
sp|P02458|CO2A1_HUMAN	COL2A1	Collagen alpha-1(II) chain OS=Homo sapiens OX=9606 GN=COL2A1 PE=1 SV=3	0.0435702	0.0517084	-1.24072	3.08266	-1.71842	4.48788	-0.883634	1.99689
sp|P02461|CO3A1_HUMAN	COL3A1	Collagen alpha-1(III) chain OS=Homo sapiens OX=9606 GN=COL3A1 PE=1 SV=4	-0.0737003	0.0515688	-0.9734	1.11496	-1.26111	1.58492	-0.859021	0.941049
sp|P08572|CO4A2_HUMAN	COL4A2	Collagen alpha-2(IV) chain OS=Homo sapiens OX=9606 GN=COL4A2 PE=1 SV=4	0.532172	1.53664	0.113401	0.209633	0.0443906	0.0734839	0.624899	1.90682
sp|P29400-2|CO4A5_HUMAN	COL4A5	Isoform 2 of Collagen alpha-5(IV) chain OS=Homo sapiens OX=9606 GN=COL4A5	0.954526	1.26495	0.0644122	0.050369	0.340407	0.327581	0.53568	0.582545
sp|Q14031|CO4A6_HUMAN	COL4A6	Collagen alpha-6(IV) chain OS=Homo sapiens OX=9606 GN=COL4A6 PE=1 SV=3	0.207125	0.230417	-0.613578	0.917492	-0.53913	0.770999	-0.999344	1.77725
sp|P20908-2|CO5A1_HUMAN	COL5A1	Isoform 2 of Collagen alpha-1(V) chain OS=Homo sapiens OX=9606 GN=COL5A1	1.50644	0.799964	-0.321191	0.121054	-0.571518	0.234541	0.859673	0.385841
sp|P05997|CO5A2_HUMAN	COL5A2	Collagen alpha-2(V) chain OS=Homo sapiens OX=9606 GN=COL5A2 PE=1 SV=3	1.2893	0.609678	-0.456948	0.170616	-0.45013	0.167697	0.612184	0.240123
sp|P12109|CO6A1_HUMAN	COL6A1	Collagen alpha-1(VI) chain OS=Homo sapiens OX=9606 GN=COL6A1 PE=1 SV=3	0.0501315	0.138263	0.00747763	0.0184324	-0.342396	1.56369	-0.0454463	0.123863
sp|P12110|CO6A2_HUMAN	COL6A2	Collagen alpha-2(VI) chain OS=Homo sapiens OX=9606 GN=COL6A2 PE=1 SV=4	0.657943	0.667453	-0.150474	0.112535	-0.149023	0.110887	0.424949	0.380045
sp|P12111|CO6A3_HUMAN	COL6A3	Collagen alpha-3(VI) chain OS=Homo sapiens OX=9606 GN=COL6A3 PE=1 SV=5	0.745825	0.776895	-0.171308	0.128375	-0.305934	0.250789	0.291283	0.236546
sp|Q5KU26|COL12_HUMAN	COLEC12	Collectin-12 OS=Homo sapiens OX=9606 GN=COLEC12 PE=1 SV=3	0.287456	3.41539	0.0528329	0.297223	-0.144833	1.163	0.0802668	0.507245
sp|Q8NBJ5|GT251_HUMAN	COLGALT1	Procollagen galactosyltransferase 1 OS=Homo sapiens OX=9606 GN=COLGALT1 PE=1 SV=1	0.049049	0.160034	-0.0919715	0.337249	-0.116039	0.451476	-0.207775	0.973806
sp|Q8IYK4|GT252_HUMAN	COLGALT2	Procollagen galactosyltransferase 2 OS=Homo sapiens OX=9606 GN=COLGALT2 PE=1 SV=1	0.0530565	0.139549	0.137587	0.43514	0.123241	0.378747	-0.0893544	0.255534
sp|Q9Y6G5|COMDA_HUMAN	COMMD10	COMM domain-containing protein 10 OS=Homo sapiens OX=9606 GN=COMMD10 PE=1 SV=1	0.0873447	0.241707	0.0356577	0.087587	0.30364	1.20406	-0.0738112	0.198226
sp|Q86X83|COMD2_HUMAN	COMMD2	COMM domain-containing protein 2 OS=Homo sapiens OX=9606 GN=COMMD2 PE=1 SV=2	-0.283647	0.875523	-0.199101	0.541031	-0.0221016	0.043227	-0.485188	1.89525
sp|Q9H0A8|COMD4_HUMAN	COMMD4	COMM domain-containing protein 4 OS=Homo sapiens OX=9606 GN=COMMD4 PE=1 SV=1	-0.0676724	0.0655172	-0.108106	0.108883	-0.0283024	0.026336	-0.828888	1.36798
sp|Q9GZQ3|COMD5_HUMAN	COMMD5	COMM domain-containing protein 5 OS=Homo sapiens OX=9606 GN=COMMD5 PE=1 SV=1	-0.0992402	0.122879	-0.135897	0.175428	0.0930746	0.114423	-0.741971	1.53265
sp|Q7Z4G1-2|COMD6_HUMAN	COMMD6	Isoform 2 of COMM domain-containing protein 6 OS=Homo sapiens OX=9606 GN=COMMD6	-0.10687	0.210557	-0.213856	0.493655	0.229786	0.541703	-0.475584	1.43721
sp|Q9NX08|COMD8_HUMAN	COMMD8	COMM domain-containing protein 8 OS=Homo sapiens OX=9606 GN=COMMD8 PE=1 SV=1	-0.171069	0.308147	-0.141422	0.244543	0.241948	0.47794	-0.229624	0.446624
sp|Q9P000|COMD9_HUMAN	COMMD9	COMM domain-containing protein 9 OS=Homo sapiens OX=9606 GN=COMMD9 PE=1 SV=2	-0.054593	0.0938515	-0.222861	0.491902	0.373297	0.974154	-0.445484	1.23863
sp|P21964|COMT_HUMAN	COMT	Catechol O-methyltransferase OS=Homo sapiens OX=9606 GN=COMT PE=1 SV=2	0.332047	1.07028	0.325301	1.04086	0.251588	0.736308	0.233952	0.668539
sp|Q86VU5|CMTD1_HUMAN	COMTD1	Catechol O-methyltransferase domain-containing protein 1 OS=Homo sapiens OX=9606 GN=COMTD1 PE=1 SV=1	0.0384542	0.0341454	-0.222946	0.23434	-0.261121	0.283533	-0.277206	0.305074
sp|Q8NHY2|COP1_HUMAN	COP1	E3 ubiquitin-protein ligase COP1 OS=Homo sapiens OX=9606 GN=COP1 PE=1 SV=1	0.430612	1.373	0.542897	1.87675	0.59957	2.14045	0.354031	1.05203
sp|P53621|COPA_HUMAN	COPA	Coatomer subunit alpha OS=Homo sapiens OX=9606 GN=COPA PE=1 SV=2	-0.237488	0.490084	-0.0613051	0.0990747	-0.0929997	0.1578	-0.452899	1.15727
sp|P53621|COPA_HUMAN	COPA	Coatomer subunit alpha OS=Homo sapiens OX=9606 GN=COPA PE=1 SV=2	-0.237488	0.490084	-0.0613051	0.0990747	-0.0929997	0.1578	-0.452899	1.15727
sp|P53621|COPA_HUMAN	COPA	Coatomer subunit alpha OS=Homo sapiens OX=9606 GN=COPA PE=1 SV=2	-0.237488	0.490084	-0.0613051	0.0990747	-0.0929997	0.1578	-0.452899	1.15727
sp|P53618|COPB_HUMAN	COPB1	Coatomer subunit beta OS=Homo sapiens OX=9606 GN=COPB1 PE=1 SV=3	-0.211301	0.660718	-0.0692509	0.167271	0.009919	0.0209886	-0.438353	1.76906
sp|P53618|COPB_HUMAN	COPB1	Coatomer subunit beta OS=Homo sapiens OX=9606 GN=COPB1 PE=1 SV=3	-0.211301	0.660718	-0.0692509	0.167271	0.009919	0.0209886	-0.438353	1.76906
sp|P53618|COPB_HUMAN	COPB1	Coatomer subunit beta OS=Homo sapiens OX=9606 GN=COPB1 PE=1 SV=3	-0.211301	0.660718	-0.0692509	0.167271	0.009919	0.0209886	-0.438353	1.76906
sp|P53618|COPB_HUMAN	COPB1	Coatomer subunit beta OS=Homo sapiens OX=9606 GN=COPB1 PE=1 SV=3	-0.211301	0.660718	-0.0692509	0.167271	0.009919	0.0209886	-0.438353	1.76906
sp|P35606|COPB2_HUMAN	COPB2	Coatomer subunit beta' OS=Homo sapiens OX=9606 GN=COPB2 PE=1 SV=2	-0.237882	0.833865	-0.0975717	0.267148	-0.00527212	0.0116784	-0.402519	1.70084
sp|P35606|COPB2_HUMAN	COPB2	Coatomer subunit beta' OS=Homo sapiens OX=9606 GN=COPB2 PE=1 SV=2	-0.237882	0.833865	-0.0975717	0.267148	-0.00527212	0.0116784	-0.402519	1.70084
sp|P35606|COPB2_HUMAN	COPB2	Coatomer subunit beta' OS=Homo sapiens OX=9606 GN=COPB2 PE=1 SV=2	-0.237882	0.833865	-0.0975717	0.267148	-0.00527212	0.0116784	-0.402519	1.70084
sp|P35606|COPB2_HUMAN	COPB2	Coatomer subunit beta' OS=Homo sapiens OX=9606 GN=COPB2 PE=1 SV=2	-0.237882	0.833865	-0.0975717	0.267148	-0.00527212	0.0116784	-0.402519	1.70084
sp|O14579|COPE_HUMAN	COPE	Coatomer subunit epsilon OS=Homo sapiens OX=9606 GN=COPE PE=1 SV=3	0.296996	0.767205	0.388839	1.10388	0.77666	2.76978	0.213121	0.496119
sp|O14579|COPE_HUMAN	COPE	Coatomer subunit epsilon OS=Homo sapiens OX=9606 GN=COPE PE=1 SV=3	0.296996	0.767205	0.388839	1.10388	0.77666	2.76978	0.213121	0.496119
sp|O14579|COPE_HUMAN	COPE	Coatomer subunit epsilon OS=Homo sapiens OX=9606 GN=COPE PE=1 SV=3	0.296996	0.767205	0.388839	1.10388	0.77666	2.76978	0.213121	0.496119
sp|Q9Y678|COPG1_HUMAN	COPG1	Coatomer subunit gamma-1 OS=Homo sapiens OX=9606 GN=COPG1 PE=1 SV=1	-0.371755	1.54347	-0.125649	0.36754	-0.070198	0.182805	-0.584511	2.79562
sp|Q9Y678|COPG1_HUMAN	COPG1	Coatomer subunit gamma-1 OS=Homo sapiens OX=9606 GN=COPG1 PE=1 SV=1	-0.371755	1.54347	-0.125649	0.36754	-0.070198	0.182805	-0.584511	2.79562
sp|Q9Y678|COPG1_HUMAN	COPG1	Coatomer subunit gamma-1 OS=Homo sapiens OX=9606 GN=COPG1 PE=1 SV=1	-0.371755	1.54347	-0.125649	0.36754	-0.070198	0.182805	-0.584511	2.79562
sp|Q9Y678|COPG1_HUMAN	COPG1	Coatomer subunit gamma-1 OS=Homo sapiens OX=9606 GN=COPG1 PE=1 SV=1	-0.371755	1.54347	-0.125649	0.36754	-0.070198	0.182805	-0.584511	2.79562
sp|Q9UBF2|COPG2_HUMAN	COPG2	Coatomer subunit gamma-2 OS=Homo sapiens OX=9606 GN=COPG2 PE=1 SV=1	-0.107329	0.190949	-0.0318881	0.050343	0.100277	0.17651	-0.404158	1.02206
sp|Q9UBF2|COPG2_HUMAN	COPG2	Coatomer subunit gamma-2 OS=Homo sapiens OX=9606 GN=COPG2 PE=1 SV=1	-0.107329	0.190949	-0.0318881	0.050343	0.100277	0.17651	-0.404158	1.02206
sp|Q9UBF2|COPG2_HUMAN	COPG2	Coatomer subunit gamma-2 OS=Homo sapiens OX=9606 GN=COPG2 PE=1 SV=1	-0.107329	0.190949	-0.0318881	0.050343	0.100277	0.17651	-0.404158	1.02206
sp|Q9UBF2|COPG2_HUMAN	COPG2	Coatomer subunit gamma-2 OS=Homo sapiens OX=9606 GN=COPG2 PE=1 SV=1	-0.107329	0.190949	-0.0318881	0.050343	0.100277	0.17651	-0.404158	1.02206
sp|Q9NQ92|COPRS_HUMAN	COPRS	Coordinator of PRMT5 and differentiation stimulator OS=Homo sapiens OX=9606 GN=COPRS PE=1 SV=3	0.192741	0.224452	-0.0561882	0.0570888	0.152607	0.171018	0.214334	0.25466
sp|P61201-2|CSN2_HUMAN	COPS2	Isoform 2 of COP9 signalosome complex subunit 2 OS=Homo sapiens OX=9606 GN=COPS2	-0.0353573	0.145509	-0.00126426	0.00455228	0.0111063	0.0416201	-0.0552845	0.244415
sp|Q9UNS2|CSN3_HUMAN	COPS3	COP9 signalosome complex subunit 3 OS=Homo sapiens OX=9606 GN=COPS3 PE=1 SV=3	-0.103738	0.385986	0.113632	0.432988	-0.10015	0.369364	-0.161664	0.684384
sp|Q9BT78|CSN4_HUMAN	COPS4	COP9 signalosome complex subunit 4 OS=Homo sapiens OX=9606 GN=COPS4 PE=1 SV=1	-0.212289	0.506892	0.092334	0.183449	0.107217	0.218403	-0.0594163	0.111469
sp|Q92905|CSN5_HUMAN	COPS5	COP9 signalosome complex subunit 5 OS=Homo sapiens OX=9606 GN=COPS5 PE=1 SV=4	-0.0406999	0.206378	-0.0134073	0.0600754	-0.0727832	0.422063	0.0200053	0.0924339
sp|Q7L5N1|CSN6_HUMAN	COPS6	COP9 signalosome complex subunit 6 OS=Homo sapiens OX=9606 GN=COPS6 PE=1 SV=1	-0.245611	0.920705	-0.10725	0.315161	-0.00229663	0.00526494	-0.199942	0.698776
sp|Q9UBW8|CSN7A_HUMAN	COPS7A	COP9 signalosome complex subunit 7a OS=Homo sapiens OX=9606 GN=COPS7A PE=1 SV=1	-0.394014	1.42629	-0.226092	0.67379	-0.373228	1.32504	0.127303	0.323409
sp|Q9H9Q2|CSN7B_HUMAN	COPS7B	COP9 signalosome complex subunit 7b OS=Homo sapiens OX=9606 GN=COPS7B PE=1 SV=1	0.112225	0.318036	0.20277	0.676969	0.227788	0.790507	-0.181131	0.583505
sp|Q99627|CSN8_HUMAN	COPS8	COP9 signalosome complex subunit 8 OS=Homo sapiens OX=9606 GN=COPS8 PE=1 SV=1	0.0816451	0.288303	0.0699983	0.239632	0.107025	0.402887	0.0768365	0.267906
sp|P61923-4|COPZ1_HUMAN	COPZ1	Isoform 4 of Coatomer subunit zeta-1 OS=Homo sapiens OX=9606 GN=COPZ1	-0.0883449	0.223921	-0.0616398	0.147704	0.1281	0.351023	-0.243108	0.804164
sp|P61923-4|COPZ1_HUMAN	COPZ1	Isoform 4 of Coatomer subunit zeta-1 OS=Homo sapiens OX=9606 GN=COPZ1	-0.0883449	0.223921	-0.0616398	0.147704	0.1281	0.351023	-0.243108	0.804164
sp|P61923-4|COPZ1_HUMAN	COPZ1	Isoform 4 of Coatomer subunit zeta-1 OS=Homo sapiens OX=9606 GN=COPZ1	-0.0883449	0.223921	-0.0616398	0.147704	0.1281	0.351023	-0.243108	0.804164
sp|Q9H8M1|CQ10B_HUMAN	COQ10B	Coenzyme Q-binding protein COQ10 homolog B, mitochondrial OS=Homo sapiens OX=9606 GN=COQ10B PE=2 SV=1	-0.336128	0.786724	-0.0944629	0.162997	0.264827	0.573828	-0.177529	0.344978
sp|Q9NZJ6|COQ3_HUMAN	COQ3	Ubiquinone biosynthesis O-methyltransferase, mitochondrial OS=Homo sapiens OX=9606 GN=COQ3 PE=1 SV=3	-0.251994	0.566566	0.0516728	0.0870826	-0.0427033	0.0708919	-0.764163	2.49837
sp|Q9Y3A0|COQ4_HUMAN	COQ4	Ubiquinone biosynthesis protein COQ4 homolog, mitochondrial OS=Homo sapiens OX=9606 GN=COQ4 PE=1 SV=3	0.155632	0.463001	-0.134855	0.386189	-0.266928	0.943574	-0.161597	0.485864
sp|Q5HYK3|COQ5_HUMAN	COQ5	2-methoxy-6-polyprenyl-1,4-benzoquinol methylase, mitochondrial OS=Homo sapiens OX=9606 GN=COQ5 PE=1 SV=2	-0.144637	0.806495	0.0470868	0.191573	-0.0450286	0.181849	-0.531644	6.27621
sp|Q9Y2Z9|COQ6_HUMAN	COQ6	Ubiquinone biosynthesis monooxygenase COQ6, mitochondrial OS=Homo sapiens OX=9606 GN=COQ6 PE=1 SV=2	0.154963	0.535743	0.308846	1.34969	0.137097	0.4576	-0.126819	0.414481
sp|Q99807|COQ7_HUMAN	COQ7	5-demethoxyubiquinone hydroxylase, mitochondrial OS=Homo sapiens OX=9606 GN=COQ7 PE=1 SV=3	-0.175743	0.315182	0.0492437	0.0739524	0.371384	0.826238	-0.918929	2.76975
sp|Q8NI60|COQ8A_HUMAN	COQ8A	Atypical kinase COQ8A, mitochondrial OS=Homo sapiens OX=9606 GN=COQ8A PE=1 SV=1	0.0836038	0.298705	0.0498693	0.162435	-0.322993	1.76269	-0.220288	1.04912
sp|Q96D53|COQ8B_HUMAN	COQ8B	Atypical kinase COQ8B, mitochondrial OS=Homo sapiens OX=9606 GN=COQ8B PE=1 SV=2	-0.0313057	0.113767	0.220895	1.39556	0.189021	1.10479	-0.0055879	0.018504
sp|O75208|COQ9_HUMAN	COQ9	Ubiquinone biosynthesis protein COQ9, mitochondrial OS=Homo sapiens OX=9606 GN=COQ9 PE=1 SV=1	0.262324	0.547628	0.201353	0.390561	0.632888	1.7877	-0.109632	0.187697
sp|P31146|COR1A_HUMAN	CORO1A	Coronin-1A OS=Homo sapiens OX=9606 GN=CORO1A PE=1 SV=4	-0.300948	0.458477	0.210902	0.294338	-0.000153382	0.000168094	-0.383596	0.62808
sp|Q9BR76|COR1B_HUMAN	CORO1B	Coronin-1B OS=Homo sapiens OX=9606 GN=CORO1B PE=1 SV=1	-0.175857	1.01898	0.0272966	0.103892	0.0326891	0.126881	-0.276193	1.8777
sp|Q9ULV4-3|COR1C_HUMAN	CORO1C	Isoform 3 of Coronin-1C OS=Homo sapiens OX=9606 GN=CORO1C	0.0297477	0.13516	0.091166	0.52943	0.0812388	0.454557	-0.0878048	0.503582
sp|Q92828|COR2A_HUMAN	CORO2A	Coronin-2A OS=Homo sapiens OX=9606 GN=CORO2A PE=1 SV=2	-0.0740736	0.171462	0.163036	0.444644	0.146871	0.389673	0.176027	0.490468
sp|P57737-3|CORO7_HUMAN	CORO7	Isoform 3 of Coronin-7 OS=Homo sapiens OX=9606 GN=CORO7	0.111241	0.429235	0.190145	0.866778	0.409094	2.42589	0.263074	1.34656
sp|Q14019|COTL1_HUMAN	COTL1	Coactosin-like protein OS=Homo sapiens OX=9606 GN=COTL1 PE=1 SV=3	-0.530175	1.78518	-0.286053	0.774551	-0.432458	1.35553	-0.260754	0.684656
sp|Q9Y6N1|COX11_HUMAN	COX11	Cytochrome c oxidase assembly protein COX11, mitochondrial OS=Homo sapiens OX=9606 GN=COX11 PE=1 SV=3	-0.337931	0.866509	-0.327439	0.830498	-0.378934	1.01164	-0.86027	2.99842
sp|Q7KZN9|COX15_HUMAN	COX15	Cytochrome c oxidase assembly protein COX15 homolog OS=Homo sapiens OX=9606 GN=COX15 PE=1 SV=1	-0.264023	0.595609	-0.130578	0.246782	0.105335	0.191639	-0.200706	0.418411
sp|Q9P0S2|COX16_HUMAN	COX16	Cytochrome c oxidase assembly protein COX16 homolog, mitochondrial OS=Homo sapiens OX=9606 GN=COX16 PE=1 SV=1	0.0302772	0.0734624	0.0821018	0.224809	0.42613	1.90558	0.185529	0.621687
sp|Q14061|COX17_HUMAN	COX17	Cytochrome c oxidase copper chaperone OS=Homo sapiens OX=9606 GN=COX17 PE=1 SV=2	-0.0868758	0.0454646	-0.109053	0.0577746	0.332796	0.198276	0.247004	0.140878
sp|Q8N8Q8|COX18_HUMAN	COX18	Cytochrome c oxidase assembly protein COX18, mitochondrial OS=Homo sapiens OX=9606 GN=COX18 PE=1 SV=1	-0.307305	0.307124	0.194806	0.178808	0.179554	0.162825	-0.539549	0.627726
sp|Q49B96|COX19_HUMAN	COX19	Cytochrome c oxidase assembly protein COX19 OS=Homo sapiens OX=9606 GN=COX19 PE=1 SV=1	0.0338945	0.0857546	-0.181725	0.639165	0.499224	2.7103	-0.0588648	0.158464
sp|Q5RI15-2|COX20_HUMAN	COX20	Isoform 2 of Cytochrome c oxidase assembly protein COX20, mitochondrial OS=Homo sapiens OX=9606 GN=COX20	-0.115461	0.124017	0.0507126	0.0509575	-0.0636197	0.0648	0.147941	0.16409
sp|P13073|COX41_HUMAN	COX4I1	Cytochrome c oxidase subunit 4 isoform 1, mitochondrial OS=Homo sapiens OX=9606 GN=COX4I1 PE=1 SV=1	0.317875	0.815906	0.281575	0.693937	0.184309	0.400967	0.256494	0.613489
sp|P20674|COX5A_HUMAN	COX5A	Cytochrome c oxidase subunit 5A, mitochondrial OS=Homo sapiens OX=9606 GN=COX5A PE=1 SV=2	0.487596	0.572496	0.0424835	0.0354718	0.453101	0.520427	0.296986	0.305943
sp|P10606|COX5B_HUMAN	COX5B	Cytochrome c oxidase subunit 5B, mitochondrial OS=Homo sapiens OX=9606 GN=COX5B PE=1 SV=2	0.437233	0.651023	0.351211	0.4893	-0.221018	0.274755	0.595704	0.98531
sp|P12074|CX6A1_HUMAN	COX6A1	Cytochrome c oxidase subunit 6A1, mitochondrial OS=Homo sapiens OX=9606 GN=COX6A1 PE=1 SV=4	0.510493	0.399621	0.456417	0.347478	-0.326011	0.23116	0.433434	0.326003
sp|P14854|CX6B1_HUMAN	COX6B1	Cytochrome c oxidase subunit 6B1 OS=Homo sapiens OX=9606 GN=COX6B1 PE=1 SV=2	0.169595	0.317498	0.296697	0.647508	0.0715499	0.116342	-0.263026	0.552933
sp|P09669|COX6C_HUMAN	COX6C	Cytochrome c oxidase subunit 6C OS=Homo sapiens OX=9606 GN=COX6C PE=1 SV=2	0.5166	2.62812	0.324859	1.42225	-0.61281	3.24723	0.249546	0.993779
sp|P14406|CX7A2_HUMAN	COX7A2	Cytochrome c oxidase subunit 7A2, mitochondrial OS=Homo sapiens OX=9606 GN=COX7A2 PE=1 SV=1	-0.382888	0.26522	-0.924436	0.816389	-1.35633	1.37276	-1.87081	2.11376
sp|O14548|COX7R_HUMAN	COX7A2L	Cytochrome c oxidase subunit 7A-related protein, mitochondrial OS=Homo sapiens OX=9606 GN=COX7A2L PE=1 SV=2	-0.0363413	0.0608074	-0.0108053	0.0172865	-0.361027	0.935864	-0.645934	2.05372
sp|P24311|COX7B_HUMAN	COX7B	Cytochrome c oxidase subunit 7B, mitochondrial OS=Homo sapiens OX=9606 GN=COX7B PE=1 SV=2	0.195398	0.660044	0.0814001	0.220862	-0.428599	1.90394	-0.362296	1.51891
sp|P15954|COX7C_HUMAN	COX7C	Cytochrome c oxidase subunit 7C, mitochondrial OS=Homo sapiens OX=9606 GN=COX7C PE=1 SV=1	0.00746258	0.00645549	-0.260415	0.282834	-1.36734	2.48744	-0.864937	1.35214
sp|P00450|CERU_HUMAN	CP	Ceruloplasmin OS=Homo sapiens OX=9606 GN=CP PE=1 SV=1	-0.117178	0.073714	-0.529209	0.421007	-1.0122	0.988372	-1.18535	1.22492
sp|O75976|CBPD_HUMAN	CPD	Carboxypeptidase D OS=Homo sapiens OX=9606 GN=CPD PE=1 SV=2	-0.0896473	0.312554	-0.0240141	0.0699518	0.0612633	0.198357	-0.511176	3.05799
sp|P16870|CBPE_HUMAN	CPE	Carboxypeptidase E OS=Homo sapiens OX=9606 GN=CPE PE=1 SV=1	0.0182412	0.0981985	0.0828254	0.610059	0.153608	1.49137	0.0376705	0.224329
sp|Q17RY0|CPEB4_HUMAN	CPEB4	Cytoplasmic polyadenylation element-binding protein 4 OS=Homo sapiens OX=9606 GN=CPEB4 PE=1 SV=1	-0.571258	2.44683	0.0760402	0.168019	0.242492	0.715928	-0.348361	1.1901
sp|P14384|CBPM_HUMAN	CPM	Carboxypeptidase M OS=Homo sapiens OX=9606 GN=CPM PE=1 SV=2	0.333851	0.920692	-0.281128	0.730941	0.0317631	0.0565465	-0.0297717	0.0528058
sp|Q99829|CPNE1_HUMAN	CPNE1	Copine-1 OS=Homo sapiens OX=9606 GN=CPNE1 PE=1 SV=1	-0.364878	1.33265	-0.121328	0.315087	-0.497453	2.02246	-0.341252	1.21667
sp|Q96FN4|CPNE2_HUMAN	CPNE2	Copine-2 OS=Homo sapiens OX=9606 GN=CPNE2 PE=1 SV=3	0.138363	0.293084	0.0859561	0.167157	-0.0861624	0.167617	-0.504611	1.59717
sp|O75131|CPNE3_HUMAN	CPNE3	Copine-3 OS=Homo sapiens OX=9606 GN=CPNE3 PE=1 SV=1	-0.255486	0.72893	-0.0385887	0.076924	-0.307315	0.934176	-0.342418	1.08173
sp|Q86YQ8|CPNE8_HUMAN	CPNE8	Copine-8 OS=Homo sapiens OX=9606 GN=CPNE8 PE=1 SV=2	0.0366499	0.076642	-0.046496	0.0992895	-0.186343	0.522464	-0.128041	0.322304
sp|P36551|HEM6_HUMAN	CPOX	Oxygen-dependent coproporphyrinogen-III oxidase, mitochondrial OS=Homo sapiens OX=9606 GN=CPOX PE=1 SV=3	0.214522	1.19843	0.242309	1.41429	0.46963	3.33794	0.102642	0.45042
sp|Q9Y646|CBPQ_HUMAN	CPQ	Carboxypeptidase Q OS=Homo sapiens OX=9606 GN=CPQ PE=1 SV=1	0.198151	0.259308	-0.261008	0.363114	-0.354138	0.535201	-0.620604	1.13181
sp|P31327-3|CPSM_HUMAN	CPS1	Isoform 3 of Carbamoyl-phosphate synthase [ammonia], mitochondrial OS=Homo sapiens OX=9606 GN=CPS1	0.157296	0.321441	0.0605626	0.106329	0.0949163	0.176329	-0.718254	2.37735
sp|Q10570|CPSF1_HUMAN	CPSF1	Cleavage and polyadenylation specificity factor subunit 1 OS=Homo sapiens OX=9606 GN=CPSF1 PE=1 SV=2	-0.0579687	0.166989	-0.00932973	0.023616	0.0227236	0.059682	-0.300837	1.34975
sp|Q9P2I0|CPSF2_HUMAN	CPSF2	Cleavage and polyadenylation specificity factor subunit 2 OS=Homo sapiens OX=9606 GN=CPSF2 PE=1 SV=2	0.0743626	0.1979	-0.0827834	0.224643	0.148074	0.463784	-0.0161362	0.0373057
sp|Q9UKF6|CPSF3_HUMAN	CPSF3	Cleavage and polyadenylation specificity factor subunit 3 OS=Homo sapiens OX=9606 GN=CPSF3 PE=1 SV=1	-0.272607	0.568844	-0.193512	0.367346	-0.00288067	0.00413768	-0.580569	1.57191
sp|O95639|CPSF4_HUMAN	CPSF4	Cleavage and polyadenylation specificity factor subunit 4 OS=Homo sapiens OX=9606 GN=CPSF4 PE=1 SV=1	0.0913612	0.178748	0.263534	0.662045	0.422844	1.25196	0.0868155	0.168555
sp|Q16630-2|CPSF6_HUMAN	CPSF6	Isoform 2 of Cleavage and polyadenylation specificity factor subunit 6 OS=Homo sapiens OX=9606 GN=CPSF6	0.10178	0.19132	0.0472492	0.0807536	0.322693	0.811602	0.207103	0.451315
sp|Q8N684-3|CPSF7_HUMAN	CPSF7	Isoform 3 of Cleavage and polyadenylation specificity factor subunit 7 OS=Homo sapiens OX=9606 GN=CPSF7	0.108052	0.373303	0.185013	0.748654	0.303449	1.4627	0.0468041	0.138695
sp|P50416|CPT1A_HUMAN	CPT1A	Carnitine O-palmitoyltransferase 1, liver isoform OS=Homo sapiens OX=9606 GN=CPT1A PE=1 SV=2	-0.59612	1.62676	-0.172438	0.318115	-0.19746	0.376239	-0.473462	1.18999
sp|P23786|CPT2_HUMAN	CPT2	Carnitine O-palmitoyltransferase 2, mitochondrial OS=Homo sapiens OX=9606 GN=CPT2 PE=1 SV=2	-0.0645756	0.257792	0.0764524	0.316347	0.375931	2.57243	0.0186492	0.0639622
sp|Q9H3G5|CPVL_HUMAN	CPVL	Probable serine carboxypeptidase CPVL OS=Homo sapiens OX=9606 GN=CPVL PE=1 SV=2	-0.167362	0.469842	-0.0170949	0.0356996	0.208926	0.626694	-0.491394	1.98265
sp|P20023-3|CR2_HUMAN	CR2	Isoform C of Complement receptor type 2 OS=Homo sapiens OX=9606 GN=CR2	-0.296605	0.371878	-0.614756	0.964046	-0.819131	1.42389	-0.149155	0.163726
sp|P29373|RABP2_HUMAN	CRABP2	Cellular retinoic acid-binding protein 2 OS=Homo sapiens OX=9606 GN=CRABP2 PE=1 SV=2	-0.546202	2.87167	-1.0154	5.71443	-0.945614	5.32958	-0.251096	1.02246
sp|Q6ZU35|CRAD_HUMAN	CRAD	Cancer-related regulator of actin dynamics OS=Homo sapiens OX=9606 GN=CRAD PE=1 SV=3	0.0969467	0.213535	0.00752659	0.0139333	0.183357	0.46629	0.179828	0.454854
sp|Q96RY5|CRML_HUMAN	CRAMP1	Protein cramped-like OS=Homo sapiens OX=9606 GN=CRAMP1 PE=1 SV=3	0.178722	0.615691	0.0506453	0.131956	0.259583	1.03133	0.544299	3.02269
sp|P43155|CACP_HUMAN	CRAT	Carnitine O-acetyltransferase OS=Homo sapiens OX=9606 GN=CRAT PE=1 SV=5	-0.525196	1.82733	-0.37174	1.14448	-0.377243	1.16758	-0.142008	0.325648
sp|Q96SW2|CRBN_HUMAN	CRBN	Protein cereblon OS=Homo sapiens OX=9606 GN=CRBN PE=1 SV=1	0.070987	0.111517	-0.128839	0.220517	-0.239099	0.475598	0.103232	0.170208
sp|O75575|RPC9_HUMAN	CRCP	DNA-directed RNA polymerase III subunit RPC9 OS=Homo sapiens OX=9606 GN=CRCP PE=1 SV=1	0.139321	0.349475	0.167123	0.439162	0.729413	3.0777	0.218586	0.621517
sp|P16220|CREB1_HUMAN	CREB1	Cyclic AMP-responsive element-binding protein 1 OS=Homo sapiens OX=9606 GN=CREB1 PE=1 SV=2	-0.0759858	0.102408	-0.223268	0.358922	-0.255388	0.424879	-0.312151	0.549749
sp|Q02930|CREB5_HUMAN	CREB5	Cyclic AMP-responsive element-binding protein 5 OS=Homo sapiens OX=9606 GN=CREB5 PE=1 SV=3	0.177723	1.20191	0.105119	0.571083	-0.180654	1.23155	-0.109994	0.607218
sp|Q92793|CBP_HUMAN	CREBBP	CREB-binding protein OS=Homo sapiens OX=9606 GN=CREBBP PE=1 SV=3	0.268183	0.761234	0.0727395	0.152203	0.141374	0.333856	0.385749	1.24464
sp|O75629|CREG1_HUMAN	CREG1	Protein CREG1 OS=Homo sapiens OX=9606 GN=CREG1 PE=1 SV=1	0.31361	0.97017	0.249844	0.704054	0.497676	1.93179	-0.00517242	0.0093987
sp|Q96HD1|CREL1_HUMAN	CRELD1	Protein disulfide isomerase CRELD1 OS=Homo sapiens OX=9606 GN=CRELD1 PE=1 SV=3	-0.158813	0.0950509	-0.106033	0.0615104	-0.293563	0.189627	-0.232992	0.145519
sp|Q6UXH1-5|CREL2_HUMAN	CRELD2	Isoform 5 of Protein disulfide isomerase CRELD2 OS=Homo sapiens OX=9606 GN=CRELD2	0.499552	0.754544	0.260855	0.321602	0.164782	0.1853	0.518726	0.795173
sp|Q9NZV1|CRIM1_HUMAN	CRIM1	Cysteine-rich motor neuron 1 protein OS=Homo sapiens OX=9606 GN=CRIM1 PE=1 SV=1	-0.0442299	0.0703402	-0.0479743	0.0767575	0.17098	0.328317	0.434622	1.10961
sp|P50238|CRIP1_HUMAN	CRIP1	Cysteine-rich protein 1 OS=Homo sapiens OX=9606 GN=CRIP1 PE=1 SV=3	0.71847	0.485851	0.2094	0.112407	-0.504892	0.312113	-0.292099	0.163437
sp|P46108|CRK_HUMAN	CRK	Adapter molecule crk OS=Homo sapiens OX=9606 GN=CRK PE=1 SV=2	-0.346482	1.09374	-0.404451	1.34987	-0.502097	1.80796	-0.576126	2.16956
sp|P46109|CRKL_HUMAN	CRKL	Crk-like protein OS=Homo sapiens OX=9606 GN=CRKL PE=1 SV=1	0.0145522	0.0383147	0.0688448	0.210017	-0.0482139	0.139312	0.201518	0.828631
sp|Q8IUI8|CRLF3_HUMAN	CRLF3	Cytokine receptor-like factor 3 OS=Homo sapiens OX=9606 GN=CRLF3 PE=1 SV=2	-0.121136	0.278926	0.0107344	0.0200329	-0.284584	0.832401	-0.409175	1.36201
sp|Q14194-2|DPYL1_HUMAN	CRMP1	Isoform LCRMP-1 of Dihydropyrimidinase-related protein 1 OS=Homo sapiens OX=9606 GN=CRMP1	-0.451435	2.71226	-0.00999517	0.0251694	-0.415625	2.38059	0.0551445	0.156826
sp|Q9BZJ0|CRNL1_HUMAN	CRNKL1	Crooked neck-like protein 1 OS=Homo sapiens OX=9606 GN=CRNKL1 PE=1 SV=4	-0.0269154	0.0773365	0.132394	0.49699	0.0129395	0.0356862	-0.0860652	0.289996
sp|Q9BZJ0|CRNL1_HUMAN	CRNKL1	Crooked neck-like protein 1 OS=Homo sapiens OX=9606 GN=CRNKL1 PE=1 SV=4	-0.0269154	0.0773365	0.132394	0.49699	0.0129395	0.0356862	-0.0860652	0.289996
sp|Q5TZA2|CROCC_HUMAN	CROCC	Rootletin OS=Homo sapiens OX=9606 GN=CROCC PE=1 SV=1	-0.0566307	0.238653	-0.0131742	0.0475234	0.317207	2.25193	-0.0983897	0.471822
sp|Q9UKG9-3|OCTC_HUMAN	CROT	Isoform 3 of Peroxisomal carnitine O-octanoyltransferase OS=Homo sapiens OX=9606 GN=CROT	0.0877317	0.237732	-0.0597942	0.152315	-0.0416725	0.101783	-0.492331	2.24786
sp|O75718|CRTAP_HUMAN	CRTAP	Cartilage-associated protein OS=Homo sapiens OX=9606 GN=CRTAP PE=1 SV=1	0.0111166	0.0399671	0.107712	0.533187	0.0432137	0.174836	-0.0437323	0.177256
tr|A0A0J9YWL0|A0A0J9YWL0_HUMAN	CRYBG1	Beta/gamma crystallin domain-containing protein 1 OS=Homo sapiens OX=9606 GN=CRYBG1 PE=1 SV=1	-0.0002394	0.0005813	-0.29768	1.30191	0.0157562	0.0399287	0.0672227	0.19451
sp|Q08257|QOR_HUMAN	CRYZ	Quinone oxidoreductase OS=Homo sapiens OX=9606 GN=CRYZ PE=1 SV=1	-0.11193	0.41803	0.164248	0.687295	0.185558	0.808797	-0.0130645	0.0372757
sp|O95825|QORL1_HUMAN	CRYZL1	Quinone oxidoreductase-like protein 1 OS=Homo sapiens OX=9606 GN=CRYZL1 PE=1 SV=2	-0.175864	0.394479	-0.30478	0.807047	-0.505614	1.60264	-0.567747	1.87253
sp|O75390|CISY_HUMAN	CS	Citrate synthase, mitochondrial OS=Homo sapiens OX=9606 GN=CS PE=1 SV=2	0.184446	0.482048	0.0499271	0.102909	0.143947	0.352513	-0.0760574	0.164948
tr|F8VWQ5|F8VWQ5_HUMAN	CS	Citrate synthase, mitochondrial OS=Homo sapiens OX=9606 GN=CS PE=1 SV=1	-0.348602	0.390405	-0.168043	0.163081	0.325288	0.358066	0.328985	0.363137
sp|O75534-4|CSDE1_HUMAN	CSDE1	Isoform 4 of Cold shock domain-containing protein E1 OS=Homo sapiens OX=9606 GN=CSDE1	-0.346599	1.6929	-0.128988	0.452417	-0.530762	2.94595	-0.464436	2.48975
sp|P55060|XPO2_HUMAN	CSE1L	Exportin-2 OS=Homo sapiens OX=9606 GN=CSE1L PE=1 SV=3	-0.272229	1.17162	0.022938	0.0600172	-0.388567	1.8956	-0.173705	0.640368
sp|Q8N6G5|CGAT2_HUMAN	CSGALNACT2	Chondroitin sulfate N-acetylgalactosaminyltransferase 2 OS=Homo sapiens OX=9606 GN=CSGALNACT2 PE=1 SV=1	-0.139258	0.247823	-0.0307217	0.0464667	0.0392251	0.0601379	-0.66195	1.8908
sp|P41240|CSK_HUMAN	CSK	Tyrosine-protein kinase CSK OS=Homo sapiens OX=9606 GN=CSK PE=1 SV=1	-0.325709	0.998192	-0.0871758	0.188833	-0.53545	1.95543	-0.187494	0.480383
sp|P48729-2|KC1A_HUMAN	CSNK1A1	Isoform 2 of Casein kinase I isoform alpha OS=Homo sapiens OX=9606 GN=CSNK1A1	-0.00828526	0.0210043	0.236196	0.977321	0.0822147	0.252637	-0.0165341	0.0428908
sp|P48730|KC1D_HUMAN	CSNK1D	Casein kinase I isoform delta OS=Homo sapiens OX=9606 GN=CSNK1D PE=1 SV=2	-0.0390431	0.072475	0.0238052	0.042927	0.202853	0.493402	0.0909336	0.185424
sp|P49674|KC1E_HUMAN	CSNK1E	Casein kinase I isoform epsilon OS=Homo sapiens OX=9606 GN=CSNK1E PE=1 SV=1	0.135535	1.06106	0.154708	1.2929	0.0197386	0.0956334	0.0514949	0.289066
sp|Q9HCP0|KC1G1_HUMAN	CSNK1G1	Casein kinase I isoform gamma-1 OS=Homo sapiens OX=9606 GN=CSNK1G1 PE=1 SV=1	0.347823	1.13343	0.399244	1.38235	0.122509	0.28426	-0.106119	0.239009
sp|Q9Y6M4-4|KC1G3_HUMAN	CSNK1G3	Isoform 4 of Casein kinase I isoform gamma-3 OS=Homo sapiens OX=9606 GN=CSNK1G3	0.0453635	0.0768541	0.11027	0.207678	-0.162047	0.329723	-0.147749	0.294469
sp|Q9Y6M4-4|KC1G3_HUMAN	CSNK1G3	Isoform 4 of Casein kinase I isoform gamma-3 OS=Homo sapiens OX=9606 GN=CSNK1G3	0.0453635	0.0768541	0.11027	0.207678	-0.162047	0.329723	-0.147749	0.294469
sp|P68400|CSK21_HUMAN	CSNK2A1	Casein kinase II subunit alpha OS=Homo sapiens OX=9606 GN=CSNK2A1 PE=1 SV=1	-0.0557102	0.184616	-0.0795263	0.282296	-0.130679	0.532689	-0.211791	1.0488
sp|P19784|CSK22_HUMAN	CSNK2A2	Casein kinase II subunit alpha' OS=Homo sapiens OX=9606 GN=CSNK2A2 PE=1 SV=1	0.178289	0.582697	0.245993	0.913864	0.275477	1.07797	0.121692	0.353762
sp|P67870|CSK2B_HUMAN	CSNK2B	Casein kinase II subunit beta OS=Homo sapiens OX=9606 GN=CSNK2B PE=1 SV=1	0.00210794	0.0122106	0.0985931	0.973475	0.10517	1.06956	-0.125129	1.38541
sp|Q6UVK1|CSPG4_HUMAN	CSPG4	Chondroitin sulfate proteoglycan 4 OS=Homo sapiens OX=9606 GN=CSPG4 PE=1 SV=2	0.234923	0.813422	-0.165426	0.51223	0.395399	1.64717	0.607852	2.88651
sp|Q1MSJ5|CSPP1_HUMAN	CSPP1	Centrosome and spindle pole-associated protein 1 OS=Homo sapiens OX=9606 GN=CSPP1 PE=1 SV=4	0.250536	1.07658	0.190549	0.744313	0.0422966	0.119231	0.2308	0.963174
sp|P21291|CSRP1_HUMAN	CSRP1	Cysteine and glycine-rich protein 1 OS=Homo sapiens OX=9606 GN=CSRP1 PE=1 SV=3	-0.053346	0.0599727	-0.623516	1.14645	-0.497724	0.844938	-0.728335	1.41619
sp|Q16527|CSRP2_HUMAN	CSRP2	Cysteine and glycine-rich protein 2 OS=Homo sapiens OX=9606 GN=CSRP2 PE=1 SV=3	0.29488	0.35461	0.0432838	0.0412791	0.0439217	0.0419147	0.665486	1.02739
sp|P01034|CYTC_HUMAN	CST3	Cystatin-C OS=Homo sapiens OX=9606 GN=CST3 PE=1 SV=1	-0.165384	0.345873	0.194077	0.422591	-0.0448482	0.0774285	-0.147277	0.299945
sp|P04080|CYTB_HUMAN	CSTB	Cystatin-B OS=Homo sapiens OX=9606 GN=CSTB PE=1 SV=2	-0.849119	1.29447	-0.198098	0.201046	-0.652613	0.905518	-1.07374	1.7782
sp|Q05048|CSTF1_HUMAN	CSTF1	Cleavage stimulation factor subunit 1 OS=Homo sapiens OX=9606 GN=CSTF1 PE=1 SV=1	-0.0939359	0.361714	0.011285	0.0340734	0.0807858	0.30039	-0.235981	1.21459
sp|P33240|CSTF2_HUMAN	CSTF2	Cleavage stimulation factor subunit 2 OS=Homo sapiens OX=9606 GN=CSTF2 PE=1 SV=1	0.282402	0.580891	-0.0268134	0.039241	0.442735	1.05966	0.323156	0.693799
sp|Q9H0L4|CSTFT_HUMAN	CSTF2T	Cleavage stimulation factor subunit 2 tau variant OS=Homo sapiens OX=9606 GN=CSTF2T PE=1 SV=1	0.254663	0.452388	-0.0578652	0.0805633	0.37052	0.738148	0.327856	0.627671
sp|Q12996|CSTF3_HUMAN	CSTF3	Cleavage stimulation factor subunit 3 OS=Homo sapiens OX=9606 GN=CSTF3 PE=1 SV=1	0.0719627	0.423392	0.0686419	0.398884	0.223088	1.91169	0.0742284	0.440377
sp|Q13363|CTBP1_HUMAN	CTBP1	C-terminal-binding protein 1 OS=Homo sapiens OX=9606 GN=CTBP1 PE=1 SV=2	0.356572	0.789028	0.0398054	0.0593218	0.346519	0.759405	0.513984	1.29461
sp|P56545-2|CTBP2_HUMAN	CTBP2	Isoform 2 of C-terminal-binding protein 2 OS=Homo sapiens OX=9606 GN=CTBP2	0.0103547	0.0430101	-0.0195442	0.0844999	0.20114	1.48917	-0.19104	1.38862
sp|Q01459|DIAC_HUMAN	CTBS	Di-N-acetylchitobiase OS=Homo sapiens OX=9606 GN=CTBS PE=1 SV=1	0.0283064	0.0626728	0.041783	0.095366	0.440084	1.7848	0.0642512	0.154022
sp|P49711|CTCF_HUMAN	CTCF	Transcriptional repressor CTCF OS=Homo sapiens OX=9606 GN=CTCF PE=1 SV=1	0.34112	0.70125	0.204512	0.361392	-0.127106	0.204425	0.594815	1.48689
sp|O95476|CNEP1_HUMAN	CTDNEP1	CTD nuclear envelope phosphatase 1 OS=Homo sapiens OX=9606 GN=CTDNEP1 PE=1 SV=2	-0.359743	0.367564	-0.412447	0.436577	-0.24599	0.231595	-0.703401	0.879838
sp|Q9Y5B0|CTDP1_HUMAN	CTDP1	RNA polymerase II subunit A C-terminal domain phosphatase OS=Homo sapiens OX=9606 GN=CTDP1 PE=1 SV=3	-0.09471	0.385772	-0.239681	1.31593	-0.154341	0.725841	-0.0369756	0.127119
sp|Q9GZU7-3|CTDS1_HUMAN	CTDSP1	Isoform 3 of Carboxy-terminal domain RNA polymerase II polypeptide A small phosphatase 1 OS=Homo sapiens OX=9606 GN=CTDSP1	-0.110466	0.293632	0.0456788	0.106018	-0.136019	0.379558	-0.377297	1.46455
sp|Q05D32|CTSL2_HUMAN	CTDSPL2	CTD small phosphatase-like protein 2 OS=Homo sapiens OX=9606 GN=CTDSPL2 PE=1 SV=2	0.333331	0.927313	-0.0198497	0.0336278	0.11633	0.233681	0.491118	1.62211
sp|P32929|CGL_HUMAN	CTH	Cystathionine gamma-lyase OS=Homo sapiens OX=9606 GN=CTH PE=1 SV=3	0.0437613	0.0782903	0.403606	1.16564	-0.0479649	0.0864591	0.0309321	0.0540671
sp|Q96CG8|CTHR1_HUMAN	CTHRC1	Collagen triple helix repeat-containing protein 1 OS=Homo sapiens OX=9606 GN=CTHRC1 PE=1 SV=1	0.196165	0.10318	0.428723	0.252277	0.364371	0.208099	1.11199	0.849911
sp|P35221-2|CTNA1_HUMAN	CTNNA1	Isoform 2 of Catenin alpha-1 OS=Homo sapiens OX=9606 GN=CTNNA1	0.0363397	0.180304	0.0359758	0.17821	-0.0603169	0.331869	-0.0275574	0.131444
sp|Q9UBT7|CTNL1_HUMAN	CTNNAL1	Alpha-catulin OS=Homo sapiens OX=9606 GN=CTNNAL1 PE=1 SV=2	0.0142195	0.0212286	0.0793205	0.131349	-0.050575	0.0800831	-0.0866815	0.145154
sp|P35222|CTNB1_HUMAN	CTNNB1	Catenin beta-1 OS=Homo sapiens OX=9606 GN=CTNNB1 PE=1 SV=1	-0.163876	0.492434	-0.122305	0.340459	-0.23316	0.782722	-0.147704	0.431221
sp|Q8WYA6|CTBL1_HUMAN	CTNNBL1	Beta-catenin-like protein 1 OS=Homo sapiens OX=9606 GN=CTNNBL1 PE=1 SV=1	-0.0816824	0.359079	0.130605	0.655839	0.258269	1.64622	-0.0472906	0.186425
sp|O60716-3|CTND1_HUMAN	CTNND1	Isoform 1AC of Catenin delta-1 OS=Homo sapiens OX=9606 GN=CTNND1	0.320242	1.3544	0.117929	0.362726	0.14717	0.479934	0.293065	1.2005
sp|P17812|PYRG1_HUMAN	CTPS1	CTP synthase 1 OS=Homo sapiens OX=9606 GN=CTPS1 PE=1 SV=2	-0.514678	2.30822	-0.0680149	0.171688	-0.58184	2.70093	-0.205814	0.673433
sp|Q9NRF8|PYRG2_HUMAN	CTPS2	CTP synthase 2 OS=Homo sapiens OX=9606 GN=CTPS2 PE=1 SV=1	-0.294878	0.858135	0.0535554	0.107383	-0.208056	0.54071	-0.257342	0.715125
sp|Q6PD62|CTR9_HUMAN	CTR9	RNA polymerase-associated protein CTR9 homolog OS=Homo sapiens OX=9606 GN=CTR9 PE=1 SV=1	0.126995	0.595018	0.226421	1.2941	0.0233113	0.0804387	-0.0862855	0.363072
sp|P10619|PPGB_HUMAN	CTSA	Lysosomal protective protein OS=Homo sapiens OX=9606 GN=CTSA PE=1 SV=2	-0.123342	0.144782	-0.149912	0.180941	0.0504387	0.0546556	-0.906715	1.82382
sp|P07858|CATB_HUMAN	CTSB	Cathepsin B OS=Homo sapiens OX=9606 GN=CTSB PE=1 SV=3	0.201815	1.47872	0.0461725	0.220428	0.149473	0.983356	-0.314061	2.65177
sp|P53634|CATC_HUMAN	CTSC	Dipeptidyl peptidase 1 OS=Homo sapiens OX=9606 GN=CTSC PE=1 SV=2	-0.568761	0.473939	0.491179	0.39347	0.0179901	0.0108363	-0.0455006	0.0279214
sp|P09668|CATH_HUMAN	CTSH	Pro-cathepsin H OS=Homo sapiens OX=9606 GN=CTSH PE=1 SV=4	-0.17022	0.428305	-0.218154	0.589688	0.376283	1.2256	-0.537192	1.9814
sp|P07711|CATL1_HUMAN	CTSL	Cathepsin L1 OS=Homo sapiens OX=9606 GN=CTSL PE=1 SV=2	-0.143054	0.276897	-0.170846	0.344037	0.187249	0.385654	0.0929166	0.166707
sp|P25774|CATS_HUMAN	CTSS	Cathepsin S OS=Homo sapiens OX=9606 GN=CTSS PE=1 SV=3	0.362383	0.240292	0.269921	0.170319	0.171087	0.102111	-0.330366	0.215389
sp|Q9UBR2|CATZ_HUMAN	CTSZ	Cathepsin Z OS=Homo sapiens OX=9606 GN=CTSZ PE=1 SV=1	-0.825327	0.812048	-0.895537	0.90641	-0.866973	0.867631	-0.553656	0.480445
sp|Q14247|SRC8_HUMAN	CTTN	Src substrate cortactin OS=Homo sapiens OX=9606 GN=CTTN PE=1 SV=2	-0.287028	1.19809	-0.105251	0.322755	0.165732	0.573899	-0.17145	0.599949
sp|Q8WZ74|CTTB2_HUMAN	CTTNBP2	Cortactin-binding protein 2 OS=Homo sapiens OX=9606 GN=CTTNBP2 PE=1 SV=1	0.0465231	0.144709	0.0825437	0.28399	0.12668	0.488797	0.182242	0.801474
sp|Q9P2B4|CT2NL_HUMAN	CTTNBP2NL	CTTNBP2 N-terminal-like protein OS=Homo sapiens OX=9606 GN=CTTNBP2NL PE=1 SV=2	-0.0316255	0.112769	-0.0366987	0.13311	-0.00220144	0.007077	0.168519	0.871563
sp|Q9H467|CUED2_HUMAN	CUEDC2	CUE domain-containing protein 2 OS=Homo sapiens OX=9606 GN=CUEDC2 PE=1 SV=1	0.194381	0.263685	-0.083182	0.0998314	-0.0336236	0.0380424	0.499317	0.881652
sp|Q13616|CUL1_HUMAN	CUL1	Cullin-1 OS=Homo sapiens OX=9606 GN=CUL1 PE=1 SV=2	-0.144508	0.586049	0.00109767	0.00303908	-0.150365	0.6174	0.145315	0.590337
sp|Q13617-2|CUL2_HUMAN	CUL2	Isoform 2 of Cullin-2 OS=Homo sapiens OX=9606 GN=CUL2	-0.18101	0.696147	0.0559261	0.163568	-0.158659	0.585124	-0.206871	0.832156
sp|Q13618|CUL3_HUMAN	CUL3	Cullin-3 OS=Homo sapiens OX=9606 GN=CUL3 PE=1 SV=2	-0.122497	0.221875	-0.0242121	0.0375842	-0.128781	0.235406	-0.440686	1.14344
sp|Q13619|CUL4A_HUMAN	CUL4A	Cullin-4A OS=Homo sapiens OX=9606 GN=CUL4A PE=1 SV=3	-0.250818	0.579371	-0.04269	0.0725446	-0.255979	0.595021	-0.176085	0.368711
tr|K4DI93|K4DI93_HUMAN	CUL4B	Cullin 4B, isoform CRA_e OS=Homo sapiens OX=9606 GN=CUL4B PE=1 SV=1	-0.0971099	0.170742	0.138206	0.258298	0.0254711	0.039918	-0.354318	0.859165
tr|K4DI93|K4DI93_HUMAN	CUL4B	Cullin 4B, isoform CRA_e OS=Homo sapiens OX=9606 GN=CUL4B PE=1 SV=1	-0.0971099	0.170742	0.138206	0.258298	0.0254711	0.039918	-0.354318	0.859165
sp|Q93034|CUL5_HUMAN	CUL5	Cullin-5 OS=Homo sapiens OX=9606 GN=CUL5 PE=1 SV=4	-0.0832558	0.171085	-0.0770413	0.156557	-0.114226	0.247735	-0.259983	0.699272
sp|Q14999-2|CUL7_HUMAN	CUL7	Isoform 2 of Cullin-7 OS=Homo sapiens OX=9606 GN=CUL7	-0.0394922	0.104509	-0.0708343	0.202492	0.228985	0.890042	-0.0307819	0.0796559
sp|Q8IWT3|CUL9_HUMAN	CUL9	Cullin-9 OS=Homo sapiens OX=9606 GN=CUL9 PE=1 SV=2	-0.201868	0.389308	-0.0128201	0.0187951	0.284431	0.604616	-0.327284	0.727918
sp|Q96C57|CSTOS_HUMAN	CUSTOS	Protein CUSTOS OS=Homo sapiens OX=9606 GN=CUSTOS PE=1 SV=2	0.247535	0.404208	-0.0286732	0.0359721	0.493548	1.00094	0.394895	0.741361
sp|Q9NTM9|CUTC_HUMAN	CUTC	Copper homeostasis protein cutC homolog OS=Homo sapiens OX=9606 GN=CUTC PE=1 SV=1	-0.304608	1.61174	0.0492713	0.158771	0.00210899	0.00589333	0.321158	1.73077
sp|P39880-3|CUX1_HUMAN	CUX1	Isoform 3 of Homeobox protein cut-like 1 OS=Homo sapiens OX=9606 GN=CUX1	0.204508	0.786672	0.142223	0.488123	0.127974	0.426595	0.0993745	0.311315
sp|P39880-3|CUX1_HUMAN	CUX1	Isoform 3 of Homeobox protein cut-like 1 OS=Homo sapiens OX=9606 GN=CUX1	0.204508	0.786672	0.142223	0.488123	0.127974	0.426595	0.0993745	0.311315
sp|Q13948|CASP_HUMAN	CUX1	Protein CASP OS=Homo sapiens OX=9606 GN=CUX1 PE=1 SV=2	-0.0142805	0.026207	0.0547655	0.108863	0.529191	2.01242	0.403448	1.35453
sp|Q13948|CASP_HUMAN	CUX1	Protein CASP OS=Homo sapiens OX=9606 GN=CUX1 PE=1 SV=2	-0.0142805	0.026207	0.0547655	0.108863	0.529191	2.01242	0.403448	1.35453
sp|Q9P013|CWC15_HUMAN	CWC15	Spliceosome-associated protein CWC15 homolog OS=Homo sapiens OX=9606 GN=CWC15 PE=1 SV=2	0.178922	0.286446	-0.0798294	0.112734	0.433489	0.893715	0.0045113	0.00573505
sp|Q9HCG8|CWC22_HUMAN	CWC22	Pre-mRNA-splicing factor CWC22 homolog OS=Homo sapiens OX=9606 GN=CWC22 PE=1 SV=3	0.0463425	0.146663	0.0867099	0.3061	0.0250312	0.0744235	-0.112504	0.42319
sp|Q9NXE8|CWC25_HUMAN	CWC25	Pre-mRNA-splicing factor CWC25 homolog OS=Homo sapiens OX=9606 GN=CWC25 PE=1 SV=1	0.24599	0.856478	0.133449	0.375879	0.230911	0.78298	0.569955	3.04362
sp|Q6UX04|CWC27_HUMAN	CWC27	Spliceosome-associated protein CWC27 homolog OS=Homo sapiens OX=9606 GN=CWC27 PE=1 SV=1	0.441895	1.3538	0.114826	0.237291	0.0149357	0.0258568	0.346439	0.972562
sp|Q69YN2|C19L1_HUMAN	CWF19L1	CWF19-like protein 1 OS=Homo sapiens OX=9606 GN=CWF19L1 PE=1 SV=2	-0.00938513	0.0182429	0.0101773	0.0198167	-0.0448055	0.0938448	-0.161421	0.419387
sp|Q2TBE0|C19L2_HUMAN	CWF19L2	CWF19-like protein 2 OS=Homo sapiens OX=9606 GN=CWF19L2 PE=1 SV=4	0.0417993	0.187082	0.0803113	0.411906	0.209594	1.47271	0.192772	1.31452
sp|P78310|CXAR_HUMAN	CXADR	Coxsackievirus and adenovirus receptor OS=Homo sapiens OX=9606 GN=CXADR PE=1 SV=1	-0.168116	0.535143	0.0985484	0.271167	-0.307897	1.25733	0.337936	1.44585
sp|Q8TB03|CX038_HUMAN	CXorf38	Uncharacterized protein CXorf38 OS=Homo sapiens OX=9606 GN=CXorf38 PE=1 SV=1	0.0609913	0.129457	0.06812	0.146615	0.303006	0.937346	0.699866	2.85678
sp|Q9H5V9|CX056_HUMAN	CXorf56	UPF0428 protein CXorf56 OS=Homo sapiens OX=9606 GN=CXorf56 PE=1 SV=1	-0.089645	0.25726	-0.19909	0.705811	-0.347304	1.49764	-0.222479	0.818748
sp|Q9P0U4-2|CXXC1_HUMAN	CXXC1	Isoform 2 of CXXC-type zinc finger protein 1 OS=Homo sapiens OX=9606 GN=CXXC1	0.1534	1.11205	0.14721	1.05153	0.0580725	0.313804	0.39494	3.78521
sp|P00167|CYB5_HUMAN	CYB5A	Cytochrome b5 OS=Homo sapiens OX=9606 GN=CYB5A PE=1 SV=2	0.128339	0.129306	0.166416	0.173638	0.0555762	0.0522194	0.0293019	0.026822
sp|O43169|CYB5B_HUMAN	CYB5B	Cytochrome b5 type B OS=Homo sapiens OX=9606 GN=CYB5B PE=1 SV=3	-0.195742	0.233267	-0.440384	0.644005	-0.536085	0.836949	-1.03141	2.02355
sp|Q9UHQ9|NB5R1_HUMAN	CYB5R1	NADH-cytochrome b5 reductase 1 OS=Homo sapiens OX=9606 GN=CYB5R1 PE=1 SV=1	-0.223377	0.351422	-0.203048	0.312429	0.0254134	0.0314399	-0.673115	1.50683
sp|P00387-3|NB5R3_HUMAN	CYB5R3	Isoform 3 of NADH-cytochrome b5 reductase 3 OS=Homo sapiens OX=9606 GN=CYB5R3	-0.375278	0.481499	-0.208451	0.233123	-0.26416	0.310079	-0.817873	1.36196
sp|P04839|CY24B_HUMAN	CYBB	Cytochrome b-245 heavy chain OS=Homo sapiens OX=9606 GN=CYBB PE=1 SV=2	0.85732	0.382141	1.76465	0.98363	1.39653	0.71819	0.0434735	0.0147205
sp|Q9BQA9|CYBC1_HUMAN	CYBC1	Cytochrome b-245 chaperone 1 OS=Homo sapiens OX=9606 GN=CYBC1 PE=1 SV=1	-0.318667	0.477882	-0.25326	0.357548	-0.410993	0.665785	-0.449586	0.750146
sp|Q53TN4|CYBR1_HUMAN	CYBRD1	Cytochrome b reductase 1 OS=Homo sapiens OX=9606 GN=CYBRD1 PE=1 SV=1	0.412474	0.902861	0.0881984	0.134293	0.335913	0.685832	0.550018	1.33448
sp|P08574|CY1_HUMAN	CYC1	Cytochrome c1, heme protein, mitochondrial OS=Homo sapiens OX=9606 GN=CYC1 PE=1 SV=3	-0.00616176	0.0124586	0.24688	0.774561	0.432757	1.65633	-0.357247	1.2772
sp|P99999|CYC_HUMAN	CYCS	Cytochrome c OS=Homo sapiens OX=9606 GN=CYCS PE=1 SV=2	0.295932	0.20781	-0.106815	0.0668327	0.489206	0.381856	0.463442	0.355763
sp|Q7L576|CYFP1_HUMAN	CYFIP1	Cytoplasmic FMR1-interacting protein 1 OS=Homo sapiens OX=9606 GN=CYFIP1 PE=1 SV=1	-0.290865	0.75225	0.116691	0.23732	-0.294242	0.763943	-0.284167	0.729233
sp|Q96F07-2|CYFP2_HUMAN	CYFIP2	Isoform 2 of Cytoplasmic FMR1-interacting protein 2 OS=Homo sapiens OX=9606 GN=CYFIP2	-0.172176	0.393698	0.000391682	0.000665655	-0.146004	0.320787	-0.374815	1.09611
sp|Q8WWM9|CYGB_HUMAN	CYGB	Cytoglobin OS=Homo sapiens OX=9606 GN=CYGB PE=1 SV=1	0.272532	0.418604	-0.0807591	0.100025	-0.226969	0.332327	-0.499775	0.946109
tr|E9PJD7|E9PJD7_HUMAN	CYHR1	Cysteine and histidine-rich protein 1 OS=Homo sapiens OX=9606 GN=CYHR1 PE=1 SV=1	0.187877	0.300627	-0.212014	0.348788	0.119607	0.176097	-0.108349	0.15724
sp|Q9NQC7|CYLD_HUMAN	CYLD	Ubiquitin carboxyl-terminal hydrolase CYLD OS=Homo sapiens OX=9606 GN=CYLD PE=1 SV=1	-0.142862	0.834015	0.0960448	0.485504	0.0378477	0.155883	-0.265575	2.09341
sp|Q6UW02|CP20A_HUMAN	CYP20A1	Cytochrome P450 20A1 OS=Homo sapiens OX=9606 GN=CYP20A1 PE=1 SV=1	-0.219001	0.302508	-0.359112	0.564713	-0.296419	0.44107	-0.696454	1.37412
sp|Q07973|CP24A_HUMAN	CYP24A1	1,25-dihydroxyvitamin D(3) 24-hydroxylase, mitochondrial OS=Homo sapiens OX=9606 GN=CYP24A1 PE=1 SV=2	-0.663785	0.669328	-0.260617	0.208577	-0.476449	0.435283	-0.364224	0.311403
sp|Q96SQ9-2|CP2S1_HUMAN	CYP2S1	Isoform 2 of Cytochrome P450 2S1 OS=Homo sapiens OX=9606 GN=CYP2S1	-0.335155	0.364005	-0.408218	0.466908	-0.25093	0.255627	-0.986448	1.51658
sp|Q7Z449|CP2U1_HUMAN	CYP2U1	Cytochrome P450 2U1 OS=Homo sapiens OX=9606 GN=CYP2U1 PE=1 SV=1	0.0981323	0.146475	-0.10496	0.158107	-0.117275	0.179565	-0.642982	1.58407
sp|Q8N118|CP4X1_HUMAN	CYP4X1	Cytochrome P450 4X1 OS=Homo sapiens OX=9606 GN=CYP4X1 PE=2 SV=1	-0.502403	0.805266	-0.426338	0.647183	-0.713093	1.29416	-0.145998	0.172783
sp|Q16850|CP51A_HUMAN	CYP51A1	Lanosterol 14-alpha demethylase OS=Homo sapiens OX=9606 GN=CYP51A1 PE=1 SV=3	-0.395438	0.527425	0.0565198	0.0557675	-0.590775	0.89779	-0.25337	0.301349
sp|O75881|CP7B1_HUMAN	CYP7B1	Cytochrome P450 7B1 OS=Homo sapiens OX=9606 GN=CYP7B1 PE=1 SV=2	-2.48835	7.47729	0.331437	0.668563	-1.91252	5.93106	-2.51988	7.5546
sp|Q8N465|D2HDH_HUMAN	D2HGDH	D-2-hydroxyglutarate dehydrogenase, mitochondrial OS=Homo sapiens OX=9606 GN=D2HGDH PE=1 SV=3	0.487485	2.31177	0.0309009	0.0760896	0.156836	0.507506	-0.242363	0.902673
sp|Q9Y4D1|DAAM1_HUMAN	DAAM1	Disheveled-associated activator of morphogenesis 1 OS=Homo sapiens OX=9606 GN=DAAM1 PE=1 SV=2	-0.262009	1.008	-0.173136	0.579762	-0.47467	2.24349	0.122558	0.372774
sp|P98082|DAB2_HUMAN	DAB2	Disabled homolog 2 OS=Homo sapiens OX=9606 GN=DAB2 PE=1 SV=3	0.0927673	0.282865	0.0646549	0.184512	0.0516716	0.142805	-0.294009	1.26881
sp|Q5VWQ8|DAB2P_HUMAN	DAB2IP	Disabled homolog 2-interacting protein OS=Homo sapiens OX=9606 GN=DAB2IP PE=1 SV=2	-0.178813	0.454154	0.117162	0.268907	0.104941	0.23572	-0.136057	0.32255
sp|Q9UI36|DACH1_HUMAN	DACH1	Dachshund homolog 1 OS=Homo sapiens OX=9606 GN=DACH1 PE=1 SV=4	0.143635	0.881278	-0.0869744	0.444222	-0.182061	1.24728	0.321252	3.03272
sp|P61803|DAD1_HUMAN	DAD1	Dolichyl-diphosphooligosaccharide--protein glycosyltransferase subunit DAD1 OS=Homo sapiens OX=9606 GN=DAD1 PE=1 SV=3	-0.652546	0.528628	-0.694841	0.573624	-0.409163	0.294144	-0.536993	0.411982
sp|Q14118|DAG1_HUMAN	DAG1	Dystroglycan OS=Homo sapiens OX=9606 GN=DAG1 PE=1 SV=2	-0.047437	0.102015	-0.222337	0.650468	-0.0214622	0.0436799	0.010904	0.0216861
sp|P51397|DAP1_HUMAN	DAP	Death-associated protein 1 OS=Homo sapiens OX=9606 GN=DAP PE=1 SV=3	0.511518	0.653181	0.00226621	0.00192252	1.07962	1.78947	0.538551	0.699293
sp|P51398|RT29_HUMAN	DAP3	28S ribosomal protein S29, mitochondrial OS=Homo sapiens OX=9606 GN=DAP3 PE=1 SV=1	-0.175215	0.359871	0.0960305	0.175344	-0.0802227	0.142829	-0.337849	0.843928
sp|P53355-3|DAPK1_HUMAN	DAPK1	Isoform 3 of Death-associated protein kinase 1 OS=Homo sapiens OX=9606 GN=DAPK1	-0.539768	2.15507	-0.0584689	0.129101	-0.0952364	0.226153	-0.302218	0.985731
sp|O43293|DAPK3_HUMAN	DAPK3	Death-associated protein kinase 3 OS=Homo sapiens OX=9606 GN=DAPK3 PE=1 SV=1	-0.0733852	0.155424	-0.0133538	0.0251153	0.0331872	0.0649933	0.049947	0.101124
sp|P14868|SYDC_HUMAN	DARS	Aspartate--tRNA ligase, cytoplasmic OS=Homo sapiens OX=9606 GN=DARS PE=1 SV=2	-0.187453	0.624254	0.0618047	0.160332	-0.272984	1.03287	-0.269285	1.01392
sp|Q6PI48|SYDM_HUMAN	DARS2	Aspartate--tRNA ligase, mitochondrial OS=Homo sapiens OX=9606 GN=DARS2 PE=1 SV=1	-0.038561	0.132501	0.0332704	0.112409	-0.198916	1.01444	0.00625021	0.0193038
sp|Q9UER7|DAXX_HUMAN	DAXX	Death domain-associated protein 6 OS=Homo sapiens OX=9606 GN=DAXX PE=1 SV=2	0.0991458	0.275839	0.045052	0.111137	0.372759	1.55541	0.265437	0.980714
sp|Q96EP5|DAZP1_HUMAN	DAZAP1	DAZ-associated protein 1 OS=Homo sapiens OX=9606 GN=DAZAP1 PE=1 SV=1	0.428838	0.795085	0.303831	0.494997	0.334457	0.566856	-0.138596	0.193361
sp|Q16643-3|DREB_HUMAN	DBN1	Isoform 3 of Drebrin OS=Homo sapiens OX=9606 GN=DBN1	-0.373659	1.49347	0.0860709	0.224128	0.442997	1.87795	-0.00380263	0.00820915
sp|Q9UJU6-2|DBNL_HUMAN	DBNL	Isoform 2 of Drebrin-like protein OS=Homo sapiens OX=9606 GN=DBNL	-0.325083	0.735317	-0.173323	0.327897	-0.201801	0.396215	-0.371401	0.879148
sp|Q9UJU6|DBNL_HUMAN	DBNL	Drebrin-like protein OS=Homo sapiens OX=9606 GN=DBNL PE=1 SV=1	-0.318817	0.555307	-0.214958	0.336804	-0.309332	0.533936	-0.109409	0.151564
sp|Q9UK59|DBR1_HUMAN	DBR1	Lariat debranching enzyme OS=Homo sapiens OX=9606 GN=DBR1 PE=1 SV=2	-0.0222844	0.0423366	0.0659994	0.136615	-0.0797139	0.169299	0.312755	0.938238
sp|P11182|ODB2_HUMAN	DBT	Lipoamide acyltransferase component of branched-chain alpha-keto acid dehydrogenase complex, mitochondrial OS=Homo sapiens OX=9606 GN=DBT PE=1 SV=3	0.150882	0.582828	0.296384	1.44486	0.435147	2.40842	-0.140832	0.532791
sp|Q9Y4B6|DCAF1_HUMAN	DCAF1	DDB1- and CUL4-associated factor 1 OS=Homo sapiens OX=9606 GN=DCAF1 PE=1 SV=3	-0.037752	0.148519	-0.0396584	0.157072	0.158677	0.881764	0.231333	1.47092
sp|Q9NV06|DCA13_HUMAN	DCAF13	DDB1- and CUL4-associated factor 13 OS=Homo sapiens OX=9606 GN=DCAF13 PE=1 SV=2	0.231298	0.622417	0.161685	0.391403	0.227462	0.604751	0.908372	3.74085
sp|Q66K64|DCA15_HUMAN	DCAF15	DDB1- and CUL4-associated factor 15 OS=Homo sapiens OX=9606 GN=DCAF15 PE=1 SV=1	-0.124303	0.201833	0.323961	0.664835	-0.447094	1.02448	-0.278805	0.546022
sp|Q96JK2|DCAF5_HUMAN	DCAF5	DDB1- and CUL4-associated factor 5 OS=Homo sapiens OX=9606 GN=DCAF5 PE=1 SV=2	-0.085851	0.233746	-0.0702742	0.184871	0.305477	1.19607	-0.0426025	0.10514
sp|Q58WW2-3|DCAF6_HUMAN	DCAF6	Isoform 3 of DDB1- and CUL4-associated factor 6 OS=Homo sapiens OX=9606 GN=DCAF6	-0.0335599	0.0794479	-0.261142	0.942745	-0.194356	0.635151	0.0847046	0.225076
sp|P61962|DCAF7_HUMAN	DCAF7	DDB1- and CUL4-associated factor 7 OS=Homo sapiens OX=9606 GN=DCAF7 PE=1 SV=1	-0.127855	0.234004	0.068845	0.115186	0.0198494	0.0306566	-0.327685	0.768477
sp|Q5TAQ9|DCAF8_HUMAN	DCAF8	DDB1- and CUL4-associated factor 8 OS=Homo sapiens OX=9606 GN=DCAF8 PE=1 SV=1	-0.185667	1.42694	-0.194733	1.53518	-0.043879	0.207276	0.00374304	0.0148909
sp|Q8WVC6|DCAKD_HUMAN	DCAKD	Dephospho-CoA kinase domain-containing protein OS=Homo sapiens OX=9606 GN=DCAKD PE=1 SV=1	0.19601	0.784	0.254514	1.11584	0.387589	1.96986	0.408108	2.10886
sp|Q8N8Z6|DCBD1_HUMAN	DCBLD1	Discoidin, CUB and LCCL domain-containing protein 1 OS=Homo sapiens OX=9606 GN=DCBLD1 PE=1 SV=2	0.185657	0.708927	0.224195	0.912953	0.156154	0.564428	0.383613	1.88911
sp|Q96PD2-2|DCBD2_HUMAN	DCBLD2	Isoform 2 of Discoidin, CUB and LCCL domain-containing protein 2 OS=Homo sapiens OX=9606 GN=DCBLD2	-0.481853	1.32818	-0.0985165	0.176337	-0.259689	0.579043	-0.31315	0.741495
sp|O15075|DCLK1_HUMAN	DCLK1	Serine/threonine-protein kinase DCLK1 OS=Homo sapiens OX=9606 GN=DCLK1 PE=1 SV=2	-0.0743921	0.131067	0.0373793	0.0619134	0.302738	0.727712	0.483769	1.37168
sp|Q8N568-3|DCLK2_HUMAN	DCLK2	Isoform 3 of Serine/threonine-protein kinase DCLK2 OS=Homo sapiens OX=9606 GN=DCLK2	-0.125615	0.316054	0.0236273	0.048541	0.211517	0.612724	0.277898	0.881478
sp|Q9H816|DCR1B_HUMAN	DCLRE1B	5' exonuclease Apollo OS=Homo sapiens OX=9606 GN=DCLRE1B PE=1 SV=1	0.0466956	0.0956588	0.0430403	0.0875267	0.0576645	0.120725	-0.0356697	0.0714645
sp|Q9NPI6|DCP1A_HUMAN	DCP1A	mRNA-decapping enzyme 1A OS=Homo sapiens OX=9606 GN=DCP1A PE=1 SV=3	0.0684228	0.161003	-0.0509881	0.115528	0.133008	0.357431	0.237504	0.772756
sp|Q8IZD4|DCP1B_HUMAN	DCP1B	mRNA-decapping enzyme 1B OS=Homo sapiens OX=9606 GN=DCP1B PE=1 SV=2	0.0784504	0.290874	0.0644729	0.229479	0.188613	0.926484	-0.503326	4.01924
sp|Q8IU60|DCP2_HUMAN	DCP2	m7GpppN-mRNA hydrolase OS=Homo sapiens OX=9606 GN=DCP2 PE=1 SV=3	0.179232	1.23781	0.0733983	0.381315	0.188654	1.32716	-0.221645	1.65104
sp|Q96C86|DCPS_HUMAN	DCPS	m7GpppX diphosphatase OS=Homo sapiens OX=9606 GN=DCPS PE=1 SV=2	-0.226261	1.12345	-0.116359	0.464828	-0.201352	0.958978	0.160582	0.707728
sp|Q14203|DCTN1_HUMAN	DCTN1	Dynactin subunit 1 OS=Homo sapiens OX=9606 GN=DCTN1 PE=1 SV=3	-0.199047	0.846456	-0.0500522	0.152797	0.00401063	0.010725	-0.166625	0.667601
sp|Q13561-2|DCTN2_HUMAN	DCTN2	Isoform 2 of Dynactin subunit 2 OS=Homo sapiens OX=9606 GN=DCTN2	0.0440646	0.0827347	-0.175269	0.410514	0.0843918	0.170489	0.198855	0.48208
sp|O75935|DCTN3_HUMAN	DCTN3	Dynactin subunit 3 OS=Homo sapiens OX=9606 GN=DCTN3 PE=1 SV=1	-0.17055	0.28759	-0.120667	0.190756	-0.130628	0.209253	-0.447297	0.999326
sp|Q9UJW0|DCTN4_HUMAN	DCTN4	Dynactin subunit 4 OS=Homo sapiens OX=9606 GN=DCTN4 PE=1 SV=1	-0.131834	0.862826	0.0104765	0.0431837	-0.0782134	0.425049	-0.134845	0.891075
sp|Q9BTE1|DCTN5_HUMAN	DCTN5	Dynactin subunit 5 OS=Homo sapiens OX=9606 GN=DCTN5 PE=1 SV=1	-0.0326259	0.0423024	0.194894	0.310408	0.0178255	0.0226407	-0.548175	1.19663
sp|O00399|DCTN6_HUMAN	DCTN6	Dynactin subunit 6 OS=Homo sapiens OX=9606 GN=DCTN6 PE=1 SV=1	0.0300561	0.0921696	0.00152606	0.00428257	0.0795827	0.280724	-0.249682	1.24081
sp|Q9H773|DCTP1_HUMAN	DCTPP1	dCTP pyrophosphatase 1 OS=Homo sapiens OX=9606 GN=DCTPP1 PE=1 SV=1	-0.18822	0.253031	0.00385353	0.00419384	-0.471858	0.814637	0.528859	0.950031
sp|Q96GG9|DCNL1_HUMAN	DCUN1D1	DCN1-like protein 1 OS=Homo sapiens OX=9606 GN=DCUN1D1 PE=1 SV=1	-0.458092	0.968023	-0.30762	0.569432	-0.37287	0.73397	-0.0933699	0.13484
sp|Q8IWE4|DCNL3_HUMAN	DCUN1D3	DCN1-like protein 3 OS=Homo sapiens OX=9606 GN=DCUN1D3 PE=1 SV=1	0.164869	0.353339	-0.0731134	0.135511	-0.0563794	0.10153	0.175285	0.38138
sp|Q92564-3|DCNL4_HUMAN	DCUN1D4	Isoform 3 of DCN1-like protein 4 OS=Homo sapiens OX=9606 GN=DCUN1D4	-0.107988	0.226973	-0.0642872	0.12516	-0.0346801	0.0639104	0.125273	0.27099
sp|Q9BTE7|DCNL5_HUMAN	DCUN1D5	DCN1-like protein 5 OS=Homo sapiens OX=9606 GN=DCUN1D5 PE=1 SV=1	-0.0383952	0.0995119	-0.176023	0.61324	-0.280407	1.14555	0.0458418	0.12104
sp|Q7Z4W1|DCXR_HUMAN	DCXR	L-xylulose reductase OS=Homo sapiens OX=9606 GN=DCXR PE=1 SV=2	-0.148577	0.421752	0.100447	0.260337	0.0576137	0.136581	-0.266536	0.907993
sp|Q9BW61|DDA1_HUMAN	DDA1	DET1- and DDB1-associated protein 1 OS=Homo sapiens OX=9606 GN=DDA1 PE=1 SV=1	0.245701	1.33961	0.103929	0.427345	0.589482	4.08102	0.288303	1.66355
sp|O94760|DDAH1_HUMAN	DDAH1	N(G),N(G)-dimethylarginine dimethylaminohydrolase 1 OS=Homo sapiens OX=9606 GN=DDAH1 PE=1 SV=3	-0.319914	2.14323	-0.336111	2.28617	-0.345107	2.36586	-0.655147	5.01379
sp|O95865|DDAH2_HUMAN	DDAH2	N(G),N(G)-dimethylarginine dimethylaminohydrolase 2 OS=Homo sapiens OX=9606 GN=DDAH2 PE=1 SV=1	-0.614082	2.11288	-0.414746	1.2461	-0.346611	0.976453	-0.612223	2.10447
sp|Q16531|DDB1_HUMAN	DDB1	DNA damage-binding protein 1 OS=Homo sapiens OX=9606 GN=DDB1 PE=1 SV=1	-0.177433	0.554817	-0.125945	0.358662	-0.0260803	0.0598712	-0.412645	1.7248
sp|Q92466|DDB2_HUMAN	DDB2	DNA damage-binding protein 2 OS=Homo sapiens OX=9606 GN=DDB2 PE=1 SV=1	0.387534	1.08195	0.148655	0.311124	0.462681	1.37685	0.548264	1.73206
sp|Q8NEL9|DDHD1_HUMAN	DDHD1	Phospholipase DDHD1 OS=Homo sapiens OX=9606 GN=DDHD1 PE=1 SV=2	0.0988736	0.193266	-0.0820883	0.155925	0.423502	1.28703	-0.290645	0.756061
sp|O94830|DDHD2_HUMAN	DDHD2	Phospholipase DDHD2 OS=Homo sapiens OX=9606 GN=DDHD2 PE=1 SV=2	-0.0923115	0.181689	0.0614724	0.114716	0.0643181	0.120631	-0.243371	0.599146
sp|Q5TDH0-3|DDI2_HUMAN	DDI2	Isoform 3 of Protein DDI1 homolog 2 OS=Homo sapiens OX=9606 GN=DDI2	0.137507	0.280744	-0.132889	0.2694	0.00524797	0.00856532	0.266966	0.650221
sp|P35638-2|DDIT3_HUMAN	DDIT3	Isoform 2 of DNA damage-inducible transcript 3 protein OS=Homo sapiens OX=9606 GN=DDIT3	0.74688	2.78782	0.487883	1.59541	0.6974	2.55634	0.430009	1.34439
sp|P39656|OST48_HUMAN	DDOST	Dolichyl-diphosphooligosaccharide--protein glycosyltransferase 48 kDa subunit OS=Homo sapiens OX=9606 GN=DDOST PE=1 SV=4	-0.297807	0.369187	-0.405284	0.546661	-0.424937	0.581473	-0.53886	0.796513
sp|Q16832|DDR2_HUMAN	DDR2	Discoidin domain-containing receptor 2 OS=Homo sapiens OX=9606 GN=DDR2 PE=1 SV=2	-0.92758	1.8866	-0.145706	0.175624	1.32701	2.99299	-0.0230616	0.0242835
sp|Q96HY6|DDRGK_HUMAN	DDRGK1	DDRGK domain-containing protein 1 OS=Homo sapiens OX=9606 GN=DDRGK1 PE=1 SV=2	0.0279635	0.0956077	0.0996396	0.422589	-0.0859137	0.350955	0.19303	1.00971
sp|Q92499|DDX1_HUMAN	DDX1	ATP-dependent RNA helicase DDX1 OS=Homo sapiens OX=9606 GN=DDX1 PE=1 SV=2	0.245663	1.07222	0.203173	0.826914	0.209625	0.865036	0.259048	1.15241
sp|Q13206|DDX10_HUMAN	DDX10	Probable ATP-dependent RNA helicase DDX10 OS=Homo sapiens OX=9606 GN=DDX10 PE=1 SV=2	0.0331347	0.0686408	0.0912331	0.212442	0.189713	0.52385	0.405047	1.44749
sp|A8MPP1|D11L8_HUMAN	DDX11L8	Putative ATP-dependent RNA helicase DDX11-like protein 8 OS=Homo sapiens OX=9606 GN=DDX11L8 PE=1 SV=1	-0.301237	0.932389	-0.344264	1.1175	-0.442462	1.5714	-0.272491	0.814519
tr|A0A5H1ZRQ2|A0A5H1ZRQ2_HUMAN	DDX17	Probable ATP-dependent RNA helicase DDX17 OS=Homo sapiens OX=9606 GN=DDX17 PE=4 SV=1	0.151791	1.09251	0.198557	1.57349	0.183782	1.41697	0.125644	0.845874
sp|Q9NVP1|DDX18_HUMAN	DDX18	ATP-dependent RNA helicase DDX18 OS=Homo sapiens OX=9606 GN=DDX18 PE=1 SV=2	0.21508	0.752422	0.0329197	0.0800498	0.0598035	0.154999	0.730658	3.73511
sp|Q9NUU7|DD19A_HUMAN	DDX19A	ATP-dependent RNA helicase DDX19A OS=Homo sapiens OX=9606 GN=DDX19A PE=1 SV=1	0.0600669	0.16636	0.0318505	0.0822023	-0.324679	1.42013	-0.168805	0.589228
sp|Q9UMR2|DD19B_HUMAN	DDX19B	ATP-dependent RNA helicase DDX19B OS=Homo sapiens OX=9606 GN=DDX19B PE=1 SV=1	0.0267232	0.0767121	0.145094	0.559338	-0.225913	1.00935	-0.14184	0.543074
sp|Q9UHI6|DDX20_HUMAN	DDX20	Probable ATP-dependent RNA helicase DDX20 OS=Homo sapiens OX=9606 GN=DDX20 PE=1 SV=2	-0.0132584	0.0383926	0.0466966	0.14978	-0.0306808	0.0937669	0.252666	1.34805
sp|Q9NR30|DDX21_HUMAN	DDX21	Nucleolar RNA helicase 2 OS=Homo sapiens OX=9606 GN=DDX21 PE=1 SV=5	0.337137	0.744695	-0.0218644	0.0321078	-0.00672142	0.00963297	0.803909	2.39292
sp|Q9BUQ8|DDX23_HUMAN	DDX23	Probable ATP-dependent RNA helicase DDX23 OS=Homo sapiens OX=9606 GN=DDX23 PE=1 SV=3	-0.0684299	0.252935	0.00871664	0.0267398	-0.076476	0.289196	-0.0861691	0.334677
sp|Q9GZR7|DDX24_HUMAN	DDX24	ATP-dependent RNA helicase DDX24 OS=Homo sapiens OX=9606 GN=DDX24 PE=1 SV=1	0.147942	0.31172	0.00639173	0.010591	0.107679	0.212998	0.698765	2.40385
sp|Q96GQ7|DDX27_HUMAN	DDX27	Probable ATP-dependent RNA helicase DDX27 OS=Homo sapiens OX=9606 GN=DDX27 PE=1 SV=2	0.194649	0.410544	-0.0350494	0.057877	0.08354	0.149526	0.645717	2.02495
sp|Q9NUL7|DDX28_HUMAN	DDX28	Probable ATP-dependent RNA helicase DDX28 OS=Homo sapiens OX=9606 GN=DDX28 PE=1 SV=2	-0.00371477	0.0120086	0.263829	1.78351	0.282358	1.98328	-0.0886895	0.381915
sp|Q9H8H2|DDX31_HUMAN	DDX31	Probable ATP-dependent RNA helicase DDX31 OS=Homo sapiens OX=9606 GN=DDX31 PE=1 SV=2	0.252425	0.550926	0.183122	0.36605	0.151452	0.289796	0.777406	2.47917
sp|O00148|DX39A_HUMAN	DDX39A	ATP-dependent RNA helicase DDX39A OS=Homo sapiens OX=9606 GN=DDX39A PE=1 SV=2	-0.14937	0.415989	0.236551	0.756804	-0.103323	0.264124	-0.254575	0.835081
sp|Q13838-2|DX39B_HUMAN	DDX39B	Isoform 2 of Spliceosome RNA helicase DDX39B OS=Homo sapiens OX=9606 GN=DDX39B	-0.206147	1.30523	-0.048593	0.20494	-0.0757281	0.349609	-0.297637	2.13777
sp|O00571|DDX3X_HUMAN	DDX3X	ATP-dependent RNA helicase DDX3X OS=Homo sapiens OX=9606 GN=DDX3X PE=1 SV=3	-0.0478019	0.263756	-0.0976444	0.649418	-0.158731	1.24938	-0.02982	0.152041
sp|Q9UJV9|DDX41_HUMAN	DDX41	Probable ATP-dependent RNA helicase DDX41 OS=Homo sapiens OX=9606 GN=DDX41 PE=1 SV=2	-0.289519	2.27185	0.0434572	0.196154	-0.00721873	0.0281547	-6.28252e-05	0.000237593
sp|Q86XP3|DDX42_HUMAN	DDX42	ATP-dependent RNA helicase DDX42 OS=Homo sapiens OX=9606 GN=DDX42 PE=1 SV=1	0.0623388	0.256211	0.118257	0.570881	0.172723	0.945451	0.15875	0.843732
sp|Q7L014|DDX46_HUMAN	DDX46	Probable ATP-dependent RNA helicase DDX46 OS=Homo sapiens OX=9606 GN=DDX46 PE=1 SV=2	-0.259933	4.00731	0.0375249	0.243914	-0.0773676	0.615869	-0.214758	2.90378
sp|Q9H0S4|DDX47_HUMAN	DDX47	Probable ATP-dependent RNA helicase DDX47 OS=Homo sapiens OX=9606 GN=DDX47 PE=1 SV=1	0.509156	1.54799	0.284284	0.662381	0.457597	1.316	0.841301	3.43523
sp|Q9Y6V7|DDX49_HUMAN	DDX49	Probable ATP-dependent RNA helicase DDX49 OS=Homo sapiens OX=9606 GN=DDX49 PE=1 SV=1	-0.276567	0.53885	-0.0298121	0.0421805	-0.124771	0.20222	-0.123601	0.200009
sp|P17844|DDX5_HUMAN	DDX5	Probable ATP-dependent RNA helicase DDX5 OS=Homo sapiens OX=9606 GN=DDX5 PE=1 SV=1	0.0726167	0.259266	0.191802	0.898185	0.0201911	0.0617429	-0.0197899	0.0604395
sp|Q9BQ39|DDX50_HUMAN	DDX50	ATP-dependent RNA helicase DDX50 OS=Homo sapiens OX=9606 GN=DDX50 PE=1 SV=1	0.246145	0.573806	0.132392	0.263709	0.204562	0.451901	0.6184	1.97925
sp|Q8N8A6|DDX51_HUMAN	DDX51	ATP-dependent RNA helicase DDX51 OS=Homo sapiens OX=9606 GN=DDX51 PE=1 SV=3	0.0994768	0.238237	0.0159673	0.0322316	0.0512493	0.111535	0.36157	1.25832
sp|Q9Y2R4|DDX52_HUMAN	DDX52	Probable ATP-dependent RNA helicase DDX52 OS=Homo sapiens OX=9606 GN=DDX52 PE=1 SV=3	0.534707	0.671032	0.336121	0.369241	0.394121	0.451333	1.31446	2.24947
sp|Q8TDD1-2|DDX54_HUMAN	DDX54	Isoform 2 of ATP-dependent RNA helicase DDX54 OS=Homo sapiens OX=9606 GN=DDX54	-0.086446	0.226939	-0.0788228	0.203597	-0.0211048	0.0478149	0.478295	2.0926
sp|Q8NHQ9|DDX55_HUMAN	DDX55	ATP-dependent RNA helicase DDX55 OS=Homo sapiens OX=9606 GN=DDX55 PE=1 SV=3	-0.050031	0.122855	-0.0778576	0.203447	-0.203642	0.67404	-0.0728675	0.188346
sp|Q9NY93|DDX56_HUMAN	DDX56	Probable ATP-dependent RNA helicase DDX56 OS=Homo sapiens OX=9606 GN=DDX56 PE=1 SV=1	-0.155772	0.492234	0.0455532	0.114103	-0.0625545	0.163032	0.00758827	0.0173121
sp|Q5T1V6|DDX59_HUMAN	DDX59	Probable ATP-dependent RNA helicase DDX59 OS=Homo sapiens OX=9606 GN=DDX59 PE=1 SV=1	0.318296	0.84577	-0.136432	0.28535	0.13257	0.275608	0.603076	2.00617
sp|P26196|DDX6_HUMAN	DDX6	Probable ATP-dependent RNA helicase DDX6 OS=Homo sapiens OX=9606 GN=DDX6 PE=1 SV=2	0.0417019	0.213068	0.159425	1.1852	0.132113	0.918427	-0.111749	0.733537
sp|Q8IY21|DDX60_HUMAN	DDX60	Probable ATP-dependent RNA helicase DDX60 OS=Homo sapiens OX=9606 GN=DDX60 PE=1 SV=3	-0.112699	0.22599	0.267844	0.668365	0.259671	0.641552	0.0161072	0.0273072
sp|O75398|DEAF1_HUMAN	DEAF1	Deformed epidermal autoregulatory factor 1 homolog OS=Homo sapiens OX=9606 GN=DEAF1 PE=1 SV=1	0.161351	0.216595	-0.262544	0.391307	-0.0871528	0.107516	0.357827	0.581955
sp|Q16698|DECR_HUMAN	DECR1	2,4-dienoyl-CoA reductase, mitochondrial OS=Homo sapiens OX=9606 GN=DECR1 PE=1 SV=1	-0.573297	2.32614	-0.035815	0.0752923	0.0333049	0.069643	-0.369652	1.29307
sp|Q9NUI1|DECR2_HUMAN	DECR2	Peroxisomal 2,4-dienoyl-CoA reductase OS=Homo sapiens OX=9606 GN=DECR2 PE=1 SV=1	-0.0299689	0.0977156	-0.0600613	0.214647	0.0195018	0.0614837	0.0233972	0.0747013
sp|P35659|DEK_HUMAN	DEK	Protein DEK OS=Homo sapiens OX=9606 GN=DEK PE=1 SV=1	0.36179	1.21725	0.132404	0.326673	-0.169923	0.446428	0.763968	3.23739
sp|Q8TCE6|DEN10_HUMAN	DENND10	DENN domain-containing protein 10 OS=Homo sapiens OX=9606 GN=DENND10 PE=1 SV=1	-0.203106	0.569012	-0.183178	0.497715	-0.0700687	0.155753	-0.605162	2.45292
sp|Q8TEH3-6|DEN1A_HUMAN	DENND1A	Isoform 6 of DENN domain-containing protein 1A OS=Homo sapiens OX=9606 GN=DENND1A	0.115618	0.25331	0.21774	0.558529	0.155799	0.364574	0.0365141	0.0692825
sp|Q68D51|DEN2C_HUMAN	DENND2C	DENN domain-containing protein 2C OS=Homo sapiens OX=9606 GN=DENND2C PE=1 SV=2	-0.0298181	0.0945057	0.172109	0.80416	0.0916397	0.348865	0.0752812	0.273627
sp|Q7Z401-2|MYCPP_HUMAN	DENND4A	Isoform 2 of C-myc promoter-binding protein OS=Homo sapiens OX=9606 GN=DENND4A	-0.0712101	0.188488	-0.147726	0.461001	-0.370146	1.65057	0.12206	0.361356
sp|O75064|DEN4B_HUMAN	DENND4B	DENN domain-containing protein 4B OS=Homo sapiens OX=9606 GN=DENND4B PE=1 SV=4	0.0698696	0.121811	-0.265973	0.610865	-0.21391	0.460635	-0.169007	0.342531
sp|O75064|DEN4B_HUMAN	DENND4B	DENN domain-containing protein 4B OS=Homo sapiens OX=9606 GN=DENND4B PE=1 SV=4	0.0698696	0.121811	-0.265973	0.610865	-0.21391	0.460635	-0.169007	0.342531
sp|O75064|DEN4B_HUMAN	DENND4B	DENN domain-containing protein 4B OS=Homo sapiens OX=9606 GN=DENND4B PE=1 SV=4	0.0698696	0.121811	-0.265973	0.610865	-0.21391	0.460635	-0.169007	0.342531
sp|Q5VZ89-7|DEN4C_HUMAN	DENND4C	Isoform 2 of DENN domain-containing protein 4C OS=Homo sapiens OX=9606 GN=DENND4C	-0.652833	1.99629	-0.240567	0.523457	-0.44517	1.19075	-0.578209	1.69746
sp|Q8IWF6|DEN6A_HUMAN	DENND6A	Protein DENND6A OS=Homo sapiens OX=9606 GN=DENND6A PE=1 SV=1	-0.333182	0.754096	-0.0599237	0.0955717	-0.466886	1.18971	-0.219162	0.436608
sp|O43583|DENR_HUMAN	DENR	Density-regulated protein OS=Homo sapiens OX=9606 GN=DENR PE=1 SV=2	0.275078	0.32401	-0.448371	0.602689	-0.313376	0.380852	0.972025	1.67023
sp|Q5TB30|DEP1A_HUMAN	DEPDC1	DEP domain-containing protein 1A OS=Homo sapiens OX=9606 GN=DEPDC1 PE=1 SV=2	0.126777	0.372445	0.177696	0.578835	0.119301	0.34496	0.657096	4.04719
sp|Q8WUY9|DEP1B_HUMAN	DEPDC1B	DEP domain-containing protein 1B OS=Homo sapiens OX=9606 GN=DEPDC1B PE=1 SV=2	0.234209	0.915536	0.138299	0.447657	0.0968227	0.285767	0.0506294	0.133779
sp|Q9BUN8|DERL1_HUMAN	DERL1	Derlin-1 OS=Homo sapiens OX=9606 GN=DERL1 PE=1 SV=1	-0.087304	0.102598	-0.378617	0.599206	-0.376903	0.595579	-0.0731867	0.084617
sp|Q9GZP9|DERL2_HUMAN	DERL2	Derlin-2 OS=Homo sapiens OX=9606 GN=DERL2 PE=1 SV=1	-0.296131	0.293746	-0.235194	0.222903	-0.342299	0.350959	-0.423877	0.459323
sp|P0CG12|DERPC_HUMAN	DERPC	Decreased expression in renal and prostate cancer protein OS=Homo sapiens OX=9606 GN=DERPC PE=1 SV=1	0.156315	0.208574	0.0793581	0.0969539	0.163894	0.220511	0.411005	0.698168
sp|P17661|DESM_HUMAN	DES	Desmin OS=Homo sapiens OX=9606 GN=DES PE=1 SV=3	0.75218	0.521595	-0.401872	0.239633	0.121021	0.0626603	-0.109873	0.05655
sp|Q6ICB0|DESI1_HUMAN	DESI1	Desumoylating isopeptidase 1 OS=Homo sapiens OX=9606 GN=DESI1 PE=1 SV=1	-0.32942	1.26436	0.0454138	0.108587	0.1333	0.383061	0.019559	0.0440204
sp|Q9BSY9|DESI2_HUMAN	DESI2	Deubiquitinase DESI2 OS=Homo sapiens OX=9606 GN=DESI2 PE=1 SV=1	-0.180839	0.335674	-0.0621752	0.0975964	-0.544894	1.43287	-0.49729	1.26545
sp|O00273|DFFA_HUMAN	DFFA	DNA fragmentation factor subunit alpha OS=Homo sapiens OX=9606 GN=DFFA PE=1 SV=1	0.00855568	0.0133858	-0.00480316	0.00746523	0.126696	0.241059	0.441484	1.25026
sp|O75907|DGAT1_HUMAN	DGAT1	Diacylglycerol O-acyltransferase 1 OS=Homo sapiens OX=9606 GN=DGAT1 PE=1 SV=2	1.47072	0.709774	0.797192	0.323873	0.946859	0.401176	1.99254	1.06827
sp|P98153|IDD_HUMAN	DGCR2	Integral membrane protein DGCR2/IDD OS=Homo sapiens OX=9606 GN=DGCR2 PE=1 SV=1	-0.237738	0.602889	-0.0214263	0.0382826	-0.134452	0.293295	-0.286539	0.772155
sp|Q14129|DGCR6_HUMAN	DGCR6	Protein DGCR6 OS=Homo sapiens OX=9606 GN=DGCR6 PE=1 SV=3	0.292604	0.299806	-0.247111	0.24456	0.289754	0.296253	-0.166956	0.154946
sp|Q8WYQ5|DGCR8_HUMAN	DGCR8	Microprocessor complex subunit DGCR8 OS=Homo sapiens OX=9606 GN=DGCR8 PE=1 SV=1	0.13409	1.11379	0.164955	1.52402	0.094116	0.67064	-0.113311	0.871104
sp|P52429|DGKE_HUMAN	DGKE	Diacylglycerol kinase epsilon OS=Homo sapiens OX=9606 GN=DGKE PE=1 SV=1	-0.0182236	0.0231036	0.00232149	0.00287792	-0.325949	0.593837	-0.652659	1.51189
sp|Q7Z3D6-2|GLUCM_HUMAN	DGLUCY	Isoform 2 of D-glutamate cyclase, mitochondrial OS=Homo sapiens OX=9606 GN=DGLUCY	-0.10259	0.438979	0.125733	0.573792	0.588876	5.52812	0.291985	1.92212
sp|Q16854|DGUOK_HUMAN	DGUOK	Deoxyguanosine kinase, mitochondrial OS=Homo sapiens OX=9606 GN=DGUOK PE=1 SV=2	0.020128	0.0445612	0.0793138	0.200391	0.6435	2.98638	-0.281409	0.997343
sp|Q15392|DHC24_HUMAN	DHCR24	Delta(24)-sterol reductase OS=Homo sapiens OX=9606 GN=DHCR24 PE=1 SV=2	0.0567951	0.0561334	-0.0744432	0.074916	-0.194178	0.219411	-0.39232	0.522939
sp|Q9UBM7|DHCR7_HUMAN	DHCR7	7-dehydrocholesterol reductase OS=Homo sapiens OX=9606 GN=DHCR7 PE=1 SV=1	-0.0491482	0.0695461	0.139839	0.224017	-0.544656	1.28808	0.566138	1.35765
sp|Q86SQ9-2|DHDDS_HUMAN	DHDDS	Isoform 2 of Dehydrodolichyl diphosphate synthase complex subunit DHDDS OS=Homo sapiens OX=9606 GN=DHDDS	-0.169672	0.261614	-0.0702848	0.0956486	-0.257686	0.438379	-0.726712	1.74739
sp|P00374|DYR_HUMAN	DHFR	Dihydrofolate reductase OS=Homo sapiens OX=9606 GN=DHFR PE=1 SV=2	-0.393918	1.4991	-0.0475526	0.107702	-0.714154	3.24369	-0.40199	1.54084
sp|Q02127|PYRD_HUMAN	DHODH	Dihydroorotate dehydrogenase (quinone), mitochondrial OS=Homo sapiens OX=9606 GN=DHODH PE=1 SV=3	0.0999164	0.181594	0.104526	0.191336	0.14863	0.290625	-0.617827	1.88625
sp|Q96LJ7|DHRS1_HUMAN	DHRS1	Dehydrogenase/reductase SDR family member 1 OS=Homo sapiens OX=9606 GN=DHRS1 PE=1 SV=1	-0.249261	0.668054	0.0276962	0.0517203	0.0373679	0.0711076	-0.632486	2.33391
sp|Q6UWP2|DHR11_HUMAN	DHRS11	Dehydrogenase/reductase SDR family member 11 OS=Homo sapiens OX=9606 GN=DHRS11 PE=1 SV=1	-0.101005	0.213542	-0.209572	0.525347	-0.339841	0.998956	-0.392437	1.2147
sp|Q6UX07|DHR13_HUMAN	DHRS13	Dehydrogenase/reductase SDR family member 13 OS=Homo sapiens OX=9606 GN=DHRS13 PE=2 SV=1	-0.0442436	0.0598619	0.0130784	0.0169277	-0.189168	0.308612	0.102865	0.150705
sp|O75911|DHRS3_HUMAN	DHRS3	Short-chain dehydrogenase/reductase 3 OS=Homo sapiens OX=9606 GN=DHRS3 PE=1 SV=2	-0.0574177	0.140261	-0.0220681	0.0497004	-0.231595	0.779438	-0.277647	0.995305
sp|Q9BTZ2|DHRS4_HUMAN	DHRS4	Dehydrogenase/reductase SDR family member 4 OS=Homo sapiens OX=9606 GN=DHRS4 PE=1 SV=3	-0.171607	0.902568	-0.105673	0.476076	0.282623	1.77481	-0.482306	3.50399
sp|Q9Y394|DHRS7_HUMAN	DHRS7	Dehydrogenase/reductase SDR family member 7 OS=Homo sapiens OX=9606 GN=DHRS7 PE=1 SV=1	-0.104587	0.297295	-0.037048	0.0904949	0.0791661	0.213097	-0.108544	0.311086
sp|Q6IAN0|DRS7B_HUMAN	DHRS7B	Dehydrogenase/reductase SDR family member 7B OS=Homo sapiens OX=9606 GN=DHRS7B PE=1 SV=2	-0.343182	0.51116	-0.245129	0.334238	-0.197186	0.256535	-0.576349	1.01792
sp|Q96HY7|DHTK1_HUMAN	DHTKD1	Probable 2-oxoglutarate dehydrogenase E1 component DHKTD1, mitochondrial OS=Homo sapiens OX=9606 GN=DHTKD1 PE=1 SV=2	0.0266984	0.0379285	0.181189	0.319258	0.161536	0.277594	-0.332475	0.69386
sp|O43143|DHX15_HUMAN	DHX15	Pre-mRNA-splicing factor ATP-dependent RNA helicase DHX15 OS=Homo sapiens OX=9606 GN=DHX15 PE=1 SV=2	-0.0167642	0.0760654	0.12563	0.848506	-0.0202989	0.0935945	-0.0715117	0.404884
sp|O60231|DHX16_HUMAN	DHX16	Pre-mRNA-splicing factor ATP-dependent RNA helicase DHX16 OS=Homo sapiens OX=9606 GN=DHX16 PE=1 SV=2	-0.0984796	0.34818	0.0269537	0.0786589	0.0454065	0.139707	-0.118413	0.438819
sp|Q7Z478|DHX29_HUMAN	DHX29	ATP-dependent RNA helicase DHX29 OS=Homo sapiens OX=9606 GN=DHX29 PE=1 SV=2	-0.098013	0.273389	0.0597654	0.153255	-0.0865197	0.23548	-0.0577874	0.147512
sp|Q7L2E3-2|DHX30_HUMAN	DHX30	Isoform 2 of ATP-dependent RNA helicase DHX30 OS=Homo sapiens OX=9606 GN=DHX30	-0.104202	0.288999	0.0596062	0.150151	-0.0704712	0.181885	0.242469	0.854767
sp|Q9H6R0|DHX33_HUMAN	DHX33	ATP-dependent RNA helicase DHX33 OS=Homo sapiens OX=9606 GN=DHX33 PE=1 SV=2	-0.113384	0.3562	0.117231	0.371314	-0.0421611	0.112152	-0.145266	0.487185
sp|Q14147|DHX34_HUMAN	DHX34	Probable ATP-dependent RNA helicase DHX34 OS=Homo sapiens OX=9606 GN=DHX34 PE=1 SV=2	-0.0835958	0.448238	-0.037498	0.170192	0.00579168	0.0230275	-0.0365278	0.165153
sp|Q9H5Z1|DHX35_HUMAN	DHX35	Probable ATP-dependent RNA helicase DHX35 OS=Homo sapiens OX=9606 GN=DHX35 PE=1 SV=2	-0.00492157	0.00974423	0.0707615	0.161159	0.324343	1.09284	-0.228522	0.682265
sp|Q9H2U1|DHX36_HUMAN	DHX36	ATP-dependent DNA/RNA helicase DHX36 OS=Homo sapiens OX=9606 GN=DHX36 PE=1 SV=2	-0.0215548	0.0638351	0.174827	0.75759	0.0715799	0.244674	0.137275	0.550674
sp|Q8IY37|DHX37_HUMAN	DHX37	Probable ATP-dependent RNA helicase DHX37 OS=Homo sapiens OX=9606 GN=DHX37 PE=1 SV=1	0.00343903	0.00893854	-0.0347206	0.0986687	-0.0955521	0.317461	0.216217	0.91321
sp|Q92620|PRP16_HUMAN	DHX38	Pre-mRNA-splicing factor ATP-dependent RNA helicase PRP16 OS=Homo sapiens OX=9606 GN=DHX38 PE=1 SV=2	0.235434	1.05916	0.0559659	0.173432	0.0463751	0.140017	0.0667565	0.210412
sp|Q8IX18|DHX40_HUMAN	DHX40	Probable ATP-dependent RNA helicase DHX40 OS=Homo sapiens OX=9606 GN=DHX40 PE=1 SV=2	-0.127988	0.18719	0.130778	0.191935	-0.00166504	0.00205796	-0.254942	0.431416
sp|Q6P158|DHX57_HUMAN	DHX57	Putative ATP-dependent RNA helicase DHX57 OS=Homo sapiens OX=9606 GN=DHX57 PE=1 SV=2	-0.175451	0.517119	-0.0338512	0.0755639	-0.176435	0.520874	-0.0493031	0.113899
sp|Q14562|DHX8_HUMAN	DHX8	ATP-dependent RNA helicase DHX8 OS=Homo sapiens OX=9606 GN=DHX8 PE=1 SV=1	-0.0263413	0.0947257	-0.0905428	0.399532	-0.0511194	0.199943	-0.131217	0.644699
sp|Q08211|DHX9_HUMAN	DHX9	ATP-dependent RNA helicase A OS=Homo sapiens OX=9606 GN=DHX9 PE=1 SV=4	0.0500204	0.147427	0.140094	0.511062	-0.00490458	0.0127451	-0.223116	0.947101
sp|Q9NR28|DBLOH_HUMAN	DIABLO	Diablo homolog, mitochondrial OS=Homo sapiens OX=9606 GN=DIABLO PE=1 SV=1	0.00366862	0.007166	-0.13829	0.353011	0.173909	0.471296	-0.165134	0.441163
sp|O60610|DIAP1_HUMAN	DIAPH1	Protein diaphanous homolog 1 OS=Homo sapiens OX=9606 GN=DIAPH1 PE=1 SV=2	-0.660282	4.70598	-0.189877	0.96653	-0.410367	2.70409	-0.47159	3.21134
sp|O60879|DIAP2_HUMAN	DIAPH2	Protein diaphanous homolog 2 OS=Homo sapiens OX=9606 GN=DIAPH2 PE=1 SV=1	-0.175803	0.273581	-0.0807345	0.111601	-0.194015	0.308378	-0.405482	0.794809
sp|Q9NSV4|DIAP3_HUMAN	DIAPH3	Protein diaphanous homolog 3 OS=Homo sapiens OX=9606 GN=DIAPH3 PE=1 SV=4	-0.280391	1.91533	-0.177283	0.967097	-0.335477	2.5282	-0.00400372	0.0128912
sp|Q9UPY3|DICER_HUMAN	DICER1	Endoribonuclease Dicer OS=Homo sapiens OX=9606 GN=DICER1 PE=1 SV=3	-0.172708	0.708254	-0.0873644	0.29084	-0.37573	2.26851	-0.0470819	0.140518
sp|Q9BTC0|DIDO1_HUMAN	DIDO1	Death-inducer obliterator 1 OS=Homo sapiens OX=9606 GN=DIDO1 PE=1 SV=5	0.279185	1.25027	0.0328678	0.0905101	0.0792565	0.245913	0.355069	1.73158
sp|Q68CQ4|DIEXF_HUMAN	DIEXF	Digestive organ expansion factor homolog OS=Homo sapiens OX=9606 GN=DIEXF PE=1 SV=2	-0.0297671	0.0762992	0.0705652	0.200093	0.0992311	0.300451	-0.110022	0.341053
sp|Q9UNQ2|DIM1_HUMAN	DIMT1	Probable dimethyladenosine transferase OS=Homo sapiens OX=9606 GN=DIMT1 PE=1 SV=1	0.0932325	0.378605	-0.0240198	0.0792378	-0.0469255	0.166606	0.388859	2.50896
sp|Q14689|DIP2A_HUMAN	DIP2A	Disco-interacting protein 2 homolog A OS=Homo sapiens OX=9606 GN=DIP2A PE=1 SV=2	-0.315676	0.65609	0.0235951	0.0332739	-0.3538	0.766609	-0.111205	0.178445
sp|Q9P265|DIP2B_HUMAN	DIP2B	Disco-interacting protein 2 homolog B OS=Homo sapiens OX=9606 GN=DIP2B PE=1 SV=3	-0.110901	0.427405	-0.0755517	0.26608	0.0808101	0.288617	-0.180169	0.805857
sp|Q9Y2E4|DIP2C_HUMAN	DIP2C	Disco-interacting protein 2 homolog C OS=Homo sapiens OX=9606 GN=DIP2C PE=1 SV=2	-0.133028	0.164189	0.00158147	0.00167753	-0.0696805	0.0801226	-0.649007	1.21629
sp|Q5T7M9|DIK1A_HUMAN	DIPK1A	Divergent protein kinase domain 1A OS=Homo sapiens OX=9606 GN=DIPK1A PE=2 SV=1	-0.123417	0.177842	0.00910667	0.0112835	0.415884	0.809687	-0.408727	0.791056
sp|Q5VUD6|DIK1B_HUMAN	DIPK1B	Divergent protein kinase domain 1B OS=Homo sapiens OX=9606 GN=DIPK1B PE=1 SV=3	-0.309992	0.965712	0.175677	0.448158	-0.0186636	0.0355334	-0.390342	1.3426
sp|Q8NDZ4|DIK2A_HUMAN	DIPK2A	Divergent protein kinase domain 2A OS=Homo sapiens OX=9606 GN=DIPK2A PE=1 SV=1	-0.218584	0.389603	-0.111957	0.174505	-0.0465725	0.0662271	-0.327701	0.656622
sp|O95057|DIRA1_HUMAN	DIRAS1	GTP-binding protein Di-Ras1 OS=Homo sapiens OX=9606 GN=DIRAS1 PE=1 SV=1	-0.299965	0.97312	-0.0536299	0.116983	-0.378192	1.33333	-0.0493258	0.106642
sp|Q9Y2L1|RRP44_HUMAN	DIS3	Exosome complex exonuclease RRP44 OS=Homo sapiens OX=9606 GN=DIS3 PE=1 SV=2	-0.0799149	0.28485	0.0973413	0.362957	0.00847724	0.0245194	0.297721	1.59247
sp|Q8TF46|DI3L1_HUMAN	DIS3L	DIS3-like exonuclease 1 OS=Homo sapiens OX=9606 GN=DIS3L PE=1 SV=2	-0.207251	0.587128	-0.0607693	0.133164	-0.421204	1.52462	-0.289009	0.914237
sp|Q96F81|DISP1_HUMAN	DISP1	Protein dispatched homolog 1 OS=Homo sapiens OX=9606 GN=DISP1 PE=1 SV=3	-0.231039	0.439117	-0.0226077	0.0323198	-0.180014	0.321468	0.526943	1.31346
sp|Q155Q3|DIXC1_HUMAN	DIXDC1	Dixin OS=Homo sapiens OX=9606 GN=DIXDC1 PE=1 SV=2	-0.306616	2.05442	0.00324982	0.0102588	-0.120979	0.552453	0.07511	0.300762
sp|O60832|DKC1_HUMAN	DKC1	H/ACA ribonucleoprotein complex subunit DKC1 OS=Homo sapiens OX=9606 GN=DKC1 PE=1 SV=3	0.254333	1.24753	0.0455614	0.143888	0.195497	0.873093	0.460474	2.7411
sp|P10515|ODP2_HUMAN	DLAT	Dihydrolipoyllysine-residue acetyltransferase component of pyruvate dehydrogenase complex, mitochondrial OS=Homo sapiens OX=9606 GN=DLAT PE=1 SV=3	-0.0290992	0.0995962	-0.110452	0.480364	0.0802297	0.321531	-0.400406	2.66584
sp|P09622|DLDH_HUMAN	DLD	Dihydrolipoyl dehydrogenase, mitochondrial OS=Homo sapiens OX=9606 GN=DLD PE=1 SV=2	-0.018467	0.0695898	0.0811051	0.379922	0.109122	0.554915	-0.298191	2.13781
sp|Q12959-2|DLG1_HUMAN	DLG1	Isoform 2 of Disks large homolog 1 OS=Homo sapiens OX=9606 GN=DLG1	0.0128344	0.0217453	-0.173053	0.387546	-0.0679658	0.127411	0.39261	1.19912
sp|Q15700-4|DLG2_HUMAN	DLG2	Isoform 4 of Disks large homolog 2 OS=Homo sapiens OX=9606 GN=DLG2	-0.718517	0.468946	-0.815963	0.5526	-0.431394	0.249543	-1.43422	1.17514
sp|Q92796|DLG3_HUMAN	DLG3	Disks large homolog 3 OS=Homo sapiens OX=9606 GN=DLG3 PE=1 SV=2	-0.181296	0.992197	0.205975	1.18003	-0.0470632	0.181333	-0.138644	0.692085
sp|Q8TDM6|DLG5_HUMAN	DLG5	Disks large homolog 5 OS=Homo sapiens OX=9606 GN=DLG5 PE=1 SV=4	0.162813	0.457783	0.0811813	0.196046	0.136793	0.367483	0.254051	0.820757
sp|Q9Y2H0|DLGP4_HUMAN	DLGAP4	Disks large-associated protein 4 OS=Homo sapiens OX=9606 GN=DLGAP4 PE=1 SV=3	-0.251243	0.536736	0.137387	0.25294	0.121905	0.219468	-0.353747	0.844076
sp|Q15398|DLGP5_HUMAN	DLGAP5	Disks large-associated protein 5 OS=Homo sapiens OX=9606 GN=DLGAP5 PE=1 SV=2	-0.139329	0.301999	-0.160582	0.359711	-0.181959	0.420772	0.35352	1.00898
sp|P36957|ODO2_HUMAN	DLST	Dihydrolipoyllysine-residue succinyltransferase component of 2-oxoglutarate dehydrogenase complex, mitochondrial OS=Homo sapiens OX=9606 GN=DLST PE=1 SV=4	0.0715233	0.319954	-0.0543347	0.229715	0.149452	0.827337	-0.206677	1.28384
sp|P56177|DLX1_HUMAN	DLX1	Homeobox protein DLX-1 OS=Homo sapiens OX=9606 GN=DLX1 PE=1 SV=3	0.461811	0.486167	0.252011	0.230321	0.108131	0.0884605	0.758163	0.936395
sp|Q07687|DLX2_HUMAN	DLX2	Homeobox protein DLX-2 OS=Homo sapiens OX=9606 GN=DLX2 PE=1 SV=2	-0.0341205	0.0279469	0.0527878	0.0439618	-0.216358	0.206677	-0.299039	0.304296
sp|P56179-3|DLX6_HUMAN	DLX6	Isoform 3 of Homeobox protein DLX-6 OS=Homo sapiens OX=9606 GN=DLX6	0.0460669	0.0775949	-0.174402	0.358225	-0.268556	0.622507	0.138536	0.270256
sp|Q9NW81-4|DMAC2_HUMAN	DMAC2	Isoform 4 of Distal membrane-arm assembly complex protein 2 OS=Homo sapiens OX=9606 GN=DMAC2	0.025958	0.0913355	0.167664	0.901634	0.323668	2.38795	0.158468	0.832636
sp|Q99766|ATP5S_HUMAN	DMAC2L	ATP synthase subunit s, mitochondrial OS=Homo sapiens OX=9606 GN=DMAC2L PE=1 SV=3	-0.0389399	0.0485995	0.571392	1.19169	0.75193	1.72894	0.0228554	0.0279226
sp|Q9NPF5|DMAP1_HUMAN	DMAP1	DNA methyltransferase 1-associated protein 1 OS=Homo sapiens OX=9606 GN=DMAP1 PE=1 SV=1	0.303566	0.742349	0.00299589	0.00473098	0.0535394	0.0923579	0.747058	2.48532
sp|P11532|DMD_HUMAN	DMD	Dystrophin OS=Homo sapiens OX=9606 GN=DMD PE=1 SV=3	0.0102099	0.0260855	0.0525751	0.150526	0.0938671	0.297292	-0.268657	1.16776
sp|Q9NQL9|DMRT3_HUMAN	DMRT3	Doublesex- and mab-3-related transcription factor 3 OS=Homo sapiens OX=9606 GN=DMRT3 PE=1 SV=1	0.162924	0.369256	0.0928191	0.187799	0.0866265	0.173405	-0.031876	0.0577869
sp|Q08495|DEMA_HUMAN	DMTN	Dematin OS=Homo sapiens OX=9606 GN=DMTN PE=1 SV=3	0.672829	2.38395	0.409293	1.22582	0.107787	0.221122	0.470209	1.48016
sp|Q9Y485|DMXL1_HUMAN	DMXL1	DmX-like protein 1 OS=Homo sapiens OX=9606 GN=DMXL1 PE=1 SV=3	-0.210211	0.57723	-0.181998	0.478968	-0.116126	0.27383	-0.38399	1.29597
sp|Q8TDJ6-3|DMXL2_HUMAN	DMXL2	Isoform 3 of DmX-like protein 2 OS=Homo sapiens OX=9606 GN=DMXL2	-0.109716	0.129637	-0.176302	0.223534	0.171053	0.215713	-0.0539532	0.0598851
sp|P51530|DNA2_HUMAN	DNA2	DNA replication ATP-dependent helicase/nuclease DNA2 OS=Homo sapiens OX=9606 GN=DNA2 PE=1 SV=3	-0.138604	0.283668	-0.0962098	0.184146	-0.459743	1.35415	-0.545652	1.70747
sp|Q86Y56|DAAF5_HUMAN	DNAAF5	Dynein assembly factor 5, axonemal OS=Homo sapiens OX=9606 GN=DNAAF5 PE=1 SV=4	-0.229334	0.994543	-0.0778122	0.248843	-0.59005	3.43578	-0.194286	0.795203
sp|Q9C0G6|DYH6_HUMAN	DNAH6	Dynein heavy chain 6, axonemal OS=Homo sapiens OX=9606 GN=DNAH6 PE=2 SV=3	0.344004	0.399897	-0.0123187	0.0107309	0.049784	0.0449743	0.879922	1.38817
sp|P31689|DNJA1_HUMAN	DNAJA1	DnaJ homolog subfamily A member 1 OS=Homo sapiens OX=9606 GN=DNAJA1 PE=1 SV=2	-0.114976	0.670158	-0.0322171	0.141686	-0.288664	2.30908	-0.254213	1.95387
sp|O60884|DNJA2_HUMAN	DNAJA2	DnaJ homolog subfamily A member 2 OS=Homo sapiens OX=9606 GN=DNAJA2 PE=1 SV=1	0.0276633	0.0773464	-0.0989454	0.335634	-0.00236666	0.00614755	-0.0820134	0.266224
sp|Q96EY1|DNJA3_HUMAN	DNAJA3	DnaJ homolog subfamily A member 3, mitochondrial OS=Homo sapiens OX=9606 GN=DNAJA3 PE=1 SV=2	0.284405	1.14246	0.284737	1.14428	0.286867	1.15594	0.267686	1.05216
sp|P25685|DNJB1_HUMAN	DNAJB1	DnaJ homolog subfamily B member 1 OS=Homo sapiens OX=9606 GN=DNAJB1 PE=1 SV=4	0.113503	0.283686	0.0799791	0.187391	-0.00386764	0.00770613	0.226382	0.681545
sp|Q9UBS4|DJB11_HUMAN	DNAJB11	DnaJ homolog subfamily B member 11 OS=Homo sapiens OX=9606 GN=DNAJB11 PE=1 SV=1	0.0630582	0.182856	-0.124769	0.421236	0.0472022	0.131325	-0.102379	0.327634
sp|Q9NXW2|DJB12_HUMAN	DNAJB12	DnaJ homolog subfamily B member 12 OS=Homo sapiens OX=9606 GN=DNAJB12 PE=1 SV=5	0.123068	0.455678	-0.00335368	0.00903516	-0.0285885	0.0830199	0.261216	1.23913
sp|Q8TBM8|DJB14_HUMAN	DNAJB14	DnaJ homolog subfamily B member 14 OS=Homo sapiens OX=9606 GN=DNAJB14 PE=1 SV=1	0.0673503	0.115526	-0.13963	0.267742	-0.144597	0.279275	-0.180241	0.366025
sp|P25686|DNJB2_HUMAN	DNAJB2	DnaJ homolog subfamily B member 2 OS=Homo sapiens OX=9606 GN=DNAJB2 PE=1 SV=3	-0.105482	0.151249	-0.418793	0.834472	-0.263926	0.455192	0.152177	0.231317
sp|O75190-2|DNJB6_HUMAN	DNAJB6	Isoform B of DnaJ homolog subfamily B member 6 OS=Homo sapiens OX=9606 GN=DNAJB6	-0.0956778	0.0901569	-0.0250963	0.0221125	0.0538433	0.0487761	-0.249026	0.268325
sp|Q96KC8|DNJC1_HUMAN	DNAJC1	DnaJ homolog subfamily C member 1 OS=Homo sapiens OX=9606 GN=DNAJC1 PE=1 SV=1	0.330201	1.28268	-0.0201924	0.0459081	-0.103194	0.282324	0.0828267	0.217157
sp|Q8IXB1|DJC10_HUMAN	DNAJC10	DnaJ homolog subfamily C member 10 OS=Homo sapiens OX=9606 GN=DNAJC10 PE=1 SV=2	0.017402	0.0457094	0.0502364	0.144153	0.0863126	0.270944	-0.102754	0.335146
sp|Q9NVH1|DJC11_HUMAN	DNAJC11	DnaJ homolog subfamily C member 11 OS=Homo sapiens OX=9606 GN=DNAJC11 PE=1 SV=2	0.0647798	0.162085	0.121235	0.341116	0.185813	0.587466	-0.55862	2.56006
sp|O75165|DJC13_HUMAN	DNAJC13	DnaJ homolog subfamily C member 13 OS=Homo sapiens OX=9606 GN=DNAJC13 PE=1 SV=5	-0.190525	0.428811	-0.0942785	0.183073	-0.0926074	0.17933	-0.445743	1.32557
sp|Q6Y2X3|DJC14_HUMAN	DNAJC14	DnaJ homolog subfamily C member 14 OS=Homo sapiens OX=9606 GN=DNAJC14 PE=2 SV=2	-0.695359	0.488094	-0.619684	0.421388	-0.705652	0.49741	-1.35573	1.1875
sp|Q9Y2G8|DJC16_HUMAN	DNAJC16	DnaJ homolog subfamily C member 16 OS=Homo sapiens OX=9606 GN=DNAJC16 PE=2 SV=3	0.137759	0.183755	-0.0718059	0.0886149	-0.109998	0.14209	-0.171296	0.237225
sp|Q9NVM6|DJC17_HUMAN	DNAJC17	DnaJ homolog subfamily C member 17 OS=Homo sapiens OX=9606 GN=DNAJC17 PE=1 SV=1	-0.148977	0.868759	-0.0694944	0.324191	-0.0311341	0.126769	0.248549	1.7386
sp|Q96DA6|TIM14_HUMAN	DNAJC19	Mitochondrial import inner membrane translocase subunit TIM14 OS=Homo sapiens OX=9606 GN=DNAJC19 PE=1 SV=3	-0.0612183	0.191165	-0.0871545	0.290781	0.0679662	0.216017	0.179861	0.732719
tr|A0A2R8Y839|A0A2R8Y839_HUMAN	DNAJC19	Mitochondrial import inner membrane translocase subunit TIM14 OS=Homo sapiens OX=9606 GN=DNAJC19 PE=1 SV=1	-0.735626	0.555722	0.0919627	0.050516	-0.356124	0.225902	-0.511321	0.349984
sp|Q99543|DNJC2_HUMAN	DNAJC2	DnaJ homolog subfamily C member 2 OS=Homo sapiens OX=9606 GN=DNAJC2 PE=1 SV=4	0.242743	0.653618	0.142124	0.329877	-0.0632456	0.127821	0.665899	2.52614
sp|Q5F1R6-2|DJC21_HUMAN	DNAJC21	Isoform 2 of DnaJ homolog subfamily C member 21 OS=Homo sapiens OX=9606 GN=DNAJC21	-0.236769	1.75354	-0.0177714	0.0669358	-0.293652	2.46587	0.485416	5.61777
sp|Q13217|DNJC3_HUMAN	DNAJC3	DnaJ homolog subfamily C member 3 OS=Homo sapiens OX=9606 GN=DNAJC3 PE=1 SV=1	-0.11177	0.644713	0.00401215	0.0156633	-0.150156	0.957122	0.121113	0.717083
sp|Q9H3Z4|DNJC5_HUMAN	DNAJC5	DnaJ homolog subfamily C member 5 OS=Homo sapiens OX=9606 GN=DNAJC5 PE=1 SV=1	-0.132958	0.121502	0.0333384	0.0278914	-0.0251598	0.0208916	-0.50036	0.599943
sp|O75061-2|AUXI_HUMAN	DNAJC6	Isoform 2 of Putative tyrosine-protein phosphatase auxilin OS=Homo sapiens OX=9606 GN=DNAJC6	0.130605	0.336223	-0.0136525	0.0276024	0.160416	0.436563	-0.214992	0.643697
sp|Q99615|DNJC7_HUMAN	DNAJC7	DnaJ homolog subfamily C member 7 OS=Homo sapiens OX=9606 GN=DNAJC7 PE=1 SV=2	-0.222565	1.53213	0.029292	0.120655	0.253363	1.82419	0.164301	1.01437
sp|O75937|DNJC8_HUMAN	DNAJC8	DnaJ homolog subfamily C member 8 OS=Homo sapiens OX=9606 GN=DNAJC8 PE=1 SV=2	0.219342	1.12342	0.103085	0.414531	0.045338	0.155084	0.305068	1.75692
sp|Q8WXX5|DNJC9_HUMAN	DNAJC9	DnaJ homolog subfamily C member 9 OS=Homo sapiens OX=9606 GN=DNAJC9 PE=1 SV=1	-0.171223	0.266066	0.141476	0.212082	-0.401774	0.788544	0.12413	0.182111
sp|O96015|DNAL4_HUMAN	DNAL4	Dynein light chain 4, axonemal OS=Homo sapiens OX=9606 GN=DNAL4 PE=1 SV=1	-0.421928	1.29701	-0.128433	0.276187	-0.280125	0.745355	-0.330946	0.932561
sp|O00115|DNS2A_HUMAN	DNASE2	Deoxyribonuclease-2-alpha OS=Homo sapiens OX=9606 GN=DNASE2 PE=1 SV=2	0.223998	0.420748	0.0030226	0.00417887	0.49997	1.2183	0.32723	0.687884
sp|Q05193|DYN1_HUMAN	DNM1	Dynamin-1 OS=Homo sapiens OX=9606 GN=DNM1 PE=1 SV=2	-0.188731	0.490826	-0.203749	0.542794	-0.600839	2.51459	-0.224292	0.616948
sp|O00429-6|DNM1L_HUMAN	DNM1L	Isoform 6 of Dynamin-1-like protein OS=Homo sapiens OX=9606 GN=DNM1L	-0.67602	3.41237	-0.408149	1.79273	-0.598849	2.94563	-0.664948	3.34584
sp|P50570-3|DYN2_HUMAN	DNM2	Isoform 3 of Dynamin-2 OS=Homo sapiens OX=9606 GN=DNM2	-0.359012	0.513722	-0.161796	0.193476	-0.622001	1.06746	-0.752358	1.38269
sp|P50570|DYN2_HUMAN	DNM2	Dynamin-2 OS=Homo sapiens OX=9606 GN=DNM2 PE=1 SV=2	-0.182566	0.801069	-0.147181	0.601862	-0.447466	2.65848	-0.550467	3.42868
sp|Q6XZF7|DNMBP_HUMAN	DNMBP	Dynamin-binding protein OS=Homo sapiens OX=9606 GN=DNMBP PE=1 SV=1	-0.182503	0.363934	0.133675	0.248961	0.116996	0.212614	-0.236441	0.505335
sp|P26358-2|DNMT1_HUMAN	DNMT1	Isoform 2 of DNA (cytosine-5)-methyltransferase 1 OS=Homo sapiens OX=9606 GN=DNMT1	0.29796	0.938703	0.13621	0.339378	-0.117287	0.28263	0.5604	2.19956
sp|P26358-2|DNMT1_HUMAN	DNMT1	Isoform 2 of DNA (cytosine-5)-methyltransferase 1 OS=Homo sapiens OX=9606 GN=DNMT1	0.29796	0.938703	0.13621	0.339378	-0.117287	0.28263	0.5604	2.19956
sp|Q9Y6K1|DNM3A_HUMAN	DNMT3A	DNA (cytosine-5)-methyltransferase 3A OS=Homo sapiens OX=9606 GN=DNMT3A PE=1 SV=4	0.203023	1.79412	0.174566	1.42048	0.351122	4.36246	0.11925	0.810328
sp|Q9UBC3|DNM3B_HUMAN	DNMT3B	DNA (cytosine-5)-methyltransferase 3B OS=Homo sapiens OX=9606 GN=DNMT3B PE=1 SV=1	-0.0519254	0.0709497	-0.18984	0.311	-0.223949	0.382303	-0.407485	0.846959
sp|Q9ULA0|DNPEP_HUMAN	DNPEP	Aspartyl aminopeptidase OS=Homo sapiens OX=9606 GN=DNPEP PE=1 SV=1	-0.194424	0.614355	0.114516	0.313656	0.0104709	0.0228321	-0.356311	1.38868
sp|O43598|DNPH1_HUMAN	DNPH1	2'-deoxynucleoside 5'-phosphate N-hydrolase 1 OS=Homo sapiens OX=9606 GN=DNPH1 PE=1 SV=1	0.0145166	0.0367046	0.10045	0.316542	0.0247357	0.0643054	0.0777083	0.231715
sp|Q9H147|TDIF1_HUMAN	DNTTIP1	Deoxynucleotidyltransferase terminal-interacting protein 1 OS=Homo sapiens OX=9606 GN=DNTTIP1 PE=1 SV=2	-0.0842949	0.226669	-0.157894	0.497444	-0.107811	0.305516	0.0759565	0.200398
sp|Q5QJE6|TDIF2_HUMAN	DNTTIP2	Deoxynucleotidyltransferase terminal-interacting protein 2 OS=Homo sapiens OX=9606 GN=DNTTIP2 PE=1 SV=2	0.148345	0.32934	0.0615856	0.118125	0.165702	0.377823	0.689819	2.49762
sp|Q14185|DOCK1_HUMAN	DOCK1	Dedicator of cytokinesis protein 1 OS=Homo sapiens OX=9606 GN=DOCK1 PE=1 SV=2	-0.327586	1.34847	-0.218862	0.780959	-0.418852	1.87873	-0.506859	2.41345
sp|Q5JSL3|DOC11_HUMAN	DOCK11	Dedicator of cytokinesis protein 11 OS=Homo sapiens OX=9606 GN=DOCK11 PE=1 SV=2	-0.000707043	0.00126134	0.127037	0.286953	-0.00459031	0.00825423	-0.393814	1.25119
sp|Q92608|DOCK2_HUMAN	DOCK2	Dedicator of cytokinesis protein 2 OS=Homo sapiens OX=9606 GN=DOCK2 PE=1 SV=2	-0.0818694	0.099725	0.0693025	0.0831662	0.00806202	0.00897379	-0.177361	0.240577
sp|Q8N1I0-3|DOCK4_HUMAN	DOCK4	Isoform 3 of Dedicator of cytokinesis protein 4 OS=Homo sapiens OX=9606 GN=DOCK4	-0.179439	0.467569	-0.165901	0.42314	-0.24052	0.685027	-0.802791	3.36526
sp|Q9H7D0|DOCK5_HUMAN	DOCK5	Dedicator of cytokinesis protein 5 OS=Homo sapiens OX=9606 GN=DOCK5 PE=1 SV=3	-0.205029	0.707255	-0.0344363	0.0829905	-0.049312	0.123156	0.0703964	0.18467
sp|Q96HP0|DOCK6_HUMAN	DOCK6	Dedicator of cytokinesis protein 6 OS=Homo sapiens OX=9606 GN=DOCK6 PE=1 SV=3	0.0742375	0.175682	0.0772516	0.183941	0.191812	0.561739	-0.175413	0.500307
sp|Q96N67|DOCK7_HUMAN	DOCK7	Dedicator of cytokinesis protein 7 OS=Homo sapiens OX=9606 GN=DOCK7 PE=1 SV=4	-0.14307	0.39067	0.0891927	0.219938	0.138253	0.374269	-0.426264	1.66418
sp|Q9BZ29-4|DOCK9_HUMAN	DOCK9	Isoform 4 of Dedicator of cytokinesis protein 9 OS=Homo sapiens OX=9606 GN=DOCK9	-0.0724354	0.288948	-0.0432618	0.157676	-0.0666918	0.261519	0.00453191	0.0144738
sp|Q8TEW6|DOK4_HUMAN	DOK4	Docking protein 4 OS=Homo sapiens OX=9606 GN=DOK4 PE=1 SV=2	0.413269	0.69056	0.0581967	0.0683027	-0.206497	0.285927	-0.64529	1.25984
sp|Q9NYP3|DONS_HUMAN	DONSON	Protein downstream neighbor of Son OS=Homo sapiens OX=9606 GN=DONSON PE=1 SV=2	-0.329182	1.00625	0.0977742	0.209658	-0.345568	1.07811	-0.218092	0.571411
sp|Q9Y3R5|DOP2_HUMAN	DOP1B	Protein dopey-2 OS=Homo sapiens OX=9606 GN=DOP1B PE=1 SV=5	0.0517819	0.119201	0.0356988	0.079292	-0.159405	0.45615	0.165878	0.480348
sp|Q8TEK3-1|DOT1L_HUMAN	DOT1L	Isoform 2 of Histone-lysine N-methyltransferase, H3 lysine-79 specific OS=Homo sapiens OX=9606 GN=DOT1L	0.0110435	0.0551923	-0.0310528	0.171562	0.0209895	0.110374	0.0489265	0.29353
sp|Q9H3H5|GPT_HUMAN	DPAGT1	UDP-N-acetylglucosamine--dolichyl-phosphate N-acetylglucosaminephosphotransferase OS=Homo sapiens OX=9606 GN=DPAGT1 PE=1 SV=2	-0.735373	0.511722	-0.570115	0.370398	-0.721065	0.498916	-0.827484	0.596647
sp|Q9BVM2|DPCD_HUMAN	DPCD	Protein DPCD OS=Homo sapiens OX=9606 GN=DPCD PE=1 SV=2	-0.243658	1.30947	-0.0418696	0.142916	-0.144319	0.646573	-0.199147	0.995436
sp|P16444|DPEP1_HUMAN	DPEP1	Dipeptidase 1 OS=Homo sapiens OX=9606 GN=DPEP1 PE=1 SV=3	-0.607517	0.255121	-1.12001	0.547487	-0.963695	0.451149	-1.31872	0.678412
sp|Q92782-2|DPF1_HUMAN	DPF1	Isoform 2 of Zinc finger protein neuro-d4 OS=Homo sapiens OX=9606 GN=DPF1	0.0885612	0.282605	0.02485	0.0672862	0.147502	0.535805	0.0753733	0.232955
sp|Q92785|REQU_HUMAN	DPF2	Zinc finger protein ubi-d4 OS=Homo sapiens OX=9606 GN=DPF2 PE=1 SV=2	0.19169	1.35428	0.0844698	0.428957	0.343451	3.41033	0.29801	2.70688
sp|Q9BZG8|DPH1_HUMAN	DPH1	2-(3-amino-3-carboxypropyl)histidine synthase subunit 1 OS=Homo sapiens OX=9606 GN=DPH1 PE=1 SV=2	-0.0793633	0.134165	-0.220268	0.453769	0.0234727	0.0362654	-0.46146	1.21187
sp|Q9BQC3|DPH2_HUMAN	DPH2	2-(3-amino-3-carboxypropyl)histidine synthase subunit 2 OS=Homo sapiens OX=9606 GN=DPH2 PE=1 SV=1	-0.331532	1.11949	0.00424395	0.00835438	-0.170933	0.464803	0.105009	0.254367
sp|Q9H2P9-5|DPH5_HUMAN	DPH5	Isoform 5 of Diphthine methyl ester synthase OS=Homo sapiens OX=9606 GN=DPH5	-0.240482	0.900586	0.125785	0.379639	-0.40755	1.92572	-0.00978373	0.0225343
sp|O60762|DPM1_HUMAN	DPM1	Dolichol-phosphate mannosyltransferase subunit 1 OS=Homo sapiens OX=9606 GN=DPM1 PE=1 SV=1	-0.239101	0.254713	-0.243545	0.260431	-0.116123	0.110902	-0.0723723	0.0663489
sp|Q9NY33|DPP3_HUMAN	DPP3	Dipeptidyl peptidase 3 OS=Homo sapiens OX=9606 GN=DPP3 PE=1 SV=2	-0.607151	3.31858	-0.308581	1.37654	-0.365073	1.72794	-0.469124	2.40589
sp|P27487|DPP4_HUMAN	DPP4	Dipeptidyl peptidase 4 OS=Homo sapiens OX=9606 GN=DPP4 PE=1 SV=2	0.0747386	0.0761051	-0.0196659	0.0189028	-0.196483	0.225308	-0.612366	0.957831
sp|Q86TI2-2|DPP9_HUMAN	DPP9	Isoform 2 of Dipeptidyl peptidase 9 OS=Homo sapiens OX=9606 GN=DPP9	-0.143221	0.459262	0.0189486	0.0459017	-0.305726	1.25922	-0.194062	0.68212
sp|Q07507|DERM_HUMAN	DPT	Dermatopontin OS=Homo sapiens OX=9606 GN=DPT PE=1 SV=2	1.53048	0.971326	-0.326658	0.142427	-0.144681	0.0585688	0.195907	0.0810167
tr|A0A1B0GW05|A0A1B0GW05_HUMAN	DPY19L1	Probable C-mannosyltransferase DPY19L1 OS=Homo sapiens OX=9606 GN=DPY19L1 PE=1 SV=1	0.135261	0.161393	0.106221	0.122874	0.141692	0.170213	0.912579	1.84777
sp|Q6ZPD9|D19L3_HUMAN	DPY19L3	Probable C-mannosyltransferase DPY19L3 OS=Homo sapiens OX=9606 GN=DPY19L3 PE=2 SV=1	-0.0245011	0.0304322	-0.00898425	0.0109257	-0.317934	0.553991	-0.0983926	0.134586
sp|Q7Z388|D19L4_HUMAN	DPY19L4	Probable C-mannosyltransferase DPY19L4 OS=Homo sapiens OX=9606 GN=DPY19L4 PE=1 SV=1	-0.311516	0.360858	-0.0626734	0.0583691	-0.354981	0.425164	-0.0458516	0.0420099
sp|Q9C005|DPY30_HUMAN	DPY30	Protein dpy-30 homolog OS=Homo sapiens OX=9606 GN=DPY30 PE=1 SV=1	0.186805	0.170806	-0.0954318	0.0809448	0.725263	0.934707	-0.275477	0.269673
sp|Q12882|DPYD_HUMAN	DPYD	Dihydropyrimidine dehydrogenase [NADP(+)] OS=Homo sapiens OX=9606 GN=DPYD PE=1 SV=2	-0.955956	1.27282	-0.127386	0.105161	-0.374171	0.369715	-0.426318	0.435709
tr|A0A1C7CYX9|A0A1C7CYX9_HUMAN	DPYSL2	Dihydropyrimidinase-related protein 2 OS=Homo sapiens OX=9606 GN=DPYSL2 PE=1 SV=1	-0.289951	1.47653	-0.248566	1.19768	-0.388374	2.18244	-0.5124	3.10217
sp|Q14195-2|DPYL3_HUMAN	DPYSL3	Isoform LCRMP-4 of Dihydropyrimidinase-related protein 3 OS=Homo sapiens OX=9606 GN=DPYSL3	-0.49469	1.54725	-0.0397269	0.0709361	-0.246892	0.606757	-0.0993242	0.196714
sp|O14531|DPYL4_HUMAN	DPYSL4	Dihydropyrimidinase-related protein 4 OS=Homo sapiens OX=9606 GN=DPYSL4 PE=1 SV=2	-0.419173	1.73391	0.434066	1.817	-0.120941	0.33615	-0.421189	1.74512
sp|Q9BPU6|DPYL5_HUMAN	DPYSL5	Dihydropyrimidinase-related protein 5 OS=Homo sapiens OX=9606 GN=DPYSL5 PE=1 SV=1	0.120171	0.203697	-0.100175	0.165028	-0.191609	0.357363	0.661447	1.84262
sp|Q01658|NC2B_HUMAN	DR1	Protein Dr1 OS=Homo sapiens OX=9606 GN=DR1 PE=1 SV=1	0.0604349	0.131829	0.179158	0.483906	0.506571	1.94437	0.158872	0.415222
sp|Q14919-2|NC2A_HUMAN	DRAP1	Isoform 2 of Dr1-associated corepressor OS=Homo sapiens OX=9606 GN=DRAP1	0.198637	0.707612	0.0238569	0.0587913	0.106985	0.320439	-0.0371955	0.0947999
sp|Q9Y295|DRG1_HUMAN	DRG1	Developmentally-regulated GTP-binding protein 1 OS=Homo sapiens OX=9606 GN=DRG1 PE=1 SV=1	-0.0639486	0.332792	0.0742213	0.400661	-0.00700107	0.0288728	0.0548181	0.275755
sp|P55039|DRG2_HUMAN	DRG2	Developmentally-regulated GTP-binding protein 2 OS=Homo sapiens OX=9606 GN=DRG2 PE=1 SV=1	-0.432612	2.48771	-0.197837	0.870688	-0.671389	4.21612	-0.138358	0.54207
sp|Q9NRR4|RNC_HUMAN	DROSHA	Ribonuclease 3 OS=Homo sapiens OX=9606 GN=DROSHA PE=1 SV=2	-0.155883	0.302027	0.0947713	0.167749	0.0300943	0.0479796	-0.250704	0.549697
sp|Q02487|DSC2_HUMAN	DSC2	Desmocollin-2 OS=Homo sapiens OX=9606 GN=DSC2 PE=1 SV=1	0.0215328	0.108865	-0.0177894	0.0882833	-0.00100282	0.00456856	0.285642	3.52338
sp|Q9BVC3|DCC1_HUMAN	DSCC1	Sister chromatid cohesion protein DCC1 OS=Homo sapiens OX=9606 GN=DSCC1 PE=1 SV=2	-0.181617	0.355008	0.0698013	0.115986	0.0380392	0.0600713	-0.491167	1.31555
sp|Q9UL01|DSE_HUMAN	DSE	Dermatan-sulfate epimerase OS=Homo sapiens OX=9606 GN=DSE PE=1 SV=1	-0.00324844	0.00502266	0.0782089	0.137214	0.244985	0.544093	-0.159678	0.316881
sp|Q14126|DSG2_HUMAN	DSG2	Desmoglein-2 OS=Homo sapiens OX=9606 GN=DSG2 PE=1 SV=2	-0.0664529	0.198019	-0.179921	0.684286	-0.0990007	0.318929	-0.112973	0.375584
sp|Q9H410|DSN1_HUMAN	DSN1	Kinetochore-associated protein DSN1 homolog OS=Homo sapiens OX=9606 GN=DSN1 PE=1 SV=2	0.205613	0.85977	-0.00190833	0.00496551	0.00753859	0.0199443	-0.194099	0.795705
sp|Q03001|DYST_HUMAN	DST	Dystonin OS=Homo sapiens OX=9606 GN=DST PE=1 SV=4	-0.0945697	0.340154	-0.019611	0.0573037	-0.193835	0.861894	-0.159863	0.666307
tr|A0A0U1RQJ2|A0A0U1RQJ2_HUMAN	DST	Dystonin OS=Homo sapiens OX=9606 GN=DST PE=1 SV=2	0.174994	0.569464	-0.154143	0.483213	-0.352861	1.46143	0.116858	0.340863
tr|F6QMI7|F6QMI7_HUMAN	DST	Dystonin OS=Homo sapiens OX=9606 GN=DST PE=1 SV=2	0.173294	0.230552	0.0711053	0.0843478	-0.31218	0.476134	0.547838	1.00255
sp|P60981|DEST_HUMAN	DSTN	Destrin OS=Homo sapiens OX=9606 GN=DSTN PE=1 SV=3	-0.232505	1.40436	-0.0862345	0.355817	-0.240026	1.47387	-0.541662	5.37043
sp|Q8TEA8|DTD1_HUMAN	DTD1	D-aminoacyl-tRNA deacylase 1 OS=Homo sapiens OX=9606 GN=DTD1 PE=1 SV=2	0.256199	0.656059	0.0642547	0.12288	-0.100885	0.205616	0.433317	1.33247
sp|Q9NZJ0|DTL_HUMAN	DTL	Denticleless protein homolog OS=Homo sapiens OX=9606 GN=DTL PE=1 SV=3	0.0427718	0.139229	0.125563	0.516542	0.0879952	0.327003	-0.0571326	0.194197
sp|Q9Y4J8|DTNA_HUMAN	DTNA	Dystrobrevin alpha OS=Homo sapiens OX=9606 GN=DTNA PE=1 SV=2	0.137532	0.98547	0.1734	1.39199	0.102082	0.646215	0.0752912	0.430425
sp|O60941|DTNB_HUMAN	DTNB	Dystrobrevin beta OS=Homo sapiens OX=9606 GN=DTNB PE=1 SV=1	0.0106658	0.016731	0.285845	0.68249	0.306033	0.749822	0.208599	0.448394
sp|Q96EV8|DTBP1_HUMAN	DTNBP1	Dysbindin OS=Homo sapiens OX=9606 GN=DTNBP1 PE=1 SV=1	0.198024	0.461844	-0.029659	0.0525406	0.361433	1.02383	0.195866	0.455428
sp|Q8TDB6|DTX3L_HUMAN	DTX3L	E3 ubiquitin-protein ligase DTX3L OS=Homo sapiens OX=9606 GN=DTX3L PE=1 SV=1	0.0746554	0.196205	0.302676	1.16642	0.281737	1.05811	0.350046	1.42141
sp|P23919|KTHY_HUMAN	DTYMK	Thymidylate kinase OS=Homo sapiens OX=9606 GN=DTYMK PE=1 SV=4	-0.0830793	0.279485	0.0405864	0.121899	-0.0352231	0.104197	-0.375345	2.01863
sp|Q9NX74|DUS2L_HUMAN	DUS2	tRNA-dihydrouridine(20) synthase [NAD(P)+]-like OS=Homo sapiens OX=9606 GN=DUS2 PE=1 SV=1	0.000733623	0.00164469	0.0836967	0.22874	0.439491	1.97337	-0.535184	2.55107
sp|Q96G46|DUS3L_HUMAN	DUS3L	tRNA-dihydrouridine(47) synthase [NAD(P)(+)]-like OS=Homo sapiens OX=9606 GN=DUS3L PE=1 SV=2	0.0977857	0.31544	-0.0537407	0.155665	-0.0547222	0.158909	0.164115	0.608807
sp|O75319|DUS11_HUMAN	DUSP11	RNA/RNP complex-1-interacting phosphatase OS=Homo sapiens OX=9606 GN=DUSP11 PE=1 SV=2	0.182573	0.538428	0.171027	0.494832	0.135208	0.367407	0.557919	2.39929
sp|Q9UNI6|DUS12_HUMAN	DUSP12	Dual specificity protein phosphatase 12 OS=Homo sapiens OX=9606 GN=DUSP12 PE=1 SV=1	0.0761779	0.166303	0.164594	0.422525	0.37416	1.29879	-0.0626611	0.133198
sp|P51452|DUS3_HUMAN	DUSP3	Dual specificity protein phosphatase 3 OS=Homo sapiens OX=9606 GN=DUSP3 PE=1 SV=1	-0.399487	0.696073	-0.305511	0.490187	-0.384868	0.66252	-0.786945	1.73982
sp|P33316|DUT_HUMAN	DUT	Deoxyuridine 5'-triphosphate nucleotidohydrolase, mitochondrial OS=Homo sapiens OX=9606 GN=DUT PE=1 SV=4	0.0384644	0.0730398	-0.0558496	0.10968	-0.0720933	0.146021	0.10119	0.216329
sp|O14640|DVL1_HUMAN	DVL1	Segment polarity protein dishevelled homolog DVL-1 OS=Homo sapiens OX=9606 GN=DVL1 PE=1 SV=2	0.545468	0.896257	0.142323	0.167281	0.00422238	0.00426769	0.888463	1.73651
sp|O14641|DVL2_HUMAN	DVL2	Segment polarity protein dishevelled homolog DVL-2 OS=Homo sapiens OX=9606 GN=DVL2 PE=1 SV=1	0.630293	4.36848	0.0907212	0.357914	-0.0126274	0.0393589	0.0362631	0.122048
sp|Q92997|DVL3_HUMAN	DVL3	Segment polarity protein dishevelled homolog DVL-3 OS=Homo sapiens OX=9606 GN=DVL3 PE=1 SV=2	0.479898	2.6416	0.0920768	0.302226	-0.0570168	0.171428	0.322036	1.56164
sp|O77932|DXO_HUMAN	DXO	Decapping and exoribonuclease protein OS=Homo sapiens OX=9606 GN=DXO PE=2 SV=2	-0.208655	0.477111	-0.072563	0.133708	-0.058537	0.105266	-0.019801	0.0332235
sp|Q7RTS9|DYM_HUMAN	DYM	Dymeclin OS=Homo sapiens OX=9606 GN=DYM PE=1 SV=1	-0.327863	0.825389	-0.0961251	0.178292	-0.226083	0.505608	-0.439158	1.22636
sp|Q14204|DYHC1_HUMAN	DYNC1H1	Cytoplasmic dynein 1 heavy chain 1 OS=Homo sapiens OX=9606 GN=DYNC1H1 PE=1 SV=5	-0.344277	0.776599	-0.125488	0.217927	-0.288295	0.613694	-0.429631	1.0471
sp|Q13409|DC1I2_HUMAN	DYNC1I2	Cytoplasmic dynein 1 intermediate chain 2 OS=Homo sapiens OX=9606 GN=DYNC1I2 PE=1 SV=3	-0.238582	2.05926	-0.134505	0.949478	-0.176136	1.36961	-0.243323	2.11337
sp|Q9Y6G9|DC1L1_HUMAN	DYNC1LI1	Cytoplasmic dynein 1 light intermediate chain 1 OS=Homo sapiens OX=9606 GN=DYNC1LI1 PE=1 SV=3	-0.178943	1.05182	-0.152	0.843529	-0.22449	1.43165	-0.0392008	0.156799
sp|O43237|DC1L2_HUMAN	DYNC1LI2	Cytoplasmic dynein 1 light intermediate chain 2 OS=Homo sapiens OX=9606 GN=DYNC1LI2 PE=1 SV=1	-0.08345	0.387602	-0.0172889	0.0639957	-0.127296	0.668213	-0.414559	3.19431
sp|Q8NCM8-2|DYHC2_HUMAN	DYNC2H1	Isoform 2 of Cytoplasmic dynein 2 heavy chain 1 OS=Homo sapiens OX=9606 GN=DYNC2H1	-0.271654	0.778169	0.0346422	0.0676067	-0.0355489	0.0695018	-0.208719	0.549466
sp|Q8TCX1-2|DC2L1_HUMAN	DYNC2LI1	Isoform 2 of Cytoplasmic dynein 2 light intermediate chain 1 OS=Homo sapiens OX=9606 GN=DYNC2LI1	0.252039	0.135114	0.689039	0.448696	0.557292	0.343729	1.41725	1.16784
sp|P63167|DYL1_HUMAN	DYNLL1	Dynein light chain 1, cytoplasmic OS=Homo sapiens OX=9606 GN=DYNLL1 PE=1 SV=1	0.940547	0.80442	0.769862	0.616562	0.911529	0.77136	1.23606	1.16101
sp|Q96FJ2|DYL2_HUMAN	DYNLL2	Dynein light chain 2, cytoplasmic OS=Homo sapiens OX=9606 GN=DYNLL2 PE=1 SV=1	1.43393	0.841309	0.442153	0.192603	0.735873	0.354896	3.08055	2.0193
sp|Q13627|DYR1A_HUMAN	DYRK1A	Dual specificity tyrosine-phosphorylation-regulated kinase 1A OS=Homo sapiens OX=9606 GN=DYRK1A PE=1 SV=2	-0.1063	0.328578	0.013992	0.0345627	-0.163895	0.569033	0.0704468	0.200687
sp|Q86YF9|DZIP1_HUMAN	DZIP1	Zinc finger protein DZIP1 OS=Homo sapiens OX=9606 GN=DZIP1 PE=1 SV=1	-0.102067	0.18251	-0.240183	0.519354	-0.234267	0.502894	-0.293658	0.675733
sp|Q86Y13|DZIP3_HUMAN	DZIP3	E3 ubiquitin-protein ligase DZIP3 OS=Homo sapiens OX=9606 GN=DZIP3 PE=1 SV=2	0.377118	1.28113	0.222818	0.63095	0.158527	0.406765	0.669571	2.7411
sp|O00716|E2F3_HUMAN	E2F3	Transcription factor E2F3 OS=Homo sapiens OX=9606 GN=E2F3 PE=1 SV=1	0.435862	0.646268	0.300613	0.400221	0.0147883	0.014818	0.858613	1.61332
sp|Q16254|E2F4_HUMAN	E2F4	Transcription factor E2F4 OS=Homo sapiens OX=9606 GN=E2F4 PE=1 SV=2	0.0113635	0.0271322	-0.0720052	0.200113	-0.0593777	0.160082	-0.463946	2.43645
sp|O75461|E2F6_HUMAN	E2F6	Transcription factor E2F6 OS=Homo sapiens OX=9606 GN=E2F6 PE=1 SV=1	-0.384557	0.907706	-0.461938	1.16399	-0.433751	1.06851	-0.385477	0.91064
sp|Q96JC9|EAF1_HUMAN	EAF1	ELL-associated factor 1 OS=Homo sapiens OX=9606 GN=EAF1 PE=1 SV=1	-0.168995	0.153756	0.203094	0.189903	0.0249825	0.020102	0.268458	0.264013
sp|Q56P03|EAPP_HUMAN	EAPP	E2F-associated phosphoprotein OS=Homo sapiens OX=9606 GN=EAPP PE=1 SV=4	-0.119486	0.282421	-0.123376	0.293619	-0.0239644	0.0471266	0.298262	0.915929
sp|Q5JPH6-2|SYEM_HUMAN	EARS2	Isoform 2 of Probable glutamate--tRNA ligase, mitochondrial OS=Homo sapiens OX=9606 GN=EARS2	-0.0923291	0.370461	-0.0304634	0.101779	-0.0593358	0.216838	-0.155929	0.729054
sp|Q9HAK2|COE2_HUMAN	EBF2	Transcription factor COE2 OS=Homo sapiens OX=9606 GN=EBF2 PE=2 SV=4	-0.00275501	0.00553315	-0.126248	0.328947	-0.302779	1.05607	-0.20143	0.601018
sp|Q9H4W6|COE3_HUMAN	EBF3	Transcription factor COE3 OS=Homo sapiens OX=9606 GN=EBF3 PE=1 SV=2	0.255191	0.89561	0.400386	1.65004	0.217431	0.722522	-0.186502	0.589987
sp|Q99848|EBP2_HUMAN	EBNA1BP2	Probable rRNA-processing protein EBP2 OS=Homo sapiens OX=9606 GN=EBNA1BP2 PE=1 SV=2	0.193248	0.275823	0.24959	0.377727	0.327774	0.534501	0.925733	2.14949
sp|O95905-3|ECD_HUMAN	ECD	Isoform 3 of Protein ecdysoneless homolog OS=Homo sapiens OX=9606 GN=ECD	-0.54188	2.68816	-0.14115	0.45019	-0.767557	4.07563	-0.609231	3.10924
sp|P42892|ECE1_HUMAN	ECE1	Endothelin-converting enzyme 1 OS=Homo sapiens OX=9606 GN=ECE1 PE=1 SV=2	0.0398335	0.0938764	0.134009	0.384892	0.249034	0.86339	-0.146294	0.429895
sp|Q13011|ECH1_HUMAN	ECH1	Delta(3,5)-Delta(2,4)-dienoyl-CoA isomerase, mitochondrial OS=Homo sapiens OX=9606 GN=ECH1 PE=1 SV=2	0.0132522	0.0327438	0.0902456	0.269881	0.236195	0.928071	-0.362115	1.65727
sp|Q9NTX5|ECHD1_HUMAN	ECHDC1	Ethylmalonyl-CoA decarboxylase OS=Homo sapiens OX=9606 GN=ECHDC1 PE=1 SV=2	-0.203603	0.694802	0.0363206	0.088581	0.117893	0.344467	-0.143604	0.441221
sp|P30084|ECHM_HUMAN	ECHS1	Enoyl-CoA hydratase, mitochondrial OS=Homo sapiens OX=9606 GN=ECHS1 PE=1 SV=4	0.12314	0.371361	0.0675527	0.180715	0.468539	2.18336	-0.316588	1.28997
sp|P42126|ECI1_HUMAN	ECI1	Enoyl-CoA delta isomerase 1, mitochondrial OS=Homo sapiens OX=9606 GN=ECI1 PE=1 SV=1	-0.301416	1.3308	-0.154939	0.545448	0.0310848	0.0823973	-0.184086	0.683995
sp|O75521|ECI2_HUMAN	ECI2	Enoyl-CoA delta isomerase 2, mitochondrial OS=Homo sapiens OX=9606 GN=ECI2 PE=1 SV=4	0.032632	0.12461	0.0438165	0.174	0.284595	1.917	0.0724176	0.315874
sp|Q5VYK3|ECM29_HUMAN	ECPAS	Proteasome adapter and scaffold protein ECM29 OS=Homo sapiens OX=9606 GN=ECPAS PE=1 SV=2	-0.179444	0.692421	-0.0164841	0.0435722	-0.24882	1.07493	-0.297125	1.36827
sp|Q9BQ95|ECSIT_HUMAN	ECSIT	Evolutionarily conserved signaling intermediate in Toll pathway, mitochondrial OS=Homo sapiens OX=9606 GN=ECSIT PE=1 SV=1	-0.0533332	0.19377	0.124698	0.550704	0.280974	1.64023	0.0323234	0.109911
sp|Q9H8V3-3|ECT2_HUMAN	ECT2	Isoform 3 of Protein ECT2 OS=Homo sapiens OX=9606 GN=ECT2	0.0285833	0.157972	0.094437	0.687068	0.271771	2.81497	0.585148	6.45402
sp|Q96F86|EDC3_HUMAN	EDC3	Enhancer of mRNA-decapping protein 3 OS=Homo sapiens OX=9606 GN=EDC3 PE=1 SV=1	0.131625	0.936795	0.141087	1.02917	0.039164	0.202259	0.113106	0.763936
sp|Q6P2E9|EDC4_HUMAN	EDC4	Enhancer of mRNA-decapping protein 4 OS=Homo sapiens OX=9606 GN=EDC4 PE=1 SV=1	0.0473496	0.172989	0.0954938	0.40197	0.205825	1.10597	-0.342898	2.19843
sp|Q9BZQ6|EDEM3_HUMAN	EDEM3	ER degradation-enhancing alpha-mannosidase-like protein 3 OS=Homo sapiens OX=9606 GN=EDEM3 PE=1 SV=2	-0.0773551	0.262319	0.0297698	0.0884888	-0.0465444	0.145192	-0.1752	0.740323
sp|O60869|EDF1_HUMAN	EDF1	Endothelial differentiation-related factor 1 OS=Homo sapiens OX=9606 GN=EDF1 PE=1 SV=1	0.196939	0.214942	-0.154668	0.162446	-0.204032	0.224091	0.506643	0.700677
sp|O43854|EDIL3_HUMAN	EDIL3	EGF-like repeat and discoidin I-like domain-containing protein 3 OS=Homo sapiens OX=9606 GN=EDIL3 PE=1 SV=1	-0.203373	0.684618	-0.101892	0.284604	0.140305	0.422999	0.0232558	0.0543627
sp|Q3B7T1|EDRF1_HUMAN	EDRF1	Erythroid differentiation-related factor 1 OS=Homo sapiens OX=9606 GN=EDRF1 PE=1 SV=1	-0.0405071	0.146027	0.0187625	0.0628809	-0.0736323	0.294122	-0.0650345	0.253208
sp|Q15075|EEA1_HUMAN	EEA1	Early endosome antigen 1 OS=Homo sapiens OX=9606 GN=EEA1 PE=1 SV=2	-0.0139021	0.030849	-0.122585	0.344876	-0.0257522	0.0587872	-0.303789	1.13163
sp|O75530-2|EED_HUMAN	EED	Isoform 2 of Polycomb protein EED OS=Homo sapiens OX=9606 GN=EED	-0.0488224	0.0632134	0.0172506	0.0214013	-0.100831	0.139669	-0.403693	0.767868
sp|P68104|EF1A1_HUMAN	EEF1A1	Elongation factor 1-alpha 1 OS=Homo sapiens OX=9606 GN=EEF1A1 PE=1 SV=1	-0.34377	1.5735	-0.167913	0.59955	-0.542676	2.86007	-0.598144	3.22298
tr|A0A2U3TZH3|A0A2U3TZH3_HUMAN	EEF1A2	Elongation factor 1-alpha OS=Homo sapiens OX=9606 GN=EEF1A2 PE=1 SV=1	-0.62235	1.3495	-0.33301	0.582489	-0.452429	0.875443	-0.347288	0.615444
sp|Q8N6R0|EFNMT_HUMAN	EEF1AKNMT	eEF1A lysine and N-terminal methyltransferase OS=Homo sapiens OX=9606 GN=EEF1AKNMT PE=1 SV=1	-0.467593	1.43386	-0.010023	0.0169427	-0.390017	1.12043	-0.227177	0.54439
sp|P24534|EF1B_HUMAN	EEF1B2	Elongation factor 1-beta OS=Homo sapiens OX=9606 GN=EEF1B2 PE=1 SV=3	0.493814	0.543014	0.161798	0.141052	0.312154	0.304654	0.442049	0.47074
sp|P29692-2|EF1D_HUMAN	EEF1D	Isoform 2 of Elongation factor 1-delta OS=Homo sapiens OX=9606 GN=EEF1D	-0.0397868	0.177075	-0.0696127	0.345252	0.0355883	0.155838	-0.100595	0.550999
sp|P29692-2|EF1D_HUMAN	EEF1D	Isoform 2 of Elongation factor 1-delta OS=Homo sapiens OX=9606 GN=EEF1D	-0.0397868	0.177075	-0.0696127	0.345252	0.0355883	0.155838	-0.100595	0.550999
sp|O43324|MCA3_HUMAN	EEF1E1	Eukaryotic translation elongation factor 1 epsilon-1 OS=Homo sapiens OX=9606 GN=EEF1E1 PE=1 SV=1	-0.278619	0.562089	-0.0469569	0.0700181	-0.440086	1.03447	-0.555604	1.42016
sp|P26641-2|EF1G_HUMAN	EEF1G	Isoform 2 of Elongation factor 1-gamma OS=Homo sapiens OX=9606 GN=EEF1G	0.0869617	0.238296	0.0494492	0.124491	0.0687028	0.180805	0.0705353	0.186395
sp|P13639|EF2_HUMAN	EEF2	Elongation factor 2 OS=Homo sapiens OX=9606 GN=EEF2 PE=1 SV=4	-0.400419	2.1855	-0.145463	0.561819	-0.719855	4.43926	-0.436174	2.44221
sp|P57772|SELB_HUMAN	EEFSEC	Selenocysteine-specific elongation factor OS=Homo sapiens OX=9606 GN=EEFSEC PE=1 SV=4	-0.413928	1.24918	-0.0896582	0.178926	-0.723942	2.62709	-0.277846	0.728991
sp|Q7L9B9|EEPD1_HUMAN	EEPD1	Endonuclease/exonuclease/phosphatase family domain-containing protein 1 OS=Homo sapiens OX=9606 GN=EEPD1 PE=1 SV=2	-0.348178	0.923458	-0.306636	0.778352	-0.322413	0.832544	-0.283788	0.701978
sp|O75071|EFC14_HUMAN	EFCAB14	EF-hand calcium-binding domain-containing protein 14 OS=Homo sapiens OX=9606 GN=EFCAB14 PE=1 SV=1	0.255595	1.27348	-0.0580264	0.192133	0.113072	0.43165	-0.122036	0.475752
sp|Q9BUP0|EFHD1_HUMAN	EFHD1	EF-hand domain-containing protein D1 OS=Homo sapiens OX=9606 GN=EFHD1 PE=1 SV=1	-0.483378	1.21752	-0.367589	0.840071	-0.26083	0.533633	-0.872277	2.66876
sp|Q96C19|EFHD2_HUMAN	EFHD2	EF-hand domain-containing protein D2 OS=Homo sapiens OX=9606 GN=EFHD2 PE=1 SV=1	-0.107815	0.251783	-0.0299888	0.060182	-0.0689336	0.14962	-0.305745	0.956602
sp|Q7Z2Z2|EFL1_HUMAN	EFL1	Elongation factor-like GTPase 1 OS=Homo sapiens OX=9606 GN=EFL1 PE=1 SV=2	0.0570286	0.183236	0.109133	0.403844	-0.666322	5.74611	0.0273212	0.0804987
sp|P52803|EFNA5_HUMAN	EFNA5	Ephrin-A5 OS=Homo sapiens OX=9606 GN=EFNA5 PE=1 SV=1	0.0700202	0.13989	-0.00168545	0.00295415	-0.309568	0.878935	-0.125847	0.277049
sp|P98172|EFNB1_HUMAN	EFNB1	Ephrin-B1 OS=Homo sapiens OX=9606 GN=EFNB1 PE=1 SV=1	0.441781	4.31453	0.00332379	0.0142275	0.335159	3.13294	0.949741	8.66992
sp|P52799|EFNB2_HUMAN	EFNB2	Ephrin-B2 OS=Homo sapiens OX=9606 GN=EFNB2 PE=1 SV=1	-0.132272	0.375701	-0.0560938	0.13621	-0.310137	1.15252	0.657698	3.10246
sp|Q15768|EFNB3_HUMAN	EFNB3	Ephrin-B3 OS=Homo sapiens OX=9606 GN=EFNB3 PE=1 SV=1	-0.136749	0.448917	-0.117697	0.371523	-0.0906647	0.269784	0.31809	1.38126
sp|Q14156|EFR3A_HUMAN	EFR3A	Protein EFR3 homolog A OS=Homo sapiens OX=9606 GN=EFR3A PE=1 SV=2	-0.152611	0.468367	-0.0394166	0.0953736	-0.143605	0.433428	-0.0447171	0.109556
sp|Q9Y2G0|EFR3B_HUMAN	EFR3B	Protein EFR3 homolog B OS=Homo sapiens OX=9606 GN=EFR3B PE=1 SV=2	0.0895224	0.169689	0.218956	0.503103	-0.012339	0.0204393	-0.139281	0.28573
sp|Q15029|U5S1_HUMAN	EFTUD2	116 kDa U5 small nuclear ribonucleoprotein component OS=Homo sapiens OX=9606 GN=EFTUD2 PE=1 SV=1	-0.184081	1.27043	-0.0462272	0.215653	-0.0978	0.544653	-0.242712	1.84615
sp|P00533|EGFR_HUMAN	EGFR	Epidermal growth factor receptor OS=Homo sapiens OX=9606 GN=EGFR PE=1 SV=2	0.00488088	0.0110213	-0.1375	0.418025	-0.0170059	0.0395923	-0.00625136	0.0141652
sp|Q9GZT9|EGLN1_HUMAN	EGLN1	Egl nine homolog 1 OS=Homo sapiens OX=9606 GN=EGLN1 PE=1 SV=1	-0.0957904	0.462982	-0.0408549	0.165369	-1.1101	8.42597	-0.151953	0.849179
sp|Q8NDI1|EHBP1_HUMAN	EHBP1	EH domain-binding protein 1 OS=Homo sapiens OX=9606 GN=EHBP1 PE=1 SV=3	0.317983	0.671027	0.0765253	0.117549	-0.103455	0.16528	0.675504	2.00094
sp|Q8N3D4|EH1L1_HUMAN	EHBP1L1	EH domain-binding protein 1-like protein 1 OS=Homo sapiens OX=9606 GN=EHBP1L1 PE=1 SV=2	-1.42193	2.323	-0.0220896	0.0176441	-0.120848	0.105122	-0.412778	0.446975
sp|Q9H4M9|EHD1_HUMAN	EHD1	EH domain-containing protein 1 OS=Homo sapiens OX=9606 GN=EHD1 PE=1 SV=2	-0.190342	0.641488	0.0398663	0.0988162	-0.397382	1.73141	-0.106709	0.307361
sp|Q9NZN4|EHD2_HUMAN	EHD2	EH domain-containing protein 2 OS=Homo sapiens OX=9606 GN=EHD2 PE=1 SV=2	-0.533639	2.14032	-0.174161	0.47916	-0.296246	0.967516	-0.248551	0.763872
sp|Q9H223|EHD4_HUMAN	EHD4	EH domain-containing protein 4 OS=Homo sapiens OX=9606 GN=EHD4 PE=1 SV=1	-0.0873476	0.413744	-0.0711523	0.320486	-0.510475	4.10089	-0.19234	1.17464
sp|Q08426|ECHP_HUMAN	EHHADH	Peroxisomal bifunctional enzyme OS=Homo sapiens OX=9606 GN=EHHADH PE=1 SV=3	0.000195132	0.000651068	-0.197377	1.14691	0.110681	0.529879	-0.232535	1.43328
sp|Q9H9B1|EHMT1_HUMAN	EHMT1	Histone-lysine N-methyltransferase EHMT1 OS=Homo sapiens OX=9606 GN=EHMT1 PE=1 SV=4	-0.000467626	0.00194449	0.083043	0.484977	0.0580823	0.309783	-0.118421	0.772729
sp|Q96KQ7-2|EHMT2_HUMAN	EHMT2	Isoform 2 of Histone-lysine N-methyltransferase EHMT2 OS=Homo sapiens OX=9606 GN=EHMT2	0.0502956	0.447746	0.0220849	0.165917	0.108948	1.25027	-0.0930781	1.0094
sp|O14681|EI24_HUMAN	EI24	Etoposide-induced protein 2.4 homolog OS=Homo sapiens OX=9606 GN=EI24 PE=1 SV=4	0.014485	0.0235034	-0.0148118	0.0240478	-0.120496	0.233362	0.234076	0.531731
sp|P41567|EIF1_HUMAN	EIF1	Eukaryotic translation initiation factor 1 OS=Homo sapiens OX=9606 GN=EIF1 PE=1 SV=1	-0.0650919	0.1036	-0.0527418	0.0823566	-0.279472	0.590415	-0.485988	1.24084
sp|O14602|IF1AY_HUMAN	EIF1AY	Eukaryotic translation initiation factor 1A, Y-chromosomal OS=Homo sapiens OX=9606 GN=EIF1AY PE=1 SV=4	-0.0703315	0.213298	-0.106624	0.352445	-0.220395	0.90612	0.148187	0.535232
sp|Q9BY44|EIF2A_HUMAN	EIF2A	Eukaryotic translation initiation factor 2A OS=Homo sapiens OX=9606 GN=EIF2A PE=1 SV=3	-0.0684477	0.450751	-0.0544823	0.336616	-0.131059	1.11367	0.211489	2.33891
sp|P19525|E2AK2_HUMAN	EIF2AK2	Interferon-induced, double-stranded RNA-activated protein kinase OS=Homo sapiens OX=9606 GN=EIF2AK2 PE=1 SV=2	-0.341701	0.830551	0.0504733	0.0834356	-0.135548	0.255728	-0.330997	0.795814
sp|Q9NZJ5|E2AK3_HUMAN	EIF2AK3	Eukaryotic translation initiation factor 2-alpha kinase 3 OS=Homo sapiens OX=9606 GN=EIF2AK3 PE=1 SV=3	0.181047	0.474819	0.0670407	0.144005	-0.0140306	0.0270624	-0.0854238	0.190064
sp|Q9P2K8|E2AK4_HUMAN	EIF2AK4	eIF-2-alpha kinase GCN2 OS=Homo sapiens OX=9606 GN=EIF2AK4 PE=1 SV=3	-0.136276	0.480631	0.043144	0.122079	0.137924	0.488107	-0.0624941	0.185925
sp|Q14232|EI2BA_HUMAN	EIF2B1	Translation initiation factor eIF-2B subunit alpha OS=Homo sapiens OX=9606 GN=EIF2B1 PE=1 SV=1	-0.310823	0.729189	-0.113388	0.206388	-0.31931	0.755872	-0.300233	0.696329
sp|P49770|EI2BB_HUMAN	EIF2B2	Translation initiation factor eIF-2B subunit beta OS=Homo sapiens OX=9606 GN=EIF2B2 PE=1 SV=3	0.0970016	0.285274	0.0702165	0.193772	-0.0998241	0.295507	0.365783	1.79381
sp|Q9NR50|EI2BG_HUMAN	EIF2B3	Translation initiation factor eIF-2B subunit gamma OS=Homo sapiens OX=9606 GN=EIF2B3 PE=1 SV=1	-0.765135	0.984298	-0.575364	0.671544	-0.667226	0.81824	-0.652233	0.793668
sp|Q9UI10-2|EI2BD_HUMAN	EIF2B4	Isoform 2 of Translation initiation factor eIF-2B subunit delta OS=Homo sapiens OX=9606 GN=EIF2B4	0.0155663	0.050493	-0.0438765	0.156528	-0.217432	1.2511	0.374649	2.91622
sp|Q13144|EI2BE_HUMAN	EIF2B5	Translation initiation factor eIF-2B subunit epsilon OS=Homo sapiens OX=9606 GN=EIF2B5 PE=1 SV=3	-0.466532	1.38273	-0.308334	0.78898	-0.492099	1.48655	-0.310351	0.795903
sp|P41214|EIF2D_HUMAN	EIF2D	Eukaryotic translation initiation factor 2D OS=Homo sapiens OX=9606 GN=EIF2D PE=1 SV=3	-0.222558	0.500258	-0.0315588	0.0529607	-0.288078	0.701312	-0.462094	1.3277
sp|P05198|IF2A_HUMAN	EIF2S1	Eukaryotic translation initiation factor 2 subunit 1 OS=Homo sapiens OX=9606 GN=EIF2S1 PE=1 SV=3	-0.140568	1.11989	0.0418625	0.236419	0.0164533	0.0823757	-0.0198937	0.101314
sp|P20042|IF2B_HUMAN	EIF2S2	Eukaryotic translation initiation factor 2 subunit 2 OS=Homo sapiens OX=9606 GN=EIF2S2 PE=1 SV=2	0.244698	0.379606	0.00781284	0.00916282	0.054937	0.0685005	0.719875	1.58614
sp|P41091|IF2G_HUMAN	EIF2S3	Eukaryotic translation initiation factor 2 subunit 3 OS=Homo sapiens OX=9606 GN=EIF2S3 PE=1 SV=3	-0.25485	0.819879	-0.00530087	0.0108128	-0.0874636	0.21292	-0.216349	0.659074
sp|Q14152|EIF3A_HUMAN	EIF3A	Eukaryotic translation initiation factor 3 subunit A OS=Homo sapiens OX=9606 GN=EIF3A PE=1 SV=1	0.276165	0.686837	0.147095	0.307526	0.107504	0.211265	0.328705	0.866996
sp|P55884-2|EIF3B_HUMAN	EIF3B	Isoform 2 of Eukaryotic translation initiation factor 3 subunit B OS=Homo sapiens OX=9606 GN=EIF3B	-0.191169	0.706201	0.0121447	0.0301615	-0.19176	0.709102	-0.393762	1.87395
sp|Q99613|EIF3C_HUMAN	EIF3C	Eukaryotic translation initiation factor 3 subunit C OS=Homo sapiens OX=9606 GN=EIF3C PE=1 SV=1	0.0164954	0.0619338	0.201646	1.26982	-0.0371926	0.150933	0.098837	0.490547
sp|O15371|EIF3D_HUMAN	EIF3D	Eukaryotic translation initiation factor 3 subunit D OS=Homo sapiens OX=9606 GN=EIF3D PE=1 SV=1	-0.0401496	0.119237	-0.0813587	0.270912	-0.225113	1.05635	-0.0467063	0.141327
sp|P60228|EIF3E_HUMAN	EIF3E	Eukaryotic translation initiation factor 3 subunit E OS=Homo sapiens OX=9606 GN=EIF3E PE=1 SV=1	-0.186941	0.660133	-0.020244	0.0498615	-0.235895	0.900953	-0.415933	1.94064
sp|O00303|EIF3F_HUMAN	EIF3F	Eukaryotic translation initiation factor 3 subunit F OS=Homo sapiens OX=9606 GN=EIF3F PE=1 SV=1	-0.1569	1.15183	0.0405851	0.20518	0.0767254	0.446213	-0.283626	2.53958
sp|O75821|EIF3G_HUMAN	EIF3G	Eukaryotic translation initiation factor 3 subunit G OS=Homo sapiens OX=9606 GN=EIF3G PE=1 SV=2	-0.213051	0.855276	-0.173014	0.638955	-0.294337	1.37789	-0.347716	1.78198
sp|O15372|EIF3H_HUMAN	EIF3H	Eukaryotic translation initiation factor 3 subunit H OS=Homo sapiens OX=9606 GN=EIF3H PE=1 SV=1	-0.0637966	0.280843	0.024432	0.0931509	-0.0178777	0.0664712	-0.109999	0.564441
sp|Q13347|EIF3I_HUMAN	EIF3I	Eukaryotic translation initiation factor 3 subunit I OS=Homo sapiens OX=9606 GN=EIF3I PE=1 SV=1	0.00894015	0.0208212	0.1131	0.335845	0.0386772	0.0970676	-0.0224985	0.0542416
sp|O75822|EIF3J_HUMAN	EIF3J	Eukaryotic translation initiation factor 3 subunit J OS=Homo sapiens OX=9606 GN=EIF3J PE=1 SV=2	0.126647	0.331948	0.0591284	0.135659	0.134662	0.35815	0.106715	0.269428
sp|Q9UBQ5|EIF3K_HUMAN	EIF3K	Eukaryotic translation initiation factor 3 subunit K OS=Homo sapiens OX=9606 GN=EIF3K PE=1 SV=1	-0.175707	0.55073	0.0189096	0.0428547	-0.118205	0.333256	-0.276674	1.00844
sp|Q9Y262|EIF3L_HUMAN	EIF3L	Eukaryotic translation initiation factor 3 subunit L OS=Homo sapiens OX=9606 GN=EIF3L PE=1 SV=1	-0.149208	0.355512	0.0760188	0.159465	-0.117179	0.264617	-0.37782	1.20477
sp|Q7L2H7|EIF3M_HUMAN	EIF3M	Eukaryotic translation initiation factor 3 subunit M OS=Homo sapiens OX=9606 GN=EIF3M PE=1 SV=1	-0.189632	0.915143	-0.0447484	0.1469	-0.149334	0.654574	-0.215526	1.10187
sp|P60842|IF4A1_HUMAN	EIF4A1	Eukaryotic initiation factor 4A-I OS=Homo sapiens OX=9606 GN=EIF4A1 PE=1 SV=1	-0.294142	1.27333	-0.208535	0.770179	-0.582872	3.81023	-0.454408	2.49533
sp|Q14240-2|IF4A2_HUMAN	EIF4A2	Isoform 2 of Eukaryotic initiation factor 4A-II OS=Homo sapiens OX=9606 GN=EIF4A2	-0.173542	1.08181	-0.128584	0.722245	-0.31967	2.45224	-0.204998	1.35689
[truncated: 5,913 more rows]

## Sheet: summed_input
Reference	Gene.Symbol	Annotation	HEK293 Trex Control_1	HEK293 Trex Control_2	HEK293 Trex Control_3	HEK293 Trex MIRO1-KO_1	HEK293 Trex MIRO1-KO_2	HEK293 Trex MIRO1-KO_3	HEK293 Trex MIRO2-KO_1	HEK293 Trex MIRO2-KO_2	HEK293 Trex MIRO2-KO_3	HEK293 Trex MIRO1-2-DKO_1	HEK293 Trex MIRO1-2-DKO_2	HEK293 Trex MIRO1-2-DKO_3	HEK293 Trex MTCH2-KO_1	HEK293 Trex MTCH2-KO_2	HEK293 Trex MTCH2-KO_3	HEK293 Trex ARMC1-KO_1	HEK293 Trex ARMC1-KO_2	HEK293 Trex ARMC1-KO_3
sp|Q9NRG9|AAAS_HUMAN	AAAS	Aladin OS=Homo sapiens OX=9606 GN=AAAS PE=1 SV=1	13.571	13.525	13.6164	13.7899	13.6175	13.4737	13.6924	13.6853	13.7879	13.7258	13.5758	13.714	13.6103	13.4987	13.6723	13.3545	13.5949	13.582
sp|Q2M2I8|AAK1_HUMAN	AAK1	AP2-associated protein kinase 1 OS=Homo sapiens OX=9606 GN=AAK1 PE=1 SV=3	13.5924	14.0777	13.5629	13.7323	13.8055	14.2922	13.4833	13.6525	13.9761	13.8825	14.2258	13.9499	14.3329	14.4551	14.2002	14.5033	13.5735	13.7625
sp|Q9H7C9|AAMDC_HUMAN	AAMDC	Mth938 domain-containing protein OS=Homo sapiens OX=9606 GN=AAMDC PE=1 SV=1	14.4504	14.7614	14.9554	13.6347	14.4512	13.7511	14.11	13.9671	14.5908	14.228	14.3969	14.0029	14.636	14.5992	13.7675	14.104	13.6335	14.0434
sp|Q13685|AAMP_HUMAN	AAMP	Angio-associated migratory cell protein OS=Homo sapiens OX=9606 GN=AAMP PE=1 SV=2	14.143	13.7945	14.2048	13.8817	13.9908	13.4795	13.9614	13.9042	14.1457	13.8978	13.5309	13.7519	13.7165	13.8916	13.6973	13.6917	13.5548	13.5464
sp|Q9Y312|AAR2_HUMAN	AAR2	Protein AAR2 homolog OS=Homo sapiens OX=9606 GN=AAR2 PE=1 SV=2	14.5867	14.3366	14.3642	14.3527	14.0393	13.9706	14.1537	14.2539	14.4539	13.8911	13.8083	14.3619	14.4549	14.474	14.4817	13.7067	14.3335	14.239
sp|P49588|SYAC_HUMAN	AARS	Alanine--tRNA ligase, cytoplasmic OS=Homo sapiens OX=9606 GN=AARS PE=1 SV=2	14.6834	14.556	14.9287	14.407	14.6413	14.5439	14.5407	14.4954	14.7373	14.5239	14.1895	14.2048	14.6599	14.6112	14.3228	14.1413	14.1919	14.1711
sp|Q5JTZ9|SYAM_HUMAN	AARS2	Alanine--tRNA ligase, mitochondrial OS=Homo sapiens OX=9606 GN=AARS2 PE=1 SV=1	15.2658	15.1294	15.2404	15.3126	15.0289	14.8997	15.1966	15.2566	15.2736	15.3342	15.2502	15.4518	15.2001	15.1519	15.2575	14.8199	15.2609	15.2266
sp|Q9BTE6-3|AASD1_HUMAN	AARSD1	Isoform 3 of Alanyl-tRNA editing protein Aarsd1 OS=Homo sapiens OX=9606 GN=AARSD1	15.265	15.267	15.4434	15.1454	14.8699	14.7465	15.0824	15.1005	15.2194	15.0056	14.7996	14.9298	15.1924	15.2686	15.1208	14.8397	15.3431	15.173
sp|Q9NRN7|ADPPT_HUMAN	AASDHPPT	L-aminoadipate-semialdehyde dehydrogenase-phosphopantetheinyl transferase OS=Homo sapiens OX=9606 GN=AASDHPPT PE=1 SV=2	14.8038	14.3389	14.843	14.4275	14.5502	14.0951	14.6705	14.5335	14.9646	14.3982	14.1931	14.3563	14.6402	14.887	14.562	14.6492	14.5528	14.848
sp|Q9UDR5|AASS_HUMAN	AASS	Alpha-aminoadipic semialdehyde synthase, mitochondrial OS=Homo sapiens OX=9606 GN=AASS PE=1 SV=1	15.1247	14.9578	15.117	15.4429	15.2159	15.021	15.1469	15.1674	15.152	15.3735	15.2409	15.5635	14.9897	14.9669	15.0046	14.4388	15.2286	14.9725
sp|Q9NY61|AATF_HUMAN	AATF	Protein AATF OS=Homo sapiens OX=9606 GN=AATF PE=1 SV=1	14.1822	14.0726	14.07	14.2447	13.9139	14.076	14.2556	14.1713	14.2709	14.4454	14.4022	14.4003	13.9081	14.1042	14.24	14.571	14.5324	14.4341
sp|P80404|GABT_HUMAN	ABAT	4-aminobutyrate aminotransferase, mitochondrial OS=Homo sapiens OX=9606 GN=ABAT PE=1 SV=3	14.2488	14.1416	14.2495	14.4431	14.301	13.9628	14.2846	14.2515	14.25	14.4619	14.1867	14.5947	14.3161	14.2209	14.3527	13.3773	13.9365	13.6489
sp|Q9BZC7-3|ABCA2_HUMAN	ABCA2	Isoform 3 of ATP-binding cassette sub-family A member 2 OS=Homo sapiens OX=9606 GN=ABCA2	13.8567	13.8298	13.5937	13.3677	12.696	13.5195	13.5134	14.005	13.2719	12.3915	12.97	13.4771	12.5617	13.4299	13.673	13.2913	13.8875	13.2881
sp|Q99758|ABCA3_HUMAN	ABCA3	ATP-binding cassette sub-family A member 3 OS=Homo sapiens OX=9606 GN=ABCA3 PE=1 SV=2	14.0237	13.6718	13.646	14.1377	13.4228	13.4916	13.4579	14.2351	13.8277	13.285	14.0665	14.1661	13.9055	15.1843	14.7279	15.7215	14.3701	14.4794
sp|P08183|MDR1_HUMAN	ABCB1	ATP-dependent translocase ABCB1 OS=Homo sapiens OX=9606 GN=ABCB1 PE=1 SV=3	14.723	14.5465	14.7341	14.6768	14.6283	14.1895	14.6508	14.7149	14.485	14.3048	14.2136	14.6573	14.8173	14.8923	15.0247	13.9722	14.8623	14.3359
sp|Q9NRK6|ABCBA_HUMAN	ABCB10	ATP-binding cassette sub-family B member 10, mitochondrial OS=Homo sapiens OX=9606 GN=ABCB10 PE=1 SV=2	14.8152	14.7187	14.8183	14.8517	14.1988	13.9927	14.573	14.931	14.6501	14.1862	14.184	14.8072	14.7012	14.771	14.9177	13.3773	14.983	13.8335
sp|P21439|MDR3_HUMAN	ABCB4	Phosphatidylcholine translocator ABCB4 OS=Homo sapiens OX=9606 GN=ABCB4 PE=1 SV=2	14.9448	14.7059	14.9213	14.8893	14.8298	14.2055	14.8488	14.8127	14.6921	14.6657	14.5045	14.8746	15.106	14.9359	14.9719	13.8967	14.918	14.4465
sp|Q9NP58|ABCB6_HUMAN	ABCB6	ATP-binding cassette sub-family B member 6, mitochondrial OS=Homo sapiens OX=9606 GN=ABCB6 PE=1 SV=1	14.4033	14.3746	14.4119	14.6468	13.9654	12.9655	13.7603	14.3084	13.1308	13.4897	13.9632	14.1865	13.4861	13.6114	13.3465	12.3141	13.8899	12.2875
sp|O75027-2|ABCB7_HUMAN	ABCB7	Isoform 2 of ATP-binding cassette sub-family B member 7, mitochondrial OS=Homo sapiens OX=9606 GN=ABCB7	15.974	15.722	15.8479	15.9372	15.3508	14.8664	15.41	15.9691	15.1197	15.3628	15.317	16.0656	15.7892	15.8857	15.8295	13.9428	16.1803	14.4502
sp|Q9NUT2|MITOS_HUMAN	ABCB8	Mitochondrial potassium channel ATP-binding subunit OS=Homo sapiens OX=9606 GN=ABCB8 PE=1 SV=3	14.7271	14.3881	14.7315	14.6849	13.9557	13.8258	14.4858	14.8864	14.1029	14.4305	14.582	15.1023	14.6638	14.6375	14.6508	13.2437	14.9015	13.7639
sp|Q9NP78|ABCB9_HUMAN	ABCB9	ATP-binding cassette sub-family B member 9 OS=Homo sapiens OX=9606 GN=ABCB9 PE=1 SV=1	16.226	16.6208	17.2325	18.6966	15.2842	17.3282	15.5963	16.5191	14.4158	14.7051	15.3986	15.0104	15.8739	15.8667	16.1257	16.0742	15.4521	15.0664
sp|P33527-9|MRP1_HUMAN	ABCC1	Isoform 9 of Multidrug resistance-associated protein 1 OS=Homo sapiens OX=9606 GN=ABCC1	14.5131	14.3319	14.4986	14.7149	14.2771	13.8926	14.0709	14.5417	13.9336	13.8301	13.965	14.4514	14.2707	14.3082	14.4189	13.2975	14.9365	13.5728
sp|Q5T3U5|MRP7_HUMAN	ABCC10	Multidrug resistance-associated protein 7 OS=Homo sapiens OX=9606 GN=ABCC10 PE=1 SV=1	14.3267	14.2265	13.9869	14.1793	13.4792	13.2437	13.7889	13.949	13.6396	13.9389	13.7123	14.1175	14.2752	14.4697	14.4033	13.0819	14.3095	13.4708
sp|O15438-4|MRP3_HUMAN	ABCC3	Isoform 4 of Canalicular multispecific organic anion transporter 2 OS=Homo sapiens OX=9606 GN=ABCC3	15.7921	15.8187	15.9863	15.7622	15.7091	15.5598	15.9367	16.0328	16.0622	15.6051	15.9849	16.014	16.1936	15.8149	16.0513	15.7485	15.6776	15.7899
sp|O15439|MRP4_HUMAN	ABCC4	Multidrug resistance-associated protein 4 OS=Homo sapiens OX=9606 GN=ABCC4 PE=1 SV=3	14.5804	14.3278	14.508	14.4648	14.2015	13.8237	14.3627	14.4615	14.0859	14.1616	14.0855	14.4319	14.3987	14.3036	14.4826	13.8203	15.1639	14.3234
sp|O15440|MRP5_HUMAN	ABCC5	Multidrug resistance-associated protein 5 OS=Homo sapiens OX=9606 GN=ABCC5 PE=1 SV=2	14.2601	14.1984	14.2631	14.1647	13.8645	13.7392	14.1716	14.2656	13.9152	13.8808	13.9064	14.3148	14.2521	14.3554	14.5142	13.9593	15.0448	13.9763
sp|P28288|ABCD3_HUMAN	ABCD3	ATP-binding cassette sub-family D member 3 OS=Homo sapiens OX=9606 GN=ABCD3 PE=1 SV=1	15.4634	15.2882	15.2853	15.5643	14.8551	14.6539	15.0038	15.2584	14.845	14.7271	14.5855	15.2764	15.3195	15.4111	15.4447	14.1549	15.6396	14.5243
sp|P61221|ABCE1_HUMAN	ABCE1	ATP-binding cassette sub-family E member 1 OS=Homo sapiens OX=9606 GN=ABCE1 PE=1 SV=1	15.0535	14.7439	14.9446	14.8379	14.6927	14.4962	14.8042	14.9225	14.7268	14.8117	14.3199	14.7479	15.0233	14.9359	14.7622	14.1833	14.9031	14.6784
sp|Q8NE71|ABCF1_HUMAN	ABCF1	ATP-binding cassette sub-family F member 1 OS=Homo sapiens OX=9606 GN=ABCF1 PE=1 SV=2	14.3587	14.1679	14.2706	14.5503	14.1557	14.4797	14.1258	14.3195	14.111	13.8414	13.8948	14.293	13.9535	14.2308	14.6097	14.5178	15.0104	14.3666
sp|Q9UG63-2|ABCF2_HUMAN	ABCF2	Isoform 2 of ATP-binding cassette sub-family F member 2 OS=Homo sapiens OX=9606 GN=ABCF2	15.0199	14.8736	14.9658	14.7184	14.5505	14.5677	14.9396	14.8803	14.9353	14.682	14.1742	14.6125	15.0335	15.0246	15.0594	14.6119	15.04	15.1514
sp|Q9NUQ8|ABCF3_HUMAN	ABCF3	ATP-binding cassette sub-family F member 3 OS=Homo sapiens OX=9606 GN=ABCF3 PE=1 SV=2	14.0841	13.9863	13.8933	13.8115	13.7736	14.1002	13.6692	14.032	14.2054	13.9728	13.7676	13.6472	14.0347	14.1879	14.1312	14.3302	13.947	14.0971
sp|Q9NUJ1|ABHDA_HUMAN	ABHD10	Mycophenolic acid acyl-glucuronide esterase, mitochondrial OS=Homo sapiens OX=9606 GN=ABHD10 PE=1 SV=1	14.6196	14.6599	14.6864	14.8328	14.721	14.1693	14.5533	14.6254	14.4384	14.871	14.4864	14.9094	14.84	14.7224	14.4446	13.4177	14.4276	13.9766
sp|Q8NFV4|ABHDB_HUMAN	ABHD11	Protein ABHD11 OS=Homo sapiens OX=9606 GN=ABHD11 PE=1 SV=1	15.1874	15.3416	15.0598	14.9672	15.0779	14.891	15.1539	15.2301	15.3448	15.5064	15.5005	15.608	15.1729	14.973	15.0785	15.0378	15.1011	15.1446
sp|Q8N2K0-2|ABD12_HUMAN	ABHD12	Isoform 2 of Lysophosphatidylserine lipase ABHD12 OS=Homo sapiens OX=9606 GN=ABHD12	15.2108	15.2317	14.9534	15.5161	15.1358	15.3524	15.2794	15.1795	14.8988	14.7816	14.886	15.2885	14.7704	15.0151	15.4498	15.2685	15.5696	15.0147
sp|Q7L211|ABHDD_HUMAN	ABHD13	Protein ABHD13 OS=Homo sapiens OX=9606 GN=ABHD13 PE=2 SV=1	13.6394	13.6175	13.6819	13.7622	13.6272	13.7748	13.7319	13.8283	13.6951	14.0358	13.9859	14.026	13.8682	13.7577	13.8155	14.2074	13.7527	14.0036
sp|Q96IU4|ABHEB_HUMAN	ABHD14B	Protein ABHD14B OS=Homo sapiens OX=9606 GN=ABHD14B PE=1 SV=1	14.228	14.2368	14.7472	13.6209	14.1307	13.7561	13.9019	14.2808	14.4959	14.4543	14.2141	14.2666	14.5912	14.1317	14.3666	13.6274	14.0494	14.3218
sp|O95870|ABHGA_HUMAN	ABHD16A	Phosphatidylserine lipase ABHD16A OS=Homo sapiens OX=9606 GN=ABHD16A PE=1 SV=3	14.3999	14.192	14.4277	14.7118	13.3042	13.9305	13.5476	14.4701	13.8829	13.6327	13.5416	14.203	14.0335	14.1548	14.7196	13.017	14.7628	13.2879
sp|Q96GS6-2|AB17A_HUMAN	ABHD17A	Isoform 2 of Alpha/beta hydrolase domain-containing protein 17A OS=Homo sapiens OX=9606 GN=ABHD17A	13.3521	13.4351	13.6021	13.5405	13.382	13.181	13.3154	13.5323	13.2039	13.6468	13.409	13.6799	13.4131	13.447	13.6351	12.931	13.5823	13.3468
sp|Q8WU67|ABHD3_HUMAN	ABHD3	Phospholipase ABHD3 OS=Homo sapiens OX=9606 GN=ABHD3 PE=2 SV=2	14.8548	14.7049	14.9716	15.4553	14.567	14.7889	14.7835	14.8057	14.7082	14.32	14.4298	14.775	14.8454	14.96	15.3201	13.9421	15.1793	14.6322
sp|Q9BV23|ABHD6_HUMAN	ABHD6	Monoacylglycerol lipase ABHD6 OS=Homo sapiens OX=9606 GN=ABHD6 PE=1 SV=1	14.5671	14.2307	14.4248	14.7925	14.3696	14.2446	14.3058	14.3301	14.2874	14.3368	14.0781	14.3845	14.5848	14.4541	14.5329	13.867	15.3358	14.6694
sp|Q8IZP0|ABI1_HUMAN	ABI1	Abl interactor 1 OS=Homo sapiens OX=9606 GN=ABI1 PE=1 SV=4	15.363	15.3802	15.2678	15.3123	14.2578	14.8395	15.0522	15.2477	14.8797	15.2438	14.5311	15.0834	14.9596	15.0307	14.8749	14.5849	15.2355	14.6979
sp|Q9NYB9|ABI2_HUMAN	ABI2	Abl interactor 2 OS=Homo sapiens OX=9606 GN=ABI2 PE=1 SV=1	14.4832	14.565	14.3706	14.5307	14.6101	14.4457	14.4794	14.3856	14.4559	14.5122	14.3834	14.52	14.3614	14.3459	14.3873	14.2535	14.3965	14.4233
sp|P00519-2|ABL1_HUMAN	ABL1	Isoform IB of Tyrosine-protein kinase ABL1 OS=Homo sapiens OX=9606 GN=ABL1	13.8217	13.9385	13.9712	13.8331	13.6323	13.8429	14.1186	14.0572	13.8752	14.158	13.9496	14.1279	14.0885	14.0269	13.9774	13.8024	14.2822	14.0989
sp|P42684|ABL2_HUMAN	ABL2	Tyrosine-protein kinase ABL2 OS=Homo sapiens OX=9606 GN=ABL2 PE=1 SV=1	12.7226	12.5206	12.8122	12.5617	12.5935	12.7774	12.7699	12.7922	12.8903	12.7699	13.0185	12.8498	13.1696	12.9189	12.3829	13.4304	12.6221	13.0524
sp|O14639|ABLM1_HUMAN	ABLIM1	Actin-binding LIM protein 1 OS=Homo sapiens OX=9606 GN=ABLIM1 PE=1 SV=3	14.4058	14.7048	14.422	14.5839	14.6528	14.5937	14.5871	14.588	14.5484	14.9282	14.7986	14.8593	14.6602	14.5674	14.4086	14.4216	14.2648	14.4445
sp|Q12979|ABR_HUMAN	ABR	Active breakpoint cluster region-related protein OS=Homo sapiens OX=9606 GN=ABR PE=1 SV=2	13.9295	13.9453	14.043	13.9476	13.8314	13.6505	13.952	13.8329	13.8408	13.8381	13.5835	13.7811	13.8024	13.6851	13.6892	13.6471	13.8393	13.5808
tr|I3L4Y1|I3L4Y1_HUMAN	ABR	Active breakpoint cluster region-related protein (Fragment) OS=Homo sapiens OX=9606 GN=ABR PE=1 SV=2	14.0754	14.2126	13.9541	13.8475	14.0288	14.6251	13.8968	13.8855	14.0232	13.7189	14.009	13.9522	13.7142	13.6934	13.624	15.0226	13.8219	14.1255
sp|Q15018|ABRX2_HUMAN	ABRAXAS2	BRISC complex subunit Abraxas 2 OS=Homo sapiens OX=9606 GN=ABRAXAS2 PE=1 SV=2	14.1457	14.0734	14.168	14.0646	14.0023	14.5174	14.0592	13.9071	14.1698	13.7347	14.262	13.8385	13.8876	14.0871	14.0046	15.104	14.1847	14.3189
sp|Q9ULW3|ABT1_HUMAN	ABT1	Activator of basal transcription 1 OS=Homo sapiens OX=9606 GN=ABT1 PE=1 SV=1	14.634	14.6559	14.4002	14.906	14.2543	14.7773	14.5591	14.5532	14.3799	14.6114	14.4633	14.6852	14.2435	14.3788	14.683	14.5048	15.0414	14.5311
sp|P09110|THIK_HUMAN	ACAA1	3-ketoacyl-CoA thiolase, peroxisomal OS=Homo sapiens OX=9606 GN=ACAA1 PE=1 SV=2	13.9068	14.0287	14.0747	13.7917	13.9593	14.0525	14.0427	14.0437	14.1387	14.2849	14.3907	14.042	14.2018	14.0935	13.9561	14.1863	13.7939	14.2049
sp|P42765|THIM_HUMAN	ACAA2	3-ketoacyl-CoA thiolase, mitochondrial OS=Homo sapiens OX=9606 GN=ACAA2 PE=1 SV=2	14.8665	14.867	14.7585	14.653	15.1198	14.8804	14.9483	14.8308	14.9774	15.3272	15.4836	15.1482	15.2455	15.0217	15.0513	14.7754	14.7801	14.886
sp|Q13085-4|ACACA_HUMAN	ACACA	Isoform 4 of Acetyl-CoA carboxylase 1 OS=Homo sapiens OX=9606 GN=ACACA	14.4628	14.2022	14.5642	14.261	14.0172	13.7849	14.2607	14.1118	14.3921	13.9795	13.7558	13.9859	14.4692	14.3249	14.1746	13.3798	14.0091	13.8534
sp|Q6JQN1-5|ACD10_HUMAN	ACAD10	Isoform 5 of Acyl-CoA dehydrogenase family member 10 OS=Homo sapiens OX=9606 GN=ACAD10	13.9504	13.6985	13.7055	13.9424	13.7667	13.211	14.05	14.0256	14.0582	14.1223	13.5444	13.86	13.6869	14.0032	13.9842	12.7094	13.9377	13.5246
sp|Q709F0|ACD11_HUMAN	ACAD11	Acyl-CoA dehydrogenase family member 11 OS=Homo sapiens OX=9606 GN=ACAD11 PE=1 SV=3	14.8532	14.7287	14.8434	14.9872	14.4124	14.0338	14.776	14.8581	14.7031	14.4895	14.2755	14.8305	14.8093	14.7489	14.8411	13.9251	14.964	14.4719
sp|Q9UKU7|ACAD8_HUMAN	ACAD8	Isobutyryl-CoA dehydrogenase, mitochondrial OS=Homo sapiens OX=9606 GN=ACAD8 PE=1 SV=1	14.255	14.4698	14.3748	14.115	14.1277	13.8753	14.2182	14.3724	14.3034	14.722	14.4412	14.6604	14.6924	14.5049	14.5875	13.8092	14.5093	14.3056
sp|Q9H845|ACAD9_HUMAN	ACAD9	Complex I assembly factor ACAD9, mitochondrial OS=Homo sapiens OX=9606 GN=ACAD9 PE=1 SV=1	14.6316	14.5108	14.6347	14.7297	14.2931	14.1698	14.5625	14.6759	14.4976	14.9028	14.6439	14.9327	14.6679	14.5016	14.4602	13.7141	14.7007	14.266
sp|P28330|ACADL_HUMAN	ACADL	Long-chain specific acyl-CoA dehydrogenase, mitochondrial OS=Homo sapiens OX=9606 GN=ACADL PE=1 SV=2	13.5695	14.1351	13.5729	13.3227	13.6754	13.5612	13.1245	13.7194	13.3708	14.1692	12.9001	13.3203	12.6475	13.7952	13.6346	13.3248	12.8752	13.4295
sp|P11310-2|ACADM_HUMAN	ACADM	Isoform 2 of Medium-chain specific acyl-CoA dehydrogenase, mitochondrial OS=Homo sapiens OX=9606 GN=ACADM	14.8818	14.7569	14.8623	14.8296	14.8249	14.4928	14.987	14.9115	14.9647	15.2534	15.0778	15.0309	14.8901	14.7642	14.7323	14.4213	14.8277	14.7062
sp|P45954|ACDSB_HUMAN	ACADSB	Short/branched chain specific acyl-CoA dehydrogenase, mitochondrial OS=Homo sapiens OX=9606 GN=ACADSB PE=1 SV=1	15.4123	15.3887	15.4493	15.5608	15.8797	15.3041	15.7065	15.5836	15.7501	16.1126	16.0554	16.0113	15.7586	15.6364	15.6469	14.8301	15.5123	15.2548
sp|P49748-3|ACADV_HUMAN	ACADVL	Isoform 3 of Very long-chain specific acyl-CoA dehydrogenase, mitochondrial OS=Homo sapiens OX=9606 GN=ACADVL	14.7676	14.7779	14.7978	14.8515	14.8716	14.4524	14.9396	14.9999	14.8309	15.13	14.9262	15.0633	15.3324	15.2767	15.2396	13.7352	14.5913	14.0783
sp|Q15057|ACAP2_HUMAN	ACAP2	Arf-GAP with coiled-coil, ANK repeat and PH domain-containing protein 2 OS=Homo sapiens OX=9606 GN=ACAP2 PE=1 SV=3	13.4181	13.0922	13.4525	12.9646	12.9531	13.3344	13.1086	13.2599	13.5768	13.0894	12.7989	12.969	13.0821	13.2563	13.1479	13.2613	13.2091	13.5751
sp|P24752|THIL_HUMAN	ACAT1	Acetyl-CoA acetyltransferase, mitochondrial OS=Homo sapiens OX=9606 GN=ACAT1 PE=1 SV=1	14.5937	14.7847	14.842	14.7158	15.0511	15.0093	14.8297	14.9089	14.8903	15.2531	15.4529	14.8605	14.88	14.717	14.5608	15.1064	14.8058	14.9425
sp|Q9BWD1-2|THIC_HUMAN	ACAT2	Isoform 2 of Acetyl-CoA acetyltransferase, cytosolic OS=Homo sapiens OX=9606 GN=ACAT2	14.6581	14.1536	14.7866	13.7888	14.281	13.8193	14.148	13.8698	14.4094	13.8365	13.7925	13.1771	14.7043	14.2828	14.6665	13.6993	14.1601	14.1096
sp|Q9H3P7|GCP60_HUMAN	ACBD3	Golgi resident protein GCP60 OS=Homo sapiens OX=9606 GN=ACBD3 PE=1 SV=4	14.4556	14.461	14.6178	14.592	14.6778	14.3806	14.5821	14.4694	14.8305	14.4484	14.8319	14.386	14.7262	14.5322	14.6004	14.3541	14.2639	14.6513
sp|Q5T8D3|ACBD5_HUMAN	ACBD5	Acyl-CoA-binding domain-containing protein 5 OS=Homo sapiens OX=9606 GN=ACBD5 PE=1 SV=1	14.4617	14.3708	14.2303	14.4732	14.6508	14.5419	14.2536	14.3545	14.2886	14.2625	14.3908	14.4713	14.5011	14.3523	14.5279	14.1192	14.4884	14.0274
sp|Q5T8D3|ACBD5_HUMAN	ACBD5	Acyl-CoA-binding domain-containing protein 5 OS=Homo sapiens OX=9606 GN=ACBD5 PE=1 SV=1	14.4617	14.3708	14.2303	14.4732	14.6508	14.5419	14.2536	14.3545	14.2886	14.2625	14.3908	14.4713	14.5011	14.3523	14.5279	14.1192	14.4884	14.0274
sp|P12821|ACE_HUMAN	ACE	Angiotensin-converting enzyme OS=Homo sapiens OX=9606 GN=ACE PE=1 SV=1	12.9865	12.9078	12.805	13.4604	12.9637	12.6808	12.5171	12.9357	12.8506	12.8759	12.7161	13.1038	12.9143	13.0454	13.2273	12.2134	13.2676	12.3444
sp|Q9UKV3-5|ACINU_HUMAN	ACIN1	Isoform 4 of Apoptotic chromatin condensation inducer in the nucleus OS=Homo sapiens OX=9606 GN=ACIN1	15.324	15.5524	15.1962	15.2902	15.4337	15.7707	15.2822	15.2614	15.2757	15.2551	15.6505	15.2037	15.3224	15.1378	14.9833	15.9884	15.0888	15.3128
sp|Q9UKV3|ACINU_HUMAN	ACIN1	Apoptotic chromatin condensation inducer in the nucleus OS=Homo sapiens OX=9606 GN=ACIN1 PE=1 SV=2	14.6268	14.7814	14.6278	14.6867	14.7302	15.1179	14.7543	14.6693	14.5791	14.5385	14.9992	14.5951	14.7162	14.5864	14.4564	15.1476	14.4229	14.6747
sp|P53396|ACLY_HUMAN	ACLY	ATP-citrate synthase OS=Homo sapiens OX=9606 GN=ACLY PE=1 SV=3	15.0503	14.6136	15.0838	14.7931	14.7531	14.4143	14.9171	14.6946	14.9944	14.5364	14.2802	14.505	14.9402	14.9701	14.8425	14.4076	14.8562	14.9014
sp|P21399|ACOC_HUMAN	ACO1	Cytoplasmic aconitate hydratase OS=Homo sapiens OX=9606 GN=ACO1 PE=1 SV=3	14.563	14.6617	15.1485	14.1321	14.5298	14.1262	14.5146	14.5908	14.7334	14.4643	14.4837	14.2773	14.942	14.6456	14.7188	14.242	14.3357	14.4475
sp|Q99798|ACON_HUMAN	ACO2	Aconitate hydratase, mitochondrial OS=Homo sapiens OX=9606 GN=ACO2 PE=1 SV=2	14.7509	14.6706	14.7081	14.7661	14.8499	14.7933	14.9109	14.9281	15.0645	15.1266	15.0434	15.1907	14.5333	14.4966	14.5047	14.4943	14.6688	14.8517
sp|Q9NPJ3|ACO13_HUMAN	ACOT13	Acyl-coenzyme A thioesterase 13 OS=Homo sapiens OX=9606 GN=ACOT13 PE=1 SV=1	16.1014	16.0416	15.9782	16.0861	15.915	15.356	15.8806	16.0891	15.629	16.2186	15.6742	15.9896	15.959	15.8864	15.682	14.7041	16.0238	15.2629
sp|P49753|ACOT2_HUMAN	ACOT2	Acyl-coenzyme A thioesterase 2, mitochondrial OS=Homo sapiens OX=9606 GN=ACOT2 PE=1 SV=6	15.2527	15.3108	15.3042	15.515	15.3132	15.3416	15.2125	15.2423	15.2688	15.2761	15.3562	15.498	15.2041	15.1156	15.2145	14.8421	14.7233	14.6075
sp|O00154|BACH_HUMAN	ACOT7	Cytosolic acyl coenzyme A thioester hydrolase OS=Homo sapiens OX=9606 GN=ACOT7 PE=1 SV=3	14.2666	13.6806	14.3584	13.514	13.5997	13.5931	13.8556	13.9561	14.0995	13.5189	13.6321	13.4468	14.3658	13.9699	14.4417	13.1371	13.6164	13.7011
sp|O00154|BACH_HUMAN	ACOT7	Cytosolic acyl coenzyme A thioester hydrolase OS=Homo sapiens OX=9606 GN=ACOT7 PE=1 SV=3	14.2666	13.6806	14.3584	13.514	13.5997	13.5931	13.8556	13.9561	14.0995	13.5189	13.6321	13.4468	14.3658	13.9699	14.4417	13.1371	13.6164	13.7011
sp|O14734|ACOT8_HUMAN	ACOT8	Acyl-coenzyme A thioesterase 8 OS=Homo sapiens OX=9606 GN=ACOT8 PE=1 SV=1	15.4187	15.5444	15.3495	15.4666	15.1982	14.9946	15.3055	15.4126	15.2984	15.4021	15.2151	15.4834	15.5616	15.4676	15.397	14.767	15.0496	14.8205
sp|Q9Y305-4|ACOT9_HUMAN	ACOT9	Isoform 4 of Acyl-coenzyme A thioesterase 9, mitochondrial OS=Homo sapiens OX=9606 GN=ACOT9	14.4395	14.3851	14.3289	14.5191	14.2661	14.2181	14.3843	14.4089	14.3926	14.5841	14.3157	14.7362	14.5164	14.5274	14.4603	13.7103	14.3051	14.1515
sp|Q15067|ACOX1_HUMAN	ACOX1	Peroxisomal acyl-coenzyme A oxidase 1 OS=Homo sapiens OX=9606 GN=ACOX1 PE=1 SV=3	14.411	14.2818	14.4612	14.3966	14.446	14.2092	14.5336	14.4108	14.3753	14.4355	14.4214	14.417	14.7747	14.5237	14.4508	13.7295	13.9642	13.9983
sp|O15254|ACOX3_HUMAN	ACOX3	Peroxisomal acyl-coenzyme A oxidase 3 OS=Homo sapiens OX=9606 GN=ACOX3 PE=1 SV=2	13.717	14.2803	13.7803	13.5871	13.8259	13.9637	13.7156	13.687	13.8142	14.0538	13.9543	13.9666	14.2186	14.06	13.8745	14.0874	14.5032	14.262
sp|P24666|PPAC_HUMAN	ACP1	Low molecular weight phosphotyrosine protein phosphatase OS=Homo sapiens OX=9606 GN=ACP1 PE=1 SV=3	14.1747	14.1736	14.3479	13.9218	14.443	14.1078	13.9611	13.8848	14.2601	13.9716	14.204	13.7156	14.0785	14.3488	14.1083	14.6683	14.0299	14.3001
sp|P11117|PPAL_HUMAN	ACP2	Lysosomal acid phosphatase OS=Homo sapiens OX=9606 GN=ACP2 PE=1 SV=3	13.6008	13.7201	13.5034	13.8508	13.4808	13.2787	13.1865	13.3532	13.1327	13.4308	13.5109	13.5111	13.6761	13.6794	13.5767	13.4211	13.4573	13.0688
sp|Q9NPH0|PPA6_HUMAN	ACP6	Lysophosphatidic acid phosphatase type 6 OS=Homo sapiens OX=9606 GN=ACP6 PE=1 SV=3	14.6012	14.5309	14.5828	14.4848	14.3365	13.6189	14.7137	14.7182	14.4577	15.0621	14.6641	14.975	14.7027	14.5387	14.3821	13.7479	14.64	14.2985
sp|Q96CM8-2|ACSF2_HUMAN	ACSF2	Isoform 2 of Medium-chain acyl-CoA ligase ACSF2, mitochondrial OS=Homo sapiens OX=9606 GN=ACSF2	13.901	13.7657	13.8777	14.103	13.8574	13.5212	13.842	13.8453	13.6638	14.4103	14.2891	14.4227	14.0902	14.0067	13.9342	13.0503	13.9445	13.3997
sp|Q4G176|ACSF3_HUMAN	ACSF3	Malonate--CoA ligase ACSF3, mitochondrial OS=Homo sapiens OX=9606 GN=ACSF3 PE=1 SV=3	14.9479	14.8369	14.9918	14.989	14.6751	14.4339	14.8612	14.978	14.9444	14.8513	14.6652	15.0109	15.2937	15.2642	15.3471	14.1026	14.9233	14.5065
sp|P33121|ACSL1_HUMAN	ACSL1	Long-chain-fatty-acid--CoA ligase 1 OS=Homo sapiens OX=9606 GN=ACSL1 PE=1 SV=1	13.3954	13.1278	13.5793	13.4274	13.1607	13.1211	13.6297	13.637	13.7597	13.9168	13.6336	14.0682	13.8712	13.723	13.8088	12.6085	13.4443	13.3095
sp|O95573|ACSL3_HUMAN	ACSL3	Long-chain-fatty-acid--CoA ligase 3 OS=Homo sapiens OX=9606 GN=ACSL3 PE=1 SV=3	15.2782	14.9491	15.2847	15.6109	15.2198	15.0462	15.1555	15.4629	14.9757	14.7919	14.6368	15.2663	14.8909	14.9933	15.1937	13.7505	15.2924	14.13
sp|O60488|ACSL4_HUMAN	ACSL4	Long-chain-fatty-acid--CoA ligase 4 OS=Homo sapiens OX=9606 GN=ACSL4 PE=1 SV=2	15.4933	15.3216	15.3837	15.3529	15.2911	15.1486	15.5902	15.5297	15.5117	15.4731	15.216	15.5355	15.3383	15.2507	15.2792	14.9498	15.5068	15.4409
sp|Q9ULC5-3|ACSL5_HUMAN	ACSL5	Isoform 2 of Long-chain-fatty-acid--CoA ligase 5 OS=Homo sapiens OX=9606 GN=ACSL5	14.531	13.6919	14.4027	13.1574	14.0936	13.1836	14.1055	13.9952	15.0895	13.8637	14.7669	13.4191	15.298	13.4871	14.524	13.3214	14.4639	14.3794
sp|Q9UKU0-1|ACSL6_HUMAN	ACSL6	Isoform 1 of Long-chain-fatty-acid--CoA ligase 6 OS=Homo sapiens OX=9606 GN=ACSL6	14.2481	14.3112	14.264	14.3309	14.2894	14.1017	14.4163	14.2982	14.6409	14.6355	14.7306	14.9404	14.7526	14.5334	14.5621	14.3489	14.3889	14.4081
sp|Q53FZ2|ACSM3_HUMAN	ACSM3	Acyl-coenzyme A synthetase ACSM3, mitochondrial OS=Homo sapiens OX=9606 GN=ACSM3 PE=1 SV=2	12.6973	12.9505	12.8671	12.9489	12.8804	12.8314	12.9547	13.1542	13.1707	12.8652	13.1027	13.3219	13.3538	13.5694	13.2703	13.157	13.8693	13.6087
sp|Q9NUB1|ACS2L_HUMAN	ACSS1	Acetyl-coenzyme A synthetase 2-like, mitochondrial OS=Homo sapiens OX=9606 GN=ACSS1 PE=1 SV=2	14.6362	14.4997	14.5738	14.8244	14.38	14.0316	14.8317	14.7629	14.7532	15.069	14.699	15.159	14.3715	14.3694	14.4363	13.7276	14.7892	14.3433
sp|Q9NR19-2|ACSA_HUMAN	ACSS2	Isoform 2 of Acetyl-coenzyme A synthetase, cytoplasmic OS=Homo sapiens OX=9606 GN=ACSS2	12.5921	12.2461	12.724	12.1956	12.639	12.7848	12.7624	12.6014	12.7836	13.1901	13.1477	12.5182	12.7731	12.5119	12.925	12.6019	12.9026	12.7533
sp|Q9H6R3|ACSS3_HUMAN	ACSS3	Acyl-CoA synthetase short-chain family member 3, mitochondrial OS=Homo sapiens OX=9606 GN=ACSS3 PE=1 SV=1	12.7532	12.8381	11.9996	12.5386	12.6857	12.7931	13.0159	12.4164	12.921	13.5875	13.2696	13.608	12.7844	12.9682	12.9653	12.6742	12.6071	12.941
sp|P68133|ACTS_HUMAN	ACTA1	Actin, alpha skeletal muscle OS=Homo sapiens OX=9606 GN=ACTA1 PE=1 SV=1	14.2179	14.4203	14.5062	14.005	14.4961	14.6935	14.1028	14.3897	14.5271	14.9419	14.2689	14.59	14.3533	14.6516	14.1652	14.3628	14.0721	14.2083
tr|A0A2R8Y793|A0A2R8Y793_HUMAN	ACTB	Actin, cytoplasmic 1 (Fragment) OS=Homo sapiens OX=9606 GN=ACTB PE=1 SV=1	15.2337	15.1824	15.3133	14.9791	14.8946	15.0676	15.057	15.4644	15.4209	15.562	15.0428	15.2345	15.3057	15.1443	15.2493	14.6397	14.7691	15.0893
sp|P68032|ACTC_HUMAN	ACTC1	Actin, alpha cardiac muscle 1 OS=Homo sapiens OX=9606 GN=ACTC1 PE=1 SV=1	13.5381	13.2008	13.5729	13.8175	13.5972	13.6437	13.2676	13.6445	13.2624	13.7845	13.5057	13.702	13.3186	13.2921	13.3251	13.1342	13.2286	13.3637
tr|K7EM38|K7EM38_HUMAN	ACTG1	Actin, cytoplasmic 2 (Fragment) OS=Homo sapiens OX=9606 GN=ACTG1 PE=1 SV=1	13.9743	15.1051	14.3446	13.8518	15.5329	13.2932	13.2622	13.5611	13.9652	14.9546	15.9464	13.2775	13.9932	13.922	14.1642	12.9435	13.3534	13.9245
sp|O96019|ACL6A_HUMAN	ACTL6A	Actin-like protein 6A OS=Homo sapiens OX=9606 GN=ACTL6A PE=1 SV=1	14.7764	14.6834	14.7756	14.9351	14.833	14.7641	14.7936	14.8357	14.774	14.9382	14.7795	14.8769	14.8916	14.7682	14.7759	14.8119	14.6853	14.78
sp|P12814-3|ACTN1_HUMAN	ACTN1	Isoform 3 of Alpha-actinin-1 OS=Homo sapiens OX=9606 GN=ACTN1	14.7648	14.727	15.0131	14.4691	14.8325	14.4803	14.7667	14.8282	14.7079	14.9434	14.8559	14.7883	15.0534	14.8602	14.7406	14.5775	14.5648	14.8291
sp|P35609-2|ACTN2_HUMAN	ACTN2	Isoform 2 of Alpha-actinin-2 OS=Homo sapiens OX=9606 GN=ACTN2	12.2761	12.6085	14.4215	12.1026	14.8976	14.6922	11.4961	12.0177	13.0128	15.0262	12.5976	13.4209	12.1661	14.3336	11.5349	13.3984	13.6056	13.487
sp|Q08043|ACTN3_HUMAN	ACTN3	Alpha-actinin-3 OS=Homo sapiens OX=9606 GN=ACTN3 PE=1 SV=2	11.7993	12.9429	12.9902	12.7124	12.9207	13.4802	12.1363	12.5755	12.1831	13.3146	12.2658	13.0533	11.2593	13.0877	11.7995	13.2592	12.5622	12.1345
sp|O43707|ACTN4_HUMAN	ACTN4	Alpha-actinin-4 OS=Homo sapiens OX=9606 GN=ACTN4 PE=1 SV=2	14.7718	14.7608	14.8509	14.758	15.0159	14.686	14.7975	14.8306	14.9727	15.2027	15.1358	15.0152	15.1204	14.9724	14.8647	14.7957	14.6035	14.9235
tr|H7C144|H7C144_HUMAN	ACTN4	Alpha-actinin-4 (Fragment) OS=Homo sapiens OX=9606 GN=ACTN4 PE=1 SV=1	15.9903	15.9488	16.0448	16.149	15.6103	14.8915	16.1003	16.2289	15.982	16.6638	15.9113	16.4534	15.9147	15.9351	15.6149	14.366	15.5687	15.1721
sp|Q9NZ32|ARP10_HUMAN	ACTR10	Actin-related protein 10 OS=Homo sapiens OX=9606 GN=ACTR10 PE=1 SV=1	14.0451	14.8738	14.5683	13.3869	14.0371	14.6169	13.5896	13.2678	14.1747	13.6939	14.2955	13.3528	14.1953	13.5198	13.7781	13.7837	13.1975	13.9102
sp|P61163|ACTZ_HUMAN	ACTR1A	Alpha-centractin OS=Homo sapiens OX=9606 GN=ACTR1A PE=1 SV=1	14.8539	14.7221	14.9418	14.6005	14.8206	14.6458	14.814	14.7133	14.8895	14.9504	14.6256	14.6125	14.8749	14.755	14.7373	14.4258	14.4533	14.642
sp|P42025|ACTY_HUMAN	ACTR1B	Beta-centractin OS=Homo sapiens OX=9606 GN=ACTR1B PE=1 SV=1	14.6199	14.6794	14.6539	14.6491	14.4908	14.5234	14.1883	14.6093	14.306	14.8272	14.1747	14.5373	14.7954	14.6773	14.797	13.8075	14.1649	14.0067
sp|P61160|ARP2_HUMAN	ACTR2	Actin-related protein 2 OS=Homo sapiens OX=9606 GN=ACTR2 PE=1 SV=1	14.5218	14.4288	14.5556	14.5422	14.3019	14.4259	14.3237	14.5888	14.5563	14.6349	14.3545	14.5069	14.5443	14.5406	14.8753	14.1375	14.3466	14.3782
sp|P61158|ARP3_HUMAN	ACTR3	Actin-related protein 3 OS=Homo sapiens OX=9606 GN=ACTR3 PE=1 SV=3	14.3551	15.0104	14.3201	13.8014	14.4047	14.6329	14.0924	14.7029	14.9202	14.3623	14.5244	14.1207	14.4743	14.2179	14.5995	14.013	13.8453	14.2819
sp|Q9P1U1|ARP3B_HUMAN	ACTR3B	Actin-related protein 3B OS=Homo sapiens OX=9606 GN=ACTR3B PE=2 SV=1	12.5551	12.8741	12.2594	12.5379	12.045	12.5645	12.4676	12.0339	12.393	12.7149	11.9753	12.5316	12.7355	12.422	12.4929	13.4594	12.1278	12.3409
sp|Q9GZN1|ARP6_HUMAN	ACTR6	Actin-related protein 6 OS=Homo sapiens OX=9606 GN=ACTR6 PE=1 SV=1	13.3501	13.6471	14.1502	14.0983	14.5036	13.563	13.679	13.7962	13.7681	14.3639	13.7502	13.8075	14.1211	13.8672	13.5211	13.3589	13.6799	13.6117
sp|Q9H981|ARP8_HUMAN	ACTR8	Actin-related protein 8 OS=Homo sapiens OX=9606 GN=ACTR8 PE=1 SV=2	13.6521	13.577	13.7354	13.7903	13.6883	13.0388	13.6206	13.7229	13.5518	13.5545	13.4342	13.5927	14.0146	13.7111	13.3778	12.8713	13.6616	13.2778
sp|Q03154|ACY1_HUMAN	ACY1	Aminoacylase-1 OS=Homo sapiens OX=9606 GN=ACY1 PE=1 SV=1	13.999	13.7215	14.1666	12.9006	13.9826	13.5478	13.1595	13.7203	14.1271	13.5606	13.5941	13.4361	14.5148	13.6231	13.6077	13.4863	13.7153	13.3214
sp|P07311|ACYP1_HUMAN	ACYP1	Acylphosphatase-1 OS=Homo sapiens OX=9606 GN=ACYP1 PE=1 SV=2	15.0093	14.7681	15.3471	14.6894	14.8558	14.751	14.5287	14.7091	14.7665	14.6753	14.8338	14.6147	14.6714	14.931	14.6328	15.2779	14.841	14.933
sp|P00813|ADA_HUMAN	ADA	Adenosine deaminase OS=Homo sapiens OX=9606 GN=ADA PE=1 SV=3	14.7592	15.1521	14.8766	14.775	14.5385	16.5297	14.0749	15.2154	14.7732	15.1192	14.4161	14.5918	14.9893	15.0279	14.9338	14.8477	13.783	14.4659
sp|O14672|ADA10_HUMAN	ADAM10	Disintegrin and metalloproteinase domain-containing protein 10 OS=Homo sapiens OX=9606 GN=ADAM10 PE=1 SV=1	14.5709	14.3079	14.4407	14.7508	14.1257	14.0378	14.383	14.5831	14.2688	14.1701	13.8169	14.6138	14.2254	14.349	14.6856	13.1486	14.813	13.8872
sp|Q13444|ADA15_HUMAN	ADAM15	Disintegrin and metalloproteinase domain-containing protein 15 OS=Homo sapiens OX=9606 GN=ADAM15 PE=1 SV=4	13.7647	14.113	13.5571	13.7206	13.6626	14.0132	13.6582	13.8629	13.8821	13.6415	13.8231	13.7959	13.6725	13.5541	13.9618	14.5694	13.8	13.8558
sp|P78536|ADA17_HUMAN	ADAM17	Disintegrin and metalloproteinase domain-containing protein 17 OS=Homo sapiens OX=9606 GN=ADAM17 PE=1 SV=1	13.9137	13.8081	13.8796	13.8608	13.8911	14.0387	14.0315	13.9461	13.9355	13.7872	14.3271	13.8521	13.8973	13.7649	14.0197	14.1269	14.2161	13.941
sp|Q9P0K1-2|ADA22_HUMAN	ADAM22	Isoform 2 of Disintegrin and metalloproteinase domain-containing protein 22 OS=Homo sapiens OX=9606 GN=ADAM22	14.5951	14.6202	14.596	14.9404	14.9017	14.6933	14.5439	14.4003	14.1608	14.1499	14.1916	14.4704	14.2645	14.2874	14.2901	14.4489	15.2302	14.2105
sp|Q13443|ADAM9_HUMAN	ADAM9	Disintegrin and metalloproteinase domain-containing protein 9 OS=Homo sapiens OX=9606 GN=ADAM9 PE=1 SV=1	14.8281	14.5435	14.4755	14.6496	14.717	14.5528	14.6634	14.5981	14.2758	14.1579	14.1372	14.1039	14.5876	14.526	14.5374	14.4668	14.8134	14.5893
sp|Q9UHI8|ATS1_HUMAN	ADAMTS1	A disintegrin and metalloproteinase with thrombospondin motifs 1 OS=Homo sapiens OX=9606 GN=ADAMTS1 PE=1 SV=4	15.0634	14.6445	15.0061	14.9461	14.395	14.3523	14.9754	14.9845	14.8003	15.1267	15.0086	15.3156	14.6349	14.6015	14.699	13.8755	14.6454	14.4739
sp|O75689|ADAP1_HUMAN	ADAP1	Arf-GAP with dual PH domain-containing protein 1 OS=Homo sapiens OX=9606 GN=ADAP1 PE=1 SV=2	13.1834	13.4744	13.4012	13.1354	13.076	12.6082	13.2034	13.4029	13.0463	13.1978	13.1395	13.297	13.1645	12.9728	12.856	12.7928	13.0515	12.7916
sp|P55265-4|DSRAD_HUMAN	ADAR	Isoform 4 of Double-stranded RNA-specific adenosine deaminase OS=Homo sapiens OX=9606 GN=ADAR	15.0069	15.0246	14.8803	15.0679	15.0533	14.9355	15.1812	14.9622	14.9969	15.2242	15.1843	15.2146	14.9932	15.0009	14.919	14.9722	14.9072	15.0759
sp|P78563-5|RED1_HUMAN	ADARB1	Isoform 5 of Double-stranded RNA-specific editase 1 OS=Homo sapiens OX=9606 GN=ADARB1	13.877	13.8109	13.7046	13.6837	13.7187	13.534	13.8748	13.9516	13.843	13.7243	13.6736	13.6535	13.862	13.9058	13.87	13.7874	13.7394	13.5065
sp|Q9BUB4|ADAT1_HUMAN	ADAT1	tRNA-specific adenosine deaminase 1 OS=Homo sapiens OX=9606 GN=ADAT1 PE=1 SV=1	13.1417	12.8593	12.7411	13.2348	13.455	13.2972	13.2066	13.3505	13.1044	13.3131	13.3885	13.5395	13.7233	13.9446	13.6715	13.5345	13.3305	13.3636
sp|O60266|ADCY3_HUMAN	ADCY3	Adenylate cyclase type 3 OS=Homo sapiens OX=9606 GN=ADCY3 PE=1 SV=3	14.6323	14.5713	14.6941	14.9613	13.9561	14.1564	14.1525	14.8008	14.4587	14.2102	13.9696	14.7588	14.4846	14.5629	14.7047	13.3672	14.9412	13.3008
sp|O43306|ADCY6_HUMAN	ADCY6	Adenylate cyclase type 6 OS=Homo sapiens OX=9606 GN=ADCY6 PE=1 SV=2	13.3719	13.3932	13.3525	13.5958	13.3425	13.2954	13.6032	13.4269	13.2536	13.3788	13.4086	13.9097	13.5088	13.5417	13.5411	13.1688	14.1181	13.2399
sp|O60503|ADCY9_HUMAN	ADCY9	Adenylate cyclase type 9 OS=Homo sapiens OX=9606 GN=ADCY9 PE=1 SV=4	13.9398	13.5677	13.7731	14.2623	14.23	14.587	14.1218	13.8905	13.8579	13.9649	14.3714	14.0172	13.7445	13.9542	13.907	14.9869	14.4521	14.3249
[truncated: 7,783 more rows]

## Sheet: TMT_ReporterAssignment
	Table S4
	Channel	Condition	Replicate	priority	Mixture
[truncated: 43 more rows]
