# Supplementary material for: ARMC1 partitions between distinct complexes and assembles MIRO with MTFR to control mitochondrial distribution
Source: Sci Adv. 2025 Apr 9;11(15):eadu5091. doi: 10.1126/sciadv.adu5091 (PMC11980836; doi:10.1126/sciadv.adu5091)
Supplement: Supplementary file 2 — Tables S1 to S5 [file sciadv.adu5091_tables_s1_to_s5.zip › adu5091_table_s5.xlsx]

## Sheet: TableS5
Supplemental Table 5.MIRO2 KO, MIRO2 KO + F-MIRO2, MIRO1 and MIRO2 DKO, and DKO + F-MIRO2 membrane fraction proteomics
Reference	Gene.Symbol	Annotation	log2FC_Mem_MIRO2-KO_F-MIRO2-Mem_MIRO2-KO	-log10 q.val_Mem_MIRO2-KO_F-MIRO2-Mem_MIRO2-KO	log2FC_Mem_MIRO-DKO_F-MIRO2-Mem_MIRO-DKO	-log10 q.val_Mem_MIRO-DKO_F-MIRO2-Mem_MIRO-DKO
sp|A0A096LP01|SIM26_HUMAN	SMIM26	Small integral membrane protein 26 OS=Homo sapiens OX=9606 GN=SMIM26 PE=3 SV=1	0.11388	0.121009	0.0965187	0.143935
sp|A0AV96|RBM47_HUMAN	RBM47	RNA-binding protein 47 OS=Homo sapiens OX=9606 GN=RBM47 PE=1 SV=2	0.123935	0.0944917	-0.150759	0.188539
sp|A0AVF1|IFT56_HUMAN	TTC26	Intraflagellar transport protein 56 OS=Homo sapiens OX=9606 GN=TTC26 PE=2 SV=1	-0.160198	0.745985	-0.235218	1.56565
sp|A0AVI2|FR1L5_HUMAN	FER1L5	Fer-1-like protein 5 OS=Homo sapiens OX=9606 GN=FER1L5 PE=2 SV=3	0.118626	0.0559159	-0.37181	0.376607
sp|A0AVT1|UBA6_HUMAN	UBA6	Ubiquitin-like modifier-activating enzyme 6 OS=Homo sapiens OX=9606 GN=UBA6 PE=1 SV=1	-0.435642	3.30024	0.585424	4.90309
sp|A0FGR8-2|ESYT2_HUMAN	ESYT2	Isoform 2 of Extended synaptotagmin-2 OS=Homo sapiens OX=9606 GN=ESYT2	-0.060186	0.0688702	-0.234014	0.685997
sp|A0JLT2|MED19_HUMAN	MED19	Mediator of RNA polymerase II transcription subunit 19 OS=Homo sapiens OX=9606 GN=MED19 PE=1 SV=2	0.121123	0.101306	-0.141182	0.188618
sp|A0JNW5|UH1BL_HUMAN	UHRF1BP1L	UHRF1-binding protein 1-like OS=Homo sapiens OX=9606 GN=UHRF1BP1L PE=1 SV=2	-0.143818	0.755707	-0.0507131	0.199982
sp|A0MZ66|SHOT1_HUMAN	SHTN1	Shootin-1 OS=Homo sapiens OX=9606 GN=SHTN1 PE=1 SV=4	-0.325467	2.22925	0.191202	0.919316
sp|A0PJW6|TM223_HUMAN	TMEM223	Transmembrane protein 223 OS=Homo sapiens OX=9606 GN=TMEM223 PE=1 SV=1	0.182738	0.266133	-0.0981644	0.156139
sp|A0PJZ3|GXLT2_HUMAN	GXYLT2	Glucoside xylosyltransferase 2 OS=Homo sapiens OX=9606 GN=GXYLT2 PE=2 SV=2	-0.113291	0.0836029	0.590609	1.47957
sp|A1A4S6|RHG10_HUMAN	ARHGAP10	Rho GTPase-activating protein 10 OS=Homo sapiens OX=9606 GN=ARHGAP10 PE=1 SV=1	-0.0139621	0.0134405	0.0282672	0.0431411
sp|A1A5C7|S22AN_HUMAN	SLC22A23	Solute carrier family 22 member 23 OS=Homo sapiens OX=9606 GN=SLC22A23 PE=1 SV=2	-0.0404837	0.0335633	-0.222063	0.454972
sp|A1L020|MEX3A_HUMAN	MEX3A	RNA-binding protein MEX3A OS=Homo sapiens OX=9606 GN=MEX3A PE=1 SV=1	-0.299078	1.53296	-0.246266	1.19399
sp|A1L0T0|ILVBL_HUMAN	ILVBL	Acetolactate synthase-like protein OS=Homo sapiens OX=9606 GN=ILVBL PE=1 SV=2	-0.0152202	0.0160311	-0.444179	1.83532
sp|A1L170-2|CA226_HUMAN	C1orf226	Isoform 2 of Uncharacterized protein C1orf226 OS=Homo sapiens OX=9606 GN=C1orf226	0.0506587	0.0343029	0.0155051	0.0149436
sp|A1L390|PKHG3_HUMAN	PLEKHG3	Pleckstrin homology domain-containing family G member 3 OS=Homo sapiens OX=9606 GN=PLEKHG3 PE=1 SV=1	0.0557613	0.0548456	0.12584	0.231524
sp|A1L3X0|ELOV7_HUMAN	ELOVL7	Elongation of very long chain fatty acids protein 7 OS=Homo sapiens OX=9606 GN=ELOVL7 PE=1 SV=1	-0.267086	0.368868	-0.507214	1.27394
sp|A1XBS5|FA92A_HUMAN	FAM92A	Protein FAM92A OS=Homo sapiens OX=9606 GN=FAM92A PE=1 SV=2	0.100649	0.105936	-0.0187525	0.0223161
sp|A2AJT9|BCLA3_HUMAN	BCLAF3	BCLAF1 and THRAP3 family member 3 OS=Homo sapiens OX=9606 GN=BCLAF3 PE=1 SV=1	0.0682265	0.0975916	-0.14439	0.41976
sp|A2PYH4|HFM1_HUMAN	HFM1	Probable ATP-dependent DNA helicase HFM1 OS=Homo sapiens OX=9606 GN=HFM1 PE=1 SV=2	0.454823	0.126682	-0.794501	0.402966
sp|A2RRP1|NBAS_HUMAN	NBAS	Neuroblastoma-amplified sequence OS=Homo sapiens OX=9606 GN=NBAS PE=1 SV=2	0.0394484	0.106317	-0.194651	1.59572
sp|A2RTX5|SYTC2_HUMAN	TARSL2	Threonine--tRNA ligase 2, cytoplasmic OS=Homo sapiens OX=9606 GN=TARSL2 PE=1 SV=1	-0.0818443	0.178596	-0.24419	1.28011
sp|A2RU67|F234B_HUMAN	FAM234B	Protein FAM234B OS=Homo sapiens OX=9606 GN=FAM234B PE=1 SV=1	0.0720797	0.0952844	-0.240008	0.795858
sp|A2VDJ0-5|T131L_HUMAN	TMEM131L	Isoform 4 of Transmembrane protein 131-like OS=Homo sapiens OX=9606 GN=TMEM131L	0.0509909	0.0662725	-0.270943	1.05393
sp|A3KMH1|VWA8_HUMAN	VWA8	von Willebrand factor A domain-containing protein 8 OS=Homo sapiens OX=9606 GN=VWA8 PE=1 SV=2	0.0456949	0.18246	-0.159402	1.65291
sp|A3KN83|SBNO1_HUMAN	SBNO1	Protein strawberry notch homolog 1 OS=Homo sapiens OX=9606 GN=SBNO1 PE=1 SV=1	-0.527361	7.2993	0.190875	1.29898
sp|A4D1E9|GTPBA_HUMAN	GTPBP10	GTP-binding protein 10 OS=Homo sapiens OX=9606 GN=GTPBP10 PE=1 SV=1	0.21452	1.66938	0.0869283	0.458898
sp|A4D1P6|WDR91_HUMAN	WDR91	WD repeat-containing protein 91 OS=Homo sapiens OX=9606 GN=WDR91 PE=1 SV=2	-0.13577	0.230064	-0.118596	0.265543
sp|A4D1U4|DEN11_HUMAN	DENND11	DENN domain-containing protein 11 OS=Homo sapiens OX=9606 GN=DENND11 PE=1 SV=1	0.00724732	0.00423333	-0.222582	0.299707
sp|A5PL33|KRBA1_HUMAN	KRBA1	Protein KRBA1 OS=Homo sapiens OX=9606 GN=KRBA1 PE=1 SV=3	0.135383	0.204607	0.000467334	0.000690472
sp|A5PLN9-5|TPC13_HUMAN	TRAPPC13	Isoform 4 of Trafficking protein particle complex subunit 13 OS=Homo sapiens OX=9606 GN=TRAPPC13	-0.0234549	0.0249897	0.110957	0.267151
sp|A5YKK6|CNOT1_HUMAN	CNOT1	CCR4-NOT transcription complex subunit 1 OS=Homo sapiens OX=9606 GN=CNOT1 PE=1 SV=2	0.0502731	0.164272	0.0122964	0.0431411
sp|A6H8Y1|BDP1_HUMAN	BDP1	Transcription factor TFIIIB component B'' homolog OS=Homo sapiens OX=9606 GN=BDP1 PE=1 SV=3	0.0304067	0.0535029	0.306344	2.47784
sp|A6NCE7|MP3B2_HUMAN	MAP1LC3B2	Microtubule-associated proteins 1A/1B light chain 3 beta 2 OS=Homo sapiens OX=9606 GN=MAP1LC3B2 PE=2 SV=1	-0.325215	0.662044	0.276053	0.619007
sp|A6ND36|FA83G_HUMAN	FAM83G	Protein FAM83G OS=Homo sapiens OX=9606 GN=FAM83G PE=1 SV=2	-0.137643	0.188432	0.163717	0.33982
sp|A6NDB9|PALM3_HUMAN	PALM3	Paralemmin-3 OS=Homo sapiens OX=9606 GN=PALM3 PE=1 SV=2	-0.211125	0.219935	-0.125152	0.152042
sp|A6NDG6|PGP_HUMAN	PGP	Glycerol-3-phosphate phosphatase OS=Homo sapiens OX=9606 GN=PGP PE=1 SV=1	-0.680935	1.93979	0.632199	1.85178
sp|A6NEQ0|RBY1E_HUMAN	RBMY1E	RNA-binding motif protein, Y chromosome, family 1 member E OS=Homo sapiens OX=9606 GN=RBMY1E PE=2 SV=1	0.102426	0.1455	-0.117066	0.253998
sp|A6NFI3|ZN316_HUMAN	ZNF316	Zinc finger protein 316 OS=Homo sapiens OX=9606 GN=ZNF316 PE=1 SV=1	-0.310183	0.599992	-0.276603	0.617334
sp|A6NFY7|SDHF1_HUMAN	SDHAF1	Succinate dehydrogenase assembly factor 1, mitochondrial OS=Homo sapiens OX=9606 GN=SDHAF1 PE=1 SV=1	0.141277	0.23435	0.299275	0.990665
sp|A6NGG8|PCARE_HUMAN	PCARE	Photoreceptor cilium actin regulator OS=Homo sapiens OX=9606 GN=PCARE PE=1 SV=1	0.167504	0.0702776	0.0324303	0.0176654
sp|A6NHL2|TBAL3_HUMAN	TUBAL3	Tubulin alpha chain-like 3 OS=Homo sapiens OX=9606 GN=TUBAL3 PE=1 SV=2	0.0992524	0.0237055	0.281548	0.12542
sp|A6NHQ4|EPOP_HUMAN	EPOP	Elongin BC and Polycomb repressive complex 2-associated protein OS=Homo sapiens OX=9606 GN=EPOP PE=1 SV=1	-0.0614756	0.0744574	0.00102088	0.00164728
sp|A6NHR9|SMHD1_HUMAN	SMCHD1	Structural maintenance of chromosomes flexible hinge domain-containing protein 1 OS=Homo sapiens OX=9606 GN=SMCHD1 PE=1 SV=2	0.0296246	0.0808759	-0.0271237	0.113652
sp|A6NHY2|AKD1B_HUMAN	ANKDD1B	Ankyrin repeat and death domain-containing protein 1B OS=Homo sapiens OX=9606 GN=ANKDD1B PE=4 SV=3	0.169663	0.0346006	-1.04482	0.576161
sp|A6NI28|RHG42_HUMAN	ARHGAP42	Rho GTPase-activating protein 42 OS=Homo sapiens OX=9606 GN=ARHGAP42 PE=1 SV=3	-0.1188	0.121683	-0.0553556	0.0713877
sp|A6NIH7|U119B_HUMAN	UNC119B	Protein unc-119 homolog B OS=Homo sapiens OX=9606 GN=UNC119B PE=1 SV=1	-0.184016	1.02419	0.147947	0.795858
sp|A6NJ78|MET15_HUMAN	METTL15	Probable methyltransferase-like protein 15 OS=Homo sapiens OX=9606 GN=METTL15 PE=1 SV=1	0.123283	0.670247	-0.186819	1.67105
sp|A6NJJ6|CS067_HUMAN	C19orf67	UPF0575 protein C19orf67 OS=Homo sapiens OX=9606 GN=C19orf67 PE=3 SV=3	0.257704	0.441117	-0.125685	0.205238
sp|A6NKD9|CC85C_HUMAN	CCDC85C	Coiled-coil domain-containing protein 85C OS=Homo sapiens OX=9606 GN=CCDC85C PE=1 SV=1	0.0620621	0.0944917	-0.0577196	0.133122
sp|A6NLU0|RFPLA_HUMAN	RFPL4A	Ret finger protein-like 4A OS=Homo sapiens OX=9606 GN=RFPL4A PE=1 SV=3	0.352378	0.0647854	-0.95065	0.370184
sp|A6NMB1|SIG16_HUMAN	SIGLEC16	Sialic acid-binding Ig-like lectin 16 OS=Homo sapiens OX=9606 GN=SIGLEC16 PE=2 SV=3	-0.292524	0.524049	0.0995127	0.14582
sp|A6NNL5|CO061_HUMAN	C15orf61	Uncharacterized protein C15orf61 OS=Homo sapiens OX=9606 GN=C15orf61 PE=2 SV=2	-0.00586007	0.00491782	-0.142378	0.282447
sp|A6QL63|BTBDB_HUMAN	BTBD11	Ankyrin repeat and BTB/POZ domain-containing protein BTBD11 OS=Homo sapiens OX=9606 GN=BTBD11 PE=2 SV=3	-0.57094	0.935404	0.810493	1.79787
sp|A6ZKI3|RTL8C_HUMAN	RTL8C	Retrotransposon Gag-like protein 8C OS=Homo sapiens OX=9606 GN=RTL8C PE=1 SV=1	-0.179184	0.26363	-0.0552251	0.0790288
sp|A7E2V4-4|ZSWM8_HUMAN	ZSWIM8	Isoform 4 of Zinc finger SWIM domain-containing protein 8 OS=Homo sapiens OX=9606 GN=ZSWIM8	0.0449098	0.0628673	-0.0803476	0.206104
sp|A7XYQ1|SOBP_HUMAN	SOBP	Sine oculis-binding protein homolog OS=Homo sapiens OX=9606 GN=SOBP PE=1 SV=2	0.215533	0.814282	-0.0484289	0.117833
sp|A8CG34|P121C_HUMAN	POM121C	Nuclear envelope pore membrane protein POM 121C OS=Homo sapiens OX=9606 GN=POM121C PE=1 SV=3	0.0159829	0.0090906	-0.0685763	0.0686294
sp|A8K0R7-5|ZN839_HUMAN	ZNF839	Isoform 3 of Zinc finger protein 839 OS=Homo sapiens OX=9606 GN=ZNF839	-0.166139	0.194941	0.176768	0.299754
sp|A8MQ14|ZN850_HUMAN	ZNF850	Zinc finger protein 850 OS=Homo sapiens OX=9606 GN=ZNF850 PE=3 SV=2	-0.411821	0.662044	0.185617	0.250034
sp|A8MTJ6|FOXI3_HUMAN	FOXI3	Forkhead box protein I3 OS=Homo sapiens OX=9606 GN=FOXI3 PE=2 SV=3	-0.118023	0.0909306	0.311336	0.530644
sp|A8MTT3|CEBOS_HUMAN	CEBPZOS	Protein CEBPZOS OS=Homo sapiens OX=9606 GN=CEBPZOS PE=1 SV=2	-0.177408	0.102009	-0.350617	0.393952
sp|A8MVW0|F1712_HUMAN	FAM171A2	Protein FAM171A2 OS=Homo sapiens OX=9606 GN=FAM171A2 PE=1 SV=1	-0.0690014	0.117511	-0.0926987	0.259453
sp|A8MWY0|K132L_HUMAN	KIAA1324L	UPF0577 protein KIAA1324-like OS=Homo sapiens OX=9606 GN=KIAA1324L PE=1 SV=2	0.0475028	0.0394514	0.258014	0.555489
sp|A8MXV4|NUD19_HUMAN	NUDT19	Nucleoside diphosphate-linked moiety X motif 19 OS=Homo sapiens OX=9606 GN=NUDT19 PE=1 SV=1	0.0902738	0.0486748	0.480733	0.684089
sp|A9UHW6-3|MI4GD_HUMAN	MIF4GD	Isoform 3 of MIF4G domain-containing protein OS=Homo sapiens OX=9606 GN=MIF4GD	-0.295569	1.14874	0.478731	2.81579
sp|B2RTY4-4|MYO9A_HUMAN	MYO9A	Isoform 4 of Unconventional myosin-IXa OS=Homo sapiens OX=9606 GN=MYO9A	-0.205948	0.594586	-0.0619939	0.137104
sp|B7ZAQ6|GPHRA_HUMAN	GPR89A	Golgi pH regulator A OS=Homo sapiens OX=9606 GN=GPR89A PE=1 SV=2	-0.115323	0.0388687	0.0367896	0.0176654
sp|C9JLR9|CK095_HUMAN	C11orf95	Uncharacterized protein C11orf95 OS=Homo sapiens OX=9606 GN=C11orf95 PE=1 SV=1	0.321028	0.565924	-0.220541	0.397994
sp|C9JLW8|MCRI1_HUMAN	MCRIP1	Mapk-regulated corepressor-interacting protein 1 OS=Homo sapiens OX=9606 GN=MCRIP1 PE=1 SV=1	-0.387538	0.13256	-0.654761	0.399357
sp|C9JTQ0|ANR63_HUMAN	ANKRD63	Ankyrin repeat domain-containing protein 63 OS=Homo sapiens OX=9606 GN=ANKRD63 PE=3 SV=1	-0.150487	0.183359	-0.427165	1.21853
sp|E9PAV3|NACAM_HUMAN	NACA	Nascent polypeptide-associated complex subunit alpha, muscle-specific form OS=Homo sapiens OX=9606 GN=NACA PE=1 SV=1	-0.0873945	0.187322	0.165708	0.67018
sp|E9PRG8|CK098_HUMAN	C11orf98	Uncharacterized protein C11orf98 OS=Homo sapiens OX=9606 GN=C11orf98 PE=4 SV=2	0.154471	0.362068	-0.119437	0.328976
sp|L0R6Q1|S35U4_HUMAN	SLC35A4	SLC35A4 upstream open reading frame protein OS=Homo sapiens OX=9606 GN=SLC35A4 PE=3 SV=1	0.0206979	0.0160311	-0.299364	0.641306
sp|L0R819|ASURF_HUMAN	ASDURF	ASNSD1 upstream open reading frame protein OS=Homo sapiens OX=9606 GN=ASDURF PE=1 SV=1	-0.210858	0.355998	-0.0860886	0.139668
sp|L0R8F8|MIDUO_HUMAN	MIEF1	MIEF1 upstream open reading frame protein OS=Homo sapiens OX=9606 GN=MIEF1 PE=1 SV=1	0.14885	0.208642	0.132277	0.248832
sp|O00115|DNS2A_HUMAN	DNASE2	Deoxyribonuclease-2-alpha OS=Homo sapiens OX=9606 GN=DNASE2 PE=1 SV=2	-0.180415	0.354269	-0.118834	0.259453
sp|O00116|ADAS_HUMAN	AGPS	Alkyldihydroxyacetonephosphate synthase, peroxisomal OS=Homo sapiens OX=9606 GN=AGPS PE=1 SV=1	0.0409457	0.0563523	-0.110666	0.310047
sp|O00124|UBXN8_HUMAN	UBXN8	UBX domain-containing protein 8 OS=Homo sapiens OX=9606 GN=UBXN8 PE=1 SV=2	0.0948023	0.0924339	-0.369822	0.967149
sp|O00139-2|KIF2A_HUMAN	KIF2A	Isoform 2 of Kinesin-like protein KIF2A OS=Homo sapiens OX=9606 GN=KIF2A	0.353447	0.253672	0.525231	0.619007
sp|O00139-4|KIF2A_HUMAN	KIF2A	Isoform 4 of Kinesin-like protein KIF2A OS=Homo sapiens OX=9606 GN=KIF2A	0.0293909	0.0796561	-0.0149778	0.056522
sp|O00148|DX39A_HUMAN	DDX39A	ATP-dependent RNA helicase DDX39A OS=Homo sapiens OX=9606 GN=DDX39A PE=1 SV=2	-0.0213654	0.0177303	-0.0760377	0.116669
sp|O00151|PDLI1_HUMAN	PDLIM1	PDZ and LIM domain protein 1 OS=Homo sapiens OX=9606 GN=PDLIM1 PE=1 SV=4	-0.172745	0.143194	0.478117	0.993236
sp|O00154|BACH_HUMAN	ACOT7	Cytosolic acyl coenzyme A thioester hydrolase OS=Homo sapiens OX=9606 GN=ACOT7 PE=1 SV=3	-0.472385	2.09254	0.590476	2.95508
sp|O00154|BACH_HUMAN	ACOT7	Cytosolic acyl coenzyme A thioester hydrolase OS=Homo sapiens OX=9606 GN=ACOT7 PE=1 SV=3	-0.472385	2.09254	0.590476	2.95508
sp|O00159-3|MYO1C_HUMAN	MYO1C	Isoform 3 of Unconventional myosin-Ic OS=Homo sapiens OX=9606 GN=MYO1C	0.0262762	0.0857261	0.0660678	0.477861
sp|O00161|SNP23_HUMAN	SNAP23	Synaptosomal-associated protein 23 OS=Homo sapiens OX=9606 GN=SNAP23 PE=1 SV=1	0.289483	1.07411	-0.114288	0.303391
sp|O00165-2|HAX1_HUMAN	HAX1	Isoform 2 of HCLS1-associated protein X-1 OS=Homo sapiens OX=9606 GN=HAX1	0.0409234	0.0933855	-0.289281	2.36508
sp|O00170|AIP_HUMAN	AIP	AH receptor-interacting protein OS=Homo sapiens OX=9606 GN=AIP PE=1 SV=2	-0.368244	1.08184	0.326362	1.00988
sp|O00178|GTPB1_HUMAN	GTPBP1	GTP-binding protein 1 OS=Homo sapiens OX=9606 GN=GTPBP1 PE=1 SV=3	-0.244784	3.12817	0.149065	1.3824
sp|O00180|KCNK1_HUMAN	KCNK1	Potassium channel subfamily K member 1 OS=Homo sapiens OX=9606 GN=KCNK1 PE=1 SV=1	-0.133561	0.0369977	0.118429	0.0518831
sp|O00186|STXB3_HUMAN	STXBP3	Syntaxin-binding protein 3 OS=Homo sapiens OX=9606 GN=STXBP3 PE=1 SV=2	0.0609196	0.166926	-0.158295	0.967149
sp|O00189|AP4M1_HUMAN	AP4M1	AP-4 complex subunit mu-1 OS=Homo sapiens OX=9606 GN=AP4M1 PE=1 SV=2	-0.000554936	0.000604903	-0.171428	0.261718
sp|O00189|AP4M1_HUMAN	AP4M1	AP-4 complex subunit mu-1 OS=Homo sapiens OX=9606 GN=AP4M1 PE=1 SV=2	-0.000554936	0.000604903	-0.171428	0.261718
sp|O00189|AP4M1_HUMAN	AP4M1	AP-4 complex subunit mu-1 OS=Homo sapiens OX=9606 GN=AP4M1 PE=1 SV=2	-0.000554936	0.000604903	-0.171428	0.261718
sp|O00189|AP4M1_HUMAN	AP4M1	AP-4 complex subunit mu-1 OS=Homo sapiens OX=9606 GN=AP4M1 PE=1 SV=2	-0.000554936	0.000604903	-0.171428	0.261718
sp|O00192|ARVC_HUMAN	ARVCF	Armadillo repeat protein deleted in velo-cardio-facial syndrome OS=Homo sapiens OX=9606 GN=ARVCF PE=1 SV=1	-0.0189436	0.0250253	-0.0687829	0.188224
sp|O00193|SMAP_HUMAN	SMAP	Small acidic protein OS=Homo sapiens OX=9606 GN=SMAP PE=1 SV=1	-0.855784	2.67327	-0.12321	0.175965
sp|O00194|RB27B_HUMAN	RAB27B	Ras-related protein Rab-27B OS=Homo sapiens OX=9606 GN=RAB27B PE=1 SV=4	-0.0320634	0.0369977	0.235386	0.853978
sp|O00203|AP3B1_HUMAN	AP3B1	AP-3 complex subunit beta-1 OS=Homo sapiens OX=9606 GN=AP3B1 PE=1 SV=3	-0.136581	0.873852	0.193933	1.70971
sp|O00214-2|LEG8_HUMAN	LGALS8	Isoform 2 of Galectin-8 OS=Homo sapiens OX=9606 GN=LGALS8	-0.255447	0.214688	1.0598	2.02829
sp|O00217|NDUS8_HUMAN	NDUFS8	NADH dehydrogenase [ubiquinone] iron-sulfur protein 8, mitochondrial OS=Homo sapiens OX=9606 GN=NDUFS8 PE=1 SV=1	0.0446767	0.0450044	-0.282062	0.808698
sp|O00231|PSD11_HUMAN	PSMD11	26S proteasome non-ATPase regulatory subunit 11 OS=Homo sapiens OX=9606 GN=PSMD11 PE=1 SV=3	-0.114882	0.414782	0.0988459	0.42705
sp|O00232|PSD12_HUMAN	PSMD12	26S proteasome non-ATPase regulatory subunit 12 OS=Homo sapiens OX=9606 GN=PSMD12 PE=1 SV=3	-0.084388	0.289034	0.069931	0.298753
sp|O00233|PSMD9_HUMAN	PSMD9	26S proteasome non-ATPase regulatory subunit 9 OS=Homo sapiens OX=9606 GN=PSMD9 PE=1 SV=3	-0.627228	3.73891	0.703128	4.59346
sp|O00244|ATOX1_HUMAN	ATOX1	Copper transport protein ATOX1 OS=Homo sapiens OX=9606 GN=ATOX1 PE=1 SV=1	-0.545556	1.81339	0.406465	1.25222
sp|O00255|MEN1_HUMAN	MEN1	Menin OS=Homo sapiens OX=9606 GN=MEN1 PE=1 SV=4	0.0933919	0.12204	0.0316966	0.0506469
sp|O00257|CBX4_HUMAN	CBX4	E3 SUMO-protein ligase CBX4 OS=Homo sapiens OX=9606 GN=CBX4 PE=1 SV=3	0.0710999	0.156481	-0.165065	0.752192
sp|O00258|WRB_HUMAN	WRB	Tail-anchored protein insertion receptor WRB OS=Homo sapiens OX=9606 GN=WRB PE=1 SV=2	-0.00564755	0.00338692	0.0278866	0.0270943
sp|O00264|PGRC1_HUMAN	PGRMC1	Membrane-associated progesterone receptor component 1 OS=Homo sapiens OX=9606 GN=PGRMC1 PE=1 SV=3	0.128151	0.100315	0.106662	0.121804
sp|O00267-2|SPT5H_HUMAN	SUPT5H	Isoform 2 of Transcription elongation factor SPT5 OS=Homo sapiens OX=9606 GN=SUPT5H	0.0186887	0.0166815	0.261523	0.673196
sp|O00267|SPT5H_HUMAN	SUPT5H	Transcription elongation factor SPT5 OS=Homo sapiens OX=9606 GN=SUPT5H PE=1 SV=1	0.0133533	0.0238249	0.0700612	0.297452
sp|O00268|TAF4_HUMAN	TAF4	Transcription initiation factor TFIID subunit 4 OS=Homo sapiens OX=9606 GN=TAF4 PE=1 SV=2	0.0949713	0.304112	-0.0401134	0.125612
sp|O00273-2|DFFA_HUMAN	DFFA	Isoform DFF35 of DNA fragmentation factor subunit alpha OS=Homo sapiens OX=9606 GN=DFFA	-0.684166	2.39512	-0.0430192	0.0581283
sp|O00287|RFXAP_HUMAN	RFXAP	Regulatory factor X-associated protein OS=Homo sapiens OX=9606 GN=RFXAP PE=1 SV=1	0.207925	0.492561	-0.199003	0.579144
sp|O00291|HIP1_HUMAN	HIP1	Huntingtin-interacting protein 1 OS=Homo sapiens OX=9606 GN=HIP1 PE=1 SV=5	0.0382507	0.124018	0.0699636	0.420542
sp|O00299|CLIC1_HUMAN	CLIC1	Chloride intracellular channel protein 1 OS=Homo sapiens OX=9606 GN=CLIC1 PE=1 SV=4	-0.316614	1.30429	0.424244	2.40663
sp|O00303|EIF3F_HUMAN	EIF3F	Eukaryotic translation initiation factor 3 subunit F OS=Homo sapiens OX=9606 GN=EIF3F PE=1 SV=1	-0.0521286	0.150445	0.0375387	0.141152
sp|O00308|WWP2_HUMAN	WWP2	NEDD4-like E3 ubiquitin-protein ligase WWP2 OS=Homo sapiens OX=9606 GN=WWP2 PE=1 SV=2	0.0825211	0.297699	-0.0437623	0.164081
sp|O00311|CDC7_HUMAN	CDC7	Cell division cycle 7-related protein kinase OS=Homo sapiens OX=9606 GN=CDC7 PE=1 SV=1	-0.0331247	0.0729902	-0.0833717	0.384392
sp|O00330|ODPX_HUMAN	PDHX	Pyruvate dehydrogenase protein X component, mitochondrial OS=Homo sapiens OX=9606 GN=PDHX PE=1 SV=3	0.169643	0.465556	-0.178008	0.629187
sp|O00391|QSOX1_HUMAN	QSOX1	Sulfhydryl oxidase 1 OS=Homo sapiens OX=9606 GN=QSOX1 PE=1 SV=3	0.116295	0.159852	0.280018	0.820509
sp|O00399|DCTN6_HUMAN	DCTN6	Dynactin subunit 6 OS=Homo sapiens OX=9606 GN=DCTN6 PE=1 SV=1	0.140172	0.175814	0.24555	0.562923
sp|O00401|WASL_HUMAN	WASL	Neural Wiskott-Aldrich syndrome protein OS=Homo sapiens OX=9606 GN=WASL PE=1 SV=2	-0.131811	0.137348	0.575673	1.71896
sp|O00409|FOXN3_HUMAN	FOXN3	Forkhead box protein N3 OS=Homo sapiens OX=9606 GN=FOXN3 PE=1 SV=1	-0.418125	1.0897	0.076552	0.113426
sp|O00410-3|IPO5_HUMAN	IPO5	Isoform 3 of Importin-5 OS=Homo sapiens OX=9606 GN=IPO5	-0.228591	1.82832	0.5256	9.43063
sp|O00411|RPOM_HUMAN	POLRMT	DNA-directed RNA polymerase, mitochondrial OS=Homo sapiens OX=9606 GN=POLRMT PE=1 SV=2	0.135681	0.192371	-0.121105	0.233629
sp|O00422-2|SAP18_HUMAN	SAP18	Isoform 2 of Histone deacetylase complex subunit SAP18 OS=Homo sapiens OX=9606 GN=SAP18	0.115448	0.465556	-0.0437834	0.147223
sp|O00423-3|EMAL1_HUMAN	EML1	Isoform 3 of Echinoderm microtubule-associated protein-like 1 OS=Homo sapiens OX=9606 GN=EML1	0.00159081	0.0029447	0.082531	0.413355
sp|O00425|IF2B3_HUMAN	IGF2BP3	Insulin-like growth factor 2 mRNA-binding protein 3 OS=Homo sapiens OX=9606 GN=IGF2BP3 PE=1 SV=2	-0.0780202	0.264477	-0.144018	0.897254
sp|O00429-6|DNM1L_HUMAN	DNM1L	Isoform 6 of Dynamin-1-like protein OS=Homo sapiens OX=9606 GN=DNM1L	-0.171611	0.413347	0.544282	2.85685
sp|O00442-2|RTCA_HUMAN	RTCA	Isoform 2 of RNA 3'-terminal phosphate cyclase OS=Homo sapiens OX=9606 GN=RTCA	-0.0335313	0.0264895	-0.257045	0.611379
sp|O00443|P3C2A_HUMAN	PIK3C2A	Phosphatidylinositol 4-phosphate 3-kinase C2 domain-containing subunit alpha OS=Homo sapiens OX=9606 GN=PIK3C2A PE=1 SV=2	0.0198914	0.0470349	0.0238055	0.0875018
sp|O00458|IFRD1_HUMAN	IFRD1	Interferon-related developmental regulator 1 OS=Homo sapiens OX=9606 GN=IFRD1 PE=1 SV=4	-0.206516	0.940728	-0.306926	1.92813
sp|O00459|P85B_HUMAN	PIK3R2	Phosphatidylinositol 3-kinase regulatory subunit beta OS=Homo sapiens OX=9606 GN=PIK3R2 PE=1 SV=2	-0.0352059	0.0256877	-0.0915747	0.126102
sp|O00461|GOLI4_HUMAN	GOLIM4	Golgi integral membrane protein 4 OS=Homo sapiens OX=9606 GN=GOLIM4 PE=1 SV=1	0.0987262	0.131996	-0.065957	0.116632
sp|O00461|GOLI4_HUMAN	GOLIM4	Golgi integral membrane protein 4 OS=Homo sapiens OX=9606 GN=GOLIM4 PE=1 SV=1	0.0987262	0.131996	-0.065957	0.116632
sp|O00461|GOLI4_HUMAN	GOLIM4	Golgi integral membrane protein 4 OS=Homo sapiens OX=9606 GN=GOLIM4 PE=1 SV=1	0.0987262	0.131996	-0.065957	0.116632
sp|O00462|MANBA_HUMAN	MANBA	Beta-mannosidase OS=Homo sapiens OX=9606 GN=MANBA PE=1 SV=3	-0.191611	0.69132	-0.11453	0.383003
sp|O00463-2|TRAF5_HUMAN	TRAF5	Isoform 2 of TNF receptor-associated factor 5 OS=Homo sapiens OX=9606 GN=TRAF5	0.14841	0.144423	0.161284	0.234564
sp|O00468|AGRIN_HUMAN	AGRN	Agrin OS=Homo sapiens OX=9606 GN=AGRN PE=1 SV=6	-0.0839535	0.301164	0.0843788	0.405958
sp|O00469-2|PLOD2_HUMAN	PLOD2	Isoform 2 of Procollagen-lysine,2-oxoglutarate 5-dioxygenase 2 OS=Homo sapiens OX=9606 GN=PLOD2	0.0924597	0.186914	0.0101543	0.0196016
sp|O00471|EXOC5_HUMAN	EXOC5	Exocyst complex component 5 OS=Homo sapiens OX=9606 GN=EXOC5 PE=1 SV=1	-0.0843541	0.207961	0.125325	0.512308
sp|O00472|ELL2_HUMAN	ELL2	RNA polymerase II elongation factor ELL2 OS=Homo sapiens OX=9606 GN=ELL2 PE=1 SV=2	0.0826146	0.0553278	0.307262	0.488022
sp|O00479|HMGN4_HUMAN	HMGN4	High mobility group nucleosome-binding domain-containing protein 4 OS=Homo sapiens OX=9606 GN=HMGN4 PE=1 SV=3	-0.0886537	0.0564614	0.0305117	0.0264142
sp|O00483|NDUA4_HUMAN	NDUFA4	Cytochrome c oxidase subunit NDUFA4 OS=Homo sapiens OX=9606 GN=NDUFA4 PE=1 SV=1	0.113289	0.166133	1.11249	5.39577
sp|O00487|PSDE_HUMAN	PSMD14	26S proteasome non-ATPase regulatory subunit 14 OS=Homo sapiens OX=9606 GN=PSMD14 PE=1 SV=1	-0.193837	0.302788	0.156251	0.297725
sp|O00488|ZN593_HUMAN	ZNF593	Zinc finger protein 593 OS=Homo sapiens OX=9606 GN=ZNF593 PE=1 SV=2	0.198338	0.297699	-0.0640277	0.0910161
sp|O00505|IMA4_HUMAN	KPNA3	Importin subunit alpha-4 OS=Homo sapiens OX=9606 GN=KPNA3 PE=1 SV=2	-0.154285	0.135513	0.129829	0.157595
sp|O00506|STK25_HUMAN	STK25	Serine/threonine-protein kinase 25 OS=Homo sapiens OX=9606 GN=STK25 PE=1 SV=1	-0.252679	0.689913	0.309088	1.12178
sp|O00519|FAAH1_HUMAN	FAAH	Fatty-acid amide hydrolase 1 OS=Homo sapiens OX=9606 GN=FAAH PE=1 SV=2	-0.106725	0.135533	-0.306904	0.906311
sp|O00522|KRIT1_HUMAN	KRIT1	Krev interaction trapped protein 1 OS=Homo sapiens OX=9606 GN=KRIT1 PE=1 SV=2	0.0947643	0.190222	-0.160057	0.572665
sp|O00541|PESC_HUMAN	PES1	Pescadillo homolog OS=Homo sapiens OX=9606 GN=PES1 PE=1 SV=1	0.201462	0.59338	0.0614843	0.130669
sp|O00559-2|RCAS1_HUMAN	EBAG9	Isoform 2 of Receptor-binding cancer antigen expressed on SiSo cells OS=Homo sapiens OX=9606 GN=EBAG9	0.170826	0.353562	-0.116208	0.271418
sp|O00559-2|RCAS1_HUMAN	EBAG9	Isoform 2 of Receptor-binding cancer antigen expressed on SiSo cells OS=Homo sapiens OX=9606 GN=EBAG9	0.170826	0.353562	-0.116208	0.271418
sp|O00560|SDCB1_HUMAN	SDCBP	Syntenin-1 OS=Homo sapiens OX=9606 GN=SDCBP PE=1 SV=1	-0.278488	0.612394	0.19279	0.430458
sp|O00566|MPP10_HUMAN	MPHOSPH10	U3 small nucleolar ribonucleoprotein protein MPP10 OS=Homo sapiens OX=9606 GN=MPHOSPH10 PE=1 SV=2	0.0817599	0.088128	-0.140266	0.282287
sp|O00567|NOP56_HUMAN	NOP56	Nucleolar protein 56 OS=Homo sapiens OX=9606 GN=NOP56 PE=1 SV=4	0.0777471	0.208325	-0.177415	0.984526
sp|O00571|DDX3X_HUMAN	DDX3X	ATP-dependent RNA helicase DDX3X OS=Homo sapiens OX=9606 GN=DDX3X PE=1 SV=3	0.119492	0.84397	0.0365167	0.179403
sp|O00584|RNT2_HUMAN	RNASET2	Ribonuclease T2 OS=Homo sapiens OX=9606 GN=RNASET2 PE=1 SV=2	-0.0506764	0.0905494	-0.0593021	0.169543
sp|O00592|PODXL_HUMAN	PODXL	Podocalyxin OS=Homo sapiens OX=9606 GN=PODXL PE=1 SV=2	-0.0802496	0.0929335	-0.263309	0.746114
sp|O00623|PEX12_HUMAN	PEX12	Peroxisome assembly protein 12 OS=Homo sapiens OX=9606 GN=PEX12 PE=1 SV=1	0.0748835	0.106317	-0.0904417	0.206587
sp|O00625|PIR_HUMAN	PIR	Pirin OS=Homo sapiens OX=9606 GN=PIR PE=1 SV=1	-0.23592	0.38774	0.20627	0.413637
sp|O00628|PEX7_HUMAN	PEX7	Peroxisomal targeting signal 2 receptor OS=Homo sapiens OX=9606 GN=PEX7 PE=1 SV=1	-0.140577	0.177581	0.0901582	0.142124
sp|O00629|IMA3_HUMAN	KPNA4	Importin subunit alpha-3 OS=Homo sapiens OX=9606 GN=KPNA4 PE=1 SV=1	0.099194	0.0862295	-0.154979	0.238191
sp|O00635|TRI38_HUMAN	TRIM38	E3 ubiquitin-protein ligase TRIM38 OS=Homo sapiens OX=9606 GN=TRIM38 PE=1 SV=1	-0.279476	0.465556	0.0976656	0.138327
sp|O00712-5|NFIB_HUMAN	NFIB	Isoform 5 of Nuclear factor 1 B-type OS=Homo sapiens OX=9606 GN=NFIB	0.118786	0.302694	-0.00550138	0.0112883
sp|O00716|E2F3_HUMAN	E2F3	Transcription factor E2F3 OS=Homo sapiens OX=9606 GN=E2F3 PE=1 SV=1	-0.224575	1.54829	-0.295362	2.65273
sp|O00743-3|PPP6_HUMAN	PPP6C	Isoform 3 of Serine/threonine-protein phosphatase 6 catalytic subunit OS=Homo sapiens OX=9606 GN=PPP6C	-0.131083	0.440269	0.253483	1.69704
sp|O00746|NDKM_HUMAN	NME4	Nucleoside diphosphate kinase, mitochondrial OS=Homo sapiens OX=9606 GN=NME4 PE=1 SV=1	0.0560087	0.038534	-0.226757	0.356038
sp|O00748-4|EST2_HUMAN	CES2	Isoform 3 of Cocaine esterase OS=Homo sapiens OX=9606 GN=CES2	0.115747	0.247032	-0.309975	1.63129
sp|O00750|P3C2B_HUMAN	PIK3C2B	Phosphatidylinositol 4-phosphate 3-kinase C2 domain-containing subunit beta OS=Homo sapiens OX=9606 GN=PIK3C2B PE=1 SV=2	-0.233163	0.997754	0.175611	0.702768
sp|O00754|MA2B1_HUMAN	MAN2B1	Lysosomal alpha-mannosidase OS=Homo sapiens OX=9606 GN=MAN2B1 PE=1 SV=3	0.0746392	0.251146	0.132196	0.850331
sp|O00764|PDXK_HUMAN	PDXK	Pyridoxal kinase OS=Homo sapiens OX=9606 GN=PDXK PE=1 SV=1	-0.536008	0.763942	0.650753	1.20027
sp|O00767|ACOD_HUMAN	SCD	Acyl-CoA desaturase OS=Homo sapiens OX=9606 GN=SCD PE=1 SV=2	-0.0550421	0.0282252	-0.182086	0.192418
sp|O14495|PLPP3_HUMAN	PLPP3	Phospholipid phosphatase 3 OS=Homo sapiens OX=9606 GN=PLPP3 PE=1 SV=1	0.251091	0.561236	0.14002	0.296382
sp|O14497|ARI1A_HUMAN	ARID1A	AT-rich interactive domain-containing protein 1A OS=Homo sapiens OX=9606 GN=ARID1A PE=1 SV=3	0.091789	0.321405	0.0424315	0.149788
sp|O14519|CDKA1_HUMAN	CDK2AP1	Cyclin-dependent kinase 2-associated protein 1 OS=Homo sapiens OX=9606 GN=CDK2AP1 PE=1 SV=1	0.0506586	0.0294799	-0.081181	0.0808126
sp|O14521|DHSD_HUMAN	SDHD	Succinate dehydrogenase [ubiquinone] cytochrome b small subunit, mitochondrial OS=Homo sapiens OX=9606 GN=SDHD PE=1 SV=1	0.0878646	0.0238319	-0.0972509	0.0440638
sp|O14523|C2C2L_HUMAN	C2CD2L	Phospholipid transfer protein C2CD2L OS=Homo sapiens OX=9606 GN=C2CD2L PE=1 SV=3	0.0465451	0.0563523	-0.0727996	0.149889
sp|O14524|NEMP1_HUMAN	NEMP1	Nuclear envelope integral membrane protein 1 OS=Homo sapiens OX=9606 GN=NEMP1 PE=1 SV=2	0.0418316	0.0250275	-0.152308	0.191133
sp|O14530|TXND9_HUMAN	TXNDC9	Thioredoxin domain-containing protein 9 OS=Homo sapiens OX=9606 GN=TXNDC9 PE=1 SV=2	-0.143451	0.293542	0.270076	1.02054
sp|O14531|DPYL4_HUMAN	DPYSL4	Dihydropyrimidinase-related protein 4 OS=Homo sapiens OX=9606 GN=DPYSL4 PE=1 SV=2	-0.796613	2.67311	0.263252	0.557608
sp|O14545|TRAD1_HUMAN	TRAFD1	TRAF-type zinc finger domain-containing protein 1 OS=Homo sapiens OX=9606 GN=TRAFD1 PE=1 SV=1	-0.29171	0.538006	0.315647	0.751165
sp|O14548|COX7R_HUMAN	COX7A2L	Cytochrome c oxidase subunit 7A-related protein, mitochondrial OS=Homo sapiens OX=9606 GN=COX7A2L PE=1 SV=2	0.421495	1.42469	0.553316	2.27114
sp|O14561|ACPM_HUMAN	NDUFAB1	Acyl carrier protein, mitochondrial OS=Homo sapiens OX=9606 GN=NDUFAB1 PE=1 SV=3	-0.0196287	0.0128684	0.106616	0.125998
sp|O14562|UBFD1_HUMAN	UBFD1	Ubiquitin domain-containing protein UBFD1 OS=Homo sapiens OX=9606 GN=UBFD1 PE=1 SV=2	-0.485959	2.06076	0.229442	0.712819
sp|O14578-4|CTRO_HUMAN	CIT	Isoform 4 of Citron Rho-interacting kinase OS=Homo sapiens OX=9606 GN=CIT	0.14207	1.22722	0.0142482	0.0600488
sp|O14578-4|CTRO_HUMAN	CIT	Isoform 4 of Citron Rho-interacting kinase OS=Homo sapiens OX=9606 GN=CIT	0.14207	1.22722	0.0142482	0.0600488
sp|O14579|COPE_HUMAN	COPE	Coatomer subunit epsilon OS=Homo sapiens OX=9606 GN=COPE PE=1 SV=3	0.0912514	0.0416699	0.33649	0.34077
sp|O14579|COPE_HUMAN	COPE	Coatomer subunit epsilon OS=Homo sapiens OX=9606 GN=COPE PE=1 SV=3	0.0912514	0.0416699	0.33649	0.34077
sp|O14579|COPE_HUMAN	COPE	Coatomer subunit epsilon OS=Homo sapiens OX=9606 GN=COPE PE=1 SV=3	0.0912514	0.0416699	0.33649	0.34077
sp|O14593|RFXK_HUMAN	RFXANK	DNA-binding protein RFXANK OS=Homo sapiens OX=9606 GN=RFXANK PE=1 SV=2	-0.0587329	0.0736861	-0.282038	1.02054
sp|O14595|CTDS2_HUMAN	CTDSP2	Carboxy-terminal domain RNA polymerase II polypeptide A small phosphatase 2 OS=Homo sapiens OX=9606 GN=CTDSP2 PE=1 SV=2	0.129844	0.0655147	-0.0591228	0.0414376
sp|O14617-5|AP3D1_HUMAN	AP3D1	Isoform 5 of AP-3 complex subunit delta-1 OS=Homo sapiens OX=9606 GN=AP3D1	-0.123681	0.468404	0.138551	0.700077
sp|O14628|ZN195_HUMAN	ZNF195	Zinc finger protein 195 OS=Homo sapiens OX=9606 GN=ZNF195 PE=1 SV=2	-0.0441972	0.025894	-0.107765	0.118193
sp|O14639|ABLM1_HUMAN	ABLIM1	Actin-binding LIM protein 1 OS=Homo sapiens OX=9606 GN=ABLIM1 PE=1 SV=3	0.0582841	0.187207	-0.0759086	0.384486
sp|O14641|DVL2_HUMAN	DVL2	Segment polarity protein dishevelled homolog DVL-2 OS=Homo sapiens OX=9606 GN=DVL2 PE=1 SV=1	-0.203792	1.3065	0.0180583	0.0496223
sp|O14646|CHD1_HUMAN	CHD1	Chromodomain-helicase-DNA-binding protein 1 OS=Homo sapiens OX=9606 GN=CHD1 PE=1 SV=2	0.0340869	0.124077	-0.0972051	0.81786
sp|O14647|CHD2_HUMAN	CHD2	Chromodomain-helicase-DNA-binding protein 2 OS=Homo sapiens OX=9606 GN=CHD2 PE=1 SV=2	-0.0543909	0.114832	-0.116258	0.488022
sp|O14653-2|GOSR2_HUMAN	GOSR2	Isoform B of Golgi SNAP receptor complex member 2 OS=Homo sapiens OX=9606 GN=GOSR2	0.133253	0.088128	0.0244941	0.0196016
sp|O14653-2|GOSR2_HUMAN	GOSR2	Isoform B of Golgi SNAP receptor complex member 2 OS=Homo sapiens OX=9606 GN=GOSR2	0.133253	0.088128	0.0244941	0.0196016
sp|O14653-2|GOSR2_HUMAN	GOSR2	Isoform B of Golgi SNAP receptor complex member 2 OS=Homo sapiens OX=9606 GN=GOSR2	0.133253	0.088128	0.0244941	0.0196016
sp|O14653-2|GOSR2_HUMAN	GOSR2	Isoform B of Golgi SNAP receptor complex member 2 OS=Homo sapiens OX=9606 GN=GOSR2	0.133253	0.088128	0.0244941	0.0196016
sp|O14654|IRS4_HUMAN	IRS4	Insulin receptor substrate 4 OS=Homo sapiens OX=9606 GN=IRS4 PE=1 SV=1	0.00699159	0.0164231	-0.293966	3.0813
sp|O14656|TOR1A_HUMAN	TOR1A	Torsin-1A OS=Homo sapiens OX=9606 GN=TOR1A PE=1 SV=1	0.0270096	0.0342425	-0.122347	0.355486
sp|O14657|TOR1B_HUMAN	TOR1B	Torsin-1B OS=Homo sapiens OX=9606 GN=TOR1B PE=1 SV=2	0.0808796	0.131669	-0.318362	1.42181
sp|O14662|STX16_HUMAN	STX16	Syntaxin-16 OS=Homo sapiens OX=9606 GN=STX16 PE=1 SV=3	0.0786194	0.100308	-0.1406	0.338172
sp|O14662|STX16_HUMAN	STX16	Syntaxin-16 OS=Homo sapiens OX=9606 GN=STX16 PE=1 SV=3	0.0786194	0.100308	-0.1406	0.338172
sp|O14668|TMG1_HUMAN	PRRG1	Transmembrane gamma-carboxyglutamic acid protein 1 OS=Homo sapiens OX=9606 GN=PRRG1 PE=1 SV=1	-0.206549	0.455146	0.0641643	0.117833
sp|O14672|ADA10_HUMAN	ADAM10	Disintegrin and metalloproteinase domain-containing protein 10 OS=Homo sapiens OX=9606 GN=ADAM10 PE=1 SV=1	0.00621492	0.0117149	-0.14848	0.853978
sp|O14681|EI24_HUMAN	EI24	Etoposide-induced protein 2.4 homolog OS=Homo sapiens OX=9606 GN=EI24 PE=1 SV=4	0.0923588	0.0407165	-0.0012237	0.000710471
sp|O14683|P5I11_HUMAN	TP53I11	Tumor protein p53-inducible protein 11 OS=Homo sapiens OX=9606 GN=TP53I11 PE=1 SV=2	-0.0807557	0.0473787	-0.499686	0.828726
sp|O14686-3|KMT2D_HUMAN	KMT2D	Isoform 3 of Histone-lysine N-methyltransferase 2D OS=Homo sapiens OX=9606 GN=KMT2D	0.0814186	0.422919	-0.0764971	0.494496
sp|O14713|ITBP1_HUMAN	ITGB1BP1	Integrin beta-1-binding protein 1 OS=Homo sapiens OX=9606 GN=ITGB1BP1 PE=1 SV=1	-0.0949303	0.135533	-0.334398	1.23593
sp|O14727|APAF_HUMAN	APAF1	Apoptotic protease-activating factor 1 OS=Homo sapiens OX=9606 GN=APAF1 PE=1 SV=2	-0.195782	0.176456	0.514367	1.04827
sp|O14730|RIOK3_HUMAN	RIOK3	Serine/threonine-protein kinase RIO3 OS=Homo sapiens OX=9606 GN=RIOK3 PE=1 SV=2	-0.0106214	0.0074244	0.231242	0.45484
sp|O14732|IMPA2_HUMAN	IMPA2	Inositol monophosphatase 2 OS=Homo sapiens OX=9606 GN=IMPA2 PE=1 SV=1	-0.719161	2.96267	-0.00903036	0.0125163
sp|O14733-2|MP2K7_HUMAN	MAP2K7	Isoform 2 of Dual specificity mitogen-activated protein kinase kinase 7 OS=Homo sapiens OX=9606 GN=MAP2K7	-0.56989	1.70153	0.108441	0.164449
sp|O14734|ACOT8_HUMAN	ACOT8	Acyl-coenzyme A thioesterase 8 OS=Homo sapiens OX=9606 GN=ACOT8 PE=1 SV=1	-0.0297696	0.0271802	-0.171279	0.403686
sp|O14735|CDIPT_HUMAN	CDIPT	CDP-diacylglycerol--inositol 3-phosphatidyltransferase OS=Homo sapiens OX=9606 GN=CDIPT PE=1 SV=1	0.0292795	0.0270195	-0.293916	0.900461
sp|O14737|PDCD5_HUMAN	PDCD5	Programmed cell death protein 5 OS=Homo sapiens OX=9606 GN=PDCD5 PE=1 SV=3	-0.400722	1.82439	0.565764	3.05641
sp|O14744|ANM5_HUMAN	PRMT5	Protein arginine N-methyltransferase 5 OS=Homo sapiens OX=9606 GN=PRMT5 PE=1 SV=4	-0.223985	2.0003	0.27395	3.04366
sp|O14745|NHRF1_HUMAN	SLC9A3R1	Na(+)/H(+) exchange regulatory cofactor NHE-RF1 OS=Homo sapiens OX=9606 GN=SLC9A3R1 PE=1 SV=4	-0.339787	1.39114	0.374087	1.7962
sp|O14757|CHK1_HUMAN	CHEK1	Serine/threonine-protein kinase Chk1 OS=Homo sapiens OX=9606 GN=CHEK1 PE=1 SV=2	-0.182034	0.608575	-0.075427	0.211365
sp|O14770|MEIS2_HUMAN	MEIS2	Homeobox protein Meis2 OS=Homo sapiens OX=9606 GN=MEIS2 PE=1 SV=2	0.113258	0.251146	-0.00938026	0.0179138
sp|O14773|TPP1_HUMAN	TPP1	Tripeptidyl-peptidase 1 OS=Homo sapiens OX=9606 GN=TPP1 PE=1 SV=2	-0.0292485	0.0506924	-0.0489069	0.144905
sp|O14776|TCRG1_HUMAN	TCERG1	Transcription elongation regulator 1 OS=Homo sapiens OX=9606 GN=TCERG1 PE=1 SV=2	-0.000110454	0.000493476	-0.112342	0.752192
sp|O14777|NDC80_HUMAN	NDC80	Kinetochore protein NDC80 homolog OS=Homo sapiens OX=9606 GN=NDC80 PE=1 SV=1	0.0234497	0.0369977	0.305406	1.91117
sp|O14786|NRP1_HUMAN	NRP1	Neuropilin-1 OS=Homo sapiens OX=9606 GN=NRP1 PE=1 SV=3	0.195673	0.869585	-0.129176	0.536991
sp|O14787|TNPO2_HUMAN	TNPO2	Transportin-2 OS=Homo sapiens OX=9606 GN=TNPO2 PE=1 SV=3	-0.0227328	0.026194	0.158607	0.514346
sp|O14795-2|UN13B_HUMAN	UNC13B	Isoform 2 of Protein unc-13 homolog B OS=Homo sapiens OX=9606 GN=UNC13B	-0.0635701	0.0931088	0.415195	2.0921
sp|O14802|RPC1_HUMAN	POLR3A	DNA-directed RNA polymerase III subunit RPC1 OS=Homo sapiens OX=9606 GN=POLR3A PE=1 SV=2	-0.0521999	0.331132	-0.0437286	0.336353
sp|O14818|PSA7_HUMAN	PSMA7	Proteasome subunit alpha type-7 OS=Homo sapiens OX=9606 GN=PSMA7 PE=1 SV=1	-0.210375	0.784299	0.0533013	0.13284
sp|O14828|SCAM3_HUMAN	SCAMP3	Secretory carrier-associated membrane protein 3 OS=Homo sapiens OX=9606 GN=SCAMP3 PE=1 SV=3	0.122313	0.402884	-0.124897	0.53842
sp|O14832|PAHX_HUMAN	PHYH	Phytanoyl-CoA dioxygenase, peroxisomal OS=Homo sapiens OX=9606 GN=PHYH PE=1 SV=1	-0.137281	0.599992	-0.127951	0.64999
sp|O14867|BACH1_HUMAN	BACH1	Transcription regulator protein BACH1 OS=Homo sapiens OX=9606 GN=BACH1 PE=1 SV=2	-0.20632	0.374887	0.181021	0.403234
sp|O14874|BCKD_HUMAN	BCKDK	[3-methyl-2-oxobutanoate dehydrogenase [lipoamide]] kinase, mitochondrial OS=Homo sapiens OX=9606 GN=BCKDK PE=1 SV=2	0.191266	1.14289	-0.0496641	0.16179
sp|O14880|MGST3_HUMAN	MGST3	Microsomal glutathione S-transferase 3 OS=Homo sapiens OX=9606 GN=MGST3 PE=1 SV=1	0.152011	0.215435	0.23752	0.582087
sp|O14893|GEMI2_HUMAN	GEMIN2	Gem-associated protein 2 OS=Homo sapiens OX=9606 GN=GEMIN2 PE=1 SV=1	-0.178526	0.1707	0.135546	0.168454
sp|O14908|GIPC1_HUMAN	GIPC1	PDZ domain-containing protein GIPC1 OS=Homo sapiens OX=9606 GN=GIPC1 PE=1 SV=2	-0.1412	0.234277	0.210367	0.57966
sp|O14910|LIN7A_HUMAN	LIN7A	Protein lin-7 homolog A OS=Homo sapiens OX=9606 GN=LIN7A PE=1 SV=2	0.0717805	0.0936916	-0.014153	0.0221275
sp|O14920|IKKB_HUMAN	IKBKB	Inhibitor of nuclear factor kappa-B kinase subunit beta OS=Homo sapiens OX=9606 GN=IKBKB PE=1 SV=1	-0.295289	1.09009	0.351923	1.59301
sp|O14925|TIM23_HUMAN	TIMM23	Mitochondrial import inner membrane translocase subunit Tim23 OS=Homo sapiens OX=9606 GN=TIMM23 PE=1 SV=1	0.218561	0.124311	0.0131033	0.00847036
sp|O14929|HAT1_HUMAN	HAT1	Histone acetyltransferase type B catalytic subunit OS=Homo sapiens OX=9606 GN=HAT1 PE=1 SV=1	-0.489791	3.02164	0.135597	0.406311
sp|O14936|CSKP_HUMAN	CASK	Peripheral plasma membrane protein CASK OS=Homo sapiens OX=9606 GN=CASK PE=1 SV=3	0.0241461	0.0570404	-0.0303025	0.117833
sp|O14949|QCR8_HUMAN	UQCRQ	Cytochrome b-c1 complex subunit 8 OS=Homo sapiens OX=9606 GN=UQCRQ PE=1 SV=4	0.160906	0.391198	0.621362	3.50576
sp|O14950|ML12B_HUMAN	MYL12B	Myosin regulatory light chain 12B OS=Homo sapiens OX=9606 GN=MYL12B PE=1 SV=2	-0.225366	1.26434	-0.0757501	0.278848
sp|O14964|HGS_HUMAN	HGS	Hepatocyte growth factor-regulated tyrosine kinase substrate OS=Homo sapiens OX=9606 GN=HGS PE=1 SV=1	-0.045096	0.12121	0.234464	2.45149
sp|O14965|AURKA_HUMAN	AURKA	Aurora kinase A OS=Homo sapiens OX=9606 GN=AURKA PE=1 SV=2	0.16749	1.24664	0.0150586	0.0490378
sp|O14966|RAB7L_HUMAN	RAB29	Ras-related protein Rab-7L1 OS=Homo sapiens OX=9606 GN=RAB29 PE=1 SV=1	0.00319163	0.00461816	-0.0128711	0.0285353
sp|O14967|CLGN_HUMAN	CLGN	Calmegin OS=Homo sapiens OX=9606 GN=CLGN PE=1 SV=1	-0.120063	0.0531104	-0.576392	0.655831
sp|O14974|MYPT1_HUMAN	PPP1R12A	Protein phosphatase 1 regulatory subunit 12A OS=Homo sapiens OX=9606 GN=PPP1R12A PE=1 SV=1	0.190036	1.59081	-0.230862	2.44277
sp|O14975|S27A2_HUMAN	SLC27A2	Very long-chain acyl-CoA synthetase OS=Homo sapiens OX=9606 GN=SLC27A2 PE=1 SV=2	0.00964591	0.0125252	-0.247561	1.10875
sp|O14976|GAK_HUMAN	GAK	Cyclin-G-associated kinase OS=Homo sapiens OX=9606 GN=GAK PE=1 SV=2	0.0161511	0.0343029	-0.121116	0.824969
sp|O14979|HNRDL_HUMAN	HNRNPDL	Heterogeneous nuclear ribonucleoprotein D-like OS=Homo sapiens OX=9606 GN=HNRNPDL PE=1 SV=3	0.0377048	0.0230223	-0.101578	0.115811
sp|O14979|HNRDL_HUMAN	HNRNPDL	Heterogeneous nuclear ribonucleoprotein D-like OS=Homo sapiens OX=9606 GN=HNRNPDL PE=1 SV=3	0.0377048	0.0230223	-0.101578	0.115811
sp|O14980|XPO1_HUMAN	XPO1	Exportin-1 OS=Homo sapiens OX=9606 GN=XPO1 PE=1 SV=1	-0.185167	2.09905	0.085449	0.701121
sp|O14981|BTAF1_HUMAN	BTAF1	TATA-binding protein-associated factor 172 OS=Homo sapiens OX=9606 GN=BTAF1 PE=1 SV=2	-0.301881	2.44835	-0.0394808	0.112193
sp|O15014|ZN609_HUMAN	ZNF609	Zinc finger protein 609 OS=Homo sapiens OX=9606 GN=ZNF609 PE=1 SV=2	0.0934292	0.21126	0.041918	0.103199
sp|O15020|SPTN2_HUMAN	SPTBN2	Spectrin beta chain, non-erythrocytic 2 OS=Homo sapiens OX=9606 GN=SPTBN2 PE=1 SV=3	0.0495269	0.353562	-0.053271	0.524741
sp|O15021|MAST4_HUMAN	MAST4	Microtubule-associated serine/threonine-protein kinase 4 OS=Homo sapiens OX=9606 GN=MAST4 PE=1 SV=4	-0.183874	0.331286	0.0779598	0.138235
sp|O15027-5|SC16A_HUMAN	SEC16A	Isoform 5 of Protein transport protein Sec16A OS=Homo sapiens OX=9606 GN=SEC16A	-0.0832445	0.414563	-0.0466265	0.227286
sp|O15031|PLXB2_HUMAN	PLXNB2	Plexin-B2 OS=Homo sapiens OX=9606 GN=PLXNB2 PE=1 SV=3	0.00911971	0.0160311	-0.172379	0.96447
sp|O15037|KHNYN_HUMAN	KHNYN	Protein KHNYN OS=Homo sapiens OX=9606 GN=KHNYN PE=1 SV=3	-0.24073	0.683813	0.214531	0.683769
sp|O15040|TCPR2_HUMAN	TECPR2	Tectonin beta-propeller repeat-containing protein 2 OS=Homo sapiens OX=9606 GN=TECPR2 PE=1 SV=4	-0.260492	0.686141	0.0515801	0.0897792
sp|O15042|SR140_HUMAN	U2SURP	U2 snRNP-associated SURP motif-containing protein OS=Homo sapiens OX=9606 GN=U2SURP PE=1 SV=2	0.039145	0.0486748	0.145844	0.41691
sp|O15047|SET1A_HUMAN	SETD1A	Histone-lysine N-methyltransferase SETD1A OS=Homo sapiens OX=9606 GN=SETD1A PE=1 SV=3	0.0170037	0.0343029	-0.172211	1.38921
sp|O15054-1|KDM6B_HUMAN	KDM6B	Isoform 1 of Lysine-specific demethylase 6B OS=Homo sapiens OX=9606 GN=KDM6B	-0.00150735	0.000983183	-0.261213	0.279587
sp|O15056|SYNJ2_HUMAN	SYNJ2	Synaptojanin-2 OS=Homo sapiens OX=9606 GN=SYNJ2 PE=1 SV=3	0.0964583	0.091162	0.0108692	0.0124397
sp|O15062|ZBTB5_HUMAN	ZBTB5	Zinc finger and BTB domain-containing protein 5 OS=Homo sapiens OX=9606 GN=ZBTB5 PE=1 SV=1	-0.11086	0.093064	-0.253293	0.435597
sp|O15063|K0355_HUMAN	KIAA0355	Uncharacterized protein KIAA0355 OS=Homo sapiens OX=9606 GN=KIAA0355 PE=1 SV=2	-0.11963	0.175523	0.0148179	0.0210531
sp|O15066|KIF3B_HUMAN	KIF3B	Kinesin-like protein KIF3B OS=Homo sapiens OX=9606 GN=KIF3B PE=1 SV=1	-0.0891151	0.0939872	0.371012	1.10855
sp|O15067|PUR4_HUMAN	PFAS	Phosphoribosylformylglycinamidine synthase OS=Homo sapiens OX=9606 GN=PFAS PE=1 SV=4	-0.432108	1.69912	0.449687	1.91117
sp|O15068|MCF2L_HUMAN	MCF2L	Guanine nucleotide exchange factor DBS OS=Homo sapiens OX=9606 GN=MCF2L PE=1 SV=2	-0.199972	0.316521	0.203175	0.430696
sp|O15075|DCLK1_HUMAN	DCLK1	Serine/threonine-protein kinase DCLK1 OS=Homo sapiens OX=9606 GN=DCLK1 PE=1 SV=2	-0.0262415	0.0122642	0.384911	0.45484
sp|O15078|CE290_HUMAN	CEP290	Centrosomal protein of 290 kDa OS=Homo sapiens OX=9606 GN=CEP290 PE=1 SV=2	0.131153	0.650594	-0.0054872	0.0157495
sp|O15084-1|ANR28_HUMAN	ANKRD28	Isoform 3 of Serine/threonine-protein phosphatase 6 regulatory ankyrin repeat subunit A OS=Homo sapiens OX=9606 GN=ANKRD28	-0.284694	0.524599	0.369053	1.00373
sp|O15085-2|ARHGB_HUMAN	ARHGEF11	Isoform 2 of Rho guanine nucleotide exchange factor 11 OS=Homo sapiens OX=9606 GN=ARHGEF11	0.0368248	0.0490436	-0.0808259	0.200343
sp|O15090|ZN536_HUMAN	ZNF536	Zinc finger protein 536 OS=Homo sapiens OX=9606 GN=ZNF536 PE=1 SV=3	0.0731202	0.279641	-0.00144932	0.00412688
sp|O15091|MRPP3_HUMAN	PRORP	Mitochondrial ribonuclease P catalytic subunit OS=Homo sapiens OX=9606 GN=PRORP PE=1 SV=2	0.0704077	0.088128	-0.0410589	0.0714529
sp|O15111|IKKA_HUMAN	CHUK	Inhibitor of nuclear factor kappa-B kinase subunit alpha OS=Homo sapiens OX=9606 GN=CHUK PE=1 SV=2	-0.15012	0.201434	0.345263	1.0148
sp|O15118|NPC1_HUMAN	NPC1	NPC intracellular cholesterol transporter 1 OS=Homo sapiens OX=9606 GN=NPC1 PE=1 SV=2	0.0733458	0.0873651	-0.0449487	0.074346
sp|O15119|TBX3_HUMAN	TBX3	T-box transcription factor TBX3 OS=Homo sapiens OX=9606 GN=TBX3 PE=1 SV=4	0.0884518	0.0955455	-0.163578	0.336043
sp|O15120|PLCB_HUMAN	AGPAT2	1-acyl-sn-glycerol-3-phosphate acyltransferase beta OS=Homo sapiens OX=9606 GN=AGPAT2 PE=1 SV=1	-0.00245284	0.00204467	-0.198301	0.358376
sp|O15126|SCAM1_HUMAN	SCAMP1	Secretory carrier-associated membrane protein 1 OS=Homo sapiens OX=9606 GN=SCAMP1 PE=1 SV=2	0.051459	0.0784796	-0.166444	0.641165
sp|O15127|SCAM2_HUMAN	SCAMP2	Secretory carrier-associated membrane protein 2 OS=Homo sapiens OX=9606 GN=SCAMP2 PE=1 SV=2	0.142623	0.327015	-0.165797	0.546792
sp|O15131|IMA6_HUMAN	KPNA5	Importin subunit alpha-6 OS=Homo sapiens OX=9606 GN=KPNA5 PE=1 SV=2	-0.0624752	0.0333503	0.0746974	0.0631585
sp|O15143|ARC1B_HUMAN	ARPC1B	Actin-related protein 2/3 complex subunit 1B OS=Homo sapiens OX=9606 GN=ARPC1B PE=1 SV=3	0.0154024	0.0143742	0.366595	1.18535
sp|O15144|ARPC2_HUMAN	ARPC2	Actin-related protein 2/3 complex subunit 2 OS=Homo sapiens OX=9606 GN=ARPC2 PE=1 SV=1	0.0532716	0.0448776	0.098333	0.143834
sp|O15145|ARPC3_HUMAN	ARPC3	Actin-related protein 2/3 complex subunit 3 OS=Homo sapiens OX=9606 GN=ARPC3 PE=1 SV=3	0.10583	0.265698	0.339757	2.35127
sp|O15155|BET1_HUMAN	BET1	BET1 homolog OS=Homo sapiens OX=9606 GN=BET1 PE=1 SV=1	0.142733	0.241102	-0.268272	0.846656
sp|O15155|BET1_HUMAN	BET1	BET1 homolog OS=Homo sapiens OX=9606 GN=BET1 PE=1 SV=1	0.142733	0.241102	-0.268272	0.846656
sp|O15155|BET1_HUMAN	BET1	BET1 homolog OS=Homo sapiens OX=9606 GN=BET1 PE=1 SV=1	0.142733	0.241102	-0.268272	0.846656
sp|O15155|BET1_HUMAN	BET1	BET1 homolog OS=Homo sapiens OX=9606 GN=BET1 PE=1 SV=1	0.142733	0.241102	-0.268272	0.846656
sp|O15156-2|ZBT7B_HUMAN	ZBTB7B	Isoform 2 of Zinc finger and BTB domain-containing protein 7B OS=Homo sapiens OX=9606 GN=ZBTB7B	0.278038	0.910163	-0.232043	0.787866
sp|O15160|RPAC1_HUMAN	POLR1C	DNA-directed RNA polymerases I and III subunit RPAC1 OS=Homo sapiens OX=9606 GN=POLR1C PE=1 SV=1	-0.0178643	0.0201167	-0.00643765	0.011283
sp|O15162|PLS1_HUMAN	PLSCR1	Phospholipid scramblase 1 OS=Homo sapiens OX=9606 GN=PLSCR1 PE=1 SV=1	0.0227172	0.00620498	-0.0970757	0.0419658
sp|O15164|TIF1A_HUMAN	TRIM24	Transcription intermediary factor 1-alpha OS=Homo sapiens OX=9606 GN=TRIM24 PE=1 SV=3	-0.0352888	0.0530823	-0.102499	0.321306
sp|O15169|AXIN1_HUMAN	AXIN1	Axin-1 OS=Homo sapiens OX=9606 GN=AXIN1 PE=1 SV=2	-0.0309662	0.0229448	-0.00477207	0.00513041
sp|O15173-2|PGRC2_HUMAN	PGRMC2	Isoform 2 of Membrane-associated progesterone receptor component 2 OS=Homo sapiens OX=9606 GN=PGRMC2	0.0932146	0.191599	-0.341013	2.24863
sp|O15182|CETN3_HUMAN	CETN3	Centrin-3 OS=Homo sapiens OX=9606 GN=CETN3 PE=1 SV=2	-0.0888224	0.0776095	-0.160113	0.261718
sp|O15198|SMAD9_HUMAN	SMAD9	Mothers against decapentaplegic homolog 9 OS=Homo sapiens OX=9606 GN=SMAD9 PE=1 SV=1	-0.0147596	0.00712243	-0.0131926	0.0100916
sp|O15212|PFD6_HUMAN	PFDN6	Prefoldin subunit 6 OS=Homo sapiens OX=9606 GN=PFDN6 PE=1 SV=1	-0.206006	0.275974	0.0899778	0.122894
sp|O15213|WDR46_HUMAN	WDR46	WD repeat-containing protein 46 OS=Homo sapiens OX=9606 GN=WDR46 PE=1 SV=3	0.120133	0.523515	0.0106576	0.0288654
sp|O15226-2|NKRF_HUMAN	NKRF	Isoform 2 of NF-kappa-B-repressing factor OS=Homo sapiens OX=9606 GN=NKRF	0.107422	0.282961	-0.0468916	0.123593
sp|O15228|GNPAT_HUMAN	GNPAT	Dihydroxyacetone phosphate acyltransferase OS=Homo sapiens OX=9606 GN=GNPAT PE=1 SV=1	-0.0696924	0.162852	-0.217109	1.24051
sp|O15230|LAMA5_HUMAN	LAMA5	Laminin subunit alpha-5 OS=Homo sapiens OX=9606 GN=LAMA5 PE=1 SV=8	-0.0747426	0.210689	0.147823	0.851214
sp|O15234|CASC3_HUMAN	CASC3	Protein CASC3 OS=Homo sapiens OX=9606 GN=CASC3 PE=1 SV=2	-0.0724238	0.161879	0.0377297	0.100848
sp|O15235|RT12_HUMAN	MRPS12	28S ribosomal protein S12, mitochondrial OS=Homo sapiens OX=9606 GN=MRPS12 PE=1 SV=1	0.201919	0.289034	0.237721	0.496951
sp|O15254|ACOX3_HUMAN	ACOX3	Peroxisomal acyl-coenzyme A oxidase 3 OS=Homo sapiens OX=9606 GN=ACOX3 PE=1 SV=2	-0.216758	0.586497	-0.259674	0.968457
sp|O15258|RER1_HUMAN	RER1	Protein RER1 OS=Homo sapiens OX=9606 GN=RER1 PE=1 SV=1	0.0621955	0.0377841	0.0155472	0.0133494
sp|O15258|RER1_HUMAN	RER1	Protein RER1 OS=Homo sapiens OX=9606 GN=RER1 PE=1 SV=1	0.0621955	0.0377841	0.0155472	0.0133494
sp|O15258|RER1_HUMAN	RER1	Protein RER1 OS=Homo sapiens OX=9606 GN=RER1 PE=1 SV=1	0.0621955	0.0377841	0.0155472	0.0133494
sp|O15259-4|NPHP1_HUMAN	NPHP1	Isoform 4 of Nephrocystin-1 OS=Homo sapiens OX=9606 GN=NPHP1	-0.141107	0.151289	-0.193671	0.337021
sp|O15260|SURF4_HUMAN	SURF4	Surfeit locus protein 4 OS=Homo sapiens OX=9606 GN=SURF4 PE=1 SV=3	0.0484342	0.0535029	-0.326299	1.25547
sp|O15265-2|ATX7_HUMAN	ATXN7	Isoform b of Ataxin-7 OS=Homo sapiens OX=9606 GN=ATXN7	0.0768963	0.0605199	0.119667	0.161785
sp|O15269|SPTC1_HUMAN	SPTLC1	Serine palmitoyltransferase 1 OS=Homo sapiens OX=9606 GN=SPTLC1 PE=1 SV=1	0.180584	0.399778	-0.413411	1.79181
sp|O15270|SPTC2_HUMAN	SPTLC2	Serine palmitoyltransferase 2 OS=Homo sapiens OX=9606 GN=SPTLC2 PE=1 SV=1	0.158363	0.144987	-0.370111	0.705843
sp|O15287|FANCG_HUMAN	FANCG	Fanconi anemia group G protein OS=Homo sapiens OX=9606 GN=FANCG PE=1 SV=1	-0.12301	0.317344	-0.194613	0.877184
sp|O15294|OGT1_HUMAN	OGT	UDP-N-acetylglucosamine--peptide N-acetylglucosaminyltransferase 110 kDa subunit OS=Homo sapiens OX=9606 GN=OGT PE=1 SV=3	0.132908	0.354811	0.0284609	0.0633915
sp|O15297|PPM1D_HUMAN	PPM1D	Protein phosphatase 1D OS=Homo sapiens OX=9606 GN=PPM1D PE=1 SV=1	-0.0210167	0.0164231	-0.205401	0.382318
sp|O15305|PMM2_HUMAN	PMM2	Phosphomannomutase 2 OS=Homo sapiens OX=9606 GN=PMM2 PE=1 SV=1	-0.402591	0.869585	0.239862	0.460374
sp|O15315|RA51B_HUMAN	RAD51B	DNA repair protein RAD51 homolog 2 OS=Homo sapiens OX=9606 GN=RAD51B PE=1 SV=2	-0.265327	0.504821	-0.282342	0.694976
sp|O15318|RPC7_HUMAN	POLR3G	DNA-directed RNA polymerase III subunit RPC7 OS=Homo sapiens OX=9606 GN=POLR3G PE=1 SV=2	0.0908223	0.137348	0.0914528	0.204025
sp|O15344|TRI18_HUMAN	MID1	E3 ubiquitin-protein ligase Midline-1 OS=Homo sapiens OX=9606 GN=MID1 PE=1 SV=1	-0.190385	0.378925	0.459044	1.84973
sp|O15347|HMGB3_HUMAN	HMGB3	High mobility group protein B3 OS=Homo sapiens OX=9606 GN=HMGB3 PE=1 SV=4	-0.456416	0.495937	-0.204645	0.201946
sp|O15350|P73_HUMAN	TP73	Tumor protein p73 OS=Homo sapiens OX=9606 GN=TP73 PE=1 SV=1	-0.142443	0.210571	-0.10115	0.185969
sp|O15355|PPM1G_HUMAN	PPM1G	Protein phosphatase 1G OS=Homo sapiens OX=9606 GN=PPM1G PE=1 SV=1	-0.630353	3.85232	-0.055408	0.141152
sp|O15357|SHIP2_HUMAN	INPPL1	Phosphatidylinositol 3,4,5-trisphosphate 5-phosphatase 2 OS=Homo sapiens OX=9606 GN=INPPL1 PE=1 SV=2	-0.391398	2.6614	0.486975	3.63718
sp|O15360|FANCA_HUMAN	FANCA	Fanconi anemia group A protein OS=Homo sapiens OX=9606 GN=FANCA PE=1 SV=2	-0.0741795	0.0958013	-0.277063	0.960399
sp|O15370|SOX12_HUMAN	SOX12	Transcription factor SOX-12 OS=Homo sapiens OX=9606 GN=SOX12 PE=2 SV=2	-0.133289	0.429957	-0.119189	0.463306
sp|O15371|EIF3D_HUMAN	EIF3D	Eukaryotic translation initiation factor 3 subunit D OS=Homo sapiens OX=9606 GN=EIF3D PE=1 SV=1	-0.0276209	0.0343029	-0.0268126	0.0524936
sp|O15372|EIF3H_HUMAN	EIF3H	Eukaryotic translation initiation factor 3 subunit H OS=Homo sapiens OX=9606 GN=EIF3H PE=1 SV=1	0.0301786	0.0286014	-0.023696	0.0349792
sp|O15379|HDAC3_HUMAN	HDAC3	Histone deacetylase 3 OS=Homo sapiens OX=9606 GN=HDAC3 PE=1 SV=2	-0.0230814	0.0246558	-0.114807	0.282615
sp|O15381|NVL_HUMAN	NVL	Nuclear valosin-containing protein-like OS=Homo sapiens OX=9606 GN=NVL PE=1 SV=1	0.153961	0.747321	0.0632508	0.224849
sp|O15382|BCAT2_HUMAN	BCAT2	Branched-chain-amino-acid aminotransferase, mitochondrial OS=Homo sapiens OX=9606 GN=BCAT2 PE=1 SV=2	0.169922	0.238336	-0.137727	0.247805
sp|O15392|BIRC5_HUMAN	BIRC5	Baculoviral IAP repeat-containing protein 5 OS=Homo sapiens OX=9606 GN=BIRC5 PE=1 SV=3	0.275722	0.417801	-0.348179	0.763026
sp|O15397|IPO8_HUMAN	IPO8	Importin-8 OS=Homo sapiens OX=9606 GN=IPO8 PE=1 SV=2	-0.324845	0.469567	0.120106	0.149376
sp|O15400|STX7_HUMAN	STX7	Syntaxin-7 OS=Homo sapiens OX=9606 GN=STX7 PE=1 SV=4	0.173375	0.556551	0.0522878	0.12459
sp|O15405|TOX3_HUMAN	TOX3	TOX high mobility group box family member 3 OS=Homo sapiens OX=9606 GN=TOX3 PE=1 SV=2	0.0223981	0.00718041	-0.178793	0.114365
sp|O15409-4|FOXP2_HUMAN	FOXP2	Isoform 4 of Forkhead box protein P2 OS=Homo sapiens OX=9606 GN=FOXP2	0.0282993	0.0436752	-0.020189	0.0462712
sp|O15417|TNC18_HUMAN	TNRC18	Trinucleotide repeat-containing gene 18 protein OS=Homo sapiens OX=9606 GN=TNRC18 PE=1 SV=3	0.0968245	0.157081	-0.0292072	0.0528287
sp|O15439|MRP4_HUMAN	ABCC4	Multidrug resistance-associated protein 4 OS=Homo sapiens OX=9606 GN=ABCC4 PE=1 SV=3	0.139117	0.220147	-0.167212	0.39642
sp|O15440|MRP5_HUMAN	ABCC5	Multidrug resistance-associated protein 5 OS=Homo sapiens OX=9606 GN=ABCC5 PE=1 SV=2	0.169104	0.642933	-0.114943	0.434028
sp|O15446-2|RPA34_HUMAN	CD3EAP	Isoform 2 of DNA-directed RNA polymerase I subunit RPA34 OS=Homo sapiens OX=9606 GN=CD3EAP	0.212083	0.457831	-0.0852496	0.162065
sp|O15460|P4HA2_HUMAN	P4HA2	Prolyl 4-hydroxylase subunit alpha-2 OS=Homo sapiens OX=9606 GN=P4HA2 PE=1 SV=1	0.0629444	0.170847	0.154828	1.00037
sp|O15498|YKT6_HUMAN	YKT6	Synaptobrevin homolog YKT6 OS=Homo sapiens OX=9606 GN=YKT6 PE=1 SV=1	-0.195631	0.470138	0.0524914	0.10065
sp|O15504|NUP42_HUMAN	NUP42	Nucleoporin NUP42 OS=Homo sapiens OX=9606 GN=NUP42 PE=1 SV=1	0.206801	0.697476	-0.0518662	0.117125
sp|O15511|ARPC5_HUMAN	ARPC5	Actin-related protein 2/3 complex subunit 5 OS=Homo sapiens OX=9606 GN=ARPC5 PE=1 SV=3	0.0328927	0.0652534	0.397485	4.64589
sp|O15514|RPB4_HUMAN	POLR2D	DNA-directed RNA polymerase II subunit RPB4 OS=Homo sapiens OX=9606 GN=POLR2D PE=1 SV=1	0.154376	0.173247	0.0803948	0.109038
sp|O15525|MAFG_HUMAN	MAFG	Transcription factor MafG OS=Homo sapiens OX=9606 GN=MAFG PE=1 SV=1	-0.0348741	0.0309741	-0.184876	0.406311
sp|O15530|PDPK1_HUMAN	PDPK1	3-phosphoinositide-dependent protein kinase 1 OS=Homo sapiens OX=9606 GN=PDPK1 PE=1 SV=1	-0.141088	0.791313	0.660217	11.3449
sp|O15533-3|TPSN_HUMAN	TAPBP	Isoform 3 of Tapasin OS=Homo sapiens OX=9606 GN=TAPBP	-0.141549	0.175523	-0.531316	1.76676
sp|O15534|PER1_HUMAN	PER1	Period circadian protein homolog 1 OS=Homo sapiens OX=9606 GN=PER1 PE=1 SV=2	-0.225703	0.626847	0.238024	0.823976
sp|O15541|R113A_HUMAN	RNF113A	E3 ubiquitin-protein ligase RNF113A OS=Homo sapiens OX=9606 GN=RNF113A PE=1 SV=1	-0.0806643	0.224219	-0.0530671	0.177643
sp|O15550|KDM6A_HUMAN	KDM6A	Lysine-specific demethylase 6A OS=Homo sapiens OX=9606 GN=KDM6A PE=1 SV=2	0.0362355	0.0878039	-0.000982387	0.00266207
sp|O43143|DHX15_HUMAN	DHX15	Pre-mRNA-splicing factor ATP-dependent RNA helicase DHX15 OS=Homo sapiens OX=9606 GN=DHX15 PE=1 SV=2	0.00402536	0.00696073	-0.0691808	0.287333
sp|O43148-2|MCES_HUMAN	RNMT	Isoform 2 of mRNA cap guanine-N7 methyltransferase OS=Homo sapiens OX=9606 GN=RNMT	0.0983005	0.0843473	0.105868	0.142124
sp|O43149|ZZEF1_HUMAN	ZZEF1	Zinc finger ZZ-type and EF-hand domain-containing protein 1 OS=Homo sapiens OX=9606 GN=ZZEF1 PE=1 SV=6	-0.095277	0.166133	0.205514	0.748243
sp|O43156|TTI1_HUMAN	TTI1	TELO2-interacting protein 1 homolog OS=Homo sapiens OX=9606 GN=TTI1 PE=1 SV=3	-0.17124	0.492087	0.133378	0.416938
sp|O43157|PLXB1_HUMAN	PLXNB1	Plexin-B1 OS=Homo sapiens OX=9606 GN=PLXNB1 PE=1 SV=3	0.022357	0.0436503	-0.0702761	0.287293
sp|O43159|RRP8_HUMAN	RRP8	Ribosomal RNA-processing protein 8 OS=Homo sapiens OX=9606 GN=RRP8 PE=1 SV=2	0.0913901	0.301454	-0.153432	0.93998
sp|O43164|PJA2_HUMAN	PJA2	E3 ubiquitin-protein ligase Praja-2 OS=Homo sapiens OX=9606 GN=PJA2 PE=1 SV=4	-0.500578	1.17821	-0.0732605	0.0908093
sp|O43166|SI1L1_HUMAN	SIPA1L1	Signal-induced proliferation-associated 1-like protein 1 OS=Homo sapiens OX=9606 GN=SIPA1L1 PE=1 SV=4	0.0741103	0.238575	-0.00997282	0.0278754
sp|O43167|ZBT24_HUMAN	ZBTB24	Zinc finger and BTB domain-containing protein 24 OS=Homo sapiens OX=9606 GN=ZBTB24 PE=1 SV=2	0.138868	0.167637	0.156674	0.287293
sp|O43172-2|PRP4_HUMAN	PRPF4	Isoform 2 of U4/U6 small nuclear ribonucleoprotein Prp4 OS=Homo sapiens OX=9606 GN=PRPF4	0.0819144	0.541671	-0.0800942	0.644435
sp|O43175|SERA_HUMAN	PHGDH	D-3-phosphoglycerate dehydrogenase OS=Homo sapiens OX=9606 GN=PHGDH PE=1 SV=4	-0.61341	3.13618	0.225672	0.810023
sp|O43181|NDUS4_HUMAN	NDUFS4	NADH dehydrogenase [ubiquinone] iron-sulfur protein 4, mitochondrial OS=Homo sapiens OX=9606 GN=NDUFS4 PE=1 SV=1	-0.106356	0.0752064	0.382232	0.679287
sp|O43189|PHF1_HUMAN	PHF1	PHD finger protein 1 OS=Homo sapiens OX=9606 GN=PHF1 PE=1 SV=3	0.0144943	0.0143807	-0.179195	0.449065
sp|O43237|DC1L2_HUMAN	DYNC1LI2	Cytoplasmic dynein 1 light intermediate chain 2 OS=Homo sapiens OX=9606 GN=DYNC1LI2 PE=1 SV=1	-0.134803	0.323096	0.127523	0.39365
sp|O43242|PSMD3_HUMAN	PSMD3	26S proteasome non-ATPase regulatory subunit 3 OS=Homo sapiens OX=9606 GN=PSMD3 PE=1 SV=2	-0.105568	0.512457	0.202393	2.01652
sp|O43251-8|RFOX2_HUMAN	RBFOX2	Isoform 8 of RNA binding protein fox-1 homolog 2 OS=Homo sapiens OX=9606 GN=RBFOX2	0.0251499	0.0118375	0.16733	0.147938
sp|O43251-8|RFOX2_HUMAN	RBFOX2	Isoform 8 of RNA binding protein fox-1 homolog 2 OS=Homo sapiens OX=9606 GN=RBFOX2	0.0251499	0.0118375	0.16733	0.147938
sp|O43252|PAPS1_HUMAN	PAPSS1	Bifunctional 3'-phosphoadenosine 5'-phosphosulfate synthase 1 OS=Homo sapiens OX=9606 GN=PAPSS1 PE=1 SV=2	-0.680876	2.04773	-0.102964	0.14482
sp|O43264|ZW10_HUMAN	ZW10	Centromere/kinetochore protein zw10 homolog OS=Homo sapiens OX=9606 GN=ZW10 PE=1 SV=3	0.0439201	0.106348	-0.0884726	0.432416
sp|O43286|B4GT5_HUMAN	B4GALT5	Beta-1,4-galactosyltransferase 5 OS=Homo sapiens OX=9606 GN=B4GALT5 PE=1 SV=1	0.244173	0.330592	-0.328652	0.681476
sp|O43290|SNUT1_HUMAN	SART1	U4/U6.U5 tri-snRNP-associated protein 1 OS=Homo sapiens OX=9606 GN=SART1 PE=1 SV=1	0.109433	0.712209	-0.15807	1.63224
sp|O43291|SPIT2_HUMAN	SPINT2	Kunitz-type protease inhibitor 2 OS=Homo sapiens OX=9606 GN=SPINT2 PE=1 SV=2	-0.0861795	0.112051	0.381304	1.4384
sp|O43292|GPAA1_HUMAN	GPAA1	Glycosylphosphatidylinositol anchor attachment 1 protein OS=Homo sapiens OX=9606 GN=GPAA1 PE=1 SV=3	-0.00690433	0.0029447	-0.311011	0.307184
sp|O43293|DAPK3_HUMAN	DAPK3	Death-associated protein kinase 3 OS=Homo sapiens OX=9606 GN=DAPK3 PE=1 SV=1	0.233955	0.660913	-0.185115	0.555815
sp|O43299|AP5Z1_HUMAN	AP5Z1	AP-5 complex subunit zeta-1 OS=Homo sapiens OX=9606 GN=AP5Z1 PE=1 SV=2	-0.000381878	0.000577626	-0.185981	0.427252
sp|O43301|HS12A_HUMAN	HSPA12A	Heat shock 70 kDa protein 12A OS=Homo sapiens OX=9606 GN=HSPA12A PE=1 SV=2	-0.105819	0.204021	0.160164	0.533847
sp|O43303|CP110_HUMAN	CCP110	Centriolar coiled-coil protein of 110 kDa OS=Homo sapiens OX=9606 GN=CCP110 PE=1 SV=3	-0.0583402	0.19163	-0.0343571	0.133961
sp|O43306|ADCY6_HUMAN	ADCY6	Adenylate cyclase type 6 OS=Homo sapiens OX=9606 GN=ADCY6 PE=1 SV=2	-0.0638897	0.069301	-0.330265	1.08042
sp|O43309|ZSC12_HUMAN	ZSCAN12	Zinc finger and SCAN domain-containing protein 12 OS=Homo sapiens OX=9606 GN=ZSCAN12 PE=1 SV=1	0.0343638	0.0255961	-0.144203	0.233695
sp|O43314|VIP2_HUMAN	PPIP5K2	Inositol hexakisphosphate and diphosphoinositol-pentakisphosphate kinase 2 OS=Homo sapiens OX=9606 GN=PPIP5K2 PE=1 SV=3	-0.30664	1.83739	0.203239	1.07308
sp|O43318|M3K7_HUMAN	MAP3K7	Mitogen-activated protein kinase kinase kinase 7 OS=Homo sapiens OX=9606 GN=MAP3K7 PE=1 SV=1	-0.217715	0.493593	0.693204	3.26184
sp|O43324|MCA3_HUMAN	EEF1E1	Eukaryotic translation elongation factor 1 epsilon-1 OS=Homo sapiens OX=9606 GN=EEF1E1 PE=1 SV=1	-0.0150705	0.0160671	-0.117188	0.265543
sp|O43325|LYRM1_HUMAN	LYRM1	LYR motif-containing protein 1 OS=Homo sapiens OX=9606 GN=LYRM1 PE=2 SV=1	0.0636345	0.0421656	0.0778563	0.0815586
sp|O43347|MSI1H_HUMAN	MSI1	RNA-binding protein Musashi homolog 1 OS=Homo sapiens OX=9606 GN=MSI1 PE=1 SV=1	-0.140186	0.166234	-0.0132807	0.0155747
sp|O43353|RIPK2_HUMAN	RIPK2	Receptor-interacting serine/threonine-protein kinase 2 OS=Homo sapiens OX=9606 GN=RIPK2 PE=1 SV=2	-0.384002	0.922973	0.412269	1.18389
sp|O43379-4|WDR62_HUMAN	WDR62	Isoform 4 of WD repeat-containing protein 62 OS=Homo sapiens OX=9606 GN=WDR62	-0.197975	0.522905	-0.0434023	0.0814142
sp|O43390-2|HNRPR_HUMAN	HNRNPR	Isoform 2 of Heterogeneous nuclear ribonucleoprotein R OS=Homo sapiens OX=9606 GN=HNRNPR	0.0830097	0.223894	-0.0652315	0.225234
sp|O43395|PRPF3_HUMAN	PRPF3	U4/U6 small nuclear ribonucleoprotein Prp3 OS=Homo sapiens OX=9606 GN=PRPF3 PE=1 SV=2	0.0584401	0.165565	0.0921274	0.462009
sp|O43396|TXNL1_HUMAN	TXNL1	Thioredoxin-like protein 1 OS=Homo sapiens OX=9606 GN=TXNL1 PE=1 SV=3	-0.182698	0.21936	-0.0347558	0.0401892
sp|O43399-7|TPD54_HUMAN	TPD52L2	Isoform 7 of Tumor protein D54 OS=Homo sapiens OX=9606 GN=TPD52L2	0.0801964	0.0679671	-0.309279	0.70219
sp|O43399-7|TPD54_HUMAN	TPD52L2	Isoform 7 of Tumor protein D54 OS=Homo sapiens OX=9606 GN=TPD52L2	0.0801964	0.0679671	-0.309279	0.70219
sp|O43402|EMC8_HUMAN	EMC8	ER membrane protein complex subunit 8 OS=Homo sapiens OX=9606 GN=EMC8 PE=1 SV=1	0.0615077	0.0831457	-0.136949	0.371559
sp|O43405|COCH_HUMAN	COCH	Cochlin OS=Homo sapiens OX=9606 GN=COCH PE=1 SV=1	0.171504	0.961305	0.0930266	0.402902
sp|O43414|ERI3_HUMAN	ERI3	ERI1 exoribonuclease 3 OS=Homo sapiens OX=9606 GN=ERI3 PE=1 SV=2	-0.0560404	0.12629	-0.128868	0.629113
sp|O43422|P52K_HUMAN	THAP12	52 kDa repressor of the inhibitor of the protein kinase OS=Homo sapiens OX=9606 GN=THAP12 PE=1 SV=2	-0.132237	0.254773	-0.0596598	0.120419
sp|O43426|SYNJ1_HUMAN	SYNJ1	Synaptojanin-1 OS=Homo sapiens OX=9606 GN=SYNJ1 PE=1 SV=2	0.0527642	0.130257	0.183582	1.33835
sp|O43427|FIBP_HUMAN	FIBP	Acidic fibroblast growth factor intracellular-binding protein OS=Homo sapiens OX=9606 GN=FIBP PE=1 SV=3	0.0330314	0.0843473	-0.0959318	0.584328
sp|O43435-3|TBX1_HUMAN	TBX1	Isoform C of T-box transcription factor TBX1 OS=Homo sapiens OX=9606 GN=TBX1	-0.100838	0.156943	0.0154817	0.0242484
sp|O43439-4|MTG8R_HUMAN	CBFA2T2	Isoform 4 of Protein CBFA2T2 OS=Homo sapiens OX=9606 GN=CBFA2T2	-0.120748	0.678964	-0.0632619	0.298301
sp|O43447|PPIH_HUMAN	PPIH	Peptidyl-prolyl cis-trans isomerase H OS=Homo sapiens OX=9606 GN=PPIH PE=1 SV=1	0.172435	0.512457	-0.0200255	0.0393257
sp|O43462|MBTP2_HUMAN	MBTPS2	Membrane-bound transcription factor site-2 protease OS=Homo sapiens OX=9606 GN=MBTPS2 PE=1 SV=1	0.128644	0.129741	0.23496	0.446359
sp|O43463-2|SUV91_HUMAN	SUV39H1	Isoform 2 of Histone-lysine N-methyltransferase SUV39H1 OS=Homo sapiens OX=9606 GN=SUV39H1	0.274082	1.32376	-0.0062664	0.0127443
sp|O43464|HTRA2_HUMAN	HTRA2	Serine protease HTRA2, mitochondrial OS=Homo sapiens OX=9606 GN=HTRA2 PE=1 SV=2	0.104974	0.291676	-0.142841	0.634355
sp|O43474|KLF4_HUMAN	KLF4	Krueppel-like factor 4 OS=Homo sapiens OX=9606 GN=KLF4 PE=1 SV=3	-0.039607	0.0224172	-0.049164	0.0447
sp|O43482|MS18B_HUMAN	OIP5	Protein Mis18-beta OS=Homo sapiens OX=9606 GN=OIP5 PE=1 SV=2	0.255687	0.271295	0.0392279	0.0366643
sp|O43488|ARK72_HUMAN	AKR7A2	Aflatoxin B1 aldehyde reductase member 2 OS=Homo sapiens OX=9606 GN=AKR7A2 PE=1 SV=3	0.0544271	0.218928	0.0343926	0.162065
sp|O43491-4|E41L2_HUMAN	EPB41L2	Isoform 4 of Band 4.1-like protein 2 OS=Homo sapiens OX=9606 GN=EPB41L2	-0.077915	0.0469631	0.130839	0.132214
sp|O43491|E41L2_HUMAN	EPB41L2	Band 4.1-like protein 2 OS=Homo sapiens OX=9606 GN=EPB41L2 PE=1 SV=1	0.0602498	0.144987	-0.0619105	0.219323
sp|O43493-7|TGON2_HUMAN	TGOLN2	Isoform 7 of Trans-Golgi network integral membrane protein 2 OS=Homo sapiens OX=9606 GN=TGOLN2	0.156452	0.194269	-0.323326	0.787986
sp|O43504|LTOR5_HUMAN	LAMTOR5	Ragulator complex protein LAMTOR5 OS=Homo sapiens OX=9606 GN=LAMTOR5 PE=1 SV=1	-0.0906853	0.049768	-0.230315	0.244493
sp|O43505|B4GA1_HUMAN	B4GAT1	Beta-1,4-glucuronyltransferase 1 OS=Homo sapiens OX=9606 GN=B4GAT1 PE=1 SV=1	0.148795	0.298125	-0.106505	0.249945
sp|O43513|MED7_HUMAN	MED7	Mediator of RNA polymerase II transcription subunit 7 OS=Homo sapiens OX=9606 GN=MED7 PE=1 SV=1	0.0811623	0.0802696	-0.0671272	0.0990456
sp|O43521|B2L11_HUMAN	BCL2L11	Bcl-2-like protein 11 OS=Homo sapiens OX=9606 GN=BCL2L11 PE=1 SV=1	-0.174673	0.313491	-0.493553	1.96627
sp|O43524|FOXO3_HUMAN	FOXO3	Forkhead box protein O3 OS=Homo sapiens OX=9606 GN=FOXO3 PE=1 SV=1	-0.25571	0.398089	0.475189	1.31708
sp|O43529|CHSTA_HUMAN	CHST10	Carbohydrate sulfotransferase 10 OS=Homo sapiens OX=9606 GN=CHST10 PE=1 SV=1	-0.144436	0.047404	0.517829	0.370184
sp|O43542|XRCC3_HUMAN	XRCC3	DNA repair protein XRCC3 OS=Homo sapiens OX=9606 GN=XRCC3 PE=1 SV=1	-0.197804	0.139078	-0.441386	0.629061
sp|O43543|XRCC2_HUMAN	XRCC2	DNA repair protein XRCC2 OS=Homo sapiens OX=9606 GN=XRCC2 PE=1 SV=1	-0.217296	0.448172	-0.00237527	0.0028436
sp|O43567|RNF13_HUMAN	RNF13	E3 ubiquitin-protein ligase RNF13 OS=Homo sapiens OX=9606 GN=RNF13 PE=1 SV=1	0.0417443	0.0238249	-0.402298	0.707189
sp|O43572|AKA10_HUMAN	AKAP10	A-kinase anchor protein 10, mitochondrial OS=Homo sapiens OX=9606 GN=AKAP10 PE=1 SV=2	-0.288051	0.225945	0.391734	0.488022
sp|O43583|DENR_HUMAN	DENR	Density-regulated protein OS=Homo sapiens OX=9606 GN=DENR PE=1 SV=2	-0.163324	0.304805	0.30608	1.11514
sp|O43592|XPOT_HUMAN	XPOT	Exportin-T OS=Homo sapiens OX=9606 GN=XPOT PE=1 SV=2	-0.914307	4.28651	0.0307738	0.052412
sp|O43598|DNPH1_HUMAN	DNPH1	2'-deoxynucleoside 5'-phosphate N-hydrolase 1 OS=Homo sapiens OX=9606 GN=DNPH1 PE=1 SV=1	-0.560479	2.55426	-0.00481988	0.00655673
sp|O43615|TIM44_HUMAN	TIMM44	Mitochondrial import inner membrane translocase subunit TIM44 OS=Homo sapiens OX=9606 GN=TIMM44 PE=1 SV=2	0.217367	0.574987	-0.43122	1.96354
sp|O43617|TPPC3_HUMAN	TRAPPC3	Trafficking protein particle complex subunit 3 OS=Homo sapiens OX=9606 GN=TRAPPC3 PE=1 SV=1	-0.254165	1.0232	0.161512	0.556977
sp|O43617|TPPC3_HUMAN	TRAPPC3	Trafficking protein particle complex subunit 3 OS=Homo sapiens OX=9606 GN=TRAPPC3 PE=1 SV=1	-0.254165	1.0232	0.161512	0.556977
sp|O43617|TPPC3_HUMAN	TRAPPC3	Trafficking protein particle complex subunit 3 OS=Homo sapiens OX=9606 GN=TRAPPC3 PE=1 SV=1	-0.254165	1.0232	0.161512	0.556977
sp|O43617|TPPC3_HUMAN	TRAPPC3	Trafficking protein particle complex subunit 3 OS=Homo sapiens OX=9606 GN=TRAPPC3 PE=1 SV=1	-0.254165	1.0232	0.161512	0.556977
sp|O43633|CHM2A_HUMAN	CHMP2A	Charged multivesicular body protein 2a OS=Homo sapiens OX=9606 GN=CHMP2A PE=1 SV=1	-0.384018	1.68033	0.179384	0.572273
sp|O43639|NCK2_HUMAN	NCK2	Cytoplasmic protein NCK2 OS=Homo sapiens OX=9606 GN=NCK2 PE=1 SV=2	-0.0635742	0.0752064	0.0792725	0.153916
sp|O43657|TSN6_HUMAN	TSPAN6	Tetraspanin-6 OS=Homo sapiens OX=9606 GN=TSPAN6 PE=1 SV=1	0.118277	0.0881433	-0.219683	0.312181
sp|O43660|PLRG1_HUMAN	PLRG1	Pleiotropic regulator 1 OS=Homo sapiens OX=9606 GN=PLRG1 PE=1 SV=1	0.0391097	0.0782998	-0.0207577	0.0577397
sp|O43663-3|PRC1_HUMAN	PRC1	Isoform 3 of Protein regulator of cytokinesis 1 OS=Homo sapiens OX=9606 GN=PRC1	0.0733687	0.0545521	0.207836	0.312568
sp|O43663|PRC1_HUMAN	PRC1	Protein regulator of cytokinesis 1 OS=Homo sapiens OX=9606 GN=PRC1 PE=1 SV=2	0.0443168	0.121009	-0.168613	1.42181
sp|O43670-4|ZN207_HUMAN	ZNF207	Isoform 4 of BUB3-interacting and GLEBS motif-containing protein ZNF207 OS=Homo sapiens OX=9606 GN=ZNF207	0.0824963	0.174224	-0.156248	0.648299
sp|O43674|NDUB5_HUMAN	NDUFB5	NADH dehydrogenase [ubiquinone] 1 beta subcomplex subunit 5, mitochondrial OS=Homo sapiens OX=9606 GN=NDUFB5 PE=1 SV=1	0.0225924	0.0282252	0.312328	1.82501
sp|O43676|NDUB3_HUMAN	NDUFB3	NADH dehydrogenase [ubiquinone] 1 beta subcomplex subunit 3 OS=Homo sapiens OX=9606 GN=NDUFB3 PE=1 SV=3	0.00739265	0.0111364	-0.484834	4.98716
sp|O43677|NDUC1_HUMAN	NDUFC1	NADH dehydrogenase [ubiquinone] 1 subunit C1, mitochondrial OS=Homo sapiens OX=9606 GN=NDUFC1 PE=1 SV=1	-0.236931	0.242247	0.00957515	0.00860385
sp|O43678|NDUA2_HUMAN	NDUFA2	NADH dehydrogenase [ubiquinone] 1 alpha subcomplex subunit 2 OS=Homo sapiens OX=9606 GN=NDUFA2 PE=1 SV=3	0.0315403	0.0350889	0.124459	0.305153
sp|O43681|ASNA_HUMAN	ASNA1	ATPase ASNA1 OS=Homo sapiens OX=9606 GN=ASNA1 PE=1 SV=2	0.0452578	0.0774843	-0.131866	0.536114
sp|O43683|BUB1_HUMAN	BUB1	Mitotic checkpoint serine/threonine-protein kinase BUB1 OS=Homo sapiens OX=9606 GN=BUB1 PE=1 SV=1	-0.114011	0.110287	0.0486989	0.0580102
sp|O43684|BUB3_HUMAN	BUB3	Mitotic checkpoint protein BUB3 OS=Homo sapiens OX=9606 GN=BUB3 PE=1 SV=1	0.0578305	0.0752064	-0.200095	0.640409
sp|O43707|ACTN4_HUMAN	ACTN4	Alpha-actinin-4 OS=Homo sapiens OX=9606 GN=ACTN4 PE=1 SV=2	-0.0264606	0.0803328	-0.120418	1.05834
sp|O43709-3|BUD23_HUMAN	BUD23	Isoform 3 of Probable 18S rRNA (guanine-N(7))-methyltransferase OS=Homo sapiens OX=9606 GN=BUD23	0.097884	0.176456	-0.148093	0.454252
sp|O43716|GATC_HUMAN	GATC	Glutamyl-tRNA(Gln) amidotransferase subunit C, mitochondrial OS=Homo sapiens OX=9606 GN=GATC PE=1 SV=1	0.121147	0.158192	-0.275485	0.744159
sp|O43719|HTSF1_HUMAN	HTATSF1	HIV Tat-specific factor 1 OS=Homo sapiens OX=9606 GN=HTATSF1 PE=1 SV=1	0.152289	0.284079	-0.0718422	0.140111
sp|O43747-2|AP1G1_HUMAN	AP1G1	Isoform 2 of AP-1 complex subunit gamma-1 OS=Homo sapiens OX=9606 GN=AP1G1	0.105708	0.28802	0.252823	1.70067
sp|O43752|STX6_HUMAN	STX6	Syntaxin-6 OS=Homo sapiens OX=9606 GN=STX6 PE=1 SV=1	0.077547	0.121283	-0.100171	0.253998
sp|O43752|STX6_HUMAN	STX6	Syntaxin-6 OS=Homo sapiens OX=9606 GN=STX6 PE=1 SV=1	0.077547	0.121283	-0.100171	0.253998
sp|O43752|STX6_HUMAN	STX6	Syntaxin-6 OS=Homo sapiens OX=9606 GN=STX6 PE=1 SV=1	0.077547	0.121283	-0.100171	0.253998
sp|O43759|SNG1_HUMAN	SYNGR1	Synaptogyrin-1 OS=Homo sapiens OX=9606 GN=SYNGR1 PE=1 SV=2	-0.114835	0.215505	0.0469971	0.0937496
sp|O43760-2|SNG2_HUMAN	SYNGR2	Isoform 2 of Synaptogyrin-2 OS=Homo sapiens OX=9606 GN=SYNGR2	0.165075	0.0784796	0.341498	0.32228
sp|O43761|SNG3_HUMAN	SYNGR3	Synaptogyrin-3 OS=Homo sapiens OX=9606 GN=SYNGR3 PE=1 SV=2	0.00264445	0.00200178	0.123978	0.127159
sp|O43765|SGTA_HUMAN	SGTA	Small glutamine-rich tetratricopeptide repeat-containing protein alpha OS=Homo sapiens OX=9606 GN=SGTA PE=1 SV=1	-0.310489	1.78756	-0.0902946	0.305153
sp|O43766|LIAS_HUMAN	LIAS	Lipoyl synthase, mitochondrial OS=Homo sapiens OX=9606 GN=LIAS PE=1 SV=3	0.122923	0.151289	0.217543	0.486055
sp|O43768-3|ENSA_HUMAN	ENSA	Isoform 3 of Alpha-endosulfine OS=Homo sapiens OX=9606 GN=ENSA	-0.639595	1.85773	0.428208	1.10119
sp|O43772|MCAT_HUMAN	SLC25A20	Mitochondrial carnitine/acylcarnitine carrier protein OS=Homo sapiens OX=9606 GN=SLC25A20 PE=1 SV=1	0.175201	0.28785	-0.0716417	0.118436
sp|O43776|SYNC_HUMAN	NARS1	Asparagine--tRNA ligase, cytoplasmic OS=Homo sapiens OX=9606 GN=NARS1 PE=1 SV=1	-0.576459	2.90698	0.400648	1.91117
sp|O43791|SPOP_HUMAN	SPOP	Speckle-type POZ protein OS=Homo sapiens OX=9606 GN=SPOP PE=1 SV=1	0.297561	0.599992	0.0395984	0.053252
sp|O43795|MYO1B_HUMAN	MYO1B	Unconventional myosin-Ib OS=Homo sapiens OX=9606 GN=MYO1B PE=1 SV=3	0.1562	1.9262	0.150341	1.90096
sp|O43805|SSNA1_HUMAN	SSNA1	Sjoegren syndrome nuclear autoantigen 1 OS=Homo sapiens OX=9606 GN=SSNA1 PE=1 SV=2	-0.699527	1.29363	0.186529	0.208067
sp|O43808|PM34_HUMAN	SLC25A17	Peroxisomal membrane protein PMP34 OS=Homo sapiens OX=9606 GN=SLC25A17 PE=1 SV=1	0.145919	0.258092	0.182363	0.483061
sp|O43809|CPSF5_HUMAN	NUDT21	Cleavage and polyadenylation specificity factor subunit 5 OS=Homo sapiens OX=9606 GN=NUDT21 PE=1 SV=1	0.177441	0.590165	-0.16063	0.619502
sp|O43813|LANC1_HUMAN	LANCL1	Glutathione S-transferase LANCL1 OS=Homo sapiens OX=9606 GN=LANCL1 PE=1 SV=1	-0.409221	2.73905	0.0501177	0.117373
sp|O43815|STRN_HUMAN	STRN	Striatin OS=Homo sapiens OX=9606 GN=STRN PE=1 SV=4	0.0134926	0.0134405	-0.020216	0.0304026
sp|O43818|U3IP2_HUMAN	RRP9	U3 small nucleolar RNA-interacting protein 2 OS=Homo sapiens OX=9606 GN=RRP9 PE=1 SV=1	0.110381	0.156754	0.171824	0.416512
sp|O43819|SCO2_HUMAN	SCO2	Protein SCO2 homolog, mitochondrial OS=Homo sapiens OX=9606 GN=SCO2 PE=1 SV=3	0.158759	0.546046	0.0234193	0.0562277
sp|O43823|AKAP8_HUMAN	AKAP8	A-kinase anchor protein 8 OS=Homo sapiens OX=9606 GN=AKAP8 PE=1 SV=1	0.0890251	0.135513	0.0929485	0.210814
sp|O43824|GTPB6_HUMAN	GTPBP6	Putative GTP-binding protein 6 OS=Homo sapiens OX=9606 GN=GTPBP6 PE=2 SV=4	0.177822	1.01957	0.00465469	0.0125163
sp|O43826-2|G6PT1_HUMAN	SLC37A4	Isoform 2 of Glucose-6-phosphate exchanger SLC37A4 OS=Homo sapiens OX=9606 GN=SLC37A4	-0.0745156	0.0563523	-0.290005	0.526675
sp|O43837|IDH3B_HUMAN	IDH3B	Isocitrate dehydrogenase [NAD] subunit beta, mitochondrial OS=Homo sapiens OX=9606 GN=IDH3B PE=1 SV=2	0.103658	0.259186	-0.0863702	0.27242
sp|O43847-2|NRDC_HUMAN	NRDC	Isoform 2 of Nardilysin OS=Homo sapiens OX=9606 GN=NRDC	-0.309985	0.773845	0.326846	0.978003
sp|O43852-3|CALU_HUMAN	CALU	Isoform 3 of Calumenin OS=Homo sapiens OX=9606 GN=CALU	0.064256	0.0609801	-0.19456	0.420825
sp|O43852-3|CALU_HUMAN	CALU	Isoform 3 of Calumenin OS=Homo sapiens OX=9606 GN=CALU	0.064256	0.0609801	-0.19456	0.420825
sp|O43852-4|CALU_HUMAN	CALU	Isoform 4 of Calumenin OS=Homo sapiens OX=9606 GN=CALU	0.12574	0.263432	-0.307501	1.36441
sp|O43852-4|CALU_HUMAN	CALU	Isoform 4 of Calumenin OS=Homo sapiens OX=9606 GN=CALU	0.12574	0.263432	-0.307501	1.36441
sp|O43854|EDIL3_HUMAN	EDIL3	EGF-like repeat and discoidin I-like domain-containing protein 3 OS=Homo sapiens OX=9606 GN=EDIL3 PE=1 SV=1	0.0924118	0.0784796	0.172257	0.277724
sp|O43861|ATP9B_HUMAN	ATP9B	Probable phospholipid-transporting ATPase IIB OS=Homo sapiens OX=9606 GN=ATP9B PE=2 SV=4	0.0475476	0.0530372	-0.223613	0.62884
sp|O43865|SAHH2_HUMAN	AHCYL1	S-adenosylhomocysteine hydrolase-like protein 1 OS=Homo sapiens OX=9606 GN=AHCYL1 PE=1 SV=2	-0.0769482	0.139113	0.164504	0.618028
sp|O43896|KIF1C_HUMAN	KIF1C	Kinesin-like protein KIF1C OS=Homo sapiens OX=9606 GN=KIF1C PE=1 SV=3	0.0424335	0.0730793	0.133093	0.545422
sp|O43909|EXTL3_HUMAN	EXTL3	Exostosin-like 3 OS=Homo sapiens OX=9606 GN=EXTL3 PE=1 SV=1	0.00525705	0.00491782	-0.278886	0.878065
sp|O43909|EXTL3_HUMAN	EXTL3	Exostosin-like 3 OS=Homo sapiens OX=9606 GN=EXTL3 PE=1 SV=1	0.00525705	0.00491782	-0.278886	0.878065
sp|O43909|EXTL3_HUMAN	EXTL3	Exostosin-like 3 OS=Homo sapiens OX=9606 GN=EXTL3 PE=1 SV=1	0.00525705	0.00491782	-0.278886	0.878065
sp|O43913|ORC5_HUMAN	ORC5	Origin recognition complex subunit 5 OS=Homo sapiens OX=9606 GN=ORC5 PE=1 SV=1	0.00603249	0.00571704	-0.0386316	0.0606649
sp|O43920|NDUS5_HUMAN	NDUFS5	NADH dehydrogenase [ubiquinone] iron-sulfur protein 5 OS=Homo sapiens OX=9606 GN=NDUFS5 PE=1 SV=3	0.0481013	0.070799	0.200213	0.824328
sp|O43929|ORC4_HUMAN	ORC4	Origin recognition complex subunit 4 OS=Homo sapiens OX=9606 GN=ORC4 PE=1 SV=2	-0.0469346	0.0933855	-0.113027	0.495838
sp|O43933|PEX1_HUMAN	PEX1	Peroxisome biogenesis factor 1 OS=Homo sapiens OX=9606 GN=PEX1 PE=1 SV=1	0.0149131	0.0188027	-0.336596	2.1791
sp|O43934|MFS11_HUMAN	MFSD11	UNC93-like protein MFSD11 OS=Homo sapiens OX=9606 GN=MFSD11 PE=2 SV=2	0.0334754	0.0343029	0.0376379	0.0613663
sp|O60216|RAD21_HUMAN	RAD21	Double-strand-break repair protein rad21 homolog OS=Homo sapiens OX=9606 GN=RAD21 PE=1 SV=2	0.0536969	0.0543053	-0.224081	0.54558
sp|O60220|TIM8A_HUMAN	TIMM8A	Mitochondrial import inner membrane translocase subunit Tim8 A OS=Homo sapiens OX=9606 GN=TIMM8A PE=1 SV=1	0.0102019	0.0029447	-0.135484	0.0737659
sp|O60231|DHX16_HUMAN	DHX16	Pre-mRNA-splicing factor ATP-dependent RNA helicase DHX16 OS=Homo sapiens OX=9606 GN=DHX16 PE=1 SV=2	0.137645	0.948071	-0.184893	1.69148
sp|O60232|ZNRD2_HUMAN	ZNRD2	Protein ZNRD2 OS=Homo sapiens OX=9606 GN=ZNRD2 PE=1 SV=1	-0.185896	0.278637	0.366899	1.04827
sp|O60237-6|MYPT2_HUMAN	PPP1R12B	Isoform 6 of Protein phosphatase 1 regulatory subunit 12B OS=Homo sapiens OX=9606 GN=PPP1R12B	0.0908266	0.212453	0.155122	0.641306
sp|O60238|BNI3L_HUMAN	BNIP3L	BCL2/adenovirus E1B 19 kDa protein-interacting protein 3-like OS=Homo sapiens OX=9606 GN=BNIP3L PE=1 SV=1	-0.00629166	0.00204467	0.352146	0.269078
sp|O60244|MED14_HUMAN	MED14	Mediator of RNA polymerase II transcription subunit 14 OS=Homo sapiens OX=9606 GN=MED14 PE=1 SV=2	0.236576	1.59984	-0.0861373	0.37789
sp|O60245-2|PCDH7_HUMAN	PCDH7	Isoform B of Protocadherin-7 OS=Homo sapiens OX=9606 GN=PCDH7	0.137959	0.28785	-0.218295	0.76462
sp|O60256|KPRB_HUMAN	PRPSAP2	Phosphoribosyl pyrophosphate synthase-associated protein 2 OS=Homo sapiens OX=9606 GN=PRPSAP2 PE=1 SV=1	-0.203143	0.539054	-0.256411	0.976504
sp|O60264|SMCA5_HUMAN	SMARCA5	SWI/SNF-related matrix-associated actin-dependent regulator of chromatin subfamily A member 5 OS=Homo sapiens OX=9606 GN=SMARCA5 PE=1 SV=1	0.169396	0.817983	-0.0945725	0.39365
sp|O60266|ADCY3_HUMAN	ADCY3	Adenylate cyclase type 3 OS=Homo sapiens OX=9606 GN=ADCY3 PE=1 SV=3	0.113702	0.191972	-0.114956	0.277724
sp|O60271|JIP4_HUMAN	SPAG9	C-Jun-amino-terminal kinase-interacting protein 4 OS=Homo sapiens OX=9606 GN=SPAG9 PE=1 SV=4	-0.263206	1.05834	0.559724	3.3561
sp|O60279|SUSD5_HUMAN	SUSD5	Sushi domain-containing protein 5 OS=Homo sapiens OX=9606 GN=SUSD5 PE=1 SV=3	-0.0566577	0.0495079	-0.516755	1.58968
sp|O60282|KIF5C_HUMAN	KIF5C	Kinesin heavy chain isoform 5C OS=Homo sapiens OX=9606 GN=KIF5C PE=1 SV=1	-0.0915548	0.189899	0.550667	5.34679
sp|O60287|NPA1P_HUMAN	URB1	Nucleolar pre-ribosomal-associated protein 1 OS=Homo sapiens OX=9606 GN=URB1 PE=1 SV=4	0.161931	0.810496	0.0384656	0.125099
sp|O60291-2|MGRN1_HUMAN	MGRN1	Isoform 2 of E3 ubiquitin-protein ligase MGRN1 OS=Homo sapiens OX=9606 GN=MGRN1	-0.05352	0.0659092	-0.0741345	0.153719
sp|O60292|SI1L3_HUMAN	SIPA1L3	Signal-induced proliferation-associated 1-like protein 3 OS=Homo sapiens OX=9606 GN=SIPA1L3 PE=1 SV=3	0.107047	0.459146	-0.163465	1.1991
sp|O60293|ZC3H1_HUMAN	ZFC3H1	Zinc finger C3H1 domain-containing protein OS=Homo sapiens OX=9606 GN=ZFC3H1 PE=1 SV=3	-0.00498368	0.00620498	0.0940941	0.265456
sp|O60294|TYW4_HUMAN	LCMT2	tRNA wybutosine-synthesizing protein 4 OS=Homo sapiens OX=9606 GN=LCMT2 PE=1 SV=3	0.0826748	0.0843473	-0.00386936	0.0043118
sp|O60299|LZTS3_HUMAN	LZTS3	Leucine zipper putative tumor suppressor 3 OS=Homo sapiens OX=9606 GN=LZTS3 PE=2 SV=1	0.155142	0.566701	0.00757904	0.0165553
sp|O60306|AQR_HUMAN	AQR	RNA helicase aquarius OS=Homo sapiens OX=9606 GN=AQR PE=1 SV=4	0.100995	0.698891	-0.074716	0.504509
sp|O60308|CE104_HUMAN	CEP104	Centrosomal protein of 104 kDa OS=Homo sapiens OX=9606 GN=CEP104 PE=1 SV=1	-0.0850868	0.167044	0.00630733	0.0122739
sp|O60313-2|OPA1_HUMAN	OPA1	Isoform 2 of Dynamin-like 120 kDa protein, mitochondrial OS=Homo sapiens OX=9606 GN=OPA1	-0.00352249	0.00620498	-0.0157639	0.0465273
sp|O60315|ZEB2_HUMAN	ZEB2	Zinc finger E-box-binding homeobox 2 OS=Homo sapiens OX=9606 GN=ZEB2 PE=1 SV=1	0.16788	0.342542	-0.0526233	0.0948617
sp|O60318|GANP_HUMAN	MCM3AP	Germinal-center associated nuclear protein OS=Homo sapiens OX=9606 GN=MCM3AP PE=1 SV=2	0.0308632	0.0590762	-0.00329293	0.00847036
sp|O60331-3|PI51C_HUMAN	PIP5K1C	Isoform 3 of Phosphatidylinositol 4-phosphate 5-kinase type-1 gamma OS=Homo sapiens OX=9606 GN=PIP5K1C	0.0629493	0.0924339	0.171492	0.561601
sp|O60333-3|KIF1B_HUMAN	KIF1B	Isoform 3 of Kinesin-like protein KIF1B OS=Homo sapiens OX=9606 GN=KIF1B	-0.021409	0.0250253	0.308328	1.63136
sp|O60333-3|KIF1B_HUMAN	KIF1B	Isoform 3 of Kinesin-like protein KIF1B OS=Homo sapiens OX=9606 GN=KIF1B	-0.021409	0.0250253	0.308328	1.63136
sp|O60337|MARH6_HUMAN	2006-03-01	E3 ubiquitin-protein ligase MARCH6 OS=Homo sapiens OX=9606 GN=MARCH6 PE=1 SV=2	0.0965423	0.127456	-0.349625	1.21415
sp|O60341|KDM1A_HUMAN	KDM1A	Lysine-specific histone demethylase 1A OS=Homo sapiens OX=9606 GN=KDM1A PE=1 SV=2	0.0233149	0.0613242	-0.0465388	0.231524
sp|O60346|PHLP1_HUMAN	PHLPP1	PH domain leucine-rich repeat-containing protein phosphatase 1 OS=Homo sapiens OX=9606 GN=PHLPP1 PE=1 SV=3	-0.00959934	0.00666475	0.28058	0.57966
sp|O60347|TBC12_HUMAN	TBC1D12	TBC1 domain family member 12 OS=Homo sapiens OX=9606 GN=TBC1D12 PE=1 SV=3	-0.101824	0.119115	0.11254	0.201946
sp|O60353|FZD6_HUMAN	FZD6	Frizzled-6 OS=Homo sapiens OX=9606 GN=FZD6 PE=1 SV=2	-0.186738	0.207857	-0.182266	0.282447
sp|O60447-2|EVI5_HUMAN	EVI5	Isoform 2 of Ecotropic viral integration site 5 protein homolog OS=Homo sapiens OX=9606 GN=EVI5	-0.117869	0.322453	0.0471484	0.123309
sp|O60449-2|LY75_HUMAN	LY75	Isoform 2 of Lymphocyte antigen 75 OS=Homo sapiens OX=9606 GN=LY75	0.0370759	0.0226546	-0.226183	0.326349
sp|O60462|NRP2_HUMAN	NRP2	Neuropilin-2 OS=Homo sapiens OX=9606 GN=NRP2 PE=1 SV=3	0.155863	0.749164	0.110468	0.501385
sp|O60476|MA1A2_HUMAN	MAN1A2	Mannosyl-oligosaccharide 1,2-alpha-mannosidase IB OS=Homo sapiens OX=9606 GN=MAN1A2 PE=1 SV=1	0.158905	0.511128	-0.0313675	0.0719
sp|O60476|MA1A2_HUMAN	MAN1A2	Mannosyl-oligosaccharide 1,2-alpha-mannosidase IB OS=Homo sapiens OX=9606 GN=MAN1A2 PE=1 SV=1	0.158905	0.511128	-0.0313675	0.0719
sp|O60476|MA1A2_HUMAN	MAN1A2	Mannosyl-oligosaccharide 1,2-alpha-mannosidase IB OS=Homo sapiens OX=9606 GN=MAN1A2 PE=1 SV=1	0.158905	0.511128	-0.0313675	0.0719
sp|O60487|MPZL2_HUMAN	MPZL2	Myelin protein zero-like protein 2 OS=Homo sapiens OX=9606 GN=MPZL2 PE=1 SV=1	-0.0539015	0.0280575	0.0126972	0.00986248
sp|O60488|ACSL4_HUMAN	ACSL4	Long-chain-fatty-acid--CoA ligase 4 OS=Homo sapiens OX=9606 GN=ACSL4 PE=1 SV=2	-0.0014521	0.00319189	0.124041	1.14628
sp|O60493|SNX3_HUMAN	SNX3	Sorting nexin-3 OS=Homo sapiens OX=9606 GN=SNX3 PE=1 SV=3	0.0295865	0.0730793	0.0554202	0.258536
sp|O60499|STX10_HUMAN	STX10	Syntaxin-10 OS=Homo sapiens OX=9606 GN=STX10 PE=1 SV=1	0.149282	0.386399	-0.211769	0.850331
sp|O60499|STX10_HUMAN	STX10	Syntaxin-10 OS=Homo sapiens OX=9606 GN=STX10 PE=1 SV=1	0.149282	0.386399	-0.211769	0.850331
sp|O60499|STX10_HUMAN	STX10	Syntaxin-10 OS=Homo sapiens OX=9606 GN=STX10 PE=1 SV=1	0.149282	0.386399	-0.211769	0.850331
sp|O60502|OGA_HUMAN	OGA	Protein O-GlcNAcase OS=Homo sapiens OX=9606 GN=OGA PE=1 SV=2	-0.476042	3.07452	0.13955	0.451426
sp|O60503|ADCY9_HUMAN	ADCY9	Adenylate cyclase type 9 OS=Homo sapiens OX=9606 GN=ADCY9 PE=1 SV=4	0.0618021	0.135758	-0.0410603	0.118473
sp|O60504|VINEX_HUMAN	SORBS3	Vinexin OS=Homo sapiens OX=9606 GN=SORBS3 PE=1 SV=2	-0.238756	0.451136	0.465801	1.57289
sp|O60506-3|HNRPQ_HUMAN	SYNCRIP	Isoform 3 of Heterogeneous nuclear ribonucleoprotein Q OS=Homo sapiens OX=9606 GN=SYNCRIP	-0.0943709	0.106317	-0.0341319	0.0485661
sp|O60506|HNRPQ_HUMAN	SYNCRIP	Heterogeneous nuclear ribonucleoprotein Q OS=Homo sapiens OX=9606 GN=SYNCRIP PE=1 SV=2	0.00994678	0.0212467	-0.0434255	0.191133
sp|O60508|PRP17_HUMAN	CDC40	Pre-mRNA-processing factor 17 OS=Homo sapiens OX=9606 GN=CDC40 PE=1 SV=1	0.0616479	0.0959771	-0.10868	0.315837
sp|O60512|B4GT3_HUMAN	B4GALT3	Beta-1,4-galactosyltransferase 3 OS=Homo sapiens OX=9606 GN=B4GALT3 PE=1 SV=2	-0.0129958	0.00811074	-0.0829148	0.0970728
sp|O60518|RNBP6_HUMAN	RANBP6	Ran-binding protein 6 OS=Homo sapiens OX=9606 GN=RANBP6 PE=1 SV=2	0.0758721	0.144987	0.0881882	0.259183
sp|O60524|NEMF_HUMAN	NEMF	Nuclear export mediator factor NEMF OS=Homo sapiens OX=9606 GN=NEMF PE=1 SV=4	-0.0152377	0.0231358	-0.186789	0.956264
sp|O60547|GMDS_HUMAN	GMDS	GDP-mannose 4,6 dehydratase OS=Homo sapiens OX=9606 GN=GMDS PE=1 SV=1	-0.581916	2.57874	-0.00823453	0.0125163
sp|O60551|NMT2_HUMAN	NMT2	Glycylpeptide N-tetradecanoyltransferase 2 OS=Homo sapiens OX=9606 GN=NMT2 PE=1 SV=1	-0.167454	0.265169	0.225618	0.557201
sp|O60563|CCNT1_HUMAN	CCNT1	Cyclin-T1 OS=Homo sapiens OX=9606 GN=CCNT1 PE=1 SV=1	-0.0509813	0.148701	0.100502	0.585925
sp|O60566-3|BUB1B_HUMAN	BUB1B	Isoform 3 of Mitotic checkpoint serine/threonine-protein kinase BUB1 beta OS=Homo sapiens OX=9606 GN=BUB1B	-0.089424	0.289555	0.373507	3.0923
sp|O60568|PLOD3_HUMAN	PLOD3	Multifunctional procollagen lysine hydroxylase and glycosyltransferase LH3 OS=Homo sapiens OX=9606 GN=PLOD3 PE=1 SV=1	-0.173979	0.448494	-0.0698076	0.15933
sp|O60583|CCNT2_HUMAN	CCNT2	Cyclin-T2 OS=Homo sapiens OX=9606 GN=CCNT2 PE=1 SV=2	-0.0934146	0.0946474	-0.29339	0.72545
sp|O60610|DIAP1_HUMAN	DIAPH1	Protein diaphanous homolog 1 OS=Homo sapiens OX=9606 GN=DIAPH1 PE=1 SV=2	-0.270991	1.70153	0.39469	3.00639
sp|O60613|SEP15_HUMAN	SELENOF	Selenoprotein F OS=Homo sapiens OX=9606 GN=SELENOF PE=1 SV=4	0.112894	0.0803328	-0.133793	0.155289
sp|O60637|TSN3_HUMAN	TSPAN3	Tetraspanin-3 OS=Homo sapiens OX=9606 GN=TSPAN3 PE=2 SV=1	-0.215618	0.0732809	0.0195962	0.0084835
sp|O60641|AP180_HUMAN	SNAP91	Clathrin coat assembly protein AP180 OS=Homo sapiens OX=9606 GN=SNAP91 PE=1 SV=2	-0.153857	0.360036	0.199903	0.711011
sp|O60645|EXOC3_HUMAN	EXOC3	Exocyst complex component 3 OS=Homo sapiens OX=9606 GN=EXOC3 PE=1 SV=3	-0.0356872	0.031515	0.352815	1.159
sp|O60663-3|LMX1B_HUMAN	LMX1B	Isoform 3 of LIM homeobox transcription factor 1-beta OS=Homo sapiens OX=9606 GN=LMX1B	-0.0810488	0.0862295	0.200742	0.452685
sp|O60664|PLIN3_HUMAN	PLIN3	Perilipin-3 OS=Homo sapiens OX=9606 GN=PLIN3 PE=1 SV=3	-0.256189	0.794206	-0.110011	0.268871
sp|O60671|RAD1_HUMAN	RAD1	Cell cycle checkpoint protein RAD1 OS=Homo sapiens OX=9606 GN=RAD1 PE=1 SV=1	-0.113089	0.192834	0.0658361	0.133254
sp|O60673|REV3L_HUMAN	REV3L	DNA polymerase zeta catalytic subunit OS=Homo sapiens OX=9606 GN=REV3L PE=1 SV=2	0.145919	0.28785	-0.0453081	0.0844829
sp|O60678|ANM3_HUMAN	PRMT3	Protein arginine N-methyltransferase 3 OS=Homo sapiens OX=9606 GN=PRMT3 PE=1 SV=4	-0.437705	1.6641	0.449086	1.84973
sp|O60684|IMA7_HUMAN	KPNA6	Importin subunit alpha-7 OS=Homo sapiens OX=9606 GN=KPNA6 PE=1 SV=1	0.122282	0.133446	-0.16233	0.288243
sp|O60701|UGDH_HUMAN	UGDH	UDP-glucose 6-dehydrogenase OS=Homo sapiens OX=9606 GN=UGDH PE=1 SV=1	-0.500438	1.63391	-0.195996	0.426298
sp|O60704|TPST2_HUMAN	TPST2	Protein-tyrosine sulfotransferase 2 OS=Homo sapiens OX=9606 GN=TPST2 PE=1 SV=1	0.141514	0.249875	-0.0933939	0.195868
sp|O60704|TPST2_HUMAN	TPST2	Protein-tyrosine sulfotransferase 2 OS=Homo sapiens OX=9606 GN=TPST2 PE=1 SV=1	0.141514	0.249875	-0.0933939	0.195868
sp|O60704|TPST2_HUMAN	TPST2	Protein-tyrosine sulfotransferase 2 OS=Homo sapiens OX=9606 GN=TPST2 PE=1 SV=1	0.141514	0.249875	-0.0933939	0.195868
sp|O60716|CTND1_HUMAN	CTNND1	Catenin delta-1 OS=Homo sapiens OX=9606 GN=CTNND1 PE=1 SV=1	0.0846848	0.167637	0.0690235	0.184843
sp|O60725|ICMT_HUMAN	ICMT	Protein-S-isoprenylcysteine O-methyltransferase OS=Homo sapiens OX=9606 GN=ICMT PE=1 SV=1	0.116435	0.0805449	-0.00928602	0.00847036
sp|O60749|SNX2_HUMAN	SNX2	Sorting nexin-2 OS=Homo sapiens OX=9606 GN=SNX2 PE=1 SV=2	-0.167632	1.70403	0.0866138	0.582911
sp|O60762|DPM1_HUMAN	DPM1	Dolichol-phosphate mannosyltransferase subunit 1 OS=Homo sapiens OX=9606 GN=DPM1 PE=1 SV=1	0.192136	0.650594	-0.341573	1.84965
sp|O60763-2|USO1_HUMAN	USO1	Isoform 2 of General vesicular transport factor p115 OS=Homo sapiens OX=9606 GN=USO1	-0.193206	1.30106	0.387082	5.36653
sp|O60765|Z354A_HUMAN	ZNF354A	Zinc finger protein 354A OS=Homo sapiens OX=9606 GN=ZNF354A PE=1 SV=2	-0.112896	0.0921265	-0.0330334	0.0335712
sp|O60779|S19A2_HUMAN	SLC19A2	Thiamine transporter 1 OS=Homo sapiens OX=9606 GN=SLC19A2 PE=1 SV=2	0.144993	0.12629	-0.283287	0.473377
sp|O60783|RT14_HUMAN	MRPS14	28S ribosomal protein S14, mitochondrial OS=Homo sapiens OX=9606 GN=MRPS14 PE=1 SV=1	0.1262	0.291736	0.208853	0.833844
sp|O60784-2|TOM1_HUMAN	TOM1	Isoform 2 of Target of Myb protein 1 OS=Homo sapiens OX=9606 GN=TOM1	0.0707329	0.0708974	0.0389209	0.0554455
sp|O60826|CCD22_HUMAN	CCDC22	Coiled-coil domain-containing protein 22 OS=Homo sapiens OX=9606 GN=CCDC22 PE=1 SV=1	0.031754	0.0774843	-0.041793	0.170134
sp|O60828|PQBP1_HUMAN	PQBP1	Polyglutamine-binding protein 1 OS=Homo sapiens OX=9606 GN=PQBP1 PE=1 SV=1	0.0315825	0.0199459	-0.23277	0.357886
sp|O60830-2|TI17B_HUMAN	TIMM17B	Isoform 2 of Mitochondrial import inner membrane translocase subunit Tim17-B OS=Homo sapiens OX=9606 GN=TIMM17B	0.182111	0.215435	-0.118064	0.166503
sp|O60831|PRAF2_HUMAN	PRAF2	PRA1 family protein 2 OS=Homo sapiens OX=9606 GN=PRAF2 PE=1 SV=1	0.218369	0.618278	-0.241986	0.879176
sp|O60832|DKC1_HUMAN	DKC1	H/ACA ribonucleoprotein complex subunit DKC1 OS=Homo sapiens OX=9606 GN=DKC1 PE=1 SV=3	0.119629	0.836465	-0.167815	1.78591
sp|O60841|IF2P_HUMAN	EIF5B	Eukaryotic translation initiation factor 5B OS=Homo sapiens OX=9606 GN=EIF5B PE=1 SV=4	-0.0537493	0.121683	-0.015182	0.0402738
sp|O60858-3|TRI13_HUMAN	TRIM13	Isoform 3 of E3 ubiquitin-protein ligase TRIM13 OS=Homo sapiens OX=9606 GN=TRIM13	0.199397	0.17812	-0.193684	0.247014
sp|O60861|GAS7_HUMAN	GAS7	Growth arrest-specific protein 7 OS=Homo sapiens OX=9606 GN=GAS7 PE=1 SV=3	-0.509839	1.68033	0.0393499	0.0562277
sp|O60869|EDF1_HUMAN	EDF1	Endothelial differentiation-related factor 1 OS=Homo sapiens OX=9606 GN=EDF1 PE=1 SV=1	0.00139524	0.00150969	0.180037	0.365909
sp|O60870|KIN17_HUMAN	KIN	DNA/RNA-binding protein KIN17 OS=Homo sapiens OX=9606 GN=KIN PE=1 SV=2	0.0910031	0.131669	-0.156755	0.409316
sp|O60884|DNJA2_HUMAN	DNAJA2	DnaJ homolog subfamily A member 2 OS=Homo sapiens OX=9606 GN=DNAJA2 PE=1 SV=1	-0.0259516	0.0530823	0.0609096	0.233923
sp|O60885|BRD4_HUMAN	BRD4	Bromodomain-containing protein 4 OS=Homo sapiens OX=9606 GN=BRD4 PE=1 SV=2	0.0818907	0.590661	-0.0208493	0.111961
sp|O60890|OPHN1_HUMAN	OPHN1	Oligophrenin-1 OS=Homo sapiens OX=9606 GN=OPHN1 PE=1 SV=1	-0.104984	0.162879	-0.274481	0.952037
sp|O60902|SHOX2_HUMAN	SHOX2	Short stature homeobox protein 2 OS=Homo sapiens OX=9606 GN=SHOX2 PE=2 SV=4	0.0421534	0.0407165	-0.0770631	0.129234
sp|O60906|NSMA_HUMAN	SMPD2	Sphingomyelin phosphodiesterase 2 OS=Homo sapiens OX=9606 GN=SMPD2 PE=1 SV=2	0.12379	0.100867	-0.283211	0.475958
sp|O60907|TBL1X_HUMAN	TBL1X	F-box-like/WD repeat-containing protein TBL1X OS=Homo sapiens OX=9606 GN=TBL1X PE=1 SV=3	-0.0625821	0.0724875	-0.189495	0.498381
sp|O60925|PFD1_HUMAN	PFDN1	Prefoldin subunit 1 OS=Homo sapiens OX=9606 GN=PFDN1 PE=1 SV=2	-0.32175	1.58612	0.267207	1.28263
sp|O60930|RNH1_HUMAN	RNASEH1	Ribonuclease H1 OS=Homo sapiens OX=9606 GN=RNASEH1 PE=1 SV=2	-0.100177	0.0951917	0.0918542	0.131875
sp|O60934|NBN_HUMAN	NBN	Nibrin OS=Homo sapiens OX=9606 GN=NBN PE=1 SV=1	0.120966	0.200415	-0.19377	0.550513
sp|O60941|DTNB_HUMAN	DTNB	Dystrobrevin beta OS=Homo sapiens OX=9606 GN=DTNB PE=1 SV=1	0.0258356	0.0237055	-0.0162696	0.0221365
sp|O60942|MCE1_HUMAN	RNGTT	mRNA-capping enzyme OS=Homo sapiens OX=9606 GN=RNGTT PE=1 SV=1	-0.128257	0.60681	-0.0927207	0.454972
sp|O75027-2|ABCB7_HUMAN	ABCB7	Isoform 2 of ATP-binding cassette sub-family B member 7, mitochondrial OS=Homo sapiens OX=9606 GN=ABCB7	0.173895	0.426773	-0.0623505	0.134715
sp|O75044|SRGP2_HUMAN	SRGAP2	SLIT-ROBO Rho GTPase-activating protein 2 OS=Homo sapiens OX=9606 GN=SRGAP2 PE=1 SV=3	-0.0768872	0.353562	0.0550348	0.285743
sp|O75051|PLXA2_HUMAN	PLXNA2	Plexin-A2 OS=Homo sapiens OX=9606 GN=PLXNA2 PE=1 SV=4	0.131167	0.178659	0.0815537	0.138252
sp|O75052|CAPON_HUMAN	NOS1AP	Carboxyl-terminal PDZ ligand of neuronal nitric oxide synthase protein OS=Homo sapiens OX=9606 GN=NOS1AP PE=1 SV=3	0.138543	0.215505	0.127251	0.268488
sp|O75054-2|IGSF3_HUMAN	IGSF3	Isoform 2 of Immunoglobulin superfamily member 3 OS=Homo sapiens OX=9606 GN=IGSF3	-0.04323	0.0657133	-0.21227	0.923948
sp|O75061-2|AUXI_HUMAN	DNAJC6	Isoform 2 of Putative tyrosine-protein phosphatase auxilin OS=Homo sapiens OX=9606 GN=DNAJC6	-0.0968007	0.232695	-0.0458182	0.119939
sp|O75063|XYLK_HUMAN	FAM20B	Glycosaminoglycan xylosylkinase OS=Homo sapiens OX=9606 GN=FAM20B PE=1 SV=1	0.00660719	0.00789323	-0.00934051	0.0178218
sp|O75063|XYLK_HUMAN	FAM20B	Glycosaminoglycan xylosylkinase OS=Homo sapiens OX=9606 GN=FAM20B PE=1 SV=1	0.00660719	0.00789323	-0.00934051	0.0178218
sp|O75063|XYLK_HUMAN	FAM20B	Glycosaminoglycan xylosylkinase OS=Homo sapiens OX=9606 GN=FAM20B PE=1 SV=1	0.00660719	0.00789323	-0.00934051	0.0178218
sp|O75064|DEN4B_HUMAN	DENND4B	DENN domain-containing protein 4B OS=Homo sapiens OX=9606 GN=DENND4B PE=1 SV=4	0.145448	0.314534	0.0219449	0.0394359
sp|O75064|DEN4B_HUMAN	DENND4B	DENN domain-containing protein 4B OS=Homo sapiens OX=9606 GN=DENND4B PE=1 SV=4	0.145448	0.314534	0.0219449	0.0394359
sp|O75064|DEN4B_HUMAN	DENND4B	DENN domain-containing protein 4B OS=Homo sapiens OX=9606 GN=DENND4B PE=1 SV=4	0.145448	0.314534	0.0219449	0.0394359
sp|O75071|EFC14_HUMAN	EFCAB14	EF-hand calcium-binding domain-containing protein 14 OS=Homo sapiens OX=9606 GN=EFCAB14 PE=1 SV=1	-0.0336691	0.0271962	-0.275475	0.660569
sp|O75072|FKTN_HUMAN	FKTN	Fukutin OS=Homo sapiens OX=9606 GN=FKTN PE=1 SV=2	-0.00430042	0.00423333	0.0400382	0.0657138
sp|O75072|FKTN_HUMAN	FKTN	Fukutin OS=Homo sapiens OX=9606 GN=FKTN PE=1 SV=2	-0.00430042	0.00423333	0.0400382	0.0657138
sp|O75072|FKTN_HUMAN	FKTN	Fukutin OS=Homo sapiens OX=9606 GN=FKTN PE=1 SV=2	-0.00430042	0.00423333	0.0400382	0.0657138
sp|O75077-2|ADA23_HUMAN	ADAM23	Isoform Beta of Disintegrin and metalloproteinase domain-containing protein 23 OS=Homo sapiens OX=9606 GN=ADAM23	-0.0260435	0.0237055	-0.126269	0.253036
sp|O75083|WDR1_HUMAN	WDR1	WD repeat-containing protein 1 OS=Homo sapiens OX=9606 GN=WDR1 PE=1 SV=4	-0.0350802	0.0442172	0.162756	0.525021
sp|O75093|SLIT1_HUMAN	SLIT1	Slit homolog 1 protein OS=Homo sapiens OX=9606 GN=SLIT1 PE=2 SV=4	0.276953	0.883998	0.0696079	0.143935
sp|O75096|LRP4_HUMAN	LRP4	Low-density lipoprotein receptor-related protein 4 OS=Homo sapiens OX=9606 GN=LRP4 PE=1 SV=4	0.128329	0.301322	-0.0665663	0.161643
sp|O75110|ATP9A_HUMAN	ATP9A	Probable phospholipid-transporting ATPase IIA OS=Homo sapiens OX=9606 GN=ATP9A PE=1 SV=3	0.0580712	0.121683	-0.280933	1.7678
sp|O75113|N4BP1_HUMAN	N4BP1	NEDD4-binding protein 1 OS=Homo sapiens OX=9606 GN=N4BP1 PE=1 SV=4	-0.734292	2.797	0.175225	0.369149
sp|O75116|ROCK2_HUMAN	ROCK2	Rho-associated protein kinase 2 OS=Homo sapiens OX=9606 GN=ROCK2 PE=1 SV=4	-0.182713	0.368371	0.165397	0.416656
sp|O75122-3|CLAP2_HUMAN	CLASP2	Isoform 3 of CLIP-associating protein 2 OS=Homo sapiens OX=9606 GN=CLASP2	0.000402029	0.00136418	0.170361	2.09282
sp|O75128-2|COBL_HUMAN	COBL	Isoform 2 of Protein cordon-bleu OS=Homo sapiens OX=9606 GN=COBL	0.110565	0.493593	-0.223044	1.78096
sp|O75131|CPNE3_HUMAN	CPNE3	Copine-3 OS=Homo sapiens OX=9606 GN=CPNE3 PE=1 SV=1	-0.337203	1.26434	0.284342	1.08107
sp|O75132|ZBED4_HUMAN	ZBED4	Zinc finger BED domain-containing protein 4 OS=Homo sapiens OX=9606 GN=ZBED4 PE=1 SV=2	0.039427	0.0499865	-0.0836285	0.193125
sp|O75140|DEPD5_HUMAN	DEPDC5	GATOR complex protein DEPDC5 OS=Homo sapiens OX=9606 GN=DEPDC5 PE=1 SV=2	0.0118139	0.012123	-0.282485	1.00032
sp|O75143-5|ATG13_HUMAN	ATG13	Isoform 5 of Autophagy-related protein 13 OS=Homo sapiens OX=9606 GN=ATG13	-0.0847935	0.141759	-0.0214327	0.0395539
sp|O75144-2|ICOSL_HUMAN	ICOSLG	Isoform 2 of ICOS ligand OS=Homo sapiens OX=9606 GN=ICOSLG	0.0050395	0.00319189	-0.2705	0.477939
sp|O75146|HIP1R_HUMAN	HIP1R	Huntingtin-interacting protein 1-related protein OS=Homo sapiens OX=9606 GN=HIP1R PE=1 SV=2	0.0475027	0.206372	0.106219	0.946964
sp|O75147|OBSL1_HUMAN	OBSL1	Obscurin-like protein 1 OS=Homo sapiens OX=9606 GN=OBSL1 PE=1 SV=4	0.127967	0.771733	-0.0201663	0.0692414
sp|O75150|BRE1B_HUMAN	RNF40	E3 ubiquitin-protein ligase BRE1B OS=Homo sapiens OX=9606 GN=RNF40 PE=1 SV=5	0.0507091	0.169932	-0.0775882	0.44464
sp|O75151|PHF2_HUMAN	PHF2	Lysine-specific demethylase PHF2 OS=Homo sapiens OX=9606 GN=PHF2 PE=1 SV=4	0.103222	0.238575	-0.0630022	0.1683
sp|O75152|ZC11A_HUMAN	ZC3H11A	Zinc finger CCCH domain-containing protein 11A OS=Homo sapiens OX=9606 GN=ZC3H11A PE=1 SV=3	0.0452353	0.0527358	-0.0267032	0.0440638
sp|O75153|CLU_HUMAN	CLUH	Clustered mitochondria protein homolog OS=Homo sapiens OX=9606 GN=CLUH PE=1 SV=2	-0.161776	2.82184	0.33549	12.0825
sp|O75155|CAND2_HUMAN	CAND2	Cullin-associated NEDD8-dissociated protein 2 OS=Homo sapiens OX=9606 GN=CAND2 PE=1 SV=3	-0.4056	3.077	0.0379219	0.0972256
sp|O75161|NPHP4_HUMAN	NPHP4	Nephrocystin-4 OS=Homo sapiens OX=9606 GN=NPHP4 PE=1 SV=2	0.0511572	0.0246558	-0.301435	0.358376
sp|O75164|KDM4A_HUMAN	KDM4A	Lysine-specific demethylase 4A OS=Homo sapiens OX=9606 GN=KDM4A PE=1 SV=2	-0.0527819	0.0388687	-0.40481	0.923321
sp|O75165|DJC13_HUMAN	DNAJC13	DnaJ homolog subfamily C member 13 OS=Homo sapiens OX=9606 GN=DNAJC13 PE=1 SV=5	0.0581757	0.107444	-0.136101	0.553554
sp|O75167-4|PHAR2_HUMAN	PHACTR2	Isoform 4 of Phosphatase and actin regulator 2 OS=Homo sapiens OX=9606 GN=PHACTR2	-0.303171	0.355771	0.163209	0.200374
sp|O75170|PP6R2_HUMAN	PPP6R2	Serine/threonine-protein phosphatase 6 regulatory subunit 2 OS=Homo sapiens OX=9606 GN=PPP6R2 PE=1 SV=2	-0.207783	0.269653	0.341507	0.764158
sp|O75175|CNOT3_HUMAN	CNOT3	CCR4-NOT transcription complex subunit 3 OS=Homo sapiens OX=9606 GN=CNOT3 PE=1 SV=1	0.0398225	0.0367723	0.0248939	0.0340552
sp|O75177|CREST_HUMAN	SS18L1	Calcium-responsive transactivator OS=Homo sapiens OX=9606 GN=SS18L1 PE=1 SV=2	0.203185	0.244582	-0.0947061	0.122968
sp|O75179|ANR17_HUMAN	ANKRD17	Ankyrin repeat domain-containing protein 17 OS=Homo sapiens OX=9606 GN=ANKRD17 PE=1 SV=3	-0.18523	0.16085	0.308271	0.475529
sp|O75182|SIN3B_HUMAN	SIN3B	Paired amphipathic helix protein Sin3b OS=Homo sapiens OX=9606 GN=SIN3B PE=1 SV=2	0.0145849	0.0175271	-0.0883384	0.225234
sp|O75190-2|DNJB6_HUMAN	DNAJB6	Isoform B of DnaJ homolog subfamily B member 6 OS=Homo sapiens OX=9606 GN=DNAJB6	-0.00327731	0.00319189	-0.189634	0.556645
sp|O75190-3|DNJB6_HUMAN	DNAJB6	Isoform C of DnaJ homolog subfamily B member 6 OS=Homo sapiens OX=9606 GN=DNAJB6	-0.0158583	0.0299902	-0.253269	2.55543
sp|O75197|LRP5_HUMAN	LRP5	Low-density lipoprotein receptor-related protein 5 OS=Homo sapiens OX=9606 GN=LRP5 PE=1 SV=2	0.104586	0.106317	-0.195473	0.37645
sp|O75208|COQ9_HUMAN	COQ9	Ubiquinone biosynthesis protein COQ9, mitochondrial OS=Homo sapiens OX=9606 GN=COQ9 PE=1 SV=1	0.0756039	0.184649	-0.24411	1.75296
sp|O75223|GGCT_HUMAN	GGCT	Gamma-glutamylcyclotransferase OS=Homo sapiens OX=9606 GN=GGCT PE=1 SV=1	-0.652388	3.45697	0.492582	2.38704
sp|O75251|NDUS7_HUMAN	NDUFS7	NADH dehydrogenase [ubiquinone] iron-sulfur protein 7, mitochondrial OS=Homo sapiens OX=9606 GN=NDUFS7 PE=1 SV=3	0.149411	0.221212	0.0661772	0.107733
sp|O75298|RTN2_HUMAN	RTN2	Reticulon-2 OS=Homo sapiens OX=9606 GN=RTN2 PE=1 SV=1	0.32233	0.2837	-0.175328	0.165989
sp|O75306|NDUS2_HUMAN	NDUFS2	NADH dehydrogenase [ubiquinone] iron-sulfur protein 2, mitochondrial OS=Homo sapiens OX=9606 GN=NDUFS2 PE=1 SV=2	0.170828	1.49443	-0.00216491	0.00675092
sp|O75312|ZPR1_HUMAN	ZPR1	Zinc finger protein ZPR1 OS=Homo sapiens OX=9606 GN=ZPR1 PE=1 SV=1	-0.356782	2.12337	0.403123	2.62782
sp|O75317|UBP12_HUMAN	USP12	Ubiquitin carboxyl-terminal hydrolase 12 OS=Homo sapiens OX=9606 GN=USP12 PE=1 SV=2	0.165303	0.312147	0.37703	1.44318
sp|O75319|DUS11_HUMAN	DUSP11	RNA/RNP complex-1-interacting phosphatase OS=Homo sapiens OX=9606 GN=DUSP11 PE=1 SV=2	0.123291	0.106348	0.192986	0.296037
sp|O75323|NIPS2_HUMAN	NIPSNAP2	Protein NipSnap homolog 2 OS=Homo sapiens OX=9606 GN=NIPSNAP2 PE=1 SV=1	0.11242	0.251019	-0.253814	1.29405
sp|O75330-3|HMMR_HUMAN	HMMR	Isoform 3 of Hyaluronan mediated motility receptor OS=Homo sapiens OX=9606 GN=HMMR	0.0279763	0.0598955	0.0713627	0.317377
sp|O75334|LIPA2_HUMAN	PPFIA2	Liprin-alpha-2 OS=Homo sapiens OX=9606 GN=PPFIA2 PE=1 SV=2	0.0478817	0.0394514	-0.0314784	0.0386625
sp|O75340|PDCD6_HUMAN	PDCD6	Programmed cell death protein 6 OS=Homo sapiens OX=9606 GN=PDCD6 PE=1 SV=1	-0.140542	0.202747	0.434504	1.47561
sp|O75347|TBCA_HUMAN	TBCA	Tubulin-specific chaperone A OS=Homo sapiens OX=9606 GN=TBCA PE=1 SV=3	-0.737655	2.40937	0.806766	2.84511
sp|O75348|VATG1_HUMAN	ATP6V1G1	V-type proton ATPase subunit G 1 OS=Homo sapiens OX=9606 GN=ATP6V1G1 PE=1 SV=3	-0.0380455	0.0674596	-0.0973744	0.363437
sp|O75351|VPS4B_HUMAN	VPS4B	Vacuolar protein sorting-associated protein 4B OS=Homo sapiens OX=9606 GN=VPS4B PE=1 SV=2	-0.316769	1.39367	0.361311	1.82514
sp|O75352|MPU1_HUMAN	MPDU1	Mannose-P-dolichol utilization defect 1 protein OS=Homo sapiens OX=9606 GN=MPDU1 PE=1 SV=2	0.0850238	0.0862295	-0.213094	0.461441
sp|O75354|ENTP6_HUMAN	ENTPD6	Ectonucleoside triphosphate diphosphohydrolase 6 OS=Homo sapiens OX=9606 GN=ENTPD6 PE=1 SV=3	0.0331572	0.0333503	-0.164454	0.389566
sp|O75356|ENTP5_HUMAN	ENTPD5	Ectonucleoside triphosphate diphosphohydrolase 5 OS=Homo sapiens OX=9606 GN=ENTPD5 PE=1 SV=1	0.0481211	0.0436503	-0.0792899	0.121383
sp|O75362|ZN217_HUMAN	ZNF217	Zinc finger protein 217 OS=Homo sapiens OX=9606 GN=ZNF217 PE=1 SV=1	0.108914	0.404215	0.147282	0.850331
sp|O75367|H2AY_HUMAN	H2AFY	Core histone macro-H2A.1 OS=Homo sapiens OX=9606 GN=H2AFY PE=1 SV=4	0.23377	1.18914	-0.0977989	0.360766
sp|O75369-8|FLNB_HUMAN	FLNB	Isoform 8 of Filamin-B OS=Homo sapiens OX=9606 GN=FLNB	-0.0653947	0.212897	0.370782	3.52839
sp|O75376|NCOR1_HUMAN	NCOR1	Nuclear receptor corepressor 1 OS=Homo sapiens OX=9606 GN=NCOR1 PE=1 SV=2	-0.030285	0.0800011	-0.0172134	0.0631585
sp|O75379|VAMP4_HUMAN	VAMP4	Vesicle-associated membrane protein 4 OS=Homo sapiens OX=9606 GN=VAMP4 PE=1 SV=2	0.154975	0.165565	-0.00599033	0.00624532
sp|O75380|NDUS6_HUMAN	NDUFS6	NADH dehydrogenase [ubiquinone] iron-sulfur protein 6, mitochondrial OS=Homo sapiens OX=9606 GN=NDUFS6 PE=1 SV=1	-0.0804428	0.0815724	0.0483694	0.069223
sp|O75381|PEX14_HUMAN	PEX14	Peroxisomal membrane protein PEX14 OS=Homo sapiens OX=9606 GN=PEX14 PE=1 SV=1	0.111147	0.252884	-0.13623	0.470505
sp|O75382|TRIM3_HUMAN	TRIM3	Tripartite motif-containing protein 3 OS=Homo sapiens OX=9606 GN=TRIM3 PE=1 SV=2	-0.0187688	0.0171404	-0.142524	0.288468
sp|O75385|ULK1_HUMAN	ULK1	Serine/threonine-protein kinase ULK1 OS=Homo sapiens OX=9606 GN=ULK1 PE=1 SV=2	-0.113393	0.206029	0.166576	0.49833
sp|O75387-2|LAT3_HUMAN	SLC43A1	Isoform 2 of Large neutral amino acids transporter small subunit 3 OS=Homo sapiens OX=9606 GN=SLC43A1	0.191671	0.304677	-0.41695	1.42181
sp|O75390|CISY_HUMAN	CS	Citrate synthase, mitochondrial OS=Homo sapiens OX=9606 GN=CS PE=1 SV=2	0.157605	0.469258	0.0150806	0.0289958
sp|O75391|SPAG7_HUMAN	SPAG7	Sperm-associated antigen 7 OS=Homo sapiens OX=9606 GN=SPAG7 PE=1 SV=2	-0.646759	2.89729	0.227367	0.685878
sp|O75394|RM33_HUMAN	MRPL33	39S ribosomal protein L33, mitochondrial OS=Homo sapiens OX=9606 GN=MRPL33 PE=1 SV=1	0.152163	0.275094	2.07391	9.38091
sp|O75396|SC22B_HUMAN	SEC22B	Vesicle-trafficking protein SEC22b OS=Homo sapiens OX=9606 GN=SEC22B PE=1 SV=4	0.168568	0.353562	0.0442456	0.0784843
sp|O75396|SC22B_HUMAN	SEC22B	Vesicle-trafficking protein SEC22b OS=Homo sapiens OX=9606 GN=SEC22B PE=1 SV=4	0.168568	0.353562	0.0442456	0.0784843
sp|O75396|SC22B_HUMAN	SEC22B	Vesicle-trafficking protein SEC22b OS=Homo sapiens OX=9606 GN=SEC22B PE=1 SV=4	0.168568	0.353562	0.0442456	0.0784843
sp|O75396|SC22B_HUMAN	SEC22B	Vesicle-trafficking protein SEC22b OS=Homo sapiens OX=9606 GN=SEC22B PE=1 SV=4	0.168568	0.353562	0.0442456	0.0784843
sp|O75398|DEAF1_HUMAN	DEAF1	Deformed epidermal autoregulatory factor 1 homolog OS=Homo sapiens OX=9606 GN=DEAF1 PE=1 SV=1	0.116289	0.216057	-0.0322443	0.0602771
sp|O75400-3|PR40A_HUMAN	PRPF40A	Isoform 3 of Pre-mRNA-processing factor 40 homolog A OS=Homo sapiens OX=9606 GN=PRPF40A	0.0147283	0.0394514	-0.077032	0.553783
sp|O75410-2|TACC1_HUMAN	TACC1	Isoform 2 of Transforming acidic coiled-coil-containing protein 1 OS=Homo sapiens OX=9606 GN=TACC1	0.178967	1.64521	-0.0807099	0.452866
sp|O75414|NDK6_HUMAN	NME6	Nucleoside diphosphate kinase 6 OS=Homo sapiens OX=9606 GN=NME6 PE=1 SV=3	0.0351169	0.0551778	-0.219548	1.02433
sp|O75417|DPOLQ_HUMAN	POLQ	DNA polymerase theta OS=Homo sapiens OX=9606 GN=POLQ PE=1 SV=2	-0.116095	0.365917	0.162618	0.821894
sp|O75419-3|CDC45_HUMAN	CDC45	Isoform 3 of Cell division control protein 45 homolog OS=Homo sapiens OX=9606 GN=CDC45	-0.265896	1.12698	-0.0784091	0.191133
sp|O75420|GGYF1_HUMAN	GIGYF1	GRB10-interacting GYF protein 1 OS=Homo sapiens OX=9606 GN=GIGYF1 PE=1 SV=2	0.0363778	0.0299902	-0.0171451	0.0206673
sp|O75427|LRCH4_HUMAN	LRCH4	Leucine-rich repeat and calponin homology domain-containing protein 4 OS=Homo sapiens OX=9606 GN=LRCH4 PE=1 SV=2	0.0467912	0.0333503	0.0324693	0.0341612
sp|O75431|MTX2_HUMAN	MTX2	Metaxin-2 OS=Homo sapiens OX=9606 GN=MTX2 PE=1 SV=1	0.114377	0.254017	-0.0786061	0.209038
sp|O75436|VP26A_HUMAN	VPS26A	Vacuolar protein sorting-associated protein 26A OS=Homo sapiens OX=9606 GN=VPS26A PE=1 SV=2	0.00357349	0.00610326	0.169824	0.958922
sp|O75438|NDUB1_HUMAN	NDUFB1	NADH dehydrogenase [ubiquinone] 1 beta subcomplex subunit 1 OS=Homo sapiens OX=9606 GN=NDUFB1 PE=1 SV=1	0.0125454	0.00461816	0.813998	1.03408
sp|O75439|MPPB_HUMAN	PMPCB	Mitochondrial-processing peptidase subunit beta OS=Homo sapiens OX=9606 GN=PMPCB PE=1 SV=2	0.223069	1.88739	-0.00966344	0.0265575
sp|O75444-1|MAF_HUMAN	MAF	Isoform 1 of Transcription factor Maf OS=Homo sapiens OX=9606 GN=MAF	0.101109	0.106317	0.117135	0.194772
sp|O75446|SAP30_HUMAN	SAP30	Histone deacetylase complex subunit SAP30 OS=Homo sapiens OX=9606 GN=SAP30 PE=1 SV=1	0.120343	0.106317	-0.143326	0.20284
sp|O75448|MED24_HUMAN	MED24	Mediator of RNA polymerase II transcription subunit 24 OS=Homo sapiens OX=9606 GN=MED24 PE=1 SV=1	0.0582399	0.151469	0.0824564	0.357018
sp|O75449|KTNA1_HUMAN	KATNA1	Katanin p60 ATPase-containing subunit A1 OS=Homo sapiens OX=9606 GN=KATNA1 PE=1 SV=1	-0.106119	0.391128	0.138182	0.777485
sp|O75460|ERN1_HUMAN	ERN1	Serine/threonine-protein kinase/endoribonuclease IRE1 OS=Homo sapiens OX=9606 GN=ERN1 PE=1 SV=2	0.0298964	0.0321801	-0.190203	0.546792
sp|O75461|E2F6_HUMAN	E2F6	Transcription factor E2F6 OS=Homo sapiens OX=9606 GN=E2F6 PE=1 SV=1	-0.0447738	0.0364356	0.231098	0.470505
sp|O75462|CRLF1_HUMAN	CRLF1	Cytokine receptor-like factor 1 OS=Homo sapiens OX=9606 GN=CRLF1 PE=1 SV=1	-0.11372	0.15476	-0.0355573	0.0548226
sp|O75467|Z324A_HUMAN	ZNF324	Zinc finger protein 324A OS=Homo sapiens OX=9606 GN=ZNF324 PE=2 SV=1	0.0343048	0.023667	-0.153119	0.225234
sp|O75473|LGR5_HUMAN	LGR5	Leucine-rich repeat-containing G-protein coupled receptor 5 OS=Homo sapiens OX=9606 GN=LGR5 PE=1 SV=1	0.166244	0.133089	-0.343107	0.539343
sp|O75475|PSIP1_HUMAN	PSIP1	PC4 and SFRS1-interacting protein OS=Homo sapiens OX=9606 GN=PSIP1 PE=1 SV=1	0.0443087	0.0344619	-0.292288	0.629061
sp|O75477|ERLN1_HUMAN	ERLIN1	Erlin-1 OS=Homo sapiens OX=9606 GN=ERLIN1 PE=1 SV=2	0.00738129	0.00620498	-0.390137	1.18009
sp|O75478|TAD2A_HUMAN	TADA2A	Transcriptional adapter 2-alpha OS=Homo sapiens OX=9606 GN=TADA2A PE=1 SV=3	0.0570843	0.0844234	-0.103622	0.287698
sp|O75486-4|SUPT3_HUMAN	SUPT3H	Isoform 2 of Transcription initiation protein SPT3 homolog OS=Homo sapiens OX=9606 GN=SUPT3H	-0.274674	0.337389	0.0701096	0.0753887
sp|O75487|GPC4_HUMAN	GPC4	Glypican-4 OS=Homo sapiens OX=9606 GN=GPC4 PE=1 SV=4	0.0692016	0.210689	0.0698522	0.298301
sp|O75489|NDUS3_HUMAN	NDUFS3	NADH dehydrogenase [ubiquinone] iron-sulfur protein 3, mitochondrial OS=Homo sapiens OX=9606 GN=NDUFS3 PE=1 SV=1	0.0843111	0.352923	-0.0515348	0.228171
sp|O75494|SRS10_HUMAN	SRSF10	Serine/arginine-rich splicing factor 10 OS=Homo sapiens OX=9606 GN=SRSF10 PE=1 SV=1	0.0905091	0.166926	0.001789	0.00280728
sp|O75496|GEMI_HUMAN	GMNN	Geminin OS=Homo sapiens OX=9606 GN=GMNN PE=1 SV=1	-0.330667	1.71933	0.0465188	0.103688
sp|O75503|CLN5_HUMAN	CLN5	Ceroid-lipofuscinosis neuronal protein 5 OS=Homo sapiens OX=9606 GN=CLN5 PE=1 SV=2	0.168365	0.473544	-0.025309	0.0526051
sp|O75506|HSBP1_HUMAN	HSBP1	Heat shock factor-binding protein 1 OS=Homo sapiens OX=9606 GN=HSBP1 PE=1 SV=1	-0.437559	0.350855	0.254768	0.216984
sp|O75509|TNR21_HUMAN	TNFRSF21	Tumor necrosis factor receptor superfamily member 21 OS=Homo sapiens OX=9606 GN=TNFRSF21 PE=1 SV=1	0.214527	0.28802	-0.129074	0.194428
sp|O75521|ECI2_HUMAN	ECI2	Enoyl-CoA delta isomerase 2, mitochondrial OS=Homo sapiens OX=9606 GN=ECI2 PE=1 SV=4	0.0654449	0.100728	-0.156135	0.505959
sp|O75525|KHDR3_HUMAN	KHDRBS3	KH domain-containing, RNA-binding, signal transduction-associated protein 3 OS=Homo sapiens OX=9606 GN=KHDRBS3 PE=1 SV=1	0.029517	0.0470349	-0.198292	0.933952
sp|O75528|TADA3_HUMAN	TADA3	Transcriptional adapter 3 OS=Homo sapiens OX=9606 GN=TADA3 PE=1 SV=1	0.0464644	0.0333503	-0.101563	0.130275
sp|O75529|TAF5L_HUMAN	TAF5L	TAF5-like RNA polymerase II p300/CBP-associated factor-associated factor 65 kDa subunit 5L OS=Homo sapiens OX=9606 GN=TAF5L PE=1 SV=1	0.119705	0.483017	-0.0729341	0.288015
sp|O75531|BAF_HUMAN	BANF1	Barrier-to-autointegration factor OS=Homo sapiens OX=9606 GN=BANF1 PE=1 SV=1	0.240619	0.187207	-0.100268	0.0856534
sp|O75533|SF3B1_HUMAN	SF3B1	Splicing factor 3B subunit 1 OS=Homo sapiens OX=9606 GN=SF3B1 PE=1 SV=3	0.0971685	0.504126	-0.0192643	0.0705151
sp|O75534-4|CSDE1_HUMAN	CSDE1	Isoform 4 of Cold shock domain-containing protein E1 OS=Homo sapiens OX=9606 GN=CSDE1	-0.0368453	0.133221	0.189898	2.87948
sp|O75554|WBP4_HUMAN	WBP4	WW domain-binding protein 4 OS=Homo sapiens OX=9606 GN=WBP4 PE=1 SV=1	-0.00568916	0.00597408	0.0957896	0.210305
sp|O75563|SKAP2_HUMAN	SKAP2	Src kinase-associated phosphoprotein 2 OS=Homo sapiens OX=9606 GN=SKAP2 PE=1 SV=1	0.0914883	0.0752064	-0.461706	1.15792
sp|O75569|PRKRA_HUMAN	PRKRA	Interferon-inducible double-stranded RNA-dependent protein kinase activator A OS=Homo sapiens OX=9606 GN=PRKRA PE=1 SV=1	-0.0882374	0.331286	-0.0687462	0.303565
sp|O75570-2|RF1M_HUMAN	MTRF1	Isoform 2 of Peptide chain release factor 1, mitochondrial OS=Homo sapiens OX=9606 GN=MTRF1	0.150417	0.43805	0.0933507	0.276223
sp|O75575|RPC9_HUMAN	CRCP	DNA-directed RNA polymerase III subunit RPC9 OS=Homo sapiens OX=9606 GN=CRCP PE=1 SV=1	-0.064405	0.0784796	0.000461533	0.000690472
sp|O75581|LRP6_HUMAN	LRP6	Low-density lipoprotein receptor-related protein 6 OS=Homo sapiens OX=9606 GN=LRP6 PE=1 SV=2	0.0939785	0.27546	-0.188187	1.05841
sp|O75582|KS6A5_HUMAN	RPS6KA5	Ribosomal protein S6 kinase alpha-5 OS=Homo sapiens OX=9606 GN=RPS6KA5 PE=1 SV=1	-0.841423	3.85685	-0.0949526	0.149169
sp|O75586-2|MED6_HUMAN	MED6	Isoform 2 of Mediator of RNA polymerase II transcription subunit 6 OS=Homo sapiens OX=9606 GN=MED6	0.167691	0.101894	-0.22826	0.2318
sp|O75592|MYCB2_HUMAN	MYCBP2	E3 ubiquitin-protein ligase MYCBP2 OS=Homo sapiens OX=9606 GN=MYCBP2 PE=1 SV=4	-0.0500059	0.135533	0.121122	0.695882
sp|O75600-2|KBL_HUMAN	GCAT	Isoform 2 of 2-amino-3-ketobutyrate coenzyme A ligase, mitochondrial OS=Homo sapiens OX=9606 GN=GCAT	0.0984297	0.165392	-0.120179	0.314052
sp|O75607|NPM3_HUMAN	NPM3	Nucleoplasmin-3 OS=Homo sapiens OX=9606 GN=NPM3 PE=1 SV=3	0.174975	0.159976	-0.0346354	0.0332531
sp|O75608|LYPA1_HUMAN	LYPLA1	Acyl-protein thioesterase 1 OS=Homo sapiens OX=9606 GN=LYPLA1 PE=1 SV=1	-0.0296502	0.0237055	0.0105151	0.0125163
sp|O75616|ERAL1_HUMAN	ERAL1	GTPase Era, mitochondrial OS=Homo sapiens OX=9606 GN=ERAL1 PE=1 SV=2	0.174678	0.921506	-0.126028	0.640409
sp|O75629|CREG1_HUMAN	CREG1	Protein CREG1 OS=Homo sapiens OX=9606 GN=CREG1 PE=1 SV=1	0.177976	0.238377	0.271638	0.621786
sp|O75643|U520_HUMAN	SNRNP200	U5 small nuclear ribonucleoprotein 200 kDa helicase OS=Homo sapiens OX=9606 GN=SNRNP200 PE=1 SV=2	0.103125	0.537703	-0.108522	0.719278
sp|O75648|MTU1_HUMAN	TRMU	Mitochondrial tRNA-specific 2-thiouridylase 1 OS=Homo sapiens OX=9606 GN=TRMU PE=1 SV=2	0.114409	0.398172	-0.0711622	0.256237
sp|O75663|TIPRL_HUMAN	TIPRL	TIP41-like protein OS=Homo sapiens OX=9606 GN=TIPRL PE=1 SV=2	-0.538763	1.05087	0.335556	0.578162
sp|O75665|OFD1_HUMAN	OFD1	Oral-facial-digital syndrome 1 protein OS=Homo sapiens OX=9606 GN=OFD1 PE=1 SV=1	0.134581	0.365905	-0.0746087	0.211209
sp|O75674|TM1L1_HUMAN	TOM1L1	TOM1-like protein 1 OS=Homo sapiens OX=9606 GN=TOM1L1 PE=1 SV=2	-0.157736	0.285837	0.34338	1.24018
sp|O75676|KS6A4_HUMAN	RPS6KA4	Ribosomal protein S6 kinase alpha-4 OS=Homo sapiens OX=9606 GN=RPS6KA4 PE=1 SV=1	-0.249652	0.543115	-0.166174	0.370184
sp|O75683|SURF6_HUMAN	SURF6	Surfeit locus protein 6 OS=Homo sapiens OX=9606 GN=SURF6 PE=1 SV=3	0.151005	0.368517	-0.0820309	0.207482
sp|O75689-2|ADAP1_HUMAN	ADAP1	Isoform 2 of Arf-GAP with dual PH domain-containing protein 1 OS=Homo sapiens OX=9606 GN=ADAP1	-0.143515	0.189947	0.0959845	0.157375
sp|O75691|UTP20_HUMAN	UTP20	Small subunit processome component 20 homolog OS=Homo sapiens OX=9606 GN=UTP20 PE=1 SV=3	0.0977275	0.41546	-0.250491	2.16548
sp|O75694|NU155_HUMAN	NUP155	Nuclear pore complex protein Nup155 OS=Homo sapiens OX=9606 GN=NUP155 PE=1 SV=1	0.0764735	0.155082	0.0951461	0.300695
sp|O75695|XRP2_HUMAN	RP2	Protein XRP2 OS=Homo sapiens OX=9606 GN=RP2 PE=1 SV=4	0.115298	0.24315	-0.166985	0.576242
sp|O75716|STK16_HUMAN	STK16	Serine/threonine-protein kinase 16 OS=Homo sapiens OX=9606 GN=STK16 PE=1 SV=4	0.0699439	0.0765186	-0.130453	0.270984
sp|O75717|WDHD1_HUMAN	WDHD1	WD repeat and HMG-box DNA-binding protein 1 OS=Homo sapiens OX=9606 GN=WDHD1 PE=1 SV=1	-0.143501	0.496743	0.0206321	0.0493498
sp|O75718|CRTAP_HUMAN	CRTAP	Cartilage-associated protein OS=Homo sapiens OX=9606 GN=CRTAP PE=1 SV=1	-0.00755554	0.00885252	0.0521438	0.116669
sp|O75746|CMC1_HUMAN	SLC25A12	Calcium-binding mitochondrial carrier protein Aralar1 OS=Homo sapiens OX=9606 GN=SLC25A12 PE=1 SV=2	0.094496	0.160947	-0.121075	0.326349
sp|O75781|PALM_HUMAN	PALM	Paralemmin-1 OS=Homo sapiens OX=9606 GN=PALM PE=1 SV=2	-0.177616	0.267371	-0.201938	0.438539
sp|O75787|RENR_HUMAN	ATP6AP2	Renin receptor OS=Homo sapiens OX=9606 GN=ATP6AP2 PE=1 SV=2	0.178195	0.543115	0.0303503	0.0627492
sp|O75792|RNH2A_HUMAN	RNASEH2A	Ribonuclease H2 subunit A OS=Homo sapiens OX=9606 GN=RNASEH2A PE=1 SV=2	-0.489364	1.20272	-0.289899	0.603061
sp|O75794|CD123_HUMAN	CDC123	Cell division cycle protein 123 homolog OS=Homo sapiens OX=9606 GN=CDC123 PE=1 SV=1	-0.153981	0.100308	0.0149828	0.0114553
sp|O75817|POP7_HUMAN	POP7	Ribonuclease P protein subunit p20 OS=Homo sapiens OX=9606 GN=POP7 PE=1 SV=2	0.0663205	0.0708345	0.0611785	0.0998515
sp|O75818|RPP40_HUMAN	RPP40	Ribonuclease P protein subunit p40 OS=Homo sapiens OX=9606 GN=RPP40 PE=1 SV=3	0.0794884	0.122758	0.210557	0.724161
sp|O75821|EIF3G_HUMAN	EIF3G	Eukaryotic translation initiation factor 3 subunit G OS=Homo sapiens OX=9606 GN=EIF3G PE=1 SV=2	-0.0230441	0.0238249	-0.179241	0.51615
sp|O75822|EIF3J_HUMAN	EIF3J	Eukaryotic translation initiation factor 3 subunit J OS=Homo sapiens OX=9606 GN=EIF3J PE=1 SV=2	-0.139086	0.133446	-0.112835	0.149436
sp|O75828|CBR3_HUMAN	CBR3	Carbonyl reductase [NADPH] 3 OS=Homo sapiens OX=9606 GN=CBR3 PE=1 SV=3	-0.140407	0.294354	0.328242	1.42181
sp|O75832|PSD10_HUMAN	PSMD10	26S proteasome non-ATPase regulatory subunit 10 OS=Homo sapiens OX=9606 GN=PSMD10 PE=1 SV=1	-0.539077	2.32319	0.540821	2.44961
sp|O75843|AP1G2_HUMAN	AP1G2	AP-1 complex subunit gamma-like 2 OS=Homo sapiens OX=9606 GN=AP1G2 PE=1 SV=1	-0.303238	0.966835	0.307118	1.13387
sp|O75844|FACE1_HUMAN	ZMPSTE24	CAAX prenyl protease 1 homolog OS=Homo sapiens OX=9606 GN=ZMPSTE24 PE=1 SV=2	0.151006	0.325892	-0.327413	1.3916
sp|O75845|SC5D_HUMAN	SC5D	Lathosterol oxidase OS=Homo sapiens OX=9606 GN=SC5D PE=1 SV=2	-0.0407086	0.0499865	-0.287609	1.19399
sp|O75865-2|TPC6A_HUMAN	TRAPPC6A	Isoform 2 of Trafficking protein particle complex subunit 6A OS=Homo sapiens OX=9606 GN=TRAPPC6A	-0.167656	0.183063	0.0204277	0.0215287
sp|O75874|IDHC_HUMAN	IDH1	Isocitrate dehydrogenase [NADP] cytoplasmic OS=Homo sapiens OX=9606 GN=IDH1 PE=1 SV=2	-0.544937	2.10811	0.544494	2.22081
sp|O75879|GATB_HUMAN	GATB	Glutamyl-tRNA(Gln) amidotransferase subunit B, mitochondrial OS=Homo sapiens OX=9606 GN=GATB PE=1 SV=1	0.127019	0.64549	-0.133827	0.840883
sp|O75880|SCO1_HUMAN	SCO1	Protein SCO1 homolog, mitochondrial OS=Homo sapiens OX=9606 GN=SCO1 PE=1 SV=1	0.153855	0.701593	-0.200743	1.24949
sp|O75882|ATRN_HUMAN	ATRN	Attractin OS=Homo sapiens OX=9606 GN=ATRN PE=1 SV=2	0.088796	0.0931088	-0.296481	0.77344
sp|O75886|STAM2_HUMAN	STAM2	Signal transducing adapter molecule 2 OS=Homo sapiens OX=9606 GN=STAM2 PE=1 SV=1	-0.00281622	0.00189697	0.0151437	0.0112883
sp|O75909-4|CCNK_HUMAN	CCNK	Isoform 4 of Cyclin-K OS=Homo sapiens OX=9606 GN=CCNK	-0.0510261	0.0321801	-0.0822371	0.0872976
sp|O75911|DHRS3_HUMAN	DHRS3	Short-chain dehydrogenase/reductase 3 OS=Homo sapiens OX=9606 GN=DHRS3 PE=1 SV=2	0.0122705	0.00401419	0.211213	0.134657
sp|O75915|PRAF3_HUMAN	ARL6IP5	PRA1 family protein 3 OS=Homo sapiens OX=9606 GN=ARL6IP5 PE=1 SV=1	0.077479	0.0613242	0.313969	0.658902
sp|O75923-13|DYSF_HUMAN	DYSF	Isoform 13 of Dysferlin OS=Homo sapiens OX=9606 GN=DYSF	-0.240128	0.444924	0.140446	0.262885
sp|O75925-2|PIAS1_HUMAN	PIAS1	Isoform 2 of E3 SUMO-protein ligase PIAS1 OS=Homo sapiens OX=9606 GN=PIAS1	0.0525032	0.0836626	-0.135793	0.480776
sp|O75928|PIAS2_HUMAN	PIAS2	E3 SUMO-protein ligase PIAS2 OS=Homo sapiens OX=9606 GN=PIAS2 PE=1 SV=3	0.0119522	0.0199459	-0.102553	0.454562
sp|O75934|SPF27_HUMAN	BCAS2	Pre-mRNA-splicing factor SPF27 OS=Homo sapiens OX=9606 GN=BCAS2 PE=1 SV=1	0.0249352	0.0238249	-0.0383743	0.0625541
sp|O75935|DCTN3_HUMAN	DCTN3	Dynactin subunit 3 OS=Homo sapiens OX=9606 GN=DCTN3 PE=1 SV=1	-0.114467	0.341447	0.250803	1.65563
sp|O75937|DNJC8_HUMAN	DNAJC8	DnaJ homolog subfamily C member 8 OS=Homo sapiens OX=9606 GN=DNAJC8 PE=1 SV=2	-0.279135	1.13405	-0.0285565	0.0581283
sp|O75940|SPF30_HUMAN	SMNDC1	Survival of motor neuron-related-splicing factor 30 OS=Homo sapiens OX=9606 GN=SMNDC1 PE=1 SV=1	-0.00304853	0.0029447	-0.0494163	0.089413
sp|O75943|RAD17_HUMAN	RAD17	Cell cycle checkpoint protein RAD17 OS=Homo sapiens OX=9606 GN=RAD17 PE=1 SV=2	-0.0507298	0.0752064	0.109224	0.327814
sp|O75947|ATP5H_HUMAN	ATP5PD	ATP synthase subunit d, mitochondrial OS=Homo sapiens OX=9606 GN=ATP5PD PE=1 SV=3	0.161126	0.515545	-0.184154	0.785571
sp|O75953-5|DNJB5_HUMAN	DNAJB5	Isoform 3 of DnaJ homolog subfamily B member 5 OS=Homo sapiens OX=9606 GN=DNAJB5	-0.0424803	0.0434043	0.204819	0.512982
sp|O75954|TSN9_HUMAN	TSPAN9	Tetraspanin-9 OS=Homo sapiens OX=9606 GN=TSPAN9 PE=1 SV=1	-0.181072	0.236706	0.0932323	0.136071
sp|O75955|FLOT1_HUMAN	FLOT1	Flotillin-1 OS=Homo sapiens OX=9606 GN=FLOT1 PE=1 SV=3	-0.0166278	0.0190728	-0.178819	0.57966
sp|O75962|TRIO_HUMAN	TRIO	Triple functional domain protein OS=Homo sapiens OX=9606 GN=TRIO PE=1 SV=2	-0.123797	0.526742	0.294695	2.36508
sp|O75964|ATP5L_HUMAN	ATP5MG	ATP synthase subunit g, mitochondrial OS=Homo sapiens OX=9606 GN=ATP5MG PE=1 SV=3	0.206089	0.38774	-0.210714	0.521812
sp|O75970|MPDZ_HUMAN	MPDZ	Multiple PDZ domain protein OS=Homo sapiens OX=9606 GN=MPDZ PE=1 SV=2	0.0422205	0.155521	0.132392	1.37469
sp|O75976|CBPD_HUMAN	CPD	Carboxypeptidase D OS=Homo sapiens OX=9606 GN=CPD PE=1 SV=2	0.117421	1.3223	-0.0466598	0.317377
sp|O76003|GLRX3_HUMAN	GLRX3	Glutaredoxin-3 OS=Homo sapiens OX=9606 GN=GLRX3 PE=1 SV=2	-0.515694	2.70727	0.174186	0.587905
sp|O76021|RL1D1_HUMAN	RSL1D1	Ribosomal L1 domain-containing protein 1 OS=Homo sapiens OX=9606 GN=RSL1D1 PE=1 SV=3	0.288878	1.12953	0.0426474	0.0800623
sp|O76024|WFS1_HUMAN	WFS1	Wolframin OS=Homo sapiens OX=9606 GN=WFS1 PE=1 SV=2	0.0456168	0.0674596	-0.21201	0.875246
sp|O76031|CLPX_HUMAN	CLPX	ATP-dependent Clp protease ATP-binding subunit clpX-like, mitochondrial OS=Homo sapiens OX=9606 GN=CLPX PE=1 SV=2	0.139899	1.38075	-0.147137	1.6529
sp|O76039|CDKL5_HUMAN	CDKL5	Cyclin-dependent kinase-like 5 OS=Homo sapiens OX=9606 GN=CDKL5 PE=1 SV=1	-0.062808	0.069755	-0.215131	0.57966
sp|O76041-2|NEBL_HUMAN	NEBL	Isoform 2 of Nebulette OS=Homo sapiens OX=9606 GN=NEBL	-0.80572	0.606431	0.619604	0.49833
sp|O76061|STC2_HUMAN	STC2	Stanniocalcin-2 OS=Homo sapiens OX=9606 GN=STC2 PE=1 SV=1	0.436288	1.1636	-0.543669	1.78777
sp|O76062|ERG24_HUMAN	TM7SF2	Delta(14)-sterol reductase TM7SF2 OS=Homo sapiens OX=9606 GN=TM7SF2 PE=1 SV=3	0.0359773	0.0270195	-0.258107	0.539649
sp|O76064|RNF8_HUMAN	RNF8	E3 ubiquitin-protein ligase RNF8 OS=Homo sapiens OX=9606 GN=RNF8 PE=1 SV=1	-0.216353	0.287509	0.35392	0.801189
sp|O76071|CIAO1_HUMAN	CIAO1	Probable cytosolic iron-sulfur protein assembly protein CIAO1 OS=Homo sapiens OX=9606 GN=CIAO1 PE=1 SV=1	-0.211092	0.350855	0.127396	0.227424
sp|O76080|ZFAN5_HUMAN	ZFAND5	AN1-type zinc finger protein 5 OS=Homo sapiens OX=9606 GN=ZFAND5 PE=1 SV=1	0.317311	0.490057	0.569628	1.49215
sp|O76083|PDE9A_HUMAN	PDE9A	High affinity cGMP-specific 3',5'-cyclic phosphodiesterase 9A OS=Homo sapiens OX=9606 GN=PDE9A PE=1 SV=1	-0.185447	0.17164	0.149695	0.187173
sp|O76094|SRP72_HUMAN	SRP72	Signal recognition particle subunit SRP72 OS=Homo sapiens OX=9606 GN=SRP72 PE=1 SV=3	0.0176603	0.0238249	-0.124948	0.44464
sp|O77932|DXO_HUMAN	DXO	Decapping and exoribonuclease protein OS=Homo sapiens OX=9606 GN=DXO PE=2 SV=2	-0.164204	0.242804	-0.151252	0.298301
sp|O94760|DDAH1_HUMAN	DDAH1	N(G),N(G)-dimethylarginine dimethylaminohydrolase 1 OS=Homo sapiens OX=9606 GN=DDAH1 PE=1 SV=3	-0.282482	0.94487	0.386781	1.72845
sp|O94761|RECQ4_HUMAN	RECQL4	ATP-dependent DNA helicase Q4 OS=Homo sapiens OX=9606 GN=RECQL4 PE=1 SV=2	-0.210053	0.742438	-0.121736	0.374084
sp|O94762|RECQ5_HUMAN	RECQL5	ATP-dependent DNA helicase Q5 OS=Homo sapiens OX=9606 GN=RECQL5 PE=1 SV=2	0.0738706	0.28455	-0.0675225	0.337808
sp|O94763|RMP_HUMAN	URI1	Unconventional prefoldin RPB5 interactor 1 OS=Homo sapiens OX=9606 GN=URI1 PE=1 SV=3	-0.194099	0.820152	-0.156423	0.660962
sp|O94766|B3GA3_HUMAN	B3GAT3	Galactosylgalactosylxylosylprotein 3-beta-glucuronosyltransferase 3 OS=Homo sapiens OX=9606 GN=B3GAT3 PE=1 SV=2	0.0925792	0.263289	-0.0609811	0.202625
sp|O94766|B3GA3_HUMAN	B3GAT3	Galactosylgalactosylxylosylprotein 3-beta-glucuronosyltransferase 3 OS=Homo sapiens OX=9606 GN=B3GAT3 PE=1 SV=2	0.0925792	0.263289	-0.0609811	0.202625
sp|O94766|B3GA3_HUMAN	B3GAT3	Galactosylgalactosylxylosylprotein 3-beta-glucuronosyltransferase 3 OS=Homo sapiens OX=9606 GN=B3GAT3 PE=1 SV=2	0.0925792	0.263289	-0.0609811	0.202625
sp|O94766|B3GA3_HUMAN	B3GAT3	Galactosylgalactosylxylosylprotein 3-beta-glucuronosyltransferase 3 OS=Homo sapiens OX=9606 GN=B3GAT3 PE=1 SV=2	0.0925792	0.263289	-0.0609811	0.202625
sp|O94776|MTA2_HUMAN	MTA2	Metastasis-associated protein MTA2 OS=Homo sapiens OX=9606 GN=MTA2 PE=1 SV=1	0.0996182	0.412565	-0.0700826	0.318063
sp|O94782|UBP1_HUMAN	USP1	Ubiquitin carboxyl-terminal hydrolase 1 OS=Homo sapiens OX=9606 GN=USP1 PE=1 SV=1	-0.00392085	0.00789323	-0.110385	0.757376
sp|O94788|AL1A2_HUMAN	ALDH1A2	Retinal dehydrogenase 2 OS=Homo sapiens OX=9606 GN=ALDH1A2 PE=1 SV=3	-0.125313	0.177702	0.283897	0.907211
sp|O94804|STK10_HUMAN	STK10	Serine/threonine-protein kinase 10 OS=Homo sapiens OX=9606 GN=STK10 PE=1 SV=1	0.0532512	0.103532	0.294396	2.20543
sp|O94806|KPCD3_HUMAN	PRKD3	Serine/threonine-protein kinase D3 OS=Homo sapiens OX=9606 GN=PRKD3 PE=1 SV=1	-0.229129	0.105229	0.284907	0.211277
sp|O94813|SLIT2_HUMAN	SLIT2	Slit homolog 2 protein OS=Homo sapiens OX=9606 GN=SLIT2 PE=1 SV=1	0.097767	0.413672	0.0426761	0.161649
sp|O94818|NOL4_HUMAN	NOL4	Nucleolar protein 4 OS=Homo sapiens OX=9606 GN=NOL4 PE=1 SV=2	-0.0695078	0.0514426	0.346949	0.668699
sp|O94819|KBTBB_HUMAN	KBTBD11	Kelch repeat and BTB domain-containing protein 11 OS=Homo sapiens OX=9606 GN=KBTBD11 PE=1 SV=1	-0.0592877	0.0598955	0.0957905	0.167404
sp|O94822-3|LTN1_HUMAN	LTN1	Isoform 3 of E3 ubiquitin-protein ligase listerin OS=Homo sapiens OX=9606 GN=LTN1	-0.152077	0.362942	0.234759	0.978003
sp|O94826|TOM70_HUMAN	TOMM70	Mitochondrial import receptor subunit TOM70 OS=Homo sapiens OX=9606 GN=TOMM70 PE=1 SV=1	0.151916	1.4983	-0.258784	3.29002
sp|O94830|DDHD2_HUMAN	DDHD2	Phospholipase DDHD2 OS=Homo sapiens OX=9606 GN=DDHD2 PE=1 SV=2	0.123386	0.159319	-0.04543	0.0668466
sp|O94832|MYO1D_HUMAN	MYO1D	Unconventional myosin-Id OS=Homo sapiens OX=9606 GN=MYO1D PE=1 SV=2	0.0601132	0.122363	-0.223252	1.21158
sp|O94842|TOX4_HUMAN	TOX4	TOX high mobility group box family member 4 OS=Homo sapiens OX=9606 GN=TOX4 PE=1 SV=1	0.149535	0.220806	0.0333754	0.0478239
sp|O94851-4|MICA2_HUMAN	MICAL2	Isoform 4 of [F-actin]-monooxygenase MICAL2 OS=Homo sapiens OX=9606 GN=MICAL2	0.285115	0.63346	0.259948	0.659976
sp|O94851-4|MICA2_HUMAN	MICAL2	Isoform 4 of [F-actin]-monooxygenase MICAL2 OS=Homo sapiens OX=9606 GN=MICAL2	0.285115	0.63346	0.259948	0.659976
sp|O94855-2|SC24D_HUMAN	SEC24D	Isoform 2 of Protein transport protein Sec24D OS=Homo sapiens OX=9606 GN=SEC24D	-0.187547	0.946636	0.181421	1.0296
sp|O94864|ST65G_HUMAN	SUPT7L	STAGA complex 65 subunit gamma OS=Homo sapiens OX=9606 GN=SUPT7L PE=1 SV=1	-0.0697882	0.086476	0.0369238	0.0625221
sp|O94868|FCSD2_HUMAN	FCHSD2	F-BAR and double SH3 domains protein 2 OS=Homo sapiens OX=9606 GN=FCHSD2 PE=1 SV=3	-0.281639	0.692807	0.606294	2.5238
sp|O94874|UFL1_HUMAN	UFL1	E3 UFM1-protein ligase 1 OS=Homo sapiens OX=9606 GN=UFL1 PE=1 SV=2	0.0739734	0.257877	-0.237088	1.97063
sp|O94875-11|SRBS2_HUMAN	SORBS2	Isoform 11 of Sorbin and SH3 domain-containing protein 2 OS=Homo sapiens OX=9606 GN=SORBS2	0.0881132	0.0887817	0.0268014	0.0340552
sp|O94875-11|SRBS2_HUMAN	SORBS2	Isoform 11 of Sorbin and SH3 domain-containing protein 2 OS=Homo sapiens OX=9606 GN=SORBS2	0.0881132	0.0887817	0.0268014	0.0340552
sp|O94886|CSCL1_HUMAN	TMEM63A	CSC1-like protein 1 OS=Homo sapiens OX=9606 GN=TMEM63A PE=1 SV=3	-0.0811222	0.133446	-0.217828	0.841055
sp|O94887|FARP2_HUMAN	FARP2	FERM, ARHGEF and pleckstrin domain-containing protein 2 OS=Homo sapiens OX=9606 GN=FARP2 PE=1 SV=3	-0.0609661	0.224523	-0.135921	1.14973
sp|O94888|UBXN7_HUMAN	UBXN7	UBX domain-containing protein 7 OS=Homo sapiens OX=9606 GN=UBXN7 PE=1 SV=2	-0.198794	0.852254	-0.1554	0.676588
sp|O94898|LRIG2_HUMAN	LRIG2	Leucine-rich repeats and immunoglobulin-like domains protein 2 OS=Homo sapiens OX=9606 GN=LRIG2 PE=2 SV=3	0.160288	0.413808	-0.0619974	0.140496
sp|O94901-9|SUN1_HUMAN	SUN1	Isoform 9 of SUN domain-containing protein 1 OS=Homo sapiens OX=9606 GN=SUN1	-0.0208436	0.0115406	-0.102298	0.0958232
sp|O94901-9|SUN1_HUMAN	SUN1	Isoform 9 of SUN domain-containing protein 1 OS=Homo sapiens OX=9606 GN=SUN1	-0.0208436	0.0115406	-0.102298	0.0958232
sp|O94903|PLPHP_HUMAN	PLPBP	Pyridoxal phosphate homeostasis protein OS=Homo sapiens OX=9606 GN=PLPBP PE=1 SV=1	-0.15064	0.738599	0.351665	2.92363
sp|O94905|ERLN2_HUMAN	ERLIN2	Erlin-2 OS=Homo sapiens OX=9606 GN=ERLIN2 PE=1 SV=1	0.0497271	0.0951917	-0.241603	1.41913
sp|O94906|PRP6_HUMAN	PRPF6	Pre-mRNA-processing factor 6 OS=Homo sapiens OX=9606 GN=PRPF6 PE=1 SV=1	0.103686	1.41241	-0.0685049	0.736315
sp|O94910|AGRL1_HUMAN	ADGRL1	Adhesion G protein-coupled receptor L1 OS=Homo sapiens OX=9606 GN=ADGRL1 PE=1 SV=1	-0.0290955	0.0237055	0.41172	1.23193
sp|O94913|PCF11_HUMAN	PCF11	Pre-mRNA cleavage complex 2 protein Pcf11 OS=Homo sapiens OX=9606 GN=PCF11 PE=1 SV=3	0.0142297	0.0283855	-0.0699605	0.330122
sp|O94915|FRYL_HUMAN	FRYL	Protein furry homolog-like OS=Homo sapiens OX=9606 GN=FRYL PE=1 SV=2	-0.140074	0.64041	0.242634	1.76579
sp|O94916-5|NFAT5_HUMAN	NFAT5	Isoform E of Nuclear factor of activated T-cells 5 OS=Homo sapiens OX=9606 GN=NFAT5	0.0274842	0.0276814	0.452876	2.21859
sp|O94919|ENDD1_HUMAN	ENDOD1	Endonuclease domain-containing 1 protein OS=Homo sapiens OX=9606 GN=ENDOD1 PE=1 SV=2	0.0152562	0.0167233	0.0220631	0.0378784
sp|O94923|GLCE_HUMAN	GLCE	D-glucuronyl C5-epimerase OS=Homo sapiens OX=9606 GN=GLCE PE=1 SV=3	0.12951	0.214688	0.0922096	0.189446
sp|O94923|GLCE_HUMAN	GLCE	D-glucuronyl C5-epimerase OS=Homo sapiens OX=9606 GN=GLCE PE=1 SV=3	0.12951	0.214688	0.0922096	0.189446
sp|O94923|GLCE_HUMAN	GLCE	D-glucuronyl C5-epimerase OS=Homo sapiens OX=9606 GN=GLCE PE=1 SV=3	0.12951	0.214688	0.0922096	0.189446
sp|O94925-3|GLSK_HUMAN	GLS	Isoform 3 of Glutaminase kidney isoform, mitochondrial OS=Homo sapiens OX=9606 GN=GLS	0.0273597	0.0251892	-0.104893	0.208377
sp|O94925-3|GLSK_HUMAN	GLS	Isoform 3 of Glutaminase kidney isoform, mitochondrial OS=Homo sapiens OX=9606 GN=GLS	0.0273597	0.0251892	-0.104893	0.208377
sp|O94925|GLSK_HUMAN	GLS	Glutaminase kidney isoform, mitochondrial OS=Homo sapiens OX=9606 GN=GLS PE=1 SV=1	0.212704	0.831936	-0.27143	1.48957
sp|O94925|GLSK_HUMAN	GLS	Glutaminase kidney isoform, mitochondrial OS=Homo sapiens OX=9606 GN=GLS PE=1 SV=1	0.212704	0.831936	-0.27143	1.48957
sp|O94927|HAUS5_HUMAN	HAUS5	HAUS augmin-like complex subunit 5 OS=Homo sapiens OX=9606 GN=HAUS5 PE=1 SV=2	-0.0585674	0.121525	0.186199	0.944028
sp|O94952|FBX21_HUMAN	FBXO21	F-box only protein 21 OS=Homo sapiens OX=9606 GN=FBXO21 PE=2 SV=2	-0.0868656	0.0369977	-0.529567	0.614311
sp|O94953|KDM4B_HUMAN	KDM4B	Lysine-specific demethylase 4B OS=Homo sapiens OX=9606 GN=KDM4B PE=1 SV=4	-0.152372	0.352923	-0.363313	1.7138
sp|O94955|RHBT3_HUMAN	RHOBTB3	Rho-related BTB domain-containing protein 3 OS=Homo sapiens OX=9606 GN=RHOBTB3 PE=1 SV=2	0.0301576	0.0328873	-0.131537	0.321118
sp|O94964-2|SOGA1_HUMAN	SOGA1	Isoform 2 of Protein SOGA1 OS=Homo sapiens OX=9606 GN=SOGA1	-0.042566	0.0596821	-0.130734	0.414905
sp|O94966-5|UBP19_HUMAN	USP19	Isoform 5 of Ubiquitin carboxyl-terminal hydrolase 19 OS=Homo sapiens OX=9606 GN=USP19	-0.13601	0.124642	-0.0467962	0.0523394
sp|O94966-5|UBP19_HUMAN	USP19	Isoform 5 of Ubiquitin carboxyl-terminal hydrolase 19 OS=Homo sapiens OX=9606 GN=USP19	-0.13601	0.124642	-0.0467962	0.0523394
sp|O94967|WDR47_HUMAN	WDR47	WD repeat-containing protein 47 OS=Homo sapiens OX=9606 GN=WDR47 PE=1 SV=1	-0.367818	0.718611	0.705409	2.21861
sp|O94972|TRI37_HUMAN	TRIM37	E3 ubiquitin-protein ligase TRIM37 OS=Homo sapiens OX=9606 GN=TRIM37 PE=1 SV=2	0.0967817	0.121925	-0.0647367	0.110412
sp|O94973|AP2A2_HUMAN	AP2A2	AP-2 complex subunit alpha-2 OS=Homo sapiens OX=9606 GN=AP2A2 PE=1 SV=2	0.134349	0.338069	0.0621338	0.151586
sp|O94979|SC31A_HUMAN	SEC31A	Protein transport protein Sec31A OS=Homo sapiens OX=9606 GN=SEC31A PE=1 SV=3	-0.35124	3.3561	0.531783	5.5784
sp|O94985|CSTN1_HUMAN	CLSTN1	Calsyntenin-1 OS=Homo sapiens OX=9606 GN=CLSTN1 PE=1 SV=1	0.110689	0.114832	0.0200073	0.023113
sp|O94986|CE152_HUMAN	CEP152	Centrosomal protein of 152 kDa OS=Homo sapiens OX=9606 GN=CEP152 PE=1 SV=4	0.00167535	0.00202934	-0.100482	0.182942
sp|O94992|HEXI1_HUMAN	HEXIM1	Protein HEXIM1 OS=Homo sapiens OX=9606 GN=HEXIM1 PE=1 SV=1	0.0153575	0.0221236	0.0200808	0.0465256
sp|O95057|DIRA1_HUMAN	DIRAS1	GTP-binding protein Di-Ras1 OS=Homo sapiens OX=9606 GN=DIRAS1 PE=1 SV=1	-0.054511	0.0609607	0.0524818	0.0908093
sp|O95059|RPP14_HUMAN	RPP14	Ribonuclease P protein subunit p14 OS=Homo sapiens OX=9606 GN=RPP14 PE=1 SV=3	-0.0436197	0.0491771	0.00950752	0.0142909
sp|O95067|CCNB2_HUMAN	CCNB2	G2/mitotic-specific cyclin-B2 OS=Homo sapiens OX=9606 GN=CCNB2 PE=1 SV=1	0.189213	1.50097	0.101166	0.558105
sp|O95070|YIF1A_HUMAN	YIF1A	Protein YIF1A OS=Homo sapiens OX=9606 GN=YIF1A PE=1 SV=2	0.173842	0.42148	-0.304252	1.26629
sp|O95071|UBR5_HUMAN	UBR5	E3 ubiquitin-protein ligase UBR5 OS=Homo sapiens OX=9606 GN=UBR5 PE=1 SV=2	-0.0656924	0.281896	0.0597776	0.33305
sp|O95104|SCAF4_HUMAN	SCAF4	SR-related and CTD-associated factor 4 OS=Homo sapiens OX=9606 GN=SCAF4 PE=1 SV=3	0.072363	0.161879	0.0519285	0.150155
sp|O95139|NDUB6_HUMAN	NDUFB6	NADH dehydrogenase [ubiquinone] 1 beta subcomplex subunit 6 OS=Homo sapiens OX=9606 GN=NDUFB6 PE=1 SV=3	0.0218987	0.0344619	0.157355	0.717131
sp|O95140|MFN2_HUMAN	MFN2	Mitofusin-2 OS=Homo sapiens OX=9606 GN=MFN2 PE=1 SV=3	-0.0476156	0.0853467	-0.202658	1.0148
sp|O95149|SPN1_HUMAN	SNUPN	Snurportin-1 OS=Homo sapiens OX=9606 GN=SNUPN PE=1 SV=1	-0.0810639	0.0752064	0.235008	0.495041
sp|O95155-4|UBE4B_HUMAN	UBE4B	Isoform 4 of Ubiquitin conjugation factor E4 B OS=Homo sapiens OX=9606 GN=UBE4B	-0.220337	1.14083	0.241144	1.45571
sp|O95158|NXPH4_HUMAN	NXPH4	Neurexophilin-4 OS=Homo sapiens OX=9606 GN=NXPH4 PE=2 SV=3	0.0392912	0.0449711	-0.191461	0.547857
sp|O95159|ZFPL1_HUMAN	ZFPL1	Zinc finger protein-like 1 OS=Homo sapiens OX=9606 GN=ZFPL1 PE=1 SV=2	0.13348	0.102567	-0.0721271	0.073641
sp|O95163|ELP1_HUMAN	ELP1	Elongator complex protein 1 OS=Homo sapiens OX=9606 GN=ELP1 PE=1 SV=3	-0.190319	0.66565	0.111659	0.363437
sp|O95166|GBRAP_HUMAN	GABARAP	Gamma-aminobutyric acid receptor-associated protein OS=Homo sapiens OX=9606 GN=GABARAP PE=1 SV=1	-0.156805	0.441117	0.265148	1.24371
sp|O95167|NDUA3_HUMAN	NDUFA3	NADH dehydrogenase [ubiquinone] 1 alpha subcomplex subunit 3 OS=Homo sapiens OX=9606 GN=NDUFA3 PE=1 SV=1	0.0914563	0.0585561	-0.557885	1.10875
sp|O95168|NDUB4_HUMAN	NDUFB4	NADH dehydrogenase [ubiquinone] 1 beta subcomplex subunit 4 OS=Homo sapiens OX=9606 GN=NDUFB4 PE=1 SV=3	-0.119302	0.0719617	0.293251	0.36769
sp|O95169|NDUB8_HUMAN	NDUFB8	NADH dehydrogenase [ubiquinone] 1 beta subcomplex subunit 8, mitochondrial OS=Homo sapiens OX=9606 GN=NDUFB8 PE=1 SV=1	-0.0441665	0.0609249	0.357684	1.76704
sp|O95178|NDUB2_HUMAN	NDUFB2	NADH dehydrogenase [ubiquinone] 1 beta subcomplex subunit 2, mitochondrial OS=Homo sapiens OX=9606 GN=NDUFB2 PE=1 SV=1	-0.0169503	0.0145487	-0.31911	0.851649
sp|O95182|NDUA7_HUMAN	NDUFA7	NADH dehydrogenase [ubiquinone] 1 alpha subcomplex subunit 7 OS=Homo sapiens OX=9606 GN=NDUFA7 PE=1 SV=3	-0.214001	1.01083	0.262175	1.65032
sp|O95185|UNC5C_HUMAN	UNC5C	Netrin receptor UNC5C OS=Homo sapiens OX=9606 GN=UNC5C PE=1 SV=2	0.247688	0.377288	-0.0173395	0.0192902
sp|O95197|RTN3_HUMAN	RTN3	Reticulon-3 OS=Homo sapiens OX=9606 GN=RTN3 PE=1 SV=2	0.0395071	0.0609249	0.0261121	0.0581283
sp|O95197|RTN3_HUMAN	RTN3	Reticulon-3 OS=Homo sapiens OX=9606 GN=RTN3 PE=1 SV=2	0.0395071	0.0609249	0.0261121	0.0581283
sp|O95202|LETM1_HUMAN	LETM1	Mitochondrial proton/calcium exchanger protein OS=Homo sapiens OX=9606 GN=LETM1 PE=1 SV=1	0.157565	0.710123	-0.108574	0.479844
sp|O95208|EPN2_HUMAN	EPN2	Epsin-2 OS=Homo sapiens OX=9606 GN=EPN2 PE=1 SV=3	0.154612	0.91262	0.164797	1.1776
sp|O95210|STBD1_HUMAN	STBD1	Starch-binding domain-containing protein 1 OS=Homo sapiens OX=9606 GN=STBD1 PE=1 SV=1	-0.0183576	0.0122663	-0.207341	0.317988
sp|O95218|ZRAB2_HUMAN	ZRANB2	Zinc finger Ran-binding domain-containing protein 2 OS=Homo sapiens OX=9606 GN=ZRANB2 PE=1 SV=2	0.0219498	0.0166815	-0.196272	0.357487
sp|O95219|SNX4_HUMAN	SNX4	Sorting nexin-4 OS=Homo sapiens OX=9606 GN=SNX4 PE=1 SV=1	0.014724	0.026194	0.0303958	0.0980098
sp|O95229|ZWINT_HUMAN	ZWINT	ZW10 interactor OS=Homo sapiens OX=9606 GN=ZWINT PE=1 SV=2	-0.049369	0.0892163	-0.0486111	0.136071
sp|O95232|LC7L3_HUMAN	LUC7L3	Luc7-like protein 3 OS=Homo sapiens OX=9606 GN=LUC7L3 PE=1 SV=2	0.124977	0.352611	-0.164003	0.694315
sp|O95235|KI20A_HUMAN	KIF20A	Kinesin-like protein KIF20A OS=Homo sapiens OX=9606 GN=KIF20A PE=1 SV=1	0.15368	0.531193	-0.0315335	0.0756795
sp|O95239|KIF4A_HUMAN	KIF4A	Chromosome-associated kinesin KIF4A OS=Homo sapiens OX=9606 GN=KIF4A PE=1 SV=3	-0.0229849	0.0499865	-0.147303	0.94728
sp|O95243|MBD4_HUMAN	MBD4	Methyl-CpG-binding domain protein 4 OS=Homo sapiens OX=9606 GN=MBD4 PE=1 SV=1	0.400525	1.75757	-0.0413602	0.080668
sp|O95248-4|MTMR5_HUMAN	SBF1	Isoform 4 of Myotubularin-related protein 5 OS=Homo sapiens OX=9606 GN=SBF1	-0.129122	0.951726	0.061789	0.363437
sp|O95249|GOSR1_HUMAN	GOSR1	Golgi SNAP receptor complex member 1 OS=Homo sapiens OX=9606 GN=GOSR1 PE=1 SV=1	0.223288	1.17684	-0.158891	0.777693
sp|O95249|GOSR1_HUMAN	GOSR1	Golgi SNAP receptor complex member 1 OS=Homo sapiens OX=9606 GN=GOSR1 PE=1 SV=1	0.223288	1.17684	-0.158891	0.777693
sp|O95249|GOSR1_HUMAN	GOSR1	Golgi SNAP receptor complex member 1 OS=Homo sapiens OX=9606 GN=GOSR1 PE=1 SV=1	0.223288	1.17684	-0.158891	0.777693
sp|O95251|KAT7_HUMAN	KAT7	Histone acetyltransferase KAT7 OS=Homo sapiens OX=9606 GN=KAT7 PE=1 SV=1	0.0654711	0.0224391	0.408427	0.338988
sp|O95258-3|UCP5_HUMAN	SLC25A14	Isoform 3 of Brain mitochondrial carrier protein 1 OS=Homo sapiens OX=9606 GN=SLC25A14	0.00521297	0.00423333	0.127121	0.217581
sp|O95271|TNKS1_HUMAN	TNKS	Poly [ADP-ribose] polymerase tankyrase-1 OS=Homo sapiens OX=9606 GN=TNKS PE=1 SV=2	-0.0885424	0.455062	0.0849353	0.538916
sp|O95292|VAPB_HUMAN	VAPB	Vesicle-associated membrane protein-associated protein B/C OS=Homo sapiens OX=9606 GN=VAPB PE=1 SV=3	-0.0653553	0.0581198	-0.470714	1.41335
sp|O95295|SNAPN_HUMAN	SNAPIN	SNARE-associated protein Snapin OS=Homo sapiens OX=9606 GN=SNAPIN PE=1 SV=1	0.125789	0.229642	-0.193515	0.596465
sp|O95297|MPZL1_HUMAN	MPZL1	Myelin protein zero-like protein 1 OS=Homo sapiens OX=9606 GN=MPZL1 PE=1 SV=1	0.177952	0.329848	-0.298732	0.955022
sp|O95298|NDUC2_HUMAN	NDUFC2	NADH dehydrogenase [ubiquinone] 1 subunit C2 OS=Homo sapiens OX=9606 GN=NDUFC2 PE=1 SV=1	-0.0334523	0.0629141	-0.0194904	0.0533138
sp|O95299|NDUAA_HUMAN	NDUFA10	NADH dehydrogenase [ubiquinone] 1 alpha subcomplex subunit 10, mitochondrial OS=Homo sapiens OX=9606 GN=NDUFA10 PE=1 SV=1	-0.00761184	0.0070282	-0.278975	0.888486
sp|O95302-3|FKBP9_HUMAN	FKBP9	Isoform 3 of Peptidyl-prolyl cis-trans isomerase FKBP9 OS=Homo sapiens OX=9606 GN=FKBP9	-0.11152	0.200415	-0.0479432	0.0931576
sp|O95319-3|CELF2_HUMAN	CELF2	Isoform 3 of CUGBP Elav-like family member 2 OS=Homo sapiens OX=9606 GN=CELF2	0.0853577	0.303122	0.034415	0.121691
sp|O95336|6PGL_HUMAN	PGLS	6-phosphogluconolactonase OS=Homo sapiens OX=9606 GN=PGLS PE=1 SV=2	-0.406318	3.10627	0.191046	0.905699
sp|O95340-2|PAPS2_HUMAN	PAPSS2	Isoform B of Bifunctional 3'-phosphoadenosine 5'-phosphosulfate synthase 2 OS=Homo sapiens OX=9606 GN=PAPSS2	-0.37263	0.650649	0.0763939	0.0906576
sp|O95347|SMC2_HUMAN	SMC2	Structural maintenance of chromosomes protein 2 OS=Homo sapiens OX=9606 GN=SMC2 PE=1 SV=2	-0.119471	0.866332	-0.12184	1.03307
sp|O95352|ATG7_HUMAN	ATG7	Ubiquitin-like modifier-activating enzyme ATG7 OS=Homo sapiens OX=9606 GN=ATG7 PE=1 SV=1	-0.391493	2.6162	0.230361	1.15613
sp|O95359|TACC2_HUMAN	TACC2	Transforming acidic coiled-coil-containing protein 2 OS=Homo sapiens OX=9606 GN=TACC2 PE=1 SV=3	-0.0975234	0.25893	0.198156	1.01203
sp|O95363|SYFM_HUMAN	FARS2	Phenylalanine--tRNA ligase, mitochondrial OS=Homo sapiens OX=9606 GN=FARS2 PE=1 SV=1	0.0784235	0.129618	-0.184079	0.633257
sp|O95365|ZBT7A_HUMAN	ZBTB7A	Zinc finger and BTB domain-containing protein 7A OS=Homo sapiens OX=9606 GN=ZBTB7A PE=1 SV=1	0.544529	0.819842	-0.327598	0.440237
sp|O95372|LYPA2_HUMAN	LYPLA2	Acyl-protein thioesterase 2 OS=Homo sapiens OX=9606 GN=LYPLA2 PE=1 SV=1	-0.393342	0.545207	0.402526	0.699943
sp|O95373|IPO7_HUMAN	IPO7	Importin-7 OS=Homo sapiens OX=9606 GN=IPO7 PE=1 SV=1	-0.204883	1.05087	0.380022	3.59979
sp|O95379-4|TFIP8_HUMAN	TNFAIP8	Isoform 4 of Tumor necrosis factor alpha-induced protein 8 OS=Homo sapiens OX=9606 GN=TNFAIP8	-0.219128	0.340378	0.213498	0.431777
sp|O95391|SLU7_HUMAN	SLU7	Pre-mRNA-splicing factor SLU7 OS=Homo sapiens OX=9606 GN=SLU7 PE=1 SV=2	0.137538	0.592722	-0.143615	0.771371
sp|O95394-4|AGM1_HUMAN	PGM3	Isoform 3 of Phosphoacetylglucosamine mutase OS=Homo sapiens OX=9606 GN=PGM3	-0.739043	3.278	0.23758	0.697604
sp|O95400|CD2B2_HUMAN	CD2BP2	CD2 antigen cytoplasmic tail-binding protein 2 OS=Homo sapiens OX=9606 GN=CD2BP2 PE=1 SV=1	0.0942489	0.183063	0.124803	0.387302
sp|O95402|MED26_HUMAN	MED26	Mediator of RNA polymerase II transcription subunit 26 OS=Homo sapiens OX=9606 GN=MED26 PE=1 SV=2	0.178381	0.82463	-0.0211319	0.0563379
sp|O95405|ZFYV9_HUMAN	ZFYVE9	Zinc finger FYVE domain-containing protein 9 OS=Homo sapiens OX=9606 GN=ZFYVE9 PE=1 SV=2	-0.033699	0.0637413	0.304647	2.73808
sp|O95409|ZIC2_HUMAN	ZIC2	Zinc finger protein ZIC 2 OS=Homo sapiens OX=9606 GN=ZIC2 PE=1 SV=2	-0.0665893	0.0662725	-0.110348	0.196428
sp|O95425|SVIL_HUMAN	SVIL	Supervillin OS=Homo sapiens OX=9606 GN=SVIL PE=1 SV=2	0.00669097	0.0166689	-0.124872	1.02433
sp|O95427|PIGN_HUMAN	PIGN	GPI ethanolamine phosphate transferase 1 OS=Homo sapiens OX=9606 GN=PIGN PE=1 SV=1	0.0614337	0.0539751	-0.0856988	0.122894
sp|O95429|BAG4_HUMAN	BAG4	BAG family molecular chaperone regulator 4 OS=Homo sapiens OX=9606 GN=BAG4 PE=1 SV=1	-0.139117	0.671902	0.125102	0.676538
sp|O95433|AHSA1_HUMAN	AHSA1	Activator of 90 kDa heat shock protein ATPase homolog 1 OS=Homo sapiens OX=9606 GN=AHSA1 PE=1 SV=1	-0.518262	2.10288	0.414553	1.62825
sp|O95453|PARN_HUMAN	PARN	Poly(A)-specific ribonuclease PARN OS=Homo sapiens OX=9606 GN=PARN PE=1 SV=1	0.10663	0.359732	-0.181103	1.05668
sp|O95456|PSMG1_HUMAN	PSMG1	Proteasome assembly chaperone 1 OS=Homo sapiens OX=9606 GN=PSMG1 PE=1 SV=1	-0.32115	0.670247	0.259664	0.582037
sp|O95461|LARG1_HUMAN	LARGE1	LARGE xylosyl- and glucuronyltransferase 1 OS=Homo sapiens OX=9606 GN=LARGE1 PE=1 SV=1	0.0388656	0.047404	0.173306	0.508579
sp|O95470|SGPL1_HUMAN	SGPL1	Sphingosine-1-phosphate lyase 1 OS=Homo sapiens OX=9606 GN=SGPL1 PE=1 SV=3	-0.0591097	0.0749182	-0.236191	0.783892
sp|O95476|CNEP1_HUMAN	CTDNEP1	CTD nuclear envelope phosphatase 1 OS=Homo sapiens OX=9606 GN=CTDNEP1 PE=1 SV=2	0.189019	0.26783	-0.306945	0.747601
sp|O95478|NSA2_HUMAN	NSA2	Ribosome biogenesis protein NSA2 homolog OS=Homo sapiens OX=9606 GN=NSA2 PE=1 SV=1	0.18011	0.221086	0.0154322	0.0172682
sp|O95479|G6PE_HUMAN	H6PD	GDH/6PGL endoplasmic bifunctional protein OS=Homo sapiens OX=9606 GN=H6PD PE=1 SV=2	-0.178404	2.62154	-0.410585	12.382
sp|O95486|SC24A_HUMAN	SEC24A	Protein transport protein Sec24A OS=Homo sapiens OX=9606 GN=SEC24A PE=1 SV=2	-0.17196	0.0786463	0.703292	0.876127
sp|O95487-3|SC24B_HUMAN	SEC24B	Isoform 3 of Protein transport protein Sec24B OS=Homo sapiens OX=9606 GN=SEC24B	-0.0361299	0.0613242	0.281966	1.70875
sp|O95490-5|AGRL2_HUMAN	ADGRL2	Isoform 5 of Adhesion G protein-coupled receptor L2 OS=Homo sapiens OX=9606 GN=ADGRL2	0.098306	0.264477	0.0165947	0.0394203
sp|O95502|NPTXR_HUMAN	NPTXR	Neuronal pentraxin receptor OS=Homo sapiens OX=9606 GN=NPTXR PE=3 SV=2	-0.287689	0.854584	-0.0816285	0.162844
sp|O95562|SFT2B_HUMAN	SFT2D2	Vesicle transport protein SFT2B OS=Homo sapiens OX=9606 GN=SFT2D2 PE=1 SV=1	0.0844205	0.105967	-0.107019	0.217822
sp|O95563|MPC2_HUMAN	MPC2	Mitochondrial pyruvate carrier 2 OS=Homo sapiens OX=9606 GN=MPC2 PE=1 SV=1	0.203419	0.952969	-0.00733721	0.0158334
sp|O95568|MET18_HUMAN	METTL18	Histidine protein methyltransferase 1 homolog OS=Homo sapiens OX=9606 GN=METTL18 PE=1 SV=1	0.0948311	0.1707	-0.0857419	0.21636
sp|O95571|ETHE1_HUMAN	ETHE1	Persulfide dioxygenase ETHE1, mitochondrial OS=Homo sapiens OX=9606 GN=ETHE1 PE=1 SV=2	0.232573	0.305939	0.105744	0.141711
sp|O95573|ACSL3_HUMAN	ACSL3	Long-chain-fatty-acid--CoA ligase 3 OS=Homo sapiens OX=9606 GN=ACSL3 PE=1 SV=3	0.0825263	0.135758	-0.136049	0.394832
sp|O95602|RPA1_HUMAN	POLR1A	DNA-directed RNA polymerase I subunit RPA1 OS=Homo sapiens OX=9606 GN=POLR1A PE=1 SV=2	0.087549	0.487206	-0.0825198	0.55483
sp|O95613|PCNT_HUMAN	PCNT	Pericentrin OS=Homo sapiens OX=9606 GN=PCNT PE=1 SV=4	0.0155692	0.0383186	-0.147829	1.25672
sp|O95619|YETS4_HUMAN	YEATS4	YEATS domain-containing protein 4 OS=Homo sapiens OX=9606 GN=YEATS4 PE=1 SV=1	0.0577898	0.120328	-0.0801649	0.278848
sp|O95625|ZBT11_HUMAN	ZBTB11	Zinc finger and BTB domain-containing protein 11 OS=Homo sapiens OX=9606 GN=ZBTB11 PE=1 SV=2	-0.0699453	0.0847719	-0.177166	0.472206
sp|O95628-10|CNOT4_HUMAN	CNOT4	Isoform 10 of CCR4-NOT transcription complex subunit 4 OS=Homo sapiens OX=9606 GN=CNOT4	0.075837	0.249524	0.199142	1.65032
sp|O95630|STABP_HUMAN	STAMBP	STAM-binding protein OS=Homo sapiens OX=9606 GN=STAMBP PE=1 SV=1	-0.346543	0.897501	0.186987	0.408498
sp|O95631|NET1_HUMAN	NTN1	Netrin-1 OS=Homo sapiens OX=9606 GN=NTN1 PE=1 SV=2	0.155986	0.178596	0.0714454	0.0941566
sp|O95639|CPSF4_HUMAN	CPSF4	Cleavage and polyadenylation specificity factor subunit 4 OS=Homo sapiens OX=9606 GN=CPSF4 PE=1 SV=1	0.193139	0.245933	0.00251195	0.00266207
sp|O95644|NFAC1_HUMAN	NFATC1	Nuclear factor of activated T-cells, cytoplasmic 1 OS=Homo sapiens OX=9606 GN=NFATC1 PE=1 SV=3	-0.161289	0.189899	-0.0885488	0.122894
sp|O95671|ASML_HUMAN	ASMTL	Probable bifunctional dTTP/UTP pyrophosphatase/methyltransferase protein OS=Homo sapiens OX=9606 GN=ASMTL PE=1 SV=3	-0.0478501	0.0226546	0.132362	0.116669
sp|O95672|ECEL1_HUMAN	ECEL1	Endothelin-converting enzyme-like 1 OS=Homo sapiens OX=9606 GN=ECEL1 PE=1 SV=3	-0.22136	0.473544	0.164116	0.385407
sp|O95674|CDS2_HUMAN	CDS2	Phosphatidate cytidylyltransferase 2 OS=Homo sapiens OX=9606 GN=CDS2 PE=1 SV=1	0.0843192	0.149784	-0.215987	0.88193
sp|O95677-2|EYA4_HUMAN	EYA4	Isoform 2 of Eyes absent homolog 4 OS=Homo sapiens OX=9606 GN=EYA4	0.0243741	0.0331251	0.0830149	0.233022
sp|O95684|FR1OP_HUMAN	FGFR1OP	FGFR1 oncogene partner OS=Homo sapiens OX=9606 GN=FGFR1OP PE=1 SV=1	0.0136013	0.0118375	0.447894	1.45949
sp|O95685|PPR3D_HUMAN	PPP1R3D	Protein phosphatase 1 regulatory subunit 3D OS=Homo sapiens OX=9606 GN=PPP1R3D PE=1 SV=1	0.125497	0.0760502	0.636398	1.18009
sp|O95696-2|BRD1_HUMAN	BRD1	Isoform 2 of Bromodomain-containing protein 1 OS=Homo sapiens OX=9606 GN=BRD1	0.159382	0.417328	0.147509	0.4779
sp|O95714|HERC2_HUMAN	HERC2	E3 ubiquitin-protein ligase HERC2 OS=Homo sapiens OX=9606 GN=HERC2 PE=1 SV=2	0.0685285	0.646434	0.143824	3.01061
sp|O95716|RAB3D_HUMAN	RAB3D	Ras-related protein Rab-3D OS=Homo sapiens OX=9606 GN=RAB3D PE=1 SV=1	-0.137052	0.142637	0.116226	0.165672
sp|O95718-1|ERR2_HUMAN	ESRRB	Isoform 1 of Steroid hormone receptor ERR2 OS=Homo sapiens OX=9606 GN=ESRRB	-0.0496205	0.0641256	0.0436277	0.0852156
sp|O95721|SNP29_HUMAN	SNAP29	Synaptosomal-associated protein 29 OS=Homo sapiens OX=9606 GN=SNAP29 PE=1 SV=1	-0.168259	0.408931	-0.081957	0.188539
sp|O95747|OXSR1_HUMAN	OXSR1	Serine/threonine-protein kinase OSR1 OS=Homo sapiens OX=9606 GN=OXSR1 PE=1 SV=1	-0.522931	1.98965	0.44483	1.68449
sp|O95754|SEM4F_HUMAN	SEMA4F	Semaphorin-4F OS=Homo sapiens OX=9606 GN=SEMA4F PE=2 SV=2	0.0367348	0.0384454	-0.0157407	0.023113
sp|O95755|RAB36_HUMAN	RAB36	Ras-related protein Rab-36 OS=Homo sapiens OX=9606 GN=RAB36 PE=2 SV=2	0.0343192	0.0184116	-0.466206	0.783216
sp|O95757|HS74L_HUMAN	HSPA4L	Heat shock 70 kDa protein 4L OS=Homo sapiens OX=9606 GN=HSPA4L PE=1 SV=3	-0.434394	2.3875	0.230358	1.00213
sp|O95758-4|PTBP3_HUMAN	PTBP3	Isoform 4 of Polypyrimidine tract-binding protein 3 OS=Homo sapiens OX=9606 GN=PTBP3	0.175192	0.414782	-0.0780913	0.166416
sp|O95772|STR3N_HUMAN	STARD3NL	STARD3 N-terminal-like protein OS=Homo sapiens OX=9606 GN=STARD3NL PE=1 SV=1	0.212655	0.388939	-0.228893	0.564287
sp|O95777|LSM8_HUMAN	LSM8	U6 snRNA-associated Sm-like protein LSm8 OS=Homo sapiens OX=9606 GN=LSM8 PE=1 SV=3	-0.105221	0.1707	-0.105292	0.247805
sp|O95782|AP2A1_HUMAN	AP2A1	AP-2 complex subunit alpha-1 OS=Homo sapiens OX=9606 GN=AP2A1 PE=1 SV=3	0.10511	0.456339	0.117142	0.678725
sp|O95785-3|WIZ_HUMAN	WIZ	Isoform 3 of Protein Wiz OS=Homo sapiens OX=9606 GN=WIZ	0.0616909	0.0391844	0.0435007	0.0414376
sp|O95785|WIZ_HUMAN	WIZ	Protein Wiz OS=Homo sapiens OX=9606 GN=WIZ PE=1 SV=2	0.0499766	0.188848	-0.0684744	0.416207
sp|O95793|STAU1_HUMAN	STAU1	Double-stranded RNA-binding protein Staufen homolog 1 OS=Homo sapiens OX=9606 GN=STAU1 PE=1 SV=2	0.0508919	0.17768	0.0188051	0.072504
sp|O95801|TTC4_HUMAN	TTC4	Tetratricopeptide repeat protein 4 OS=Homo sapiens OX=9606 GN=TTC4 PE=1 SV=3	-0.308823	1.31497	0.265846	1.15739
sp|O95816|BAG2_HUMAN	BAG2	BAG family molecular chaperone regulator 2 OS=Homo sapiens OX=9606 GN=BAG2 PE=1 SV=1	0.0875127	0.21179	-0.269134	1.85287
sp|O95817|BAG3_HUMAN	BAG3	BAG family molecular chaperone regulator 3 OS=Homo sapiens OX=9606 GN=BAG3 PE=1 SV=3	-0.0442376	0.025894	0.273922	0.416851
sp|O95819-3|M4K4_HUMAN	MAP4K4	Isoform 3 of Mitogen-activated protein kinase kinase kinase kinase 4 OS=Homo sapiens OX=9606 GN=MAP4K4	0.0477954	0.0784796	0.182598	0.78294
sp|O95819-3|M4K4_HUMAN	MAP4K4	Isoform 3 of Mitogen-activated protein kinase kinase kinase kinase 4 OS=Homo sapiens OX=9606 GN=MAP4K4	0.0477954	0.0784796	0.182598	0.78294
sp|O95819-5|M4K4_HUMAN	MAP4K4	Isoform 5 of Mitogen-activated protein kinase kinase kinase kinase 4 OS=Homo sapiens OX=9606 GN=MAP4K4	0.158443	0.137149	0.103788	0.11729
sp|O95819-5|M4K4_HUMAN	MAP4K4	Isoform 5 of Mitogen-activated protein kinase kinase kinase kinase 4 OS=Homo sapiens OX=9606 GN=MAP4K4	0.158443	0.137149	0.103788	0.11729
sp|O95819-6|M4K4_HUMAN	MAP4K4	Isoform 6 of Mitogen-activated protein kinase kinase kinase kinase 4 OS=Homo sapiens OX=9606 GN=MAP4K4	-0.0657447	0.0574769	-0.142194	0.239573
sp|O95819-6|M4K4_HUMAN	MAP4K4	Isoform 6 of Mitogen-activated protein kinase kinase kinase kinase 4 OS=Homo sapiens OX=9606 GN=MAP4K4	-0.0657447	0.0574769	-0.142194	0.239573
sp|O95822|DCMC_HUMAN	MLYCD	Malonyl-CoA decarboxylase, mitochondrial OS=Homo sapiens OX=9606 GN=MLYCD PE=1 SV=3	0.0540979	0.0294799	-0.0541717	0.0478015
sp|O95825|QORL1_HUMAN	CRYZL1	Quinone oxidoreductase-like protein 1 OS=Homo sapiens OX=9606 GN=CRYZL1 PE=1 SV=2	-0.216134	0.377983	0.143437	0.277256
sp|O95831|AIFM1_HUMAN	AIFM1	Apoptosis-inducing factor 1, mitochondrial OS=Homo sapiens OX=9606 GN=AIFM1 PE=1 SV=1	0.183931	0.997754	-0.120432	0.595505
sp|O95834-3|EMAL2_HUMAN	EML2	Isoform 3 of Echinoderm microtubule-associated protein-like 2 OS=Homo sapiens OX=9606 GN=EML2	-0.953202	3.52594	0.472983	1.49422
sp|O95835|LATS1_HUMAN	LATS1	Serine/threonine-protein kinase LATS1 OS=Homo sapiens OX=9606 GN=LATS1 PE=1 SV=1	-0.124081	0.241352	0.212311	0.735067
sp|O95858|TSN15_HUMAN	TSPAN15	Tetraspanin-15 OS=Homo sapiens OX=9606 GN=TSPAN15 PE=1 SV=1	0.0261746	0.0218876	-0.0530227	0.0751489
sp|O95861-2|BPNT1_HUMAN	BPNT1	Isoform 2 of 3'(2'),5'-bisphosphate nucleotidase 1 OS=Homo sapiens OX=9606 GN=BPNT1	-0.174791	0.301454	0.465324	1.755
sp|O95864|FADS2_HUMAN	FADS2	Acyl-CoA 6-desaturase OS=Homo sapiens OX=9606 GN=FADS2 PE=1 SV=1	-0.163476	0.312801	0.202091	0.572517
sp|O95865|DDAH2_HUMAN	DDAH2	N(G),N(G)-dimethylarginine dimethylaminohydrolase 2 OS=Homo sapiens OX=9606 GN=DDAH2 PE=1 SV=1	-0.176805	0.263432	0.110521	0.189622
sp|O95870|ABHGA_HUMAN	ABHD16A	Phosphatidylserine lipase ABHD16A OS=Homo sapiens OX=9606 GN=ABHD16A PE=1 SV=3	0.0276042	0.0212467	-0.350164	0.864265
sp|O95872|GPAN1_HUMAN	GPANK1	G patch domain and ankyrin repeat-containing protein 1 OS=Homo sapiens OX=9606 GN=GPANK1 PE=1 SV=1	0.0819682	0.166926	-0.0364257	0.0852156
sp|O95873|CF047_HUMAN	C6orf47	Uncharacterized protein C6orf47 OS=Homo sapiens OX=9606 GN=C6orf47 PE=1 SV=2	0.017851	0.0117149	-0.37833	0.768535
sp|O95881|TXD12_HUMAN	TXNDC12	Thioredoxin domain-containing protein 12 OS=Homo sapiens OX=9606 GN=TXNDC12 PE=1 SV=1	0.0765474	0.165505	0.033359	0.0830976
sp|O95900|TRUB2_HUMAN	TRUB2	Mitochondrial mRNA pseudouridine synthase TRUB2 OS=Homo sapiens OX=9606 GN=TRUB2 PE=1 SV=1	0.0426334	0.0557421	-0.745104	5.67366
sp|O95905-3|ECD_HUMAN	ECD	Isoform 3 of Protein ecdysoneless homolog OS=Homo sapiens OX=9606 GN=ECD	0.0366895	0.042823	0.474481	2.202
sp|O95926|SYF2_HUMAN	SYF2	Pre-mRNA-splicing factor SYF2 OS=Homo sapiens OX=9606 GN=SYF2 PE=1 SV=1	0.0212589	0.037453	0.0145106	0.0388401
sp|O95935|TBX18_HUMAN	TBX18	T-box transcription factor TBX18 OS=Homo sapiens OX=9606 GN=TBX18 PE=1 SV=3	0.167707	0.119787	-0.310737	0.409677
sp|O95948|ONEC2_HUMAN	ONECUT2	One cut domain family member 2 OS=Homo sapiens OX=9606 GN=ONECUT2 PE=2 SV=2	-0.0693361	0.0666536	-0.0208707	0.0265575
sp|O95983|MBD3_HUMAN	MBD3	Methyl-CpG-binding domain protein 3 OS=Homo sapiens OX=9606 GN=MBD3 PE=1 SV=1	0.151881	0.645713	-0.152359	0.778627
sp|O95985|TOP3B_HUMAN	TOP3B	DNA topoisomerase 3-beta-1 OS=Homo sapiens OX=9606 GN=TOP3B PE=1 SV=1	0.0440885	0.0958013	-0.118942	0.616056
sp|O95995|DRC4_HUMAN	GAS8	Dynein regulatory complex subunit 4 OS=Homo sapiens OX=9606 GN=GAS8 PE=1 SV=1	0.222463	0.303509	0.245518	0.470845
sp|O96000|NDUBA_HUMAN	NDUFB10	NADH dehydrogenase [ubiquinone] 1 beta subcomplex subunit 10 OS=Homo sapiens OX=9606 GN=NDUFB10 PE=1 SV=3	0.0389227	0.0424335	0.0514704	0.0901444
sp|O96005|CLPT1_HUMAN	CLPTM1	Cleft lip and palate transmembrane protein 1 OS=Homo sapiens OX=9606 GN=CLPTM1 PE=1 SV=1	0.130814	0.106317	-0.0680746	0.0725758
sp|O96006|ZBED1_HUMAN	ZBED1	Zinc finger BED domain-containing protein 1 OS=Homo sapiens OX=9606 GN=ZBED1 PE=1 SV=1	-0.169126	0.430578	0.0918494	0.232434
sp|O96008|TOM40_HUMAN	TOMM40	Mitochondrial import receptor subunit TOM40 homolog OS=Homo sapiens OX=9606 GN=TOMM40 PE=1 SV=1	0.227827	0.94248	-0.233743	1.12599
sp|O96011|PX11B_HUMAN	PEX11B	Peroxisomal membrane protein 11B OS=Homo sapiens OX=9606 GN=PEX11B PE=1 SV=1	0.170206	0.187207	-0.0540521	0.0631585
sp|O96013|PAK4_HUMAN	PAK4	Serine/threonine-protein kinase PAK 4 OS=Homo sapiens OX=9606 GN=PAK4 PE=1 SV=1	0.0696978	0.125837	0.235612	1.08841
sp|O96014|WNT11_HUMAN	WNT11	Protein Wnt-11 OS=Homo sapiens OX=9606 GN=WNT11 PE=1 SV=2	0.180824	0.376454	0.378981	1.5057
sp|O96015|DNAL4_HUMAN	DNAL4	Dynein light chain 4, axonemal OS=Homo sapiens OX=9606 GN=DNAL4 PE=1 SV=1	-0.501782	1.7855	-0.0381066	0.0573667
sp|O96017-9|CHK2_HUMAN	CHEK2	Isoform 9 of Serine/threonine-protein kinase Chk2 OS=Homo sapiens OX=9606 GN=CHEK2	-0.505498	1.94695	0.108934	0.220962
sp|O96019|ACL6A_HUMAN	ACTL6A	Actin-like protein 6A OS=Homo sapiens OX=9606 GN=ACTL6A PE=1 SV=1	0.148608	0.452439	-0.068361	0.185969
sp|O96020|CCNE2_HUMAN	CCNE2	G1/S-specific cyclin-E2 OS=Homo sapiens OX=9606 GN=CCNE2 PE=1 SV=1	0.0844057	0.142558	-0.0592527	0.130669
sp|O96028|NSD2_HUMAN	NSD2	Histone-lysine N-methyltransferase NSD2 OS=Homo sapiens OX=9606 GN=NSD2 PE=1 SV=1	0.0842292	0.472567	-0.0316965	0.153099
sp|P00156|CYB_HUMAN	MT-CYB	Cytochrome b OS=Homo sapiens OX=9606 GN=MT-CYB PE=1 SV=2	-0.0292584	0.00600774	1.85007	1.44969
sp|P00167|CYB5_HUMAN	CYB5A	Cytochrome b5 OS=Homo sapiens OX=9606 GN=CYB5A PE=1 SV=2	0.0595288	0.0535029	-0.252975	0.550978
sp|P00338-3|LDHA_HUMAN	LDHA	Isoform 3 of L-lactate dehydrogenase A chain OS=Homo sapiens OX=9606 GN=LDHA	-0.405537	1.95791	0.393817	1.9895
sp|P00367|DHE3_HUMAN	GLUD1	Glutamate dehydrogenase 1, mitochondrial OS=Homo sapiens OX=9606 GN=GLUD1 PE=1 SV=2	0.111307	0.469719	-0.10914	0.576161
sp|P00374|DYR_HUMAN	DHFR	Dihydrofolate reductase OS=Homo sapiens OX=9606 GN=DHFR PE=1 SV=2	-0.69783	2.99502	0.172493	0.421022
sp|P00387-3|NB5R3_HUMAN	CYB5R3	Isoform 3 of NADH-cytochrome b5 reductase 3 OS=Homo sapiens OX=9606 GN=CYB5R3	0.104988	0.27546	-0.213742	1.08841
sp|P00390|GSHR_HUMAN	GSR	Glutathione reductase, mitochondrial OS=Homo sapiens OX=9606 GN=GSR PE=1 SV=2	-0.129353	0.402561	0.0233246	0.0573667
sp|P00395|COX1_HUMAN	MT-CO1	Cytochrome c oxidase subunit 1 OS=Homo sapiens OX=9606 GN=MT-CO1 PE=1 SV=1	-0.209546	0.0470349	1.85959	1.41985
sp|P00403|COX2_HUMAN	MT-CO2	Cytochrome c oxidase subunit 2 OS=Homo sapiens OX=9606 GN=MT-CO2 PE=1 SV=1	0.0214992	0.0134405	1.66155	5.1349
sp|P00414|COX3_HUMAN	MT-CO3	Cytochrome c oxidase subunit 3 OS=Homo sapiens OX=9606 GN=MT-CO3 PE=1 SV=2	-0.137002	0.0261892	1.62819	1.10962
sp|P00441|SODC_HUMAN	SOD1	Superoxide dismutase [Cu-Zn] OS=Homo sapiens OX=9606 GN=SOD1 PE=1 SV=2	-0.0317166	0.0237842	0.122679	0.192741
sp|P00491|PNPH_HUMAN	PNP	Purine nucleoside phosphorylase OS=Homo sapiens OX=9606 GN=PNP PE=1 SV=2	-0.714022	7.04191	0.346088	2.24144
sp|P00492|HPRT_HUMAN	HPRT1	Hypoxanthine-guanine phosphoribosyltransferase OS=Homo sapiens OX=9606 GN=HPRT1 PE=1 SV=2	-0.237197	0.522352	0.350526	1.2497
sp|P00505|AATM_HUMAN	GOT2	Aspartate aminotransferase, mitochondrial OS=Homo sapiens OX=9606 GN=GOT2 PE=1 SV=3	0.136705	0.43449	-0.00735994	0.0155747
sp|P00519-2|ABL1_HUMAN	ABL1	Isoform IB of Tyrosine-protein kinase ABL1 OS=Homo sapiens OX=9606 GN=ABL1	0.188551	0.604422	0.145793	0.487005
sp|P00533|EGFR_HUMAN	EGFR	Epidermal growth factor receptor OS=Homo sapiens OX=9606 GN=EGFR PE=1 SV=2	-0.102735	0.144075	-0.0786422	0.147718
sp|P00558|PGK1_HUMAN	PGK1	Phosphoglycerate kinase 1 OS=Homo sapiens OX=9606 GN=PGK1 PE=1 SV=3	-0.695115	3.38344	0.411838	1.82514
sp|P00568|KAD1_HUMAN	AK1	Adenylate kinase isoenzyme 1 OS=Homo sapiens OX=9606 GN=AK1 PE=1 SV=3	-0.653181	3.29226	0.492352	2.46371
sp|P00734|THRB_HUMAN	F2	Prothrombin OS=Homo sapiens OX=9606 GN=F2 PE=1 SV=2	0.240014	0.331313	-0.14109	0.210949
sp|P00750|TPA_HUMAN	PLAT	Tissue-type plasminogen activator OS=Homo sapiens OX=9606 GN=PLAT PE=1 SV=1	0.323238	0.711825	0.13614	0.241421
sp|P00846|ATP6_HUMAN	MT-ATP6	ATP synthase subunit a OS=Homo sapiens OX=9606 GN=MT-ATP6 PE=1 SV=1	0.0274715	0.0184036	1.41328	4.73755
sp|P00918|CAH2_HUMAN	CA2	Carbonic anhydrase 2 OS=Homo sapiens OX=9606 GN=CA2 PE=1 SV=2	-0.810918	2.57872	0.566823	1.6573
sp|P00966|ASSY_HUMAN	ASS1	Argininosuccinate synthase OS=Homo sapiens OX=9606 GN=ASS1 PE=1 SV=2	-0.890113	17.0453	-0.186389	1.23407
sp|P01008|ANT3_HUMAN	SERPINC1	Antithrombin-III OS=Homo sapiens OX=9606 GN=SERPINC1 PE=1 SV=1	0.112205	0.153992	-0.140869	0.303565
sp|P01023|A2MG_HUMAN	A2M	Alpha-2-macroglobulin OS=Homo sapiens OX=9606 GN=A2M PE=1 SV=3	0.29662	0.747321	-0.819762	5.24949
sp|P01024|CO3_HUMAN	C3	Complement C3 OS=Homo sapiens OX=9606 GN=C3 PE=1 SV=2	0.278893	0.619365	-0.65543	2.61486
sp|P01033|TIMP1_HUMAN	TIMP1	Metalloproteinase inhibitor 1 OS=Homo sapiens OX=9606 GN=TIMP1 PE=1 SV=1	0.205359	0.332204	0.164631	0.321215
sp|P01034|CYTC_HUMAN	CST3	Cystatin-C OS=Homo sapiens OX=9606 GN=CST3 PE=1 SV=1	0.0121644	0.0117149	0.14716	0.317377
sp|P01106-2|MYC_HUMAN	MYC	Isoform 2 of Myc proto-oncogene protein OS=Homo sapiens OX=9606 GN=MYC	0.0147683	0.00905405	0.149232	0.195868
sp|P01111|RASN_HUMAN	NRAS	GTPase NRas OS=Homo sapiens OX=9606 GN=NRAS PE=1 SV=1	-0.0540864	0.088128	-0.161372	0.641465
sp|P01112|RASH_HUMAN	HRAS	GTPase HRas OS=Homo sapiens OX=9606 GN=HRAS PE=1 SV=1	0.184976	0.252315	-0.0544639	0.0726487
sp|P01116-2|RASK_HUMAN	KRAS	Isoform 2B of GTPase KRas OS=Homo sapiens OX=9606 GN=KRAS	0.221294	0.391315	-0.032279	0.0445425
sp|P01130|LDLR_HUMAN	LDLR	Low-density lipoprotein receptor OS=Homo sapiens OX=9606 GN=LDLR PE=1 SV=1	0.065334	0.0613242	0.0823349	0.127078
sp|P01137|TGFB1_HUMAN	TGFB1	Transforming growth factor beta-1 proprotein OS=Homo sapiens OX=9606 GN=TGFB1 PE=1 SV=2	-0.0658839	0.0564022	-0.00851121	0.0097169
sp|P01602|KV105_HUMAN	IGKV1-5	Immunoglobulin kappa variable 1-5 OS=Homo sapiens OX=9606 GN=IGKV1-5 PE=1 SV=2	0.342884	0.0472435	0.918791	0.212006
sp|P01889|HLAB_HUMAN	HLA-B	HLA class I histocompatibility antigen, B alpha chain OS=Homo sapiens OX=9606 GN=HLA-B PE=1 SV=3	-0.0807696	0.039997	-0.0231537	0.0160107
sp|P01911|DRB_HUMAN	HLA-DRB1	HLA class II histocompatibility antigen, DRB1 beta chain OS=Homo sapiens OX=9606 GN=HLA-DRB1 PE=1 SV=2	-0.0500818	0.0687694	0.214338	0.847301
sp|P02042|HBD_HUMAN	HBD	Hemoglobin subunit delta OS=Homo sapiens OX=9606 GN=HBD PE=1 SV=2	-0.13531	0.135533	0.139654	0.208377
sp|P02545|LMNA_HUMAN	LMNA	Prelamin-A/C OS=Homo sapiens OX=9606 GN=LMNA PE=1 SV=1	-0.0244919	0.0564022	0.11487	0.664503
sp|P02649|APOE_HUMAN	APOE	Apolipoprotein E OS=Homo sapiens OX=9606 GN=APOE PE=1 SV=1	0.0262263	0.0333503	0.0529383	0.118312
sp|P02686|MBP_HUMAN	MBP	Myelin basic protein OS=Homo sapiens OX=9606 GN=MBP PE=1 SV=3	0.360069	1.22031	-0.138441	0.324144
sp|P02749|APOH_HUMAN	APOH	Beta-2-glycoprotein 1 OS=Homo sapiens OX=9606 GN=APOH PE=1 SV=3	0.549661	0.178779	-0.0401063	0.0114553
sp|P02751|FINC_HUMAN	FN1	Fibronectin OS=Homo sapiens OX=9606 GN=FN1 PE=1 SV=5	0.13818	0.245715	0.0735546	0.143834
sp|P02771|FETA_HUMAN	AFP	Alpha-fetoprotein OS=Homo sapiens OX=9606 GN=AFP PE=1 SV=1	0.253853	0.318073	-0.0351628	0.0362758
sp|P02786|TFR1_HUMAN	TFRC	Transferrin receptor protein 1 OS=Homo sapiens OX=9606 GN=TFRC PE=1 SV=2	0.133804	0.642538	0.0645339	0.253516
sp|P02787|TRFE_HUMAN	TF	Serotransferrin OS=Homo sapiens OX=9606 GN=TF PE=1 SV=3	0.0226467	0.026194	-0.0952273	0.245845
sp|P02788|TRFL_HUMAN	LTF	Lactotransferrin OS=Homo sapiens OX=9606 GN=LTF PE=1 SV=6	-0.00140371	0.00203148	-0.0208399	0.0367348
sp|P02792|FRIL_HUMAN	FTL	Ferritin light chain OS=Homo sapiens OX=9606 GN=FTL PE=1 SV=2	0.225796	0.537576	-0.765039	3.71324
sp|P02794|FRIH_HUMAN	FTH1	Ferritin heavy chain OS=Homo sapiens OX=9606 GN=FTH1 PE=1 SV=2	0.259533	0.246411	-0.421169	0.712247
sp|P03886|NU1M_HUMAN	MT-ND1	NADH-ubiquinone oxidoreductase chain 1 OS=Homo sapiens OX=9606 GN=MT-ND1 PE=1 SV=1	-0.0672953	0.0362437	0.0193437	0.0149153
sp|P03915|NU5M_HUMAN	MT-ND5	NADH-ubiquinone oxidoreductase chain 5 OS=Homo sapiens OX=9606 GN=MT-ND5 PE=1 SV=2	-0.00650169	0.00319189	0.585731	1.1058
sp|P04035-3|HMDH_HUMAN	HMGCR	Isoform 3 of 3-hydroxy-3-methylglutaryl-coenzyme A reductase OS=Homo sapiens OX=9606 GN=HMGCR	-0.100918	0.151289	-0.284504	0.985788
sp|P04040|CATA_HUMAN	CAT	Catalase OS=Homo sapiens OX=9606 GN=CAT PE=1 SV=3	0.0106387	0.0321801	-0.13035	1.78777
sp|P04049-2|RAF1_HUMAN	RAF1	Isoform 2 of RAF proto-oncogene serine/threonine-protein kinase OS=Homo sapiens OX=9606 GN=RAF1	-0.15252	0.424885	0.135333	0.453809
sp|P04062|GLCM_HUMAN	GBA	Lysosomal acid glucosylceramidase OS=Homo sapiens OX=9606 GN=GBA PE=1 SV=3	0.0599731	0.126102	-0.159956	0.752192
sp|P04066|FUCO_HUMAN	FUCA1	Tissue alpha-L-fucosidase OS=Homo sapiens OX=9606 GN=FUCA1 PE=1 SV=4	0.0189541	0.0215318	-0.123	0.326083
sp|P04075-2|ALDOA_HUMAN	ALDOA	Isoform 2 of Fructose-bisphosphate aldolase A OS=Homo sapiens OX=9606 GN=ALDOA	-0.436757	3.12817	0.414666	3.1225
sp|P04080|CYTB_HUMAN	CSTB	Cystatin-B OS=Homo sapiens OX=9606 GN=CSTB PE=1 SV=2	-0.329424	0.480598	0.492684	1.19637
sp|P04083|ANXA1_HUMAN	ANXA1	Annexin A1 OS=Homo sapiens OX=9606 GN=ANXA1 PE=1 SV=2	-0.325205	1.0947	0.512705	2.36508
sp|P04114|APOB_HUMAN	APOB	Apolipoprotein B-100 OS=Homo sapiens OX=9606 GN=APOB PE=1 SV=2	0.363089	0.844122	-0.262804	0.596997
sp|P04150-3|GCR_HUMAN	NR3C1	Isoform Alpha-2 of Glucocorticoid receptor OS=Homo sapiens OX=9606 GN=NR3C1	-0.285018	1.92593	0.0351721	0.0917121
sp|P04156|PRIO_HUMAN	PRNP	Major prion protein OS=Homo sapiens OX=9606 GN=PRNP PE=1 SV=1	0.0782693	0.0563041	-0.112582	0.133552
sp|P04179|SODM_HUMAN	SOD2	Superoxide dismutase [Mn], mitochondrial OS=Homo sapiens OX=9606 GN=SOD2 PE=1 SV=3	0.0666339	0.0549434	0.307604	0.685997
sp|P04181|OAT_HUMAN	OAT	Ornithine aminotransferase, mitochondrial OS=Homo sapiens OX=9606 GN=OAT PE=1 SV=1	0.136569	0.144075	0.415437	1.19751
sp|P04183|KITH_HUMAN	TK1	Thymidine kinase, cytosolic OS=Homo sapiens OX=9606 GN=TK1 PE=1 SV=2	-0.296845	0.492107	0.124572	0.1828
sp|P04406|G3P_HUMAN	GAPDH	Glyceraldehyde-3-phosphate dehydrogenase OS=Homo sapiens OX=9606 GN=GAPDH PE=1 SV=3	-0.425922	2.67382	0.571427	4.01457
sp|P04439|HLAA_HUMAN	HLA-A	HLA class I histocompatibility antigen, A alpha chain OS=Homo sapiens OX=9606 GN=HLA-A PE=1 SV=2	0.104771	0.276045	-0.344433	2.86414
sp|P04440|DPB1_HUMAN	HLA-DPB1	HLA class II histocompatibility antigen, DP beta 1 chain OS=Homo sapiens OX=9606 GN=HLA-DPB1 PE=1 SV=1	0.0566459	0.0688702	0.696683	4.59517
sp|P04626|ERBB2_HUMAN	ERBB2	Receptor tyrosine-protein kinase erbB-2 OS=Homo sapiens OX=9606 GN=ERBB2 PE=1 SV=1	0.029982	0.0230417	0.228825	0.475958
sp|P04632|CPNS1_HUMAN	CAPNS1	Calpain small subunit 1 OS=Homo sapiens OX=9606 GN=CAPNS1 PE=1 SV=1	-0.0514145	0.0448776	-0.101025	0.155289
sp|P04637|P53_HUMAN	TP53	Cellular tumor antigen p53 OS=Homo sapiens OX=9606 GN=TP53 PE=1 SV=4	0.149872	0.178659	-0.103339	0.156696
sp|P04792|HSPB1_HUMAN	HSPB1	Heat shock protein beta-1 OS=Homo sapiens OX=9606 GN=HSPB1 PE=1 SV=2	-0.101489	0.113681	-0.165142	0.327814
sp|P04818|TYSY_HUMAN	TYMS	Thymidylate synthase OS=Homo sapiens OX=9606 GN=TYMS PE=1 SV=3	-0.712624	2.67327	-0.086769	0.141353
sp|P04843|RPN1_HUMAN	RPN1	Dolichyl-diphosphooligosaccharide--protein glycosyltransferase subunit 1 OS=Homo sapiens OX=9606 GN=RPN1 PE=1 SV=1	0.0660185	0.0895035	-0.339124	1.42808
sp|P04844|RPN2_HUMAN	RPN2	Dolichyl-diphosphooligosaccharide--protein glycosyltransferase subunit 2 OS=Homo sapiens OX=9606 GN=RPN2 PE=1 SV=3	0.146766	0.170277	-0.62934	2.06254
sp|P04899-4|GNAI2_HUMAN	GNAI2	Isoform sGi2 of Guanine nucleotide-binding protein G(i) subunit alpha-2 OS=Homo sapiens OX=9606 GN=GNAI2	0.166609	0.530993	-0.205639	0.943081
sp|P04920|B3A2_HUMAN	SLC4A2	Anion exchange protein 2 OS=Homo sapiens OX=9606 GN=SLC4A2 PE=1 SV=4	0.0535738	0.0309163	0.203137	0.251988
sp|P05023|AT1A1_HUMAN	ATP1A1	Sodium/potassium-transporting ATPase subunit alpha-1 OS=Homo sapiens OX=9606 GN=ATP1A1 PE=1 SV=1	0.128793	0.553245	-0.197351	1.44761
sp|P05026|AT1B1_HUMAN	ATP1B1	Sodium/potassium-transporting ATPase subunit beta-1 OS=Homo sapiens OX=9606 GN=ATP1B1 PE=1 SV=1	-0.0486397	0.0732629	-0.248375	1.12037
sp|P05067|A4_HUMAN	APP	Amyloid-beta precursor protein OS=Homo sapiens OX=9606 GN=APP PE=1 SV=3	0.133995	1.31263	-0.0274803	0.129835
sp|P05091-2|ALDH2_HUMAN	ALDH2	Isoform 2 of Aldehyde dehydrogenase, mitochondrial OS=Homo sapiens OX=9606 GN=ALDH2	0.210788	0.0485214	-1.14924	0.701442
sp|P05091|ALDH2_HUMAN	ALDH2	Aldehyde dehydrogenase, mitochondrial OS=Homo sapiens OX=9606 GN=ALDH2 PE=1 SV=2	-0.0183039	0.0258164	-0.353856	2.18536
sp|P05114|HMGN1_HUMAN	HMGN1	Non-histone chromosomal protein HMG-14 OS=Homo sapiens OX=9606 GN=HMGN1 PE=1 SV=3	0.0762127	0.090502	0.00156654	0.0022762
sp|P05141|ADT2_HUMAN	SLC25A5	ADP/ATP translocase 2 OS=Homo sapiens OX=9606 GN=SLC25A5 PE=1 SV=7	0.284066	0.230968	-0.129154	0.114972
sp|P05165|PCCA_HUMAN	PCCA	Propionyl-CoA carboxylase alpha chain, mitochondrial OS=Homo sapiens OX=9606 GN=PCCA PE=1 SV=4	-0.01267	0.022253	-0.0879912	0.38382
sp|P05166-2|PCCB_HUMAN	PCCB	Isoform 2 of Propionyl-CoA carboxylase beta chain, mitochondrial OS=Homo sapiens OX=9606 GN=PCCB	0.0316034	0.0564022	-0.178803	0.943602
sp|P05198|IF2A_HUMAN	EIF2S1	Eukaryotic translation initiation factor 2 subunit 1 OS=Homo sapiens OX=9606 GN=EIF2S1 PE=1 SV=3	0.031482	0.0393818	-0.0837003	0.204031
sp|P05204|HMGN2_HUMAN	HMGN2	Non-histone chromosomal protein HMG-17 OS=Homo sapiens OX=9606 GN=HMGN2 PE=1 SV=3	0.0740074	0.0458806	0.15778	0.176717
sp|P05387|RLA2_HUMAN	RPLP2	60S acidic ribosomal protein P2 OS=Homo sapiens OX=9606 GN=RPLP2 PE=1 SV=1	-0.00975992	0.011875	-0.055726	0.12459
sp|P05388|RLA0_HUMAN	RPLP0	60S acidic ribosomal protein P0 OS=Homo sapiens OX=9606 GN=RPLP0 PE=1 SV=1	-0.00169377	0.00264781	-0.158128	0.773761
sp|P05423|RPC4_HUMAN	POLR3D	DNA-directed RNA polymerase III subunit RPC4 OS=Homo sapiens OX=9606 GN=POLR3D PE=1 SV=2	-0.0721652	0.0590762	-0.0524406	0.0627492
sp|P05455|LA_HUMAN	SSB	Lupus La protein OS=Homo sapiens OX=9606 GN=SSB PE=1 SV=2	-0.378469	8.37572	-0.0214192	0.0852943
sp|P05549|AP2A_HUMAN	TFAP2A	Transcription factor AP-2-alpha OS=Homo sapiens OX=9606 GN=TFAP2A PE=1 SV=1	-0.0658018	0.102009	-0.384532	2.39058
sp|P05556|ITB1_HUMAN	ITGB1	Integrin beta-1 OS=Homo sapiens OX=9606 GN=ITGB1 PE=1 SV=2	0.195182	0.51225	-0.0610654	0.123309
sp|P05771-2|KPCB_HUMAN	PRKCB	Isoform Beta-II of Protein kinase C beta type OS=Homo sapiens OX=9606 GN=PRKCB	-0.163667	0.0846432	0.546697	0.718578
sp|P06132|DCUP_HUMAN	UROD	Uroporphyrinogen decarboxylase OS=Homo sapiens OX=9606 GN=UROD PE=1 SV=2	-0.620777	4.23359	0.0620171	0.139782
sp|P06213|INSR_HUMAN	INSR	Insulin receptor OS=Homo sapiens OX=9606 GN=INSR PE=1 SV=4	-0.0434366	0.0752064	-0.179235	0.841054
sp|P06241|FYN_HUMAN	FYN	Tyrosine-protein kinase Fyn OS=Homo sapiens OX=9606 GN=FYN PE=1 SV=3	0.188132	0.469719	-0.0215938	0.0383364
sp|P06280|AGAL_HUMAN	GLA	Alpha-galactosidase A OS=Homo sapiens OX=9606 GN=GLA PE=1 SV=1	0.289624	1.66021	0.428108	2.99341
sp|P06396|GELS_HUMAN	GSN	Gelsolin OS=Homo sapiens OX=9606 GN=GSN PE=1 SV=1	-0.160133	0.277739	0.218857	0.596279
sp|P06400|RB_HUMAN	RB1	Retinoblastoma-associated protein OS=Homo sapiens OX=9606 GN=RB1 PE=1 SV=2	-0.177684	1.08275	-0.150925	0.949084
sp|P06454|PTMA_HUMAN	PTMA	Prothymosin alpha OS=Homo sapiens OX=9606 GN=PTMA PE=1 SV=2	-0.911877	1.99216	-0.0996276	0.0946624
sp|P06493|CDK1_HUMAN	CDK1	Cyclin-dependent kinase 1 OS=Homo sapiens OX=9606 GN=CDK1 PE=1 SV=3	-0.0982711	0.266317	0.166991	0.846029
sp|P06576|ATPB_HUMAN	ATP5F1B	ATP synthase subunit beta, mitochondrial OS=Homo sapiens OX=9606 GN=ATP5F1B PE=1 SV=3	0.134687	0.265169	-0.12578	0.327814
sp|P06730-2|IF4E_HUMAN	EIF4E	Isoform 2 of Eukaryotic translation initiation factor 4E OS=Homo sapiens OX=9606 GN=EIF4E	0.00704834	0.00461816	0.0352657	0.0369723
sp|P06733|ENOA_HUMAN	ENO1	Alpha-enolase OS=Homo sapiens OX=9606 GN=ENO1 PE=1 SV=2	-0.674687	2.33741	0.546511	1.82514
sp|P06737|PYGL_HUMAN	PYGL	Glycogen phosphorylase, liver form OS=Homo sapiens OX=9606 GN=PYGL PE=1 SV=4	-0.646008	4.10237	0.585032	3.9266
sp|P06744-2|G6PI_HUMAN	GPI	Isoform 2 of Glucose-6-phosphate isomerase OS=Homo sapiens OX=9606 GN=GPI	-0.541155	3.75851	0.416549	2.96569
sp|P06746|DPOLB_HUMAN	POLB	DNA polymerase beta OS=Homo sapiens OX=9606 GN=POLB PE=1 SV=3	0.105516	0.721205	-0.174386	2.06505
sp|P06748|NPM_HUMAN	NPM1	Nucleophosmin OS=Homo sapiens OX=9606 GN=NPM1 PE=1 SV=2	0.126904	0.59338	0.0167567	0.0524936
sp|P06753-2|TPM3_HUMAN	TPM3	Isoform 2 of Tropomyosin alpha-3 chain OS=Homo sapiens OX=9606 GN=TPM3	-0.0437448	0.045787	-0.0970772	0.185969
sp|P06753-3|TPM3_HUMAN	TPM3	Isoform 3 of Tropomyosin alpha-3 chain OS=Homo sapiens OX=9606 GN=TPM3	0.153935	0.271349	0.131575	0.296866
sp|P06756|ITAV_HUMAN	ITGAV	Integrin alpha-V OS=Homo sapiens OX=9606 GN=ITGAV PE=1 SV=2	0.223538	0.465556	0.0192871	0.0270943
sp|P06865|HEXA_HUMAN	HEXA	Beta-hexosaminidase subunit alpha OS=Homo sapiens OX=9606 GN=HEXA PE=1 SV=2	0.0411943	0.161861	-0.0466792	0.279452
sp|P07093-3|GDN_HUMAN	SERPINE2	Isoform 3 of Glia-derived nexin OS=Homo sapiens OX=9606 GN=SERPINE2	-0.218001	0.792503	-0.119286	0.357904
sp|P07093-3|GDN_HUMAN	SERPINE2	Isoform 3 of Glia-derived nexin OS=Homo sapiens OX=9606 GN=SERPINE2	-0.218001	0.792503	-0.119286	0.357904
sp|P07099|HYEP_HUMAN	EPHX1	Epoxide hydrolase 1 OS=Homo sapiens OX=9606 GN=EPHX1 PE=1 SV=1	0.0851375	0.094981	-0.210311	0.507433
sp|P07108-5|ACBP_HUMAN	DBI	Isoform 5 of Acyl-CoA-binding protein OS=Homo sapiens OX=9606 GN=DBI	-0.623194	1.89957	-0.127069	0.201946
sp|P07195|LDHB_HUMAN	LDHB	L-lactate dehydrogenase B chain OS=Homo sapiens OX=9606 GN=LDHB PE=1 SV=2	-0.50116	2.41629	0.553009	2.88092
sp|P07196|NFL_HUMAN	NEFL	Neurofilament light polypeptide OS=Homo sapiens OX=9606 GN=NEFL PE=1 SV=3	-0.0967387	0.537594	0.0526174	0.265543
sp|P07199|CENPB_HUMAN	CENPB	Major centromere autoantigen B OS=Homo sapiens OX=9606 GN=CENPB PE=1 SV=2	0.0571435	0.0946413	-0.141846	0.507433
sp|P07203|GPX1_HUMAN	GPX1	Glutathione peroxidase 1 OS=Homo sapiens OX=9606 GN=GPX1 PE=1 SV=4	0.188173	0.308511	-0.0975518	0.167404
sp|P07225|PROS_HUMAN	PROS1	Vitamin K-dependent protein S OS=Homo sapiens OX=9606 GN=PROS1 PE=1 SV=1	0.118164	0.205453	0.427865	2.3133
sp|P07237|PDIA1_HUMAN	P4HB	Protein disulfide-isomerase OS=Homo sapiens OX=9606 GN=P4HB PE=1 SV=3	0.1064	0.338487	-0.0983457	0.398135
sp|P07355-2|ANXA2_HUMAN	ANXA2	Isoform 2 of Annexin A2 OS=Homo sapiens OX=9606 GN=ANXA2	0.0647185	0.197336	0.257934	2.11305
sp|P07384|CAN1_HUMAN	CAPN1	Calpain-1 catalytic subunit OS=Homo sapiens OX=9606 GN=CAPN1 PE=1 SV=1	-0.222011	0.662044	0.166994	0.517358
sp|P07437|TBB5_HUMAN	TUBB	Tubulin beta chain OS=Homo sapiens OX=9606 GN=TUBB PE=1 SV=2	-0.210122	0.223829	0.312394	0.553783
sp|P07602-3|SAP_HUMAN	PSAP	Isoform Sap-mu-9 of Prosaposin OS=Homo sapiens OX=9606 GN=PSAP	0.0520235	0.0450044	0.0156854	0.0185269
sp|P07686|HEXB_HUMAN	HEXB	Beta-hexosaminidase subunit beta OS=Homo sapiens OX=9606 GN=HEXB PE=1 SV=3	0.00791771	0.0139388	0.145459	0.768975
sp|P07711|CATL1_HUMAN	CTSL	Cathepsin L1 OS=Homo sapiens OX=9606 GN=CTSL PE=1 SV=2	0.166173	0.198378	0.462354	1.26639
sp|P07737|PROF1_HUMAN	PFN1	Profilin-1 OS=Homo sapiens OX=9606 GN=PFN1 PE=1 SV=2	-0.52301	2.6025	0.801545	4.54363
sp|P07741|APT_HUMAN	APRT	Adenine phosphoribosyltransferase OS=Homo sapiens OX=9606 GN=APRT PE=1 SV=2	-0.492052	3.92662	0.266627	1.42589
sp|P07814|SYEP_HUMAN	EPRS	Bifunctional glutamate/proline--tRNA ligase OS=Homo sapiens OX=9606 GN=EPRS PE=1 SV=5	-0.0479328	0.0688702	-0.330865	1.63951
sp|P07858|CATB_HUMAN	CTSB	Cathepsin B OS=Homo sapiens OX=9606 GN=CTSB PE=1 SV=3	-0.0194172	0.0140169	0.275447	0.552641
sp|P07900-2|HS90A_HUMAN	HSP90AA1	Isoform 2 of Heat shock protein HSP 90-alpha OS=Homo sapiens OX=9606 GN=HSP90AA1	-0.305729	1.92196	0.239183	1.43274
sp|P07910-2|HNRPC_HUMAN	HNRNPC	Isoform C1 of Heterogeneous nuclear ribonucleoproteins C1/C2 OS=Homo sapiens OX=9606 GN=HNRNPC	0.0762419	0.255999	-0.0239653	0.0772709
sp|P07910-2|HNRPC_HUMAN	HNRNPC	Isoform C1 of Heterogeneous nuclear ribonucleoproteins C1/C2 OS=Homo sapiens OX=9606 GN=HNRNPC	0.0762419	0.255999	-0.0239653	0.0772709
sp|P07919|QCR6_HUMAN	UQCRH	Cytochrome b-c1 complex subunit 6, mitochondrial OS=Homo sapiens OX=9606 GN=UQCRH PE=1 SV=2	0.28129	0.440235	-0.102334	0.139853
sp|P07942|LAMB1_HUMAN	LAMB1	Laminin subunit beta-1 OS=Homo sapiens OX=9606 GN=LAMB1 PE=1 SV=2	0.198555	2.39236	0.162654	1.90917
sp|P07947|YES_HUMAN	YES1	Tyrosine-protein kinase Yes OS=Homo sapiens OX=9606 GN=YES1 PE=1 SV=3	0.0684705	0.152559	-0.191414	0.983479
sp|P07948|LYN_HUMAN	LYN	Tyrosine-protein kinase Lyn OS=Homo sapiens OX=9606 GN=LYN PE=1 SV=3	0.196491	0.343497	-0.270726	0.732616
sp|P07954|FUMH_HUMAN	FH	Fumarate hydratase, mitochondrial OS=Homo sapiens OX=9606 GN=FH PE=1 SV=3	0.0837335	0.297158	-0.154168	0.998748
sp|P07954|FUMH_HUMAN	FH	Fumarate hydratase, mitochondrial OS=Homo sapiens OX=9606 GN=FH PE=1 SV=3	0.0837335	0.297158	-0.154168	0.998748
sp|P07992-3|ERCC1_HUMAN	ERCC1	Isoform 3 of DNA excision repair protein ERCC-1 OS=Homo sapiens OX=9606 GN=ERCC1	-0.319492	1.08275	-0.348385	1.38435
sp|P08069|IGF1R_HUMAN	IGF1R	Insulin-like growth factor 1 receptor OS=Homo sapiens OX=9606 GN=IGF1R PE=1 SV=1	0.0208596	0.0250253	-0.200684	0.7481
sp|P08133|ANXA6_HUMAN	ANXA6	Annexin A6 OS=Homo sapiens OX=9606 GN=ANXA6 PE=1 SV=3	-0.65299	3.12817	0.835803	4.44491
sp|P08174-7|DAF_HUMAN	CD55	Isoform 7 of Complement decay-accelerating factor OS=Homo sapiens OX=9606 GN=CD55	0.184416	0.203331	0.0335443	0.035869
sp|P08183|MDR1_HUMAN	ABCB1	ATP-dependent translocase ABCB1 OS=Homo sapiens OX=9606 GN=ABCB1 PE=1 SV=3	0.137997	0.596613	-0.0546286	0.195868
sp|P08195|4F2_HUMAN	SLC3A2	4F2 cell-surface antigen heavy chain OS=Homo sapiens OX=9606 GN=SLC3A2 PE=1 SV=3	0.173581	0.938741	-0.605428	5.36653
sp|P08236|BGLR_HUMAN	GUSB	Beta-glucuronidase OS=Homo sapiens OX=9606 GN=GUSB PE=1 SV=2	-0.112395	0.220014	-0.0983677	0.256133
sp|P08237-3|PFKAM_HUMAN	PFKM	Isoform 3 of ATP-dependent 6-phosphofructokinase, muscle type OS=Homo sapiens OX=9606 GN=PFKM	-0.207559	1.29262	0.191952	1.23407
sp|P08238|HS90B_HUMAN	HSP90AB1	Heat shock protein HSP 90-beta OS=Homo sapiens OX=9606 GN=HSP90AB1 PE=1 SV=4	-0.344316	1.56043	0.264994	1.13496
sp|P08240|SRPRA_HUMAN	SRPRA	Signal recognition particle receptor subunit alpha OS=Homo sapiens OX=9606 GN=SRPRA PE=1 SV=2	0.13952	0.665451	0.0569895	0.220449
sp|P08243|ASNS_HUMAN	ASNS	Asparagine synthetase [glutamine-hydrolyzing] OS=Homo sapiens OX=9606 GN=ASNS PE=1 SV=4	-0.404218	1.7855	-0.185467	0.588937
sp|P08247|SYPH_HUMAN	SYP	Synaptophysin OS=Homo sapiens OX=9606 GN=SYP PE=1 SV=3	-0.431697	1.89143	0.061006	0.12459
sp|P08397|HEM3_HUMAN	HMBS	Porphobilinogen deaminase OS=Homo sapiens OX=9606 GN=HMBS PE=1 SV=2	-0.664417	2.3065	0.0375988	0.0508887
sp|P08473|NEP_HUMAN	MME	Neprilysin OS=Homo sapiens OX=9606 GN=MME PE=1 SV=2	-0.0301335	0.0250253	0.610651	2.68812
sp|P08559-4|ODPA_HUMAN	PDHA1	Isoform 4 of Pyruvate dehydrogenase E1 component subunit alpha, somatic form, mitochondrial OS=Homo sapiens OX=9606 GN=PDHA1	0.123951	0.828812	-0.0536934	0.258643
sp|P08574|CY1_HUMAN	CYC1	Cytochrome c1, heme protein, mitochondrial OS=Homo sapiens OX=9606 GN=CYC1 PE=1 SV=3	0.375473	0.699784	-0.03448	0.0383364
sp|P08579|RU2B_HUMAN	SNRPB2	U2 small nuclear ribonucleoprotein B'' OS=Homo sapiens OX=9606 GN=SNRPB2 PE=1 SV=1	0.081494	0.219669	-0.0769676	0.283386
sp|P08581-2|MET_HUMAN	MET	Isoform 2 of Hepatocyte growth factor receptor OS=Homo sapiens OX=9606 GN=MET	0.12821	0.265169	-0.122698	0.338988
sp|P08582|TRFM_HUMAN	MELTF	Melanotransferrin OS=Homo sapiens OX=9606 GN=MELTF PE=1 SV=2	-0.437829	0.334942	0.0369599	0.0205829
sp|P08588|ADRB1_HUMAN	ADRB1	Beta-1 adrenergic receptor OS=Homo sapiens OX=9606 GN=ADRB1 PE=1 SV=2	0.116126	0.0212467	-0.568319	0.219178
sp|P08621|RU17_HUMAN	SNRNP70	U1 small nuclear ribonucleoprotein 70 kDa OS=Homo sapiens OX=9606 GN=SNRNP70 PE=1 SV=2	0.0570551	0.109477	0.01539	0.0349709
sp|P08648|ITA5_HUMAN	ITGA5	Integrin alpha-5 OS=Homo sapiens OX=9606 GN=ITGA5 PE=1 SV=2	0.0336923	0.0499865	-0.0568455	0.143834
sp|P08651|NFIC_HUMAN	NFIC	Nuclear factor 1 C-type OS=Homo sapiens OX=9606 GN=NFIC PE=1 SV=2	-0.0490057	0.0231358	-0.269425	0.292264
sp|P08670|VIME_HUMAN	VIM	Vimentin OS=Homo sapiens OX=9606 GN=VIM PE=1 SV=4	0.15084	0.920296	0.000830465	0.00243631
sp|P08708|RS17_HUMAN	RPS17	40S ribosomal protein S17 OS=Homo sapiens OX=9606 GN=RPS17 PE=1 SV=2	-0.134098	0.0752064	0.0771872	0.0607933
sp|P08754|GNAI3_HUMAN	GNAI3	Guanine nucleotide-binding protein G(i) subunit alpha OS=Homo sapiens OX=9606 GN=GNAI3 PE=1 SV=3	0.20833	0.23413	-0.241608	0.39895
sp|P08758|ANXA5_HUMAN	ANXA5	Annexin A5 OS=Homo sapiens OX=9606 GN=ANXA5 PE=1 SV=2	-0.565189	2.60111	0.355896	1.43009
sp|P08865|RSSA_HUMAN	RPSA	40S ribosomal protein SA OS=Homo sapiens OX=9606 GN=RPSA PE=1 SV=4	0.102686	0.137026	0.0359533	0.0565097
sp|P08962|CD63_HUMAN	CD63	CD63 antigen OS=Homo sapiens OX=9606 GN=CD63 PE=1 SV=2	0.182247	0.166133	0.100502	0.112193
sp|P09001|RM03_HUMAN	MRPL3	39S ribosomal protein L3, mitochondrial OS=Homo sapiens OX=9606 GN=MRPL3 PE=1 SV=1	0.162783	0.599992	0.892806	15.032
sp|P09012|SNRPA_HUMAN	SNRPA	U1 small nuclear ribonucleoprotein A OS=Homo sapiens OX=9606 GN=SNRPA PE=1 SV=3	0.0453362	0.10615	-0.176	1.11526
sp|P09067|HXB5_HUMAN	HOXB5	Homeobox protein Hox-B5 OS=Homo sapiens OX=9606 GN=HOXB5 PE=1 SV=3	0.274481	0.624341	0.12498	0.244493
sp|P09104|ENOG_HUMAN	ENO2	Gamma-enolase OS=Homo sapiens OX=9606 GN=ENO2 PE=1 SV=3	-0.813071	3.22549	0.570975	2.18367
sp|P09110|THIK_HUMAN	ACAA1	3-ketoacyl-CoA thiolase, peroxisomal OS=Homo sapiens OX=9606 GN=ACAA1 PE=1 SV=2	0.209716	0.862441	0.0147605	0.029439
sp|P09132|SRP19_HUMAN	SRP19	Signal recognition particle 19 kDa protein OS=Homo sapiens OX=9606 GN=SRP19 PE=1 SV=3	-0.0785855	0.0615825	0.0878697	0.112193
sp|P09234|RU1C_HUMAN	SNRPC	U1 small nuclear ribonucleoprotein C OS=Homo sapiens OX=9606 GN=SNRPC PE=1 SV=1	0.0978012	0.0603084	-0.290308	0.389909
sp|P09382|LEG1_HUMAN	LGALS1	Galectin-1 OS=Homo sapiens OX=9606 GN=LGALS1 PE=1 SV=2	-0.0923585	0.109048	0.400738	1.59227
sp|P09417|DHPR_HUMAN	QDPR	Dihydropteridine reductase OS=Homo sapiens OX=9606 GN=QDPR PE=1 SV=2	-0.260769	1.00746	-0.157304	0.506455
sp|P09429|HMGB1_HUMAN	HMGB1	High mobility group protein B1 OS=Homo sapiens OX=9606 GN=HMGB1 PE=1 SV=3	-0.476405	2.67176	-0.160457	0.575329
sp|P09471-2|GNAO_HUMAN	GNAO1	Isoform Alpha-2 of Guanine nucleotide-binding protein G(o) subunit alpha OS=Homo sapiens OX=9606 GN=GNAO1	-0.167759	0.42539	0.21129	0.762349
sp|P09493-4|TPM1_HUMAN	TPM1	Isoform 4 of Tropomyosin alpha-1 chain OS=Homo sapiens OX=9606 GN=TPM1	0.0788334	0.214564	-0.0825514	0.317192
sp|P09493-5|TPM1_HUMAN	TPM1	Isoform 5 of Tropomyosin alpha-1 chain OS=Homo sapiens OX=9606 GN=TPM1	0.296827	0.234277	-0.152577	0.133013
sp|P09496-2|CLCA_HUMAN	CLTA	Isoform Non-brain of Clathrin light chain A OS=Homo sapiens OX=9606 GN=CLTA	0.0831537	0.1707	0.0908878	0.279587
sp|P09497-2|CLCB_HUMAN	CLTB	Isoform Non-brain of Clathrin light chain B OS=Homo sapiens OX=9606 GN=CLTB	-0.116785	0.218918	0.258713	1.10056
sp|P09497-2|CLCB_HUMAN	CLTB	Isoform Non-brain of Clathrin light chain B OS=Homo sapiens OX=9606 GN=CLTB	-0.116785	0.218918	0.258713	1.10056
sp|P09525|ANXA4_HUMAN	ANXA4	Annexin A4 OS=Homo sapiens OX=9606 GN=ANXA4 PE=1 SV=4	-0.47764	1.17938	0.0965902	0.136071
sp|P09543|CN37_HUMAN	CNP	2',3'-cyclic-nucleotide 3'-phosphodiesterase OS=Homo sapiens OX=9606 GN=CNP PE=1 SV=2	0.0434941	0.0795696	-0.0983338	0.367313
sp|P09601|HMOX1_HUMAN	HMOX1	Heme oxygenase 1 OS=Homo sapiens OX=9606 GN=HMOX1 PE=1 SV=1	0.51724	2.65054	-0.537306	2.9164
sp|P09622|DLDH_HUMAN	DLD	Dihydrolipoyl dehydrogenase, mitochondrial OS=Homo sapiens OX=9606 GN=DLD PE=1 SV=2	0.0682358	0.124077	0.0407923	0.0952881
sp|P09629|HXB7_HUMAN	HOXB7	Homeobox protein Hox-B7 OS=Homo sapiens OX=9606 GN=HOXB7 PE=1 SV=4	0.0192843	0.0167233	-0.0398485	0.0567296
sp|P09630|HXC6_HUMAN	HOXC6	Homeobox protein Hox-C6 OS=Homo sapiens OX=9606 GN=HOXC6 PE=2 SV=3	0.209981	0.206942	-0.159173	0.201294
sp|P09651|ROA1_HUMAN	HNRNPA1	Heterogeneous nuclear ribonucleoprotein A1 OS=Homo sapiens OX=9606 GN=HNRNPA1 PE=1 SV=5	0.104591	0.263432	-0.0711381	0.211391
sp|P09661|RU2A_HUMAN	SNRPA1	U2 small nuclear ribonucleoprotein A' OS=Homo sapiens OX=9606 GN=SNRPA1 PE=1 SV=2	0.0310967	0.0448776	0.185769	0.739177
sp|P09668|CATH_HUMAN	CTSH	Pro-cathepsin H OS=Homo sapiens OX=9606 GN=CTSH PE=1 SV=4	0.669514	3.07452	0.184256	0.507709
sp|P09669|COX6C_HUMAN	COX6C	Cytochrome c oxidase subunit 6C OS=Homo sapiens OX=9606 GN=COX6C PE=1 SV=2	0.113918	0.345331	1.153	19.3788
sp|P09848|LPH_HUMAN	LCT	Lactase-phlorizin hydrolase OS=Homo sapiens OX=9606 GN=LCT PE=1 SV=3	0.0277162	0.0229972	0.148037	0.279976
sp|P09874|PARP1_HUMAN	PARP1	Poly [ADP-ribose] polymerase 1 OS=Homo sapiens OX=9606 GN=PARP1 PE=1 SV=4	0.00769615	0.0344619	-0.117964	3.15201
sp|P09884|DPOLA_HUMAN	POLA1	DNA polymerase alpha catalytic subunit OS=Homo sapiens OX=9606 GN=POLA1 PE=1 SV=2	-0.366721	1.41345	0.0305797	0.0478015
sp|P09936|UCHL1_HUMAN	UCHL1	Ubiquitin carboxyl-terminal hydrolase isozyme L1 OS=Homo sapiens OX=9606 GN=UCHL1 PE=1 SV=2	-0.420339	0.629053	0.18747	0.238823
sp|P09958|FURIN_HUMAN	FURIN	Furin OS=Homo sapiens OX=9606 GN=FURIN PE=1 SV=2	0.135641	0.276045	-0.00411933	0.00695878
sp|P09960|LKHA4_HUMAN	LTA4H	Leukotriene A-4 hydrolase OS=Homo sapiens OX=9606 GN=LTA4H PE=1 SV=2	-0.641599	2.80972	0.230399	0.677926
sp|P0C024|NUDT7_HUMAN	NUDT7	Peroxisomal coenzyme A diphosphatase NUDT7 OS=Homo sapiens OX=9606 GN=NUDT7 PE=1 SV=1	-0.232723	0.297699	-0.180304	0.281465
sp|P0C0L5|CO4B_HUMAN	C4B	Complement C4-B OS=Homo sapiens OX=9606 GN=C4B PE=1 SV=2	-0.185376	0.37007	-0.198912	0.538916
sp|P0C0S5|H2AZ_HUMAN	H2AZ1	Histone H2A.Z OS=Homo sapiens OX=9606 GN=H2AZ1 PE=1 SV=2	0.12537	0.0932903	-0.396526	0.760734
sp|P0C1Z6|TFPT_HUMAN	TFPT	TCF3 fusion partner OS=Homo sapiens OX=9606 GN=TFPT PE=1 SV=1	0.0652558	0.0581198	-0.0645747	0.0890673
sp|P0C2W1|FBSP1_HUMAN	FBXO45	F-box/SPRY domain-containing protein 1 OS=Homo sapiens OX=9606 GN=FBXO45 PE=1 SV=1	-0.0730592	0.0522301	0.162126	0.214712
sp|P0C7P0|CISD3_HUMAN	CISD3	CDGSH iron-sulfur domain-containing protein 3, mitochondrial OS=Homo sapiens OX=9606 GN=CISD3 PE=1 SV=1	-0.00765713	0.0131998	-0.196718	1.34725
sp|P0C7T5|ATX1L_HUMAN	ATXN1L	Ataxin-1-like OS=Homo sapiens OX=9606 GN=ATXN1L PE=1 SV=1	-0.207293	1.61332	-0.0163315	0.048492
sp|P0CB38|PAB4L_HUMAN	PABPC4L	Polyadenylate-binding protein 4-like OS=Homo sapiens OX=9606 GN=PABPC4L PE=2 SV=1	-0.0905273	0.0776095	-0.12109	0.175928
sp|P0CG32|ZCC18_HUMAN	ZCCHC18	Zinc finger CCHC domain-containing protein 18 OS=Homo sapiens OX=9606 GN=ZCCHC18 PE=3 SV=1	0.221301	0.374971	0.00935202	0.0116146
sp|P0CG38|POTEI_HUMAN	POTEI	POTE ankyrin domain family member I OS=Homo sapiens OX=9606 GN=POTEI PE=3 SV=1	0.0970052	0.207857	0.0957713	0.286516
sp|P0CK96|S352B_HUMAN	SLC35E2B	Solute carrier family 35 member E2B OS=Homo sapiens OX=9606 GN=SLC35E2B PE=2 SV=1	0.193638	0.13161	-0.339444	0.418956
sp|P0DI83|NARR_HUMAN	RAB34	Ras-related protein Rab-34, isoform NARR OS=Homo sapiens OX=9606 GN=RAB34 PE=1 SV=1	-0.449436	1.1484	0.566522	1.79427
sp|P0DJ07|PT100_HUMAN	PET100	Protein PET100 homolog, mitochondrial OS=Homo sapiens OX=9606 GN=PET100 PE=1 SV=1	0.0983925	0.121683	0.626178	2.57656
sp|P0DJ93|SIM13_HUMAN	SMIM13	Small integral membrane protein 13 OS=Homo sapiens OX=9606 GN=SMIM13 PE=3 SV=1	0.00328258	0.00204467	-0.186959	0.257607
sp|P0DMV8|HS71A_HUMAN	HSPA1A	Heat shock 70 kDa protein 1A OS=Homo sapiens OX=9606 GN=HSPA1A PE=1 SV=1	0.0301062	0.0321801	0.65519	3.18636
sp|P0DP24|CALM2_HUMAN	CALM2	Calmodulin-2 OS=Homo sapiens OX=9606 GN=CALM2 PE=1 SV=1	-0.131971	0.035661	0.121749	0.0523394
sp|P0DPB6|RPAC2_HUMAN	POLR1D	DNA-directed RNA polymerases I and III subunit RPAC2 OS=Homo sapiens OX=9606 GN=POLR1D PE=1 SV=1	0.0138663	0.0182008	-0.0715773	0.194004
sp|P0DPB6|RPAC2_HUMAN	POLR1D	DNA-directed RNA polymerases I and III subunit RPAC2 OS=Homo sapiens OX=9606 GN=POLR1D PE=1 SV=1	0.0138663	0.0182008	-0.0715773	0.194004
sp|P0DPI2|GAL3A_HUMAN	GATD3A	Glutamine amidotransferase-like class 1 domain-containing protein 3A, mitochondrial OS=Homo sapiens OX=9606 GN=GATD3A PE=1 SV=1	0.107506	0.196716	-0.132315	0.370507
sp|P10071|GLI3_HUMAN	GLI3	Transcriptional activator GLI3 OS=Homo sapiens OX=9606 GN=GLI3 PE=1 SV=6	-0.109964	0.116614	0.489191	1.50137
sp|P10072|ZN875_HUMAN	ZNF875	Zinc finger protein 875 OS=Homo sapiens OX=9606 GN=ZNF875 PE=2 SV=4	-0.0516336	0.0407165	0.0472488	0.057476
sp|P10109|ADX_HUMAN	FDX1	Adrenodoxin, mitochondrial OS=Homo sapiens OX=9606 GN=FDX1 PE=1 SV=1	0.104505	0.459036	-0.0556354	0.228997
sp|P10155|RO60_HUMAN	RO60	60 kDa SS-A/Ro ribonucleoprotein OS=Homo sapiens OX=9606 GN=RO60 PE=1 SV=2	-0.303366	2.36696	0.412613	3.6253
sp|P10176|COX8A_HUMAN	COX8A	Cytochrome c oxidase subunit 8A, mitochondrial OS=Homo sapiens OX=9606 GN=COX8A PE=1 SV=2	0.100845	0.0909232	0.819095	3.35442
sp|P10242-4|MYB_HUMAN	MYB	Isoform 4 of Transcriptional activator Myb OS=Homo sapiens OX=9606 GN=MYB	-0.171092	0.576401	-0.00414001	0.00847036
sp|P10244|MYBB_HUMAN	MYBL2	Myb-related protein B OS=Homo sapiens OX=9606 GN=MYBL2 PE=1 SV=1	-0.137141	0.323488	-0.194443	0.72307
sp|P10253|LYAG_HUMAN	GAA	Lysosomal alpha-glucosidase OS=Homo sapiens OX=9606 GN=GAA PE=1 SV=4	0.0534162	0.0887817	0.0514788	0.130669
sp|P10276|RARA_HUMAN	RARA	Retinoic acid receptor alpha OS=Homo sapiens OX=9606 GN=RARA PE=1 SV=2	0.236227	0.657624	-0.0881783	0.194453
sp|P10321|HLAC_HUMAN	HLA-C	HLA class I histocompatibility antigen, C alpha chain OS=Homo sapiens OX=9606 GN=HLA-C PE=1 SV=3	0.10893	0.0952844	-0.261375	0.498381
sp|P10412|H14_HUMAN	H1-4	Histone H1.4 OS=Homo sapiens OX=9606 GN=H1-4 PE=1 SV=2	0.234109	0.391743	-0.170966	0.322591
sp|P10515|ODP2_HUMAN	DLAT	Dihydrolipoyllysine-residue acetyltransferase component of pyruvate dehydrogenase complex, mitochondrial OS=Homo sapiens OX=9606 GN=DLAT PE=1 SV=3	0.116489	0.398089	-0.119444	0.536991
sp|P10586|PTPRF_HUMAN	PTPRF	Receptor-type tyrosine-protein phosphatase F OS=Homo sapiens OX=9606 GN=PTPRF PE=1 SV=2	0.0514117	0.170847	-0.21502	2.63496
sp|P10588|NR2F6_HUMAN	NR2F6	Nuclear receptor subfamily 2 group F member 6 OS=Homo sapiens OX=9606 GN=NR2F6 PE=1 SV=2	0.0347966	0.039997	-0.00493183	0.00832388
sp|P10589|COT1_HUMAN	NR2F1	COUP transcription factor 1 OS=Homo sapiens OX=9606 GN=NR2F1 PE=1 SV=1	-0.00580006	0.00461816	-0.244431	0.529748
sp|P10599|THIO_HUMAN	TXN	Thioredoxin OS=Homo sapiens OX=9606 GN=TXN PE=1 SV=3	-0.330985	0.281399	0.226209	0.225234
sp|P10606|COX5B_HUMAN	COX5B	Cytochrome c oxidase subunit 5B, mitochondrial OS=Homo sapiens OX=9606 GN=COX5B PE=1 SV=2	-0.133561	0.0931088	0.580351	1.15903
sp|P10619|PPGB_HUMAN	CTSA	Lysosomal protective protein OS=Homo sapiens OX=9606 GN=CTSA PE=1 SV=2	0.204202	1.17084	-0.0862099	0.321454
sp|P10620|MGST1_HUMAN	MGST1	Microsomal glutathione S-transferase 1 OS=Homo sapiens OX=9606 GN=MGST1 PE=1 SV=1	0.168174	0.130112	-0.142422	0.153879
sp|P10644|KAP0_HUMAN	PRKAR1A	cAMP-dependent protein kinase type I-alpha regulatory subunit OS=Homo sapiens OX=9606 GN=PRKAR1A PE=1 SV=1	-0.0558205	0.0609249	0.119335	0.249945
sp|P10721|KIT_HUMAN	KIT	Mast/stem cell growth factor receptor Kit OS=Homo sapiens OX=9606 GN=KIT PE=1 SV=1	-0.178157	0.0879151	0.0127493	0.00800838
sp|P10768|ESTD_HUMAN	ESD	S-formylglutathione hydrolase OS=Homo sapiens OX=9606 GN=ESD PE=1 SV=2	-0.765159	2.89756	0.432584	1.41785
sp|P10809|CH60_HUMAN	HSPD1	60 kDa heat shock protein, mitochondrial OS=Homo sapiens OX=9606 GN=HSPD1 PE=1 SV=2	0.208819	0.893806	-0.116974	0.42977
sp|P10827|THA_HUMAN	THRA	Thyroid hormone receptor alpha OS=Homo sapiens OX=9606 GN=THRA PE=1 SV=1	-0.0594562	0.0558595	0.220069	0.475958
sp|P10828-2|THB_HUMAN	THRB	Isoform Beta-2 of Thyroid hormone receptor beta OS=Homo sapiens OX=9606 GN=THRB	-0.244789	0.337392	-0.0173725	0.0185164
sp|P10909-2|CLUS_HUMAN	CLU	Isoform 2 of Clusterin OS=Homo sapiens OX=9606 GN=CLU	0.266484	1.0835	0.153241	0.484683
sp|P11021|BIP_HUMAN	HSPA5	Endoplasmic reticulum chaperone BiP OS=Homo sapiens OX=9606 GN=HSPA5 PE=1 SV=2	0.133739	1.17927	0.0565717	0.363476
sp|P11047|LAMC1_HUMAN	LAMC1	Laminin subunit gamma-1 OS=Homo sapiens OX=9606 GN=LAMC1 PE=1 SV=3	0.273977	1.80558	0.222512	1.31351
sp|P11117|PPAL_HUMAN	ACP2	Lysosomal acid phosphatase OS=Homo sapiens OX=9606 GN=ACP2 PE=1 SV=3	0.175922	0.810184	0.00592448	0.0142909
sp|P11142|HSP7C_HUMAN	HSPA8	Heat shock cognate 71 kDa protein OS=Homo sapiens OX=9606 GN=HSPA8 PE=1 SV=1	-0.0984065	0.291676	0.164506	0.846656
sp|P11166|GTR1_HUMAN	SLC2A1	Solute carrier family 2, facilitated glucose transporter member 1 OS=Homo sapiens OX=9606 GN=SLC2A1 PE=1 SV=2	0.489286	2.39512	-0.218499	0.77321
sp|P11171|41_HUMAN	EPB41	Protein 4.1 OS=Homo sapiens OX=9606 GN=EPB41 PE=1 SV=4	-0.0493277	0.121683	0.00498283	0.0134057
sp|P11172|UMPS_HUMAN	UMPS	Uridine 5'-monophosphate synthase OS=Homo sapiens OX=9606 GN=UMPS PE=1 SV=1	-0.331788	0.771733	0.302113	0.777485
sp|P11177|ODPB_HUMAN	PDHB	Pyruvate dehydrogenase E1 component subunit beta, mitochondrial OS=Homo sapiens OX=9606 GN=PDHB PE=1 SV=3	0.0765742	0.179669	-0.0621603	0.196072
sp|P11182|ODB2_HUMAN	DBT	Lipoamide acyltransferase component of branched-chain alpha-keto acid dehydrogenase complex, mitochondrial OS=Homo sapiens OX=9606 GN=DBT PE=1 SV=3	0.132313	0.361495	-0.0775059	0.219323
sp|P11216|PYGB_HUMAN	PYGB	Glycogen phosphorylase, brain form OS=Homo sapiens OX=9606 GN=PYGB PE=1 SV=5	-0.426462	1.34143	0.481035	1.75296
sp|P11233|RALA_HUMAN	RALA	Ras-related protein Ral-A OS=Homo sapiens OX=9606 GN=RALA PE=1 SV=1	0.105827	0.0629141	-0.109818	0.103199
sp|P11234-2|RALB_HUMAN	RALB	Isoform 2 of Ras-related protein Ral-B OS=Homo sapiens OX=9606 GN=RALB	0.108408	0.0997738	-0.17231	0.282615
sp|P11274|BCR_HUMAN	BCR	Breakpoint cluster region protein OS=Homo sapiens OX=9606 GN=BCR PE=1 SV=2	0.099982	1.1623	-0.14967	2.70712
sp|P11277-2|SPTB1_HUMAN	SPTB	Isoform 2 of Spectrin beta chain, erythrocytic OS=Homo sapiens OX=9606 GN=SPTB	-0.239391	2.02651	-0.330541	3.91449
sp|P11279|LAMP1_HUMAN	LAMP1	Lysosome-associated membrane glycoprotein 1 OS=Homo sapiens OX=9606 GN=LAMP1 PE=1 SV=3	0.191326	0.765572	0.0424565	0.112193
sp|P11310-2|ACADM_HUMAN	ACADM	Isoform 2 of Medium-chain specific acyl-CoA dehydrogenase, mitochondrial OS=Homo sapiens OX=9606 GN=ACADM	0.0335587	0.0564288	-0.0986133	0.358376
sp|P11362|FGFR1_HUMAN	FGFR1	Fibroblast growth factor receptor 1 OS=Homo sapiens OX=9606 GN=FGFR1 PE=1 SV=3	0.0283358	0.0364362	-0.0346553	0.0725758
sp|P11387|TOP1_HUMAN	TOP1	DNA topoisomerase 1 OS=Homo sapiens OX=9606 GN=TOP1 PE=1 SV=2	0.377899	2.29712	-0.212931	1.04976
sp|P11388-4|TOP2A_HUMAN	TOP2A	Isoform 4 of DNA topoisomerase 2-alpha OS=Homo sapiens OX=9606 GN=TOP2A	0.31277	0.870149	-0.30983	0.993236
sp|P11413-2|G6PD_HUMAN	G6PD	Isoform Long of Glucose-6-phosphate 1-dehydrogenase OS=Homo sapiens OX=9606 GN=G6PD	-0.319	1.55119	0.530136	3.27467
sp|P11441|UBL4A_HUMAN	UBL4A	Ubiquitin-like protein 4A OS=Homo sapiens OX=9606 GN=UBL4A PE=1 SV=1	-0.158533	0.748922	-0.143649	0.74475
sp|P11473-2|VDR_HUMAN	VDR	Isoform 2 of Vitamin D3 receptor OS=Homo sapiens OX=9606 GN=VDR	-0.346961	1.23611	0.457394	2.03086
sp|P11474|ERR1_HUMAN	ESRRA	Steroid hormone receptor ERR1 OS=Homo sapiens OX=9606 GN=ESRRA PE=1 SV=3	0.0631772	0.0554856	0.0552747	0.0725758
sp|P11498|PYC_HUMAN	PC	Pyruvate carboxylase, mitochondrial OS=Homo sapiens OX=9606 GN=PC PE=1 SV=2	0.148568	0.376454	-0.0590193	0.140111
sp|P11532|DMD_HUMAN	DMD	Dystrophin OS=Homo sapiens OX=9606 GN=DMD PE=1 SV=3	0.0642229	0.0866184	-0.231378	0.798066
sp|P11586|C1TC_HUMAN	MTHFD1	C-1-tetrahydrofolate synthase, cytoplasmic OS=Homo sapiens OX=9606 GN=MTHFD1 PE=1 SV=3	-0.241432	1.82832	0.226431	1.77791
sp|P11717|MPRI_HUMAN	IGF2R	Cation-independent mannose-6-phosphate receptor OS=Homo sapiens OX=9606 GN=IGF2R PE=1 SV=3	0.131239	0.833509	-0.0738121	0.405532
sp|P11766|ADHX_HUMAN	ADH5	Alcohol dehydrogenase class-3 OS=Homo sapiens OX=9606 GN=ADH5 PE=1 SV=4	-0.462238	1.78617	0.343137	1.23013
sp|P11802|CDK4_HUMAN	CDK4	Cyclin-dependent kinase 4 OS=Homo sapiens OX=9606 GN=CDK4 PE=1 SV=2	-0.387674	1.76244	0.385969	1.85701
sp|P11831|SRF_HUMAN	SRF	Serum response factor OS=Homo sapiens OX=9606 GN=SRF PE=1 SV=1	-0.337941	0.720315	-0.113961	0.181288
sp|P11908-2|PRPS2_HUMAN	PRPS2	Isoform 2 of Ribose-phosphate pyrophosphokinase 2 OS=Homo sapiens OX=9606 GN=PRPS2	-0.420026	2.67382	-0.186021	0.870175
sp|P11940|PABP1_HUMAN	PABPC1	Polyadenylate-binding protein 1 OS=Homo sapiens OX=9606 GN=PABPC1 PE=1 SV=2	-0.042452	0.104516	-0.0252448	0.082536
sp|P12004|PCNA_HUMAN	PCNA	Proliferating cell nuclear antigen OS=Homo sapiens OX=9606 GN=PCNA PE=1 SV=1	-0.269565	1.28866	-0.111896	0.378653
sp|P12081|SYHC_HUMAN	HARS	Histidine--tRNA ligase, cytoplasmic OS=Homo sapiens OX=9606 GN=HARS PE=1 SV=2	-0.180494	1.08097	0.371143	3.27467
sp|P12109|CO6A1_HUMAN	COL6A1	Collagen alpha-1(VI) chain OS=Homo sapiens OX=9606 GN=COL6A1 PE=1 SV=3	-0.157551	0.221086	-0.0225194	0.0282815
sp|P12235|ADT1_HUMAN	SLC25A4	ADP/ATP translocase 1 OS=Homo sapiens OX=9606 GN=SLC25A4 PE=1 SV=4	0.0253842	0.0282252	0.00698669	0.0116146
sp|P12236|ADT3_HUMAN	SLC25A6	ADP/ATP translocase 3 OS=Homo sapiens OX=9606 GN=SLC25A6 PE=1 SV=4	0.191553	0.895721	-0.150474	0.711905
sp|P12259|FA5_HUMAN	F5	Coagulation factor V OS=Homo sapiens OX=9606 GN=F5 PE=1 SV=4	0.244368	0.342609	-0.0830544	0.107932
sp|P12268|IMDH2_HUMAN	IMPDH2	Inosine-5'-monophosphate dehydrogenase 2 OS=Homo sapiens OX=9606 GN=IMPDH2 PE=1 SV=2	-0.366581	1.75846	0.136586	0.427415
sp|P12270|TPR_HUMAN	TPR	Nucleoprotein TPR OS=Homo sapiens OX=9606 GN=TPR PE=1 SV=3	0.0681394	0.090502	-0.137724	0.358376
sp|P12277|KCRB_HUMAN	CKB	Creatine kinase B-type OS=Homo sapiens OX=9606 GN=CKB PE=1 SV=1	-0.505346	1.82832	0.46646	1.74069
sp|P12532-2|KCRU_HUMAN	CKMT1A	Isoform 2 of Creatine kinase U-type, mitochondrial OS=Homo sapiens OX=9606 GN=CKMT1A	-0.0706623	0.121009	0.0786763	0.206296
sp|P12645|BMP3_HUMAN	BMP3	Bone morphogenetic protein 3 OS=Homo sapiens OX=9606 GN=BMP3 PE=1 SV=2	-0.0127808	0.00353913	-0.567244	0.429499
sp|P12694-2|ODBA_HUMAN	BCKDHA	Isoform 2 of 2-oxoisovalerate dehydrogenase subunit alpha, mitochondrial OS=Homo sapiens OX=9606 GN=BCKDHA	-0.000842193	0.00204467	-0.201737	2.41317
sp|P12755|SKI_HUMAN	SKI	Ski oncogene OS=Homo sapiens OX=9606 GN=SKI PE=1 SV=1	0.245076	2.72096	0.147806	1.16708
sp|P12757|SKIL_HUMAN	SKIL	Ski-like protein OS=Homo sapiens OX=9606 GN=SKIL PE=1 SV=2	0.240374	0.551106	-0.0348198	0.053863
sp|P12814-3|ACTN1_HUMAN	ACTN1	Isoform 3 of Alpha-actinin-1 OS=Homo sapiens OX=9606 GN=ACTN1	-0.0946115	0.54114	-0.0412881	0.208067
sp|P12821|ACE_HUMAN	ACE	Angiotensin-converting enzyme OS=Homo sapiens OX=9606 GN=ACE PE=1 SV=1	0.117949	0.141405	0.0522315	0.074346
sp|P12830|CADH1_HUMAN	CDH1	Cadherin-1 OS=Homo sapiens OX=9606 GN=CDH1 PE=1 SV=3	-0.444637	1.86374	0.241969	0.797613
sp|P12931-2|SRC_HUMAN	SRC	Isoform 2 of Proto-oncogene tyrosine-protein kinase Src OS=Homo sapiens OX=9606 GN=SRC	0.0710559	0.0774843	0.137264	0.290327
sp|P12955|PEPD_HUMAN	PEPD	Xaa-Pro dipeptidase OS=Homo sapiens OX=9606 GN=PEPD PE=1 SV=3	-0.437684	1.90292	0.433453	1.9883
sp|P12956|XRCC6_HUMAN	XRCC6	X-ray repair cross-complementing protein 6 OS=Homo sapiens OX=9606 GN=XRCC6 PE=1 SV=2	-0.0575418	0.0560573	-0.179512	0.37544
sp|P13010|XRCC5_HUMAN	XRCC5	X-ray repair cross-complementing protein 5 OS=Homo sapiens OX=9606 GN=XRCC5 PE=1 SV=3	-0.0891599	0.417867	-0.0727486	0.391406
sp|P13051|UNG_HUMAN	UNG	Uracil-DNA glycosylase OS=Homo sapiens OX=9606 GN=UNG PE=1 SV=2	-0.200793	0.391743	-0.101501	0.197736
sp|P13056|NR2C1_HUMAN	NR2C1	Nuclear receptor subfamily 2 group C member 1 OS=Homo sapiens OX=9606 GN=NR2C1 PE=1 SV=2	0.00146251	0.00200178	0.0716682	0.136196
sp|P13073|COX41_HUMAN	COX4I1	Cytochrome c oxidase subunit 4 isoform 1, mitochondrial OS=Homo sapiens OX=9606 GN=COX4I1 PE=1 SV=1	0.146119	0.260463	0.23255	0.736088
sp|P13196|HEM1_HUMAN	ALAS1	5-aminolevulinate synthase, nonspecific, mitochondrial OS=Homo sapiens OX=9606 GN=ALAS1 PE=1 SV=2	0.100288	0.306864	-0.261175	1.73184
sp|P13284|GILT_HUMAN	IFI30	Gamma-interferon-inducible lysosomal thiol reductase OS=Homo sapiens OX=9606 GN=IFI30 PE=1 SV=3	-0.1596	0.121683	0.353457	0.547275
sp|P13473-2|LAMP2_HUMAN	LAMP2	Isoform LAMP-2B of Lysosome-associated membrane glycoprotein 2 OS=Homo sapiens OX=9606 GN=LAMP2	0.180138	0.503415	-0.359458	2.03086
sp|P13489|RINI_HUMAN	RNH1	Ribonuclease inhibitor OS=Homo sapiens OX=9606 GN=RNH1 PE=1 SV=2	-0.48868	0.844122	0.163485	0.202494
sp|P13498|CY24A_HUMAN	CYBA	Cytochrome b-245 light chain OS=Homo sapiens OX=9606 GN=CYBA PE=1 SV=3	0.302774	0.620456	0.140601	0.249668
sp|P13591|NCAM1_HUMAN	NCAM1	Neural cell adhesion molecule 1 OS=Homo sapiens OX=9606 GN=NCAM1 PE=1 SV=3	0.119774	0.489431	-0.107877	0.518388
sp|P13611|CSPG2_HUMAN	VCAN	Versican core protein OS=Homo sapiens OX=9606 GN=VCAN PE=1 SV=3	-0.103711	0.263432	0.161236	0.711011
sp|P13612|ITA4_HUMAN	ITGA4	Integrin alpha-4 OS=Homo sapiens OX=9606 GN=ITGA4 PE=1 SV=3	0.0187408	0.0321801	-0.259388	2.20902
sp|P13637-3|AT1A3_HUMAN	ATP1A3	Isoform 3 of Sodium/potassium-transporting ATPase subunit alpha-3 OS=Homo sapiens OX=9606 GN=ATP1A3	0.106095	0.264821	-0.265015	1.42092
sp|P13639|EF2_HUMAN	EEF2	Elongation factor 2 OS=Homo sapiens OX=9606 GN=EEF2 PE=1 SV=4	-0.437948	3.18829	0.594901	4.83268
sp|P13667|PDIA4_HUMAN	PDIA4	Protein disulfide-isomerase A4 OS=Homo sapiens OX=9606 GN=PDIA4 PE=1 SV=2	0.105919	0.596954	-0.104672	0.713739
sp|P13674-2|P4HA1_HUMAN	P4HA1	Isoform 2 of Prolyl 4-hydroxylase subunit alpha-1 OS=Homo sapiens OX=9606 GN=P4HA1	0.0288595	0.088761	-0.0264384	0.122968
sp|P13693|TCTP_HUMAN	TPT1	Translationally-controlled tumor protein OS=Homo sapiens OX=9606 GN=TPT1 PE=1 SV=1	-0.433375	1.66483	0.445955	1.86483
sp|P13747|HLAE_HUMAN	HLA-E	HLA class I histocompatibility antigen, alpha chain E OS=Homo sapiens OX=9606 GN=HLA-E PE=1 SV=4	0.145811	0.263432	-0.0760839	0.149314
sp|P13797|PLST_HUMAN	PLS3	Plastin-3 OS=Homo sapiens OX=9606 GN=PLS3 PE=1 SV=4	-0.143391	0.85212	0.166527	1.23801
sp|P13798|ACPH_HUMAN	APEH	Acylamino-acid-releasing enzyme OS=Homo sapiens OX=9606 GN=APEH PE=1 SV=4	-0.508909	3.45697	0.539941	3.97106
sp|P13804|ETFA_HUMAN	ETFA	Electron transfer flavoprotein subunit alpha, mitochondrial OS=Homo sapiens OX=9606 GN=ETFA PE=1 SV=1	-0.0263556	0.048657	-0.0752096	0.282234
sp|P13807|GYS1_HUMAN	GYS1	Glycogen [starch] synthase, muscle OS=Homo sapiens OX=9606 GN=GYS1 PE=1 SV=2	-0.218815	0.747321	0.26487	1.18009
sp|P13861|KAP2_HUMAN	PRKAR2A	cAMP-dependent protein kinase type II-alpha regulatory subunit OS=Homo sapiens OX=9606 GN=PRKAR2A PE=1 SV=2	-0.000159616	0.000493476	-0.0413847	0.136959
sp|P13984|T2FB_HUMAN	GTF2F2	General transcription factor IIF subunit 2 OS=Homo sapiens OX=9606 GN=GTF2F2 PE=1 SV=2	-0.0197979	0.0163786	0.142679	0.247805
sp|P13987-2|CD59_HUMAN	CD59	Isoform 2 of CD59 glycoprotein OS=Homo sapiens OX=9606 GN=CD59	0.0923251	0.0752064	-0.0684955	0.082536
sp|P13994|CC130_HUMAN	CCDC130	Coiled-coil domain-containing protein 130 OS=Homo sapiens OX=9606 GN=CCDC130 PE=1 SV=2	0.212092	0.509358	0.0375356	0.0649829
sp|P13995|MTDC_HUMAN	MTHFD2	Bifunctional methylenetetrahydrofolate dehydrogenase/cyclohydrolase, mitochondrial OS=Homo sapiens OX=9606 GN=MTHFD2 PE=1 SV=2	0.154348	0.475753	-0.442286	3.95423
sp|P14174|MIF_HUMAN	MIF	Macrophage migration inhibitory factor OS=Homo sapiens OX=9606 GN=MIF PE=1 SV=4	-0.494808	0.13142	0.703886	0.311229
sp|P14209|CD99_HUMAN	CD99	CD99 antigen OS=Homo sapiens OX=9606 GN=CD99 PE=1 SV=1	0.207988	0.170624	-0.207685	0.246355
sp|P14314-2|GLU2B_HUMAN	PRKCSH	Isoform 2 of Glucosidase 2 subunit beta OS=Homo sapiens OX=9606 GN=PRKCSH	0.0666258	0.239138	-0.201427	1.71912
sp|P14316|IRF2_HUMAN	IRF2	Interferon regulatory factor 2 OS=Homo sapiens OX=9606 GN=IRF2 PE=1 SV=2	-0.032224	0.0283689	-0.287919	0.789936
sp|P14324|FPPS_HUMAN	FDPS	Farnesyl pyrophosphate synthase OS=Homo sapiens OX=9606 GN=FDPS PE=1 SV=4	-0.50604	2.37858	0.198749	0.629188
sp|P14373|TRI27_HUMAN	TRIM27	Zinc finger protein RFP OS=Homo sapiens OX=9606 GN=TRIM27 PE=1 SV=1	0.128064	0.855266	-0.258874	3.31165
sp|P14406|CX7A2_HUMAN	COX7A2	Cytochrome c oxidase subunit 7A2, mitochondrial OS=Homo sapiens OX=9606 GN=COX7A2 PE=1 SV=1	0.106651	0.0436752	1.39282	2.2989
sp|P14415|AT1B2_HUMAN	ATP1B2	Sodium/potassium-transporting ATPase subunit beta-2 OS=Homo sapiens OX=9606 GN=ATP1B2 PE=1 SV=3	-0.040412	0.0343029	0.130426	0.223555
sp|P14543|NID1_HUMAN	NID1	Nidogen-1 OS=Homo sapiens OX=9606 GN=NID1 PE=1 SV=3	-0.184211	0.603822	0.202826	0.865474
sp|P14550|AK1A1_HUMAN	AKR1A1	Aldo-keto reductase family 1 member A1 OS=Homo sapiens OX=9606 GN=AKR1A1 PE=1 SV=3	-0.585387	2.78337	0.287593	1.08729
sp|P14618-2|KPYM_HUMAN	PKM	Isoform M1 of Pyruvate kinase PKM OS=Homo sapiens OX=9606 GN=PKM	-0.370267	0.916966	0.740422	3.25474
sp|P14618|KPYM_HUMAN	PKM	Pyruvate kinase PKM OS=Homo sapiens OX=9606 GN=PKM PE=1 SV=4	-0.489461	2.36875	0.636675	3.44806
sp|P14625|ENPL_HUMAN	HSP90B1	Endoplasmin OS=Homo sapiens OX=9606 GN=HSP90B1 PE=1 SV=1	0.031187	0.104357	-0.079674	0.578563
sp|P14635|CCNB1_HUMAN	CCNB1	G2/mitotic-specific cyclin-B1 OS=Homo sapiens OX=9606 GN=CCNB1 PE=1 SV=1	0.167918	0.159319	0.265878	0.437246
sp|P14649|MYL6B_HUMAN	MYL6B	Myosin light chain 6B OS=Homo sapiens OX=9606 GN=MYL6B PE=1 SV=1	-0.0301403	0.0567392	-0.0873992	0.359856
sp|P14678-3|RSMB_HUMAN	SNRPB	Isoform SM-B1 of Small nuclear ribonucleoprotein-associated proteins B and B' OS=Homo sapiens OX=9606 GN=SNRPB	0.0575903	0.144987	-0.0513096	0.181244
sp|P14735|IDE_HUMAN	IDE	Insulin-degrading enzyme OS=Homo sapiens OX=9606 GN=IDE PE=1 SV=4	-0.201882	1.79075	0.16268	1.39608
sp|P14854|CX6B1_HUMAN	COX6B1	Cytochrome c oxidase subunit 6B1 OS=Homo sapiens OX=9606 GN=COX6B1 PE=1 SV=2	-0.23786	0.290218	0.471962	1.20596
sp|P14859-6|PO2F1_HUMAN	POU2F1	Isoform 6 of POU domain, class 2, transcription factor 1 OS=Homo sapiens OX=9606 GN=POU2F1	-0.139553	0.106317	-0.289893	0.435608
sp|P14866|HNRPL_HUMAN	HNRNPL	Heterogeneous nuclear ribonucleoprotein L OS=Homo sapiens OX=9606 GN=HNRNPL PE=1 SV=2	0.0699864	0.145949	-0.0776757	0.245066
sp|P14868|SYDC_HUMAN	DARS	Aspartate--tRNA ligase, cytoplasmic OS=Homo sapiens OX=9606 GN=DARS PE=1 SV=2	-0.0825431	0.264252	-0.175738	1.24914
sp|P14927-2|QCR7_HUMAN	UQCRB	Isoform 2 of Cytochrome b-c1 complex subunit 7 OS=Homo sapiens OX=9606 GN=UQCRB	0.237374	0.727976	0.643119	4.97062
sp|P15056|BRAF_HUMAN	BRAF	Serine/threonine-protein kinase B-raf OS=Homo sapiens OX=9606 GN=BRAF PE=1 SV=4	-0.347363	1.97998	0.311415	1.75812
sp|P15104|GLNA_HUMAN	GLUL	Glutamine synthetase OS=Homo sapiens OX=9606 GN=GLUL PE=1 SV=4	-0.626766	2.28604	0.240874	0.582087
sp|P15121|ALDR_HUMAN	AKR1B1	Aldo-keto reductase family 1 member B1 OS=Homo sapiens OX=9606 GN=AKR1B1 PE=1 SV=3	-0.508571	1.83415	0.0908618	0.162083
sp|P15151|PVR_HUMAN	PVR	Poliovirus receptor OS=Homo sapiens OX=9606 GN=PVR PE=1 SV=2	0.0732843	0.0619856	-0.334575	0.832629
sp|P15170-3|ERF3A_HUMAN	GSPT1	Isoform 3 of Eukaryotic peptide chain release factor GTP-binding subunit ERF3A OS=Homo sapiens OX=9606 GN=GSPT1	-0.34787	1.64858	0.576189	3.40781
sp|P15260|INGR1_HUMAN	IFNGR1	Interferon gamma receptor 1 OS=Homo sapiens OX=9606 GN=IFNGR1 PE=1 SV=1	0.123986	0.198137	0.0132056	0.0196016
sp|P15289|ARSA_HUMAN	ARSA	Arylsulfatase A OS=Homo sapiens OX=9606 GN=ARSA PE=1 SV=3	0.0712481	0.0805449	0.0570485	0.0951363
sp|P15291|B4GT1_HUMAN	B4GALT1	Beta-1,4-galactosyltransferase 1 OS=Homo sapiens OX=9606 GN=B4GALT1 PE=1 SV=5	0.300248	0.192919	0.38123	0.382259
sp|P15291|B4GT1_HUMAN	B4GALT1	Beta-1,4-galactosyltransferase 1 OS=Homo sapiens OX=9606 GN=B4GALT1 PE=1 SV=5	0.300248	0.192919	0.38123	0.382259
sp|P15291|B4GT1_HUMAN	B4GALT1	Beta-1,4-galactosyltransferase 1 OS=Homo sapiens OX=9606 GN=B4GALT1 PE=1 SV=5	0.300248	0.192919	0.38123	0.382259
sp|P15311|EZRI_HUMAN	EZR	Ezrin OS=Homo sapiens OX=9606 GN=EZR PE=1 SV=4	-0.135788	0.473544	0.239062	1.41291
sp|P15336|ATF2_HUMAN	ATF2	Cyclic AMP-dependent transcription factor ATF-2 OS=Homo sapiens OX=9606 GN=ATF2 PE=1 SV=4	-0.0952363	0.106317	0.326135	0.930054
sp|P15374|UCHL3_HUMAN	UCHL3	Ubiquitin carboxyl-terminal hydrolase isozyme L3 OS=Homo sapiens OX=9606 GN=UCHL3 PE=1 SV=1	-0.37241	1.26839	0.417707	1.6935
sp|P15407|FOSL1_HUMAN	FOSL1	Fos-related antigen 1 OS=Homo sapiens OX=9606 GN=FOSL1 PE=1 SV=1	0.365846	0.745985	0.0262142	0.0292589
sp|P15529|MCP_HUMAN	CD46	Membrane cofactor protein OS=Homo sapiens OX=9606 GN=CD46 PE=1 SV=3	-0.0224071	0.0154824	-0.128047	0.168454
sp|P15531-2|NDKA_HUMAN	NME1	Isoform 2 of Nucleoside diphosphate kinase A OS=Homo sapiens OX=9606 GN=NME1	-0.324587	0.218579	0.312208	0.290162
sp|P15586|GNS_HUMAN	GNS	N-acetylglucosamine-6-sulfatase OS=Homo sapiens OX=9606 GN=GNS PE=1 SV=3	0.0774609	0.0862295	-0.0549636	0.0869638
sp|P15622-3|ZN250_HUMAN	ZNF250	Isoform 3 of Zinc finger protein 250 OS=Homo sapiens OX=9606 GN=ZNF250	-0.0814862	0.0780067	0.195802	0.390695
sp|P15822|ZEP1_HUMAN	HIVEP1	Zinc finger protein 40 OS=Homo sapiens OX=9606 GN=HIVEP1 PE=1 SV=3	0.0147961	0.0210906	0.0443722	0.115012
sp|P15848|ARSB_HUMAN	ARSB	Arylsulfatase B OS=Homo sapiens OX=9606 GN=ARSB PE=1 SV=1	0.126423	0.362068	0.0555239	0.151274
sp|P15880|RS2_HUMAN	RPS2	40S ribosomal protein S2 OS=Homo sapiens OX=9606 GN=RPS2 PE=1 SV=2	0.0130768	0.0349384	-0.00499805	0.0192902
sp|P15884-3|ITF2_HUMAN	TCF4	Isoform SEF2-1D of Transcription factor 4 OS=Homo sapiens OX=9606 GN=TCF4	0.0474856	0.0495079	-0.0478893	0.0757915
sp|P15907|SIAT1_HUMAN	ST6GAL1	Beta-galactoside alpha-2,6-sialyltransferase 1 OS=Homo sapiens OX=9606 GN=ST6GAL1 PE=1 SV=1	-0.025168	0.0192381	0.0827558	0.117125
sp|P15923-2|TFE2_HUMAN	TCF3	Isoform E47 of Transcription factor E2-alpha OS=Homo sapiens OX=9606 GN=TCF3	-0.337964	1.41932	0.137437	0.397562
sp|P15927-3|RFA2_HUMAN	RPA2	Isoform 3 of Replication protein A 32 kDa subunit OS=Homo sapiens OX=9606 GN=RPA2	-0.15355	0.100037	-0.128892	0.122894
sp|P15927-3|RFA2_HUMAN	RPA2	Isoform 3 of Replication protein A 32 kDa subunit OS=Homo sapiens OX=9606 GN=RPA2	-0.15355	0.100037	-0.128892	0.122894
sp|P15954|COX7C_HUMAN	COX7C	Cytochrome c oxidase subunit 7C, mitochondrial OS=Homo sapiens OX=9606 GN=COX7C PE=1 SV=1	0.123124	0.186914	1.64581	7.6968
sp|P16035|TIMP2_HUMAN	TIMP2	Metalloproteinase inhibitor 2 OS=Homo sapiens OX=9606 GN=TIMP2 PE=1 SV=2	0.0401784	0.0233652	0.454992	0.852332
sp|P16070|CD44_HUMAN	CD44	CD44 antigen OS=Homo sapiens OX=9606 GN=CD44 PE=1 SV=3	-0.0842233	0.144423	-0.407329	2.57199
sp|P16104|H2AX_HUMAN	H2AFX	Histone H2AX OS=Homo sapiens OX=9606 GN=H2AFX PE=1 SV=2	0.179496	1.1684	-0.216584	1.71461
sp|P16152|CBR1_HUMAN	CBR1	Carbonyl reductase [NADPH] 1 OS=Homo sapiens OX=9606 GN=CBR1 PE=1 SV=3	-0.286294	1.93979	0.534837	6.19111
sp|P16219|ACADS_HUMAN	ACADS	Short-chain specific acyl-CoA dehydrogenase, mitochondrial OS=Homo sapiens OX=9606 GN=ACADS PE=1 SV=1	-0.0091198	0.00718041	0.124546	0.225234
sp|P16220|CREB1_HUMAN	CREB1	Cyclic AMP-responsive element-binding protein 1 OS=Homo sapiens OX=9606 GN=CREB1 PE=1 SV=2	-0.0239804	0.0364356	-0.171586	0.763026
sp|P16260|GDC_HUMAN	SLC25A16	Graves disease carrier protein OS=Homo sapiens OX=9606 GN=SLC25A16 PE=1 SV=3	0.0620481	0.039997	-0.33707	0.564161
sp|P16278|BGAL_HUMAN	GLB1	Beta-galactosidase OS=Homo sapiens OX=9606 GN=GLB1 PE=1 SV=2	0.0868648	0.151142	-0.0202098	0.0383364
sp|P16298-4|PP2BB_HUMAN	PPP3CB	Isoform 4 of Serine/threonine-protein phosphatase 2B catalytic subunit beta isoform OS=Homo sapiens OX=9606 GN=PPP3CB	-0.0934558	0.12074	0.339753	1.28079
sp|P16333|NCK1_HUMAN	NCK1	Cytoplasmic protein NCK1 OS=Homo sapiens OX=9606 GN=NCK1 PE=1 SV=1	-0.100532	0.0752064	0.188058	0.265105
sp|P16383|GCFC2_HUMAN	GCFC2	GC-rich sequence DNA-binding factor 2 OS=Homo sapiens OX=9606 GN=GCFC2 PE=1 SV=2	-0.0400904	0.0652534	0.0785273	0.243115
sp|P16401|H15_HUMAN	H1-5	Histone H1.5 OS=Homo sapiens OX=9606 GN=H1-5 PE=1 SV=3	0.299397	0.679002	-0.457566	1.54494
sp|P16402|H13_HUMAN	H1-3	Histone H1.3 OS=Homo sapiens OX=9606 GN=H1-3 PE=1 SV=2	0.40369	1.63967	-0.39085	1.67492
sp|P16403|H12_HUMAN	H1-2	Histone H1.2 OS=Homo sapiens OX=9606 GN=H1-2 PE=1 SV=2	0.242524	0.23259	-0.230311	0.296037
sp|P16422|EPCAM_HUMAN	EPCAM	Epithelial cell adhesion molecule OS=Homo sapiens OX=9606 GN=EPCAM PE=1 SV=2	0.217812	0.221086	0.077927	0.0823576
sp|P16435|NCPR_HUMAN	POR	NADPH--cytochrome P450 reductase OS=Homo sapiens OX=9606 GN=POR PE=1 SV=2	0.0776424	0.107866	-0.394283	1.71039
sp|P16615|AT2A2_HUMAN	ATP2A2	Sarcoplasmic/endoplasmic reticulum calcium ATPase 2 OS=Homo sapiens OX=9606 GN=ATP2A2 PE=1 SV=1	0.118817	0.28661	-0.181083	0.719294
sp|P16870|CBPE_HUMAN	CPE	Carboxypeptidase E OS=Homo sapiens OX=9606 GN=CPE PE=1 SV=1	0.0104	0.0188027	0.0876006	0.409677
sp|P16949-2|STMN1_HUMAN	STMN1	Isoform 2 of Stathmin OS=Homo sapiens OX=9606 GN=STMN1	-0.864153	2.97452	0.617268	2.03366
sp|P16989|YBOX3_HUMAN	YBX3	Y-box-binding protein 3 OS=Homo sapiens OX=9606 GN=YBX3 PE=1 SV=4	-0.0270097	0.0436749	-0.100407	0.368431
sp|P17025|ZN182_HUMAN	ZNF182	Zinc finger protein 182 OS=Homo sapiens OX=9606 GN=ZNF182 PE=2 SV=2	0.101207	0.132062	0.0866231	0.157838
sp|P17028|ZNF24_HUMAN	ZNF24	Zinc finger protein 24 OS=Homo sapiens OX=9606 GN=ZNF24 PE=1 SV=4	0.137488	0.152787	-0.193784	0.357487
sp|P17029|ZKSC1_HUMAN	ZKSCAN1	Zinc finger protein with KRAB and SCAN domains 1 OS=Homo sapiens OX=9606 GN=ZKSCAN1 PE=1 SV=3	0.234556	0.45503	-0.295128	0.811929
sp|P17036|ZNF3_HUMAN	ZNF3	Zinc finger protein 3 OS=Homo sapiens OX=9606 GN=ZNF3 PE=1 SV=3	-0.0266061	0.0258164	-0.377229	1.5629
sp|P17050|NAGAB_HUMAN	NAGA	Alpha-N-acetylgalactosaminidase OS=Homo sapiens OX=9606 GN=NAGA PE=1 SV=2	-0.0219117	0.0163137	0.0238815	0.0255589
sp|P17081|RHOQ_HUMAN	RHOQ	Rho-related GTP-binding protein RhoQ OS=Homo sapiens OX=9606 GN=RHOQ PE=1 SV=2	-0.0625513	0.0527358	0.0612015	0.0778795
sp|P17096|HMGA1_HUMAN	HMGA1	High mobility group protein HMG-I/HMG-Y OS=Homo sapiens OX=9606 GN=HMGA1 PE=1 SV=3	0.0838029	0.106317	0.0768749	0.143935
sp|P17098|ZNF8_HUMAN	ZNF8	Zinc finger protein 8 OS=Homo sapiens OX=9606 GN=ZNF8 PE=1 SV=2	-0.0584003	0.086476	0.0492853	0.10927
sp|P17152|TMM11_HUMAN	TMEM11	Transmembrane protein 11, mitochondrial OS=Homo sapiens OX=9606 GN=TMEM11 PE=1 SV=1	0.0888143	0.174224	0.0281312	0.0598172
sp|P17174|AATC_HUMAN	GOT1	Aspartate aminotransferase, cytoplasmic OS=Homo sapiens OX=9606 GN=GOT1 PE=1 SV=3	-0.49007	1.59154	0.736937	3.54386
sp|P17252|KPCA_HUMAN	PRKCA	Protein kinase C alpha type OS=Homo sapiens OX=9606 GN=PRKCA PE=1 SV=4	-0.161971	0.138787	0.436914	0.837966
sp|P17275|JUNB_HUMAN	JUNB	Transcription factor jun-B OS=Homo sapiens OX=9606 GN=JUNB PE=1 SV=1	0.00642648	0.00625459	0.203266	0.624701
sp|P17301|ITA2_HUMAN	ITGA2	Integrin alpha-2 OS=Homo sapiens OX=9606 GN=ITGA2 PE=1 SV=1	0.163825	0.352614	0.0310562	0.0559595
sp|P17302|CXA1_HUMAN	GJA1	Gap junction alpha-1 protein OS=Homo sapiens OX=9606 GN=GJA1 PE=1 SV=2	0.061176	0.036291	0.071583	0.0686812
sp|P17405|ASM_HUMAN	SMPD1	Sphingomyelin phosphodiesterase OS=Homo sapiens OX=9606 GN=SMPD1 PE=1 SV=5	0.0672609	0.0609072	0.113935	0.182947
sp|P17480-2|UBF1_HUMAN	UBTF	Isoform UBF2 of Nucleolar transcription factor 1 OS=Homo sapiens OX=9606 GN=UBTF	0.0849944	0.0595167	-0.116013	0.136071
sp|P17480|UBF1_HUMAN	UBTF	Nucleolar transcription factor 1 OS=Homo sapiens OX=9606 GN=UBTF PE=1 SV=1	0.0804354	0.172584	-0.146996	0.617503
sp|P17482|HXB9_HUMAN	HOXB9	Homeobox protein Hox-B9 OS=Homo sapiens OX=9606 GN=HOXB9 PE=1 SV=2	0.336392	2.67382	-0.263789	1.85178
sp|P17509|HXB6_HUMAN	HOXB6	Homeobox protein Hox-B6 OS=Homo sapiens OX=9606 GN=HOXB6 PE=1 SV=4	0.00690837	0.00555859	-0.106582	0.17152
sp|P17535|JUND_HUMAN	JUND	Transcription factor jun-D OS=Homo sapiens OX=9606 GN=JUND PE=1 SV=3	0.0744625	0.192371	-0.125719	0.595103
sp|P17544|ATF7_HUMAN	ATF7	Cyclic AMP-dependent transcription factor ATF-7 OS=Homo sapiens OX=9606 GN=ATF7 PE=1 SV=2	-0.0615591	0.0457665	0.0661255	0.075576
sp|P17568|NDUB7_HUMAN	NDUFB7	NADH dehydrogenase [ubiquinone] 1 beta subcomplex subunit 7 OS=Homo sapiens OX=9606 GN=NDUFB7 PE=1 SV=4	0.011075	0.00907422	0.327521	0.906311
sp|P17612|KAPCA_HUMAN	PRKACA	cAMP-dependent protein kinase catalytic subunit alpha OS=Homo sapiens OX=9606 GN=PRKACA PE=1 SV=2	-0.23136	0.724269	0.115457	0.307184
sp|P17655|CAN2_HUMAN	CAPN2	Calpain-2 catalytic subunit OS=Homo sapiens OX=9606 GN=CAPN2 PE=1 SV=6	-0.468882	2.37858	0.496016	2.68812
sp|P17661|DESM_HUMAN	DES	Desmin OS=Homo sapiens OX=9606 GN=DES PE=1 SV=3	0.0110712	0.00903012	-0.141907	0.26447
sp|P17706|PTN2_HUMAN	PTPN2	Tyrosine-protein phosphatase non-receptor type 2 OS=Homo sapiens OX=9606 GN=PTPN2 PE=1 SV=2	0.0662139	0.075138	-0.223668	0.613992
sp|P17707|DCAM_HUMAN	AMD1	S-adenosylmethionine decarboxylase proenzyme OS=Homo sapiens OX=9606 GN=AMD1 PE=1 SV=2	0.144452	0.124077	0.225421	0.33611
sp|P17812|PYRG1_HUMAN	CTPS1	CTP synthase 1 OS=Homo sapiens OX=9606 GN=CTPS1 PE=1 SV=2	-0.400855	3.06622	0.705369	5.97469
sp|P17844|DDX5_HUMAN	DDX5	Probable ATP-dependent RNA helicase DDX5 OS=Homo sapiens OX=9606 GN=DDX5 PE=1 SV=1	0.178899	0.993452	-0.0320582	0.103465
sp|P17858-2|PFKAL_HUMAN	PFKL	Isoform 2 of ATP-dependent 6-phosphofructokinase, liver type OS=Homo sapiens OX=9606 GN=PFKL	-0.269691	1.82168	0.318066	2.60741
sp|P17900|SAP3_HUMAN	GM2A	Ganglioside GM2 activator OS=Homo sapiens OX=9606 GN=GM2A PE=1 SV=4	0.0221021	0.0436503	0.0175059	0.0524621
sp|P17931|LEG3_HUMAN	LGALS3	Galectin-3 OS=Homo sapiens OX=9606 GN=LGALS3 PE=1 SV=5	0.118835	0.32717	0.430827	2.85124
sp|P17948|VGFR1_HUMAN	FLT1	Vascular endothelial growth factor receptor 1 OS=Homo sapiens OX=9606 GN=FLT1 PE=1 SV=2	0.170434	0.32483	-0.0514491	0.0878974
sp|P17980|PRS6A_HUMAN	PSMC3	26S proteasome regulatory subunit 6A OS=Homo sapiens OX=9606 GN=PSMC3 PE=1 SV=3	-0.0735147	0.135079	0.13447	0.470702
sp|P17987|TCPA_HUMAN	TCP1	T-complex protein 1 subunit alpha OS=Homo sapiens OX=9606 GN=TCP1 PE=1 SV=1	-0.080517	0.137348	0.0183392	0.0342698
sp|P18031|PTN1_HUMAN	PTPN1	Tyrosine-protein phosphatase non-receptor type 1 OS=Homo sapiens OX=9606 GN=PTPN1 PE=1 SV=1	0.154537	0.291736	-0.292823	1.0256
sp|P18065|IBP2_HUMAN	IGFBP2	Insulin-like growth factor-binding protein 2 OS=Homo sapiens OX=9606 GN=IGFBP2 PE=1 SV=2	0.0727982	0.106541	0.215442	0.748243
sp|P18074|ERCC2_HUMAN	ERCC2	General transcription and DNA repair factor IIH helicase subunit XPD OS=Homo sapiens OX=9606 GN=ERCC2 PE=1 SV=1	0.0374727	0.0652534	-0.0253915	0.0637479
sp|P18075|BMP7_HUMAN	BMP7	Bone morphogenetic protein 7 OS=Homo sapiens OX=9606 GN=BMP7 PE=1 SV=1	-0.0198278	0.022405	-0.0142629	0.0237277
sp|P18077|RL35A_HUMAN	RPL35A	60S ribosomal protein L35a OS=Homo sapiens OX=9606 GN=RPL35A PE=1 SV=2	-0.0406778	0.0500102	0.0883712	0.203159
sp|P18084|ITB5_HUMAN	ITGB5	Integrin beta-5 OS=Homo sapiens OX=9606 GN=ITGB5 PE=1 SV=1	-0.0524244	0.0522301	0.0630243	0.098594
sp|P18085|ARF4_HUMAN	ARF4	ADP-ribosylation factor 4 OS=Homo sapiens OX=9606 GN=ARF4 PE=1 SV=3	-0.280877	0.409536	0.0136976	0.0140673
sp|P18085|ARF4_HUMAN	ARF4	ADP-ribosylation factor 4 OS=Homo sapiens OX=9606 GN=ARF4 PE=1 SV=3	-0.280877	0.409536	0.0136976	0.0140673
sp|P18085|ARF4_HUMAN	ARF4	ADP-ribosylation factor 4 OS=Homo sapiens OX=9606 GN=ARF4 PE=1 SV=3	-0.280877	0.409536	0.0136976	0.0140673
sp|P18124|RL7_HUMAN	RPL7	60S ribosomal protein L7 OS=Homo sapiens OX=9606 GN=RPL7 PE=1 SV=1	-0.0283791	0.0563523	-0.165436	1.10369
sp|P18206|VINC_HUMAN	VCL	Vinculin OS=Homo sapiens OX=9606 GN=VCL PE=1 SV=4	-0.415694	1.71071	0.551726	2.6839
sp|P18433|PTPRA_HUMAN	PTPRA	Receptor-type tyrosine-protein phosphatase alpha OS=Homo sapiens OX=9606 GN=PTPRA PE=1 SV=3	0.00276984	0.0029447	-0.250436	0.86132
sp|P18564|ITB6_HUMAN	ITGB6	Integrin beta-6 OS=Homo sapiens OX=9606 GN=ITGB6 PE=1 SV=2	0.267276	0.353562	-0.320687	0.611379
sp|P18583-5|SON_HUMAN	SON	Isoform D of Protein SON OS=Homo sapiens OX=9606 GN=SON	0.0964057	0.316312	0.0257754	0.0761188
sp|P18583-5|SON_HUMAN	SON	Isoform D of Protein SON OS=Homo sapiens OX=9606 GN=SON	0.0964057	0.316312	0.0257754	0.0761188
sp|P18583-6|SON_HUMAN	SON	Isoform E of Protein SON OS=Homo sapiens OX=9606 GN=SON	0.226956	0.306781	0.175331	0.287524
sp|P18583-6|SON_HUMAN	SON	Isoform E of Protein SON OS=Homo sapiens OX=9606 GN=SON	0.226956	0.306781	0.175331	0.287524
sp|P18615-3|NELFE_HUMAN	NELFE	Isoform 2 of Negative elongation factor E OS=Homo sapiens OX=9606 GN=NELFE	-0.0272199	0.0421656	-0.199137	1.03465
sp|P18621-3|RL17_HUMAN	RPL17	Isoform 3 of 60S ribosomal protein L17 OS=Homo sapiens OX=9606 GN=RPL17	-0.0399679	0.0343029	-0.102529	0.165137
sp|P18669|PGAM1_HUMAN	PGAM1	Phosphoglycerate mutase 1 OS=Homo sapiens OX=9606 GN=PGAM1 PE=1 SV=2	-0.474812	2.18539	0.540426	2.90898
sp|P18754-2|RCC1_HUMAN	RCC1	Isoform 2 of Regulator of chromosome condensation OS=Homo sapiens OX=9606 GN=RCC1	0.176214	0.513438	-0.184785	0.688455
sp|P18846|ATF1_HUMAN	ATF1	Cyclic AMP-dependent transcription factor ATF-1 OS=Homo sapiens OX=9606 GN=ATF1 PE=1 SV=2	-0.0165761	0.0199459	0.0286597	0.0573667
sp|P18850|ATF6A_HUMAN	ATF6	Cyclic AMP-dependent transcription factor ATF-6 alpha OS=Homo sapiens OX=9606 GN=ATF6 PE=1 SV=3	0.248298	0.276045	-0.249964	0.378755
sp|P18858|DNLI1_HUMAN	LIG1	DNA ligase 1 OS=Homo sapiens OX=9606 GN=LIG1 PE=1 SV=1	-0.544689	2.84234	-0.164416	0.397547
sp|P18859-2|ATP5J_HUMAN	ATP5PF	Isoform 2 of ATP synthase-coupling factor 6, mitochondrial OS=Homo sapiens OX=9606 GN=ATP5PF	-0.157705	0.156498	-0.183952	0.278848
sp|P19021-5|AMD_HUMAN	PAM	Isoform 5 of Peptidyl-glycine alpha-amidating monooxygenase OS=Homo sapiens OX=9606 GN=PAM	-0.039155	0.0553278	-0.154377	0.535993
sp|P19022|CADH2_HUMAN	CDH2	Cadherin-2 OS=Homo sapiens OX=9606 GN=CDH2 PE=1 SV=4	0.108819	0.335385	-0.00530614	0.0122739
sp|P19086|GNAZ_HUMAN	GNAZ	Guanine nucleotide-binding protein G(z) subunit alpha OS=Homo sapiens OX=9606 GN=GNAZ PE=1 SV=3	0.0926362	0.0535029	-0.383616	0.533847
sp|P19174-2|PLCG1_HUMAN	PLCG1	Isoform 2 of 1-phosphatidylinositol 4,5-bisphosphate phosphodiesterase gamma-1 OS=Homo sapiens OX=9606 GN=PLCG1	-0.243612	0.785618	0.351749	1.59495
sp|P19256|LFA3_HUMAN	CD58	Lymphocyte function-associated antigen 3 OS=Homo sapiens OX=9606 GN=CD58 PE=1 SV=1	0.00169012	0.00197717	-0.399688	1.23233
sp|P19338|NUCL_HUMAN	NCL	Nucleolin OS=Homo sapiens OX=9606 GN=NCL PE=1 SV=3	0.0928087	0.289555	-0.0859321	0.352095
sp|P19367-3|HXK1_HUMAN	HK1	Isoform 3 of Hexokinase-1 OS=Homo sapiens OX=9606 GN=HK1	0.136719	1.42438	0.00269871	0.0116146
sp|P19387|RPB3_HUMAN	POLR2C	DNA-directed RNA polymerase II subunit RPB3 OS=Homo sapiens OX=9606 GN=POLR2C PE=1 SV=2	0.0958228	0.093064	-0.281547	0.630222
sp|P19388|RPAB1_HUMAN	POLR2E	DNA-directed RNA polymerases I, II, and III subunit RPABC1 OS=Homo sapiens OX=9606 GN=POLR2E PE=1 SV=4	-0.0510445	0.110127	-0.0481817	0.153879
sp|P19404|NDUV2_HUMAN	NDUFV2	NADH dehydrogenase [ubiquinone] flavoprotein 2, mitochondrial OS=Homo sapiens OX=9606 GN=NDUFV2 PE=1 SV=2	-0.13055	0.164443	0.142226	0.267962
sp|P19419|ELK1_HUMAN	ELK1	ETS domain-containing protein Elk-1 OS=Homo sapiens OX=9606 GN=ELK1 PE=1 SV=2	-0.25383	1.4362	-0.0992921	0.351711
sp|P19438|TNR1A_HUMAN	TNFRSF1A	Tumor necrosis factor receptor superfamily member 1A OS=Homo sapiens OX=9606 GN=TNFRSF1A PE=1 SV=1	0.194977	0.311938	-0.114767	0.201946
sp|P19447|ERCC3_HUMAN	ERCC3	General transcription and DNA repair factor IIH helicase subunit XPB OS=Homo sapiens OX=9606 GN=ERCC3 PE=1 SV=1	0.0677153	0.166926	-0.114122	0.516624
sp|P19525|E2AK2_HUMAN	EIF2AK2	Interferon-induced, double-stranded RNA-activated protein kinase OS=Homo sapiens OX=9606 GN=EIF2AK2 PE=1 SV=2	-0.0183372	0.0250253	-0.0373662	0.0910161
sp|P19532|TFE3_HUMAN	TFE3	Transcription factor E3 OS=Homo sapiens OX=9606 GN=TFE3 PE=1 SV=4	-0.0628355	0.0846432	-0.158719	0.454972
sp|P19623|SPEE_HUMAN	SRM	Spermidine synthase OS=Homo sapiens OX=9606 GN=SRM PE=1 SV=1	-0.600098	1.86547	0.455593	1.33532
sp|P19634|SL9A1_HUMAN	SLC9A1	Sodium/hydrogen exchanger 1 OS=Homo sapiens OX=9606 GN=SLC9A1 PE=1 SV=2	0.133275	0.141759	-0.0707265	0.0917121
sp|P19784|CSK22_HUMAN	CSNK2A2	Casein kinase II subunit alpha' OS=Homo sapiens OX=9606 GN=CSNK2A2 PE=1 SV=1	0.0713507	0.106317	0.241936	0.913611
sp|P19823|ITIH2_HUMAN	ITIH2	Inter-alpha-trypsin inhibitor heavy chain H2 OS=Homo sapiens OX=9606 GN=ITIH2 PE=1 SV=2	0.212187	0.276045	-0.771327	2.50147
sp|P19838-2|NFKB1_HUMAN	NFKB1	Isoform 2 of Nuclear factor NF-kappa-B p105 subunit OS=Homo sapiens OX=9606 GN=NFKB1	-0.332402	0.392311	0.323665	0.488022
sp|P20020-1|AT2B1_HUMAN	ATP2B1	Isoform D of Plasma membrane calcium-transporting ATPase 1 OS=Homo sapiens OX=9606 GN=ATP2B1	0.191624	0.724729	-0.187933	0.829153
sp|P20042|IF2B_HUMAN	EIF2S2	Eukaryotic translation initiation factor 2 subunit 2 OS=Homo sapiens OX=9606 GN=EIF2S2 PE=1 SV=2	0.0493109	0.0666536	0.0349675	0.0694132
sp|P20073|ANXA7_HUMAN	ANXA7	Annexin A7 OS=Homo sapiens OX=9606 GN=ANXA7 PE=1 SV=3	-0.371341	0.430119	0.517453	0.910728
sp|P20226|TBP_HUMAN	TBP	TATA-box-binding protein OS=Homo sapiens OX=9606 GN=TBP PE=1 SV=2	-0.0263958	0.0218707	0.00392491	0.0043118
sp|P20248|CCNA2_HUMAN	CCNA2	Cyclin-A2 OS=Homo sapiens OX=9606 GN=CCNA2 PE=1 SV=2	-0.0235385	0.026194	-0.12635	0.350737
sp|P20264|PO3F3_HUMAN	POU3F3	POU domain, class 3, transcription factor 3 OS=Homo sapiens OX=9606 GN=POU3F3 PE=2 SV=2	-0.0671252	0.075138	-0.0674917	0.117833
sp|P20265|PO3F2_HUMAN	POU3F2	POU domain, class 3, transcription factor 2 OS=Homo sapiens OX=9606 GN=POU3F2 PE=1 SV=4	-0.130149	0.121683	-0.342998	0.711905
sp|P20290|BTF3_HUMAN	BTF3	Transcription factor BTF3 OS=Homo sapiens OX=9606 GN=BTF3 PE=1 SV=1	-0.157192	0.686141	0.217587	1.34347
sp|P20333|TNR1B_HUMAN	TNFRSF1B	Tumor necrosis factor receptor superfamily member 1B OS=Homo sapiens OX=9606 GN=TNFRSF1B PE=1 SV=3	0.250594	0.158192	-0.200085	0.168356
sp|P20336|RAB3A_HUMAN	RAB3A	Ras-related protein Rab-3A OS=Homo sapiens OX=9606 GN=RAB3A PE=1 SV=1	0.0620024	0.0448776	0.0023251	0.0022762
sp|P20337|RAB3B_HUMAN	RAB3B	Ras-related protein Rab-3B OS=Homo sapiens OX=9606 GN=RAB3B PE=1 SV=2	0.0405938	0.0424335	0.166136	0.396097
sp|P20338|RAB4A_HUMAN	RAB4A	Ras-related protein Rab-4A OS=Homo sapiens OX=9606 GN=RAB4A PE=1 SV=3	-0.0628636	0.0559027	-0.00952056	0.0112883
sp|P20339|RAB5A_HUMAN	RAB5A	Ras-related protein Rab-5A OS=Homo sapiens OX=9606 GN=RAB5A PE=1 SV=2	0.019825	0.0166815	0.0962343	0.152213
sp|P20340-2|RAB6A_HUMAN	RAB6A	Isoform 2 of Ras-related protein Rab-6A OS=Homo sapiens OX=9606 GN=RAB6A	0.126606	0.444862	-0.0862095	0.31534
sp|P20585|MSH3_HUMAN	MSH3	DNA mismatch repair protein Msh3 OS=Homo sapiens OX=9606 GN=MSH3 PE=1 SV=4	-0.176501	0.828273	-0.0614697	0.192741
sp|P20618|PSB1_HUMAN	PSMB1	Proteasome subunit beta type-1 OS=Homo sapiens OX=9606 GN=PSMB1 PE=1 SV=2	-0.186472	0.157081	0.226146	0.295591
sp|P20645|MPRD_HUMAN	M6PR	Cation-dependent mannose-6-phosphate receptor OS=Homo sapiens OX=9606 GN=M6PR PE=1 SV=1	0.189625	0.323974	0.147105	0.297725
sp|P20674|COX5A_HUMAN	COX5A	Cytochrome c oxidase subunit 5A, mitochondrial OS=Homo sapiens OX=9606 GN=COX5A PE=1 SV=2	0.0556374	0.0261892	0.273394	0.297452
sp|P20700|LMNB1_HUMAN	LMNB1	Lamin-B1 OS=Homo sapiens OX=9606 GN=LMNB1 PE=1 SV=2	0.0907512	0.303817	-0.283764	2.21552
sp|P20719|HXA5_HUMAN	HOXA5	Homeobox protein Hox-A5 OS=Homo sapiens OX=9606 GN=HOXA5 PE=1 SV=2	0.130404	0.142558	-0.18441	0.331983
sp|P20810-6|ICAL_HUMAN	CAST	Isoform 6 of Calpastatin OS=Homo sapiens OX=9606 GN=CAST	-0.592787	1.31725	0.227116	0.344828
sp|P20839-6|IMDH1_HUMAN	IMPDH1	Isoform 6 of Inosine-5'-monophosphate dehydrogenase 1 OS=Homo sapiens OX=9606 GN=IMPDH1	-0.29236	1.63891	0.0875479	0.293617
sp|P20962|PTMS_HUMAN	PTMS	Parathymosin OS=Homo sapiens OX=9606 GN=PTMS PE=1 SV=2	-1.04435	3.35224	0.0301893	0.0332531
sp|P21127|CD11B_HUMAN	CDK11B	Cyclin-dependent kinase 11B OS=Homo sapiens OX=9606 GN=CDK11B PE=1 SV=4	-0.0106439	0.0198907	-0.127001	0.700253
sp|P21266|GSTM3_HUMAN	GSTM3	Glutathione S-transferase Mu 3 OS=Homo sapiens OX=9606 GN=GSTM3 PE=1 SV=3	-0.484327	2.3348	0.707418	4.42136
sp|P21281|VATB2_HUMAN	ATP6V1B2	V-type proton ATPase subunit B, brain isoform OS=Homo sapiens OX=9606 GN=ATP6V1B2 PE=1 SV=3	0.0533925	0.106317	0.0300364	0.0791634
sp|P21283|VATC1_HUMAN	ATP6V1C1	V-type proton ATPase subunit C 1 OS=Homo sapiens OX=9606 GN=ATP6V1C1 PE=1 SV=4	0.000186422	0.000508899	-0.0190344	0.0513753
sp|P21333|FLNA_HUMAN	FLNA	Filamin-A OS=Homo sapiens OX=9606 GN=FLNA PE=1 SV=4	-0.150833	1.12046	0.13008	0.998748
sp|P21359|NF1_HUMAN	NF1	Neurofibromin OS=Homo sapiens OX=9606 GN=NF1 PE=1 SV=2	0.0278881	0.0384026	0.0157941	0.0317383
sp|P21397|AOFA_HUMAN	MAOA	Amine oxidase [flavin-containing] A OS=Homo sapiens OX=9606 GN=MAOA PE=1 SV=1	0.0584064	0.323087	0.106412	1.16148
sp|P21399|ACOC_HUMAN	ACO1	Cytoplasmic aconitate hydratase OS=Homo sapiens OX=9606 GN=ACO1 PE=1 SV=3	-0.912046	1.50972	0.942684	1.70875
sp|P21439|MDR3_HUMAN	ABCB4	Phosphatidylcholine translocator ABCB4 OS=Homo sapiens OX=9606 GN=ABCB4 PE=1 SV=2	0.318033	0.189357	0.214467	0.15818
sp|P21453|S1PR1_HUMAN	S1PR1	Sphingosine 1-phosphate receptor 1 OS=Homo sapiens OX=9606 GN=S1PR1 PE=1 SV=2	0.258056	0.496747	0.19758	0.41976
sp|P21589|5NTD_HUMAN	NT5E	5'-nucleotidase OS=Homo sapiens OX=9606 GN=NT5E PE=1 SV=1	0.0186684	0.0123428	-0.0508291	0.0548226
sp|P21675-4|TAF1_HUMAN	TAF1	Isoform 4 of Transcription initiation factor TFIID subunit 1 OS=Homo sapiens OX=9606 GN=TAF1	0.0210745	0.0391844	-0.217497	1.45571
sp|P21796|VDAC1_HUMAN	VDAC1	Voltage-dependent anion-selective channel protein 1 OS=Homo sapiens OX=9606 GN=VDAC1 PE=1 SV=2	0.191311	0.447882	0.0290697	0.0513236
sp|P21802-11|FGFR2_HUMAN	FGFR2	Isoform 11 of Fibroblast growth factor receptor 2 OS=Homo sapiens OX=9606 GN=FGFR2	0.0505735	0.113851	-0.0790421	0.313891
sp|P21912|SDHB_HUMAN	SDHB	Succinate dehydrogenase [ubiquinone] iron-sulfur subunit, mitochondrial OS=Homo sapiens OX=9606 GN=SDHB PE=1 SV=3	0.0834363	0.0776095	0.0411357	0.0536095
sp|P21926|CD9_HUMAN	CD9	CD9 antigen OS=Homo sapiens OX=9606 GN=CD9 PE=1 SV=4	0.102867	0.144987	-0.218671	0.614652
sp|P21953|ODBB_HUMAN	BCKDHB	2-oxoisovalerate dehydrogenase subunit beta, mitochondrial OS=Homo sapiens OX=9606 GN=BCKDHB PE=1 SV=2	0.138006	0.170847	-0.221884	0.48878
sp|P21964|COMT_HUMAN	COMT	Catechol O-methyltransferase OS=Homo sapiens OX=9606 GN=COMT PE=1 SV=2	0.167702	0.206094	-0.632092	2.03243
sp|P22004|BMP6_HUMAN	BMP6	Bone morphogenetic protein 6 OS=Homo sapiens OX=9606 GN=BMP6 PE=1 SV=1	-0.0391086	0.0231705	-0.208152	0.282447
sp|P22033|MUTA_HUMAN	MMUT	Methylmalonyl-CoA mutase, mitochondrial OS=Homo sapiens OX=9606 GN=MMUT PE=1 SV=4	-0.0106931	0.0125252	-0.264436	1.04489
sp|P22059|OSBP1_HUMAN	OSBP	Oxysterol-binding protein 1 OS=Homo sapiens OX=9606 GN=OSBP PE=1 SV=1	-0.248646	0.594352	0.0548918	0.0884519
sp|P22061-2|PIMT_HUMAN	PCMT1	Isoform 2 of Protein-L-isoaspartate(D-aspartate) O-methyltransferase OS=Homo sapiens OX=9606 GN=PCMT1	-0.243005	1.4836	0.285745	2.12318
sp|P22079|PERL_HUMAN	LPO	Lactoperoxidase OS=Homo sapiens OX=9606 GN=LPO PE=1 SV=2	-0.0779117	0.0175573	0.0865435	0.0264142
sp|P22087|FBRL_HUMAN	FBL	rRNA 2'-O-methyltransferase fibrillarin OS=Homo sapiens OX=9606 GN=FBL PE=1 SV=2	0.100329	0.157081	0.0326156	0.0571862
sp|P22102|PUR2_HUMAN	GART	Trifunctional purine biosynthetic protein adenosine-3 OS=Homo sapiens OX=9606 GN=GART PE=1 SV=1	-0.459239	2.6105	0.62919	4.00789
sp|P22234-2|PUR6_HUMAN	PAICS	Isoform 2 of Multifunctional protein ADE2 OS=Homo sapiens OX=9606 GN=PAICS	-0.456191	2.36875	0.613795	3.58641
sp|P22304|IDS_HUMAN	IDS	Iduronate 2-sulfatase OS=Homo sapiens OX=9606 GN=IDS PE=1 SV=1	0.028289	0.0237055	0.0143893	0.0185269
sp|P22307|NLTP_HUMAN	SCP2	Non-specific lipid-transfer protein OS=Homo sapiens OX=9606 GN=SCP2 PE=1 SV=2	0.104754	0.596954	-0.150893	1.27079
sp|P22314|UBA1_HUMAN	UBA1	Ubiquitin-like modifier-activating enzyme 1 OS=Homo sapiens OX=9606 GN=UBA1 PE=1 SV=3	-0.664779	4.28651	0.0697968	0.204958
sp|P22392-2|NDKB_HUMAN	NME2	Isoform 3 of Nucleoside diphosphate kinase B OS=Homo sapiens OX=9606 GN=NME2	-0.14167	0.560694	0.15109	0.761575
sp|P22413|ENPP1_HUMAN	ENPP1	Ectonucleotide pyrophosphatase/phosphodiesterase family member 1 OS=Homo sapiens OX=9606 GN=ENPP1 PE=1 SV=2	0.0438858	0.0389673	-0.0871439	0.13824
sp|P22415|USF1_HUMAN	USF1	Upstream stimulatory factor 1 OS=Homo sapiens OX=9606 GN=USF1 PE=1 SV=1	0.103985	0.0808759	-0.158693	0.217655
sp|P22492|H1T_HUMAN	HIST1H1T	Histone H1t OS=Homo sapiens OX=9606 GN=HIST1H1T PE=2 SV=4	0.292251	0.192371	-0.0498563	0.0322358
sp|P22570-7|ADRO_HUMAN	FDXR	Isoform 7 of NADPH:adrenodoxin oxidoreductase, mitochondrial OS=Homo sapiens OX=9606 GN=FDXR	0.00908581	0.0164528	-0.195009	1.2242
sp|P22607-2|FGFR3_HUMAN	FGFR3	Isoform 2 of Fibroblast growth factor receptor 3 OS=Homo sapiens OX=9606 GN=FGFR3	0.0161691	0.0166038	-0.115485	0.247805
sp|P22626|ROA2_HUMAN	HNRNPA2B1	Heterogeneous nuclear ribonucleoproteins A2/B1 OS=Homo sapiens OX=9606 GN=HNRNPA2B1 PE=1 SV=2	0.0642822	0.12392	-0.0658307	0.190502
sp|P22670|RFX1_HUMAN	RFX1	MHC class II regulatory factor RFX1 OS=Homo sapiens OX=9606 GN=RFX1 PE=1 SV=2	0.140981	0.31442	-0.0163366	0.0289551
sp|P22681|CBL_HUMAN	CBL	E3 ubiquitin-protein ligase CBL OS=Homo sapiens OX=9606 GN=CBL PE=1 SV=2	-0.340175	1.01692	0.598671	2.58328
sp|P22694|KAPCB_HUMAN	PRKACB	cAMP-dependent protein kinase catalytic subunit beta OS=Homo sapiens OX=9606 GN=PRKACB PE=1 SV=2	-0.117955	0.191893	0.0490727	0.0884519
sp|P22695|QCR2_HUMAN	UQCRC2	Cytochrome b-c1 complex subunit 2, mitochondrial OS=Homo sapiens OX=9606 GN=UQCRC2 PE=1 SV=3	0.283187	1.32217	0.532692	3.39144
sp|P22830-2|HEMH_HUMAN	FECH	Isoform 2 of Ferrochelatase, mitochondrial OS=Homo sapiens OX=9606 GN=FECH	0.106816	0.296542	-0.119043	0.470845
sp|P23142|FBLN1_HUMAN	FBLN1	Fibulin-1 OS=Homo sapiens OX=9606 GN=FBLN1 PE=1 SV=4	-0.0301102	0.0250253	0.152245	0.294867
sp|P23142|FBLN1_HUMAN	FBLN1	Fibulin-1 OS=Homo sapiens OX=9606 GN=FBLN1 PE=1 SV=4	-0.0301102	0.0250253	0.152245	0.294867
sp|P23193|TCEA1_HUMAN	TCEA1	Transcription elongation factor A protein 1 OS=Homo sapiens OX=9606 GN=TCEA1 PE=1 SV=2	-0.244261	0.979247	-0.204758	0.850824
sp|P23229|ITA6_HUMAN	ITGA6	Integrin alpha-6 OS=Homo sapiens OX=9606 GN=ITGA6 PE=1 SV=5	0.109105	0.308459	-0.1329	0.553226
sp|P23246|SFPQ_HUMAN	SFPQ	Splicing factor, proline- and glutamine-rich OS=Homo sapiens OX=9606 GN=SFPQ PE=1 SV=2	0.143075	0.592722	0.010257	0.0259948
sp|P23258|TBG1_HUMAN	TUBG1	Tubulin gamma-1 chain OS=Homo sapiens OX=9606 GN=TUBG1 PE=1 SV=2	0.0157842	0.0287404	0.0189313	0.0573667
sp|P23284|PPIB_HUMAN	PPIB	Peptidyl-prolyl cis-trans isomerase B OS=Homo sapiens OX=9606 GN=PPIB PE=1 SV=2	0.0691213	0.246411	-0.148193	1.18009
sp|P23352|KALM_HUMAN	ANOS1	Anosmin-1 OS=Homo sapiens OX=9606 GN=ANOS1 PE=1 SV=3	0.0854091	0.0777885	0.0268163	0.0317602
sp|P23368|MAOM_HUMAN	ME2	NAD-dependent malic enzyme, mitochondrial OS=Homo sapiens OX=9606 GN=ME2 PE=1 SV=1	0.0731598	0.126585	-0.0318532	0.0682161
sp|P23378|GCSP_HUMAN	GLDC	Glycine dehydrogenase (decarboxylating), mitochondrial OS=Homo sapiens OX=9606 GN=GLDC PE=1 SV=2	-0.0495104	0.064242	-0.107642	0.277724
sp|P23381|SYWC_HUMAN	WARS	Tryptophan--tRNA ligase, cytoplasmic OS=Homo sapiens OX=9606 GN=WARS PE=1 SV=2	-0.449797	1.71121	0.468252	1.93039
sp|P23396-2|RS3_HUMAN	RPS3	Isoform 2 of 40S ribosomal protein S3 OS=Homo sapiens OX=9606 GN=RPS3	0.0697392	0.200415	-0.0248359	0.0747221
sp|P23443|KS6B1_HUMAN	RPS6KB1	Ribosomal protein S6 kinase beta-1 OS=Homo sapiens OX=9606 GN=RPS6KB1 PE=1 SV=2	-0.0103219	0.00935741	0.111585	0.217822
sp|P23458|JAK1_HUMAN	JAK1	Tyrosine-protein kinase JAK1 OS=Homo sapiens OX=9606 GN=JAK1 PE=1 SV=2	0.0797446	0.106348	0.109808	0.248479
sp|P23468|PTPRD_HUMAN	PTPRD	Receptor-type tyrosine-protein phosphatase delta OS=Homo sapiens OX=9606 GN=PTPRD PE=1 SV=2	0.232368	0.570958	-0.192706	0.531791
sp|P23470|PTPRG_HUMAN	PTPRG	Receptor-type tyrosine-protein phosphatase gamma OS=Homo sapiens OX=9606 GN=PTPRG PE=1 SV=4	0.127644	0.178659	-0.127399	0.256275
sp|P23508-2|CRCM_HUMAN	MCC	Isoform 2 of Colorectal mutant cancer protein OS=Homo sapiens OX=9606 GN=MCC	0.0551168	0.0657133	0.0269825	0.0452896
sp|P23526|SAHH_HUMAN	AHCY	Adenosylhomocysteinase OS=Homo sapiens OX=9606 GN=AHCY PE=1 SV=4	-0.566041	3.21213	0.433557	2.45488
sp|P23528|COF1_HUMAN	CFL1	Cofilin-1 OS=Homo sapiens OX=9606 GN=CFL1 PE=1 SV=3	-0.162125	0.304112	0.0312743	0.0508887
sp|P23588|IF4B_HUMAN	EIF4B	Eukaryotic translation initiation factor 4B OS=Homo sapiens OX=9606 GN=EIF4B PE=1 SV=2	-0.119176	0.838103	0.166381	1.77662
sp|P23634|AT2B4_HUMAN	ATP2B4	Plasma membrane calcium-transporting ATPase 4 OS=Homo sapiens OX=9606 GN=ATP2B4 PE=1 SV=2	0.187309	0.265169	-0.0326648	0.0410289
sp|P23677|IP3KA_HUMAN	ITPKA	Inositol-trisphosphate 3-kinase A OS=Homo sapiens OX=9606 GN=ITPKA PE=1 SV=1	-0.275835	0.616986	-0.0714733	0.117034
sp|P23760-8|PAX3_HUMAN	PAX3	Isoform Pax3E of Paired box protein Pax-3 OS=Homo sapiens OX=9606 GN=PAX3	-0.0764591	0.0744574	0.197285	0.413355
sp|P23786|CPT2_HUMAN	CPT2	Carnitine O-palmitoyltransferase 2, mitochondrial OS=Homo sapiens OX=9606 GN=CPT2 PE=1 SV=2	0.0489919	0.180336	-0.174241	1.68743
sp|P23919|KTHY_HUMAN	DTYMK	Thymidylate kinase OS=Homo sapiens OX=9606 GN=DTYMK PE=1 SV=4	-0.112649	0.487958	-0.00762165	0.0206673
sp|P23921|RIR1_HUMAN	RRM1	Ribonucleoside-diphosphate reductase large subunit OS=Homo sapiens OX=9606 GN=RRM1 PE=1 SV=1	-0.0075667	0.0166815	0.648367	6.84466
sp|P24311|COX7B_HUMAN	COX7B	Cytochrome c oxidase subunit 7B, mitochondrial OS=Homo sapiens OX=9606 GN=COX7B PE=1 SV=2	0.117373	0.142857	0.521881	2.07718
sp|P24534|EF1B_HUMAN	EEF1B2	Elongation factor 1-beta OS=Homo sapiens OX=9606 GN=EEF1B2 PE=1 SV=3	-0.197509	0.340421	0.068058	0.105937
sp|P24539|AT5F1_HUMAN	ATP5PB	ATP synthase F(0) complex subunit B1, mitochondrial OS=Homo sapiens OX=9606 GN=ATP5PB PE=1 SV=2	0.119914	0.226946	-0.104689	0.262885
sp|P24588|AKAP5_HUMAN	AKAP5	A-kinase anchor protein 5 OS=Homo sapiens OX=9606 GN=AKAP5 PE=1 SV=3	0.211299	0.323316	0.24425	0.536664
sp|P24666|PPAC_HUMAN	ACP1	Low molecular weight phosphotyrosine protein phosphatase OS=Homo sapiens OX=9606 GN=ACP1 PE=1 SV=3	-0.3895	0.77591	0.280414	0.550978
sp|P24723|KPCL_HUMAN	PRKCH	Protein kinase C eta type OS=Homo sapiens OX=9606 GN=PRKCH PE=1 SV=4	-0.0417221	0.0696625	0.488964	4.86328
sp|P24752|THIL_HUMAN	ACAT1	Acetyl-CoA acetyltransferase, mitochondrial OS=Homo sapiens OX=9606 GN=ACAT1 PE=1 SV=1	-0.0845088	0.145949	-0.0105684	0.0190078
sp|P24863|CCNC_HUMAN	CCNC	Cyclin-C OS=Homo sapiens OX=9606 GN=CCNC PE=1 SV=2	0.197928	0.484467	-0.107108	0.247805
sp|P24864|CCNE1_HUMAN	CCNE1	G1/S-specific cyclin-E1 OS=Homo sapiens OX=9606 GN=CCNE1 PE=1 SV=2	-0.0193652	0.0163137	0.179062	0.338988
sp|P24941|CDK2_HUMAN	CDK2	Cyclin-dependent kinase 2 OS=Homo sapiens OX=9606 GN=CDK2 PE=1 SV=2	-0.196976	0.539054	-0.048729	0.0948617
sp|P25054|APC_HUMAN	APC	Adenomatous polyposis coli protein OS=Homo sapiens OX=9606 GN=APC PE=1 SV=2	0.0485134	0.180336	-0.00497399	0.018081
sp|P25098|ARBK1_HUMAN	GRK2	Beta-adrenergic receptor kinase 1 OS=Homo sapiens OX=9606 GN=GRK2 PE=1 SV=2	-0.131323	0.42539	0.368596	3.11578
sp|P25116|PAR1_HUMAN	F2R	Proteinase-activated receptor 1 OS=Homo sapiens OX=9606 GN=F2R PE=1 SV=2	-0.0719412	0.0688702	0.101219	0.164037
sp|P25205-2|MCM3_HUMAN	MCM3	Isoform 2 of DNA replication licensing factor MCM3 OS=Homo sapiens OX=9606 GN=MCM3	-0.055701	0.113851	0.0519398	0.155494
sp|P25208|NFYB_HUMAN	NFYB	Nuclear transcription factor Y subunit beta OS=Homo sapiens OX=9606 GN=NFYB PE=1 SV=2	-0.0188259	0.00718041	0.538577	0.653117
sp|P25325-2|THTM_HUMAN	MPST	Isoform 2 of 3-mercaptopyruvate sulfurtransferase OS=Homo sapiens OX=9606 GN=MPST	0.126847	0.305939	0.104062	0.307675
sp|P25391|LAMA1_HUMAN	LAMA1	Laminin subunit alpha-1 OS=Homo sapiens OX=9606 GN=LAMA1 PE=1 SV=2	-0.219831	0.889972	-0.0266828	0.0603874
sp|P25398|RS12_HUMAN	RPS12	40S ribosomal protein S12 OS=Homo sapiens OX=9606 GN=RPS12 PE=1 SV=3	0.00325064	0.0029447	-0.265376	0.70219
sp|P25440-2|BRD2_HUMAN	BRD2	Isoform 2 of Bromodomain-containing protein 2 OS=Homo sapiens OX=9606 GN=BRD2	0.0760316	0.141073	0.101924	0.306967
sp|P25445|TNR6_HUMAN	FAS	Tumor necrosis factor receptor superfamily member 6 OS=Homo sapiens OX=9606 GN=FAS PE=1 SV=1	0.168714	0.344483	-0.184964	0.521396
sp|P25490|TYY1_HUMAN	YY1	Transcriptional repressor protein YY1 OS=Homo sapiens OX=9606 GN=YY1 PE=1 SV=2	0.146504	0.490051	-0.226637	1.19751
sp|P25685|DNJB1_HUMAN	DNAJB1	DnaJ homolog subfamily B member 1 OS=Homo sapiens OX=9606 GN=DNAJB1 PE=1 SV=4	-0.390586	1.29963	0.284569	0.88174
sp|P25705|ATPA_HUMAN	ATP5F1A	ATP synthase subunit alpha, mitochondrial OS=Homo sapiens OX=9606 GN=ATP5F1A PE=1 SV=1	0.199765	1.32903	-0.137672	0.827377
sp|P25786-2|PSA1_HUMAN	PSMA1	Isoform Long of Proteasome subunit alpha type-1 OS=Homo sapiens OX=9606 GN=PSMA1	-0.244783	1.76588	-0.00893666	0.0248872
sp|P25787|PSA2_HUMAN	PSMA2	Proteasome subunit alpha type-2 OS=Homo sapiens OX=9606 GN=PSMA2 PE=1 SV=2	-0.141416	0.536227	0.18759	1.02326
sp|P25788|PSA3_HUMAN	PSMA3	Proteasome subunit alpha type-3 OS=Homo sapiens OX=9606 GN=PSMA3 PE=1 SV=2	-0.0802148	0.124642	0.321733	1.65079
sp|P25789|PSA4_HUMAN	PSMA4	Proteasome subunit alpha type-4 OS=Homo sapiens OX=9606 GN=PSMA4 PE=1 SV=1	-0.167816	0.610664	0.0578922	0.164764
sp|P26006-1|ITA3_HUMAN	ITGA3	Isoform 2 of Integrin alpha-3 OS=Homo sapiens OX=9606 GN=ITGA3	-0.0829539	0.0666536	-0.14171	0.206712
sp|P26022|PTX3_HUMAN	PTX3	Pentraxin-related protein PTX3 OS=Homo sapiens OX=9606 GN=PTX3 PE=1 SV=3	0.0315745	0.0294799	0.184968	0.44972
sp|P26038|MOES_HUMAN	MSN	Moesin OS=Homo sapiens OX=9606 GN=MSN PE=1 SV=3	-0.267561	1.17317	0.114173	0.365332
sp|P26045|PTN3_HUMAN	PTPN3	Tyrosine-protein phosphatase non-receptor type 3 OS=Homo sapiens OX=9606 GN=PTPN3 PE=1 SV=2	0.183319	0.302694	0.380826	1.22262
sp|P26196|DDX6_HUMAN	DDX6	Probable ATP-dependent RNA helicase DDX6 OS=Homo sapiens OX=9606 GN=DDX6 PE=1 SV=2	-0.101799	0.109145	0.072275	0.107733
sp|P26358|DNMT1_HUMAN	DNMT1	DNA (cytosine-5)-methyltransferase 1 OS=Homo sapiens OX=9606 GN=DNMT1 PE=1 SV=2	-0.0966208	0.301454	-0.115145	0.524741
sp|P26358|DNMT1_HUMAN	DNMT1	DNA (cytosine-5)-methyltransferase 1 OS=Homo sapiens OX=9606 GN=DNMT1 PE=1 SV=2	-0.0966208	0.301454	-0.115145	0.524741
sp|P26367-2|PAX6_HUMAN	PAX6	Isoform 5a of Paired box protein Pax-6 OS=Homo sapiens OX=9606 GN=PAX6	0.177619	0.214759	-0.143311	0.223672
sp|P26368|U2AF2_HUMAN	U2AF2	Splicing factor U2AF 65 kDa subunit OS=Homo sapiens OX=9606 GN=U2AF2 PE=1 SV=4	-0.0164313	0.0143742	-0.00753507	0.00958971
sp|P26373|RL13_HUMAN	RPL13	60S ribosomal protein L13 OS=Homo sapiens OX=9606 GN=RPL13 PE=1 SV=4	0.0655802	0.119551	-0.170587	0.677142
sp|P26374|RAE2_HUMAN	CHML	Rab proteins geranylgeranyltransferase component A 2 OS=Homo sapiens OX=9606 GN=CHML PE=1 SV=2	-0.329401	0.832164	0.20633	0.457296
sp|P26440|IVD_HUMAN	IVD	Isovaleryl-CoA dehydrogenase, mitochondrial OS=Homo sapiens OX=9606 GN=IVD PE=1 SV=2	0.201868	0.290532	-0.0115965	0.0134057
sp|P26572|MGAT1_HUMAN	MGAT1	Alpha-1,3-mannosyl-glycoprotein 2-beta-N-acetylglucosaminyltransferase OS=Homo sapiens OX=9606 GN=MGAT1 PE=1 SV=2	0.216021	0.910213	0.000660309	0.00148292
sp|P26572|MGAT1_HUMAN	MGAT1	Alpha-1,3-mannosyl-glycoprotein 2-beta-N-acetylglucosaminyltransferase OS=Homo sapiens OX=9606 GN=MGAT1 PE=1 SV=2	0.216021	0.910213	0.000660309	0.00148292
sp|P26572|MGAT1_HUMAN	MGAT1	Alpha-1,3-mannosyl-glycoprotein 2-beta-N-acetylglucosaminyltransferase OS=Homo sapiens OX=9606 GN=MGAT1 PE=1 SV=2	0.216021	0.910213	0.000660309	0.00148292
sp|P26583|HMGB2_HUMAN	HMGB2	High mobility group protein B2 OS=Homo sapiens OX=9606 GN=HMGB2 PE=1 SV=2	-0.510731	1.01338	-0.210657	0.308925
sp|P26599-3|PTBP1_HUMAN	PTBP1	Isoform 3 of Polypyrimidine tract-binding protein 1 OS=Homo sapiens OX=9606 GN=PTBP1	0.0823119	0.0470349	-0.0428303	0.0340552
sp|P26639-2|SYTC_HUMAN	TARS1	Isoform 2 of Threonine--tRNA ligase 1, cytoplasmic OS=Homo sapiens OX=9606 GN=TARS1	-0.468276	2.87202	0.438164	2.8155
sp|P26640|SYVC_HUMAN	VARS	Valine--tRNA ligase OS=Homo sapiens OX=9606 GN=VARS PE=1 SV=4	-0.437349	1.85492	0.38339	1.642
sp|P26641-2|EF1G_HUMAN	EEF1G	Isoform 2 of Elongation factor 1-gamma OS=Homo sapiens OX=9606 GN=EEF1G	-0.227968	0.946636	0.122172	0.422837
sp|P26885|FKBP2_HUMAN	FKBP2	Peptidyl-prolyl cis-trans isomerase FKBP2 OS=Homo sapiens OX=9606 GN=FKBP2 PE=1 SV=2	0.170143	0.263289	-0.151041	0.299833
sp|P27037|AVR2A_HUMAN	ACVR2A	Activin receptor type-2A OS=Homo sapiens OX=9606 GN=ACVR2A PE=1 SV=1	0.221817	0.432585	-0.00113438	0.00164728
sp|P27105|STOM_HUMAN	STOM	Erythrocyte band 7 integral membrane protein OS=Homo sapiens OX=9606 GN=STOM PE=1 SV=3	0.0206498	0.0134405	-0.337628	0.61386
sp|P27144|KAD4_HUMAN	AK4	Adenylate kinase 4, mitochondrial OS=Homo sapiens OX=9606 GN=AK4 PE=1 SV=1	0.090685	0.223894	0.0464828	0.127078
sp|P27216-2|ANX13_HUMAN	ANXA13	Isoform B of Annexin A13 OS=Homo sapiens OX=9606 GN=ANXA13	-0.0404225	0.0346369	-0.0490957	0.0689228
sp|P27338|AOFB_HUMAN	MAOB	Amine oxidase [flavin-containing] B OS=Homo sapiens OX=9606 GN=MAOB PE=1 SV=3	0.121323	0.0173301	0.869885	0.233923
sp|P27348|1433T_HUMAN	YWHAQ	14-3-3 protein theta OS=Homo sapiens OX=9606 GN=YWHAQ PE=1 SV=1	-0.222273	0.203848	-0.0618161	0.0581283
sp|P27361|MK03_HUMAN	MAPK3	Mitogen-activated protein kinase 3 OS=Homo sapiens OX=9606 GN=MAPK3 PE=1 SV=4	-0.39955	1.58612	0.35693	1.43289
sp|P27448-7|MARK3_HUMAN	MARK3	Isoform 6 of MAP/microtubule affinity-regulating kinase 3 OS=Homo sapiens OX=9606 GN=MARK3	0.117718	0.203331	0.161977	0.448376
sp|P27449|VATL_HUMAN	ATP6V0C	V-type proton ATPase 16 kDa proteolipid subunit OS=Homo sapiens OX=9606 GN=ATP6V0C PE=1 SV=1	0.0630471	0.0125338	0.424445	0.162065
sp|P27487|DPP4_HUMAN	DPP4	Dipeptidyl peptidase 4 OS=Homo sapiens OX=9606 GN=DPP4 PE=1 SV=2	-0.206162	0.144987	0.153001	0.142821
sp|P27540|ARNT_HUMAN	ARNT	Aryl hydrocarbon receptor nuclear translocator OS=Homo sapiens OX=9606 GN=ARNT PE=1 SV=1	-0.293286	1.18824	-0.0893738	0.21673
sp|P27544|CERS1_HUMAN	CERS1	Ceramide synthase 1 OS=Homo sapiens OX=9606 GN=CERS1 PE=1 SV=1	0.185992	0.152787	-0.400338	0.68312
sp|P27694|RFA1_HUMAN	RPA1	Replication protein A 70 kDa DNA-binding subunit OS=Homo sapiens OX=9606 GN=RPA1 PE=1 SV=2	-0.197177	0.313394	-0.226053	0.510633
sp|P27695|APEX1_HUMAN	APEX1	DNA-(apurinic or apyrimidinic site) lyase OS=Homo sapiens OX=9606 GN=APEX1 PE=1 SV=2	-0.0591345	0.0245282	0.508772	0.618842
sp|P27707|DCK_HUMAN	DCK	Deoxycytidine kinase OS=Homo sapiens OX=9606 GN=DCK PE=1 SV=1	-0.685029	2.29712	0.296281	0.697673
sp|P27708|PYR1_HUMAN	CAD	CAD protein OS=Homo sapiens OX=9606 GN=CAD PE=1 SV=3	-0.301697	2.35514	0.302283	2.47648
sp|P27797|CALR_HUMAN	CALR	Calreticulin OS=Homo sapiens OX=9606 GN=CALR PE=1 SV=1	0.103735	0.275974	-0.141131	0.586461
sp|P27816|MAP4_HUMAN	MAP4	Microtubule-associated protein 4 OS=Homo sapiens OX=9606 GN=MAP4 PE=1 SV=3	-0.351717	2.40937	0.28999	1.94186
sp|P27824-2|CALX_HUMAN	CANX	Isoform 2 of Calnexin OS=Homo sapiens OX=9606 GN=CANX	0.0913793	0.0932903	-0.311225	0.801415
sp|P27986-4|P85A_HUMAN	PIK3R1	Isoform 4 of Phosphatidylinositol 3-kinase regulatory subunit alpha OS=Homo sapiens OX=9606 GN=PIK3R1	0.0202764	0.0343029	-0.14077	0.668699
sp|P28066|PSA5_HUMAN	PSMA5	Proteasome subunit alpha type-5 OS=Homo sapiens OX=9606 GN=PSMA5 PE=1 SV=3	-0.150216	0.360285	-0.0479079	0.103594
sp|P28070|PSB4_HUMAN	PSMB4	Proteasome subunit beta type-4 OS=Homo sapiens OX=9606 GN=PSMB4 PE=1 SV=4	-0.014713	0.0123851	0.11784	0.204126
sp|P28072|PSB6_HUMAN	PSMB6	Proteasome subunit beta type-6 OS=Homo sapiens OX=9606 GN=PSMB6 PE=1 SV=4	-0.185155	0.83757	0.0548964	0.15933
sp|P28074|PSB5_HUMAN	PSMB5	Proteasome subunit beta type-5 OS=Homo sapiens OX=9606 GN=PSMB5 PE=1 SV=3	-0.204252	0.496353	0.127525	0.314052
sp|P28288|ABCD3_HUMAN	ABCD3	ATP-binding cassette sub-family D member 3 OS=Homo sapiens OX=9606 GN=ABCD3 PE=1 SV=1	0.129707	0.19788	-0.0680912	0.120621
sp|P28289|TMOD1_HUMAN	TMOD1	Tropomodulin-1 OS=Homo sapiens OX=9606 GN=TMOD1 PE=1 SV=1	0.0395495	0.0393818	-0.0480653	0.0765937
sp|P28290|ITPI2_HUMAN	ITPRID2	Protein ITPRID2 OS=Homo sapiens OX=9606 GN=ITPRID2 PE=1 SV=3	0.046925	0.176456	-0.0294385	0.136959
sp|P28300|LYOX_HUMAN	LOX	Protein-lysine 6-oxidase OS=Homo sapiens OX=9606 GN=LOX PE=1 SV=2	-0.0289148	0.0294799	0.140406	0.335491
sp|P28324|ELK4_HUMAN	ELK4	ETS domain-containing protein Elk-4 OS=Homo sapiens OX=9606 GN=ELK4 PE=1 SV=3	0.124276	0.142901	-0.0676084	0.0957747
sp|P28328|PEX2_HUMAN	PEX2	Peroxisome biogenesis factor 2 OS=Homo sapiens OX=9606 GN=PEX2 PE=1 SV=2	0.0976847	0.0750137	-0.109693	0.134413
sp|P28330|ACADL_HUMAN	ACADL	Long-chain specific acyl-CoA dehydrogenase, mitochondrial OS=Homo sapiens OX=9606 GN=ACADL PE=1 SV=2	0.159534	0.342573	-0.258521	0.97165
sp|P28331-2|NDUS1_HUMAN	NDUFS1	Isoform 2 of NADH-ubiquinone oxidoreductase 75 kDa subunit, mitochondrial OS=Homo sapiens OX=9606 GN=NDUFS1	-0.0138881	0.0208427	0.364204	3.50576
sp|P28340|DPOD1_HUMAN	POLD1	DNA polymerase delta catalytic subunit OS=Homo sapiens OX=9606 GN=POLD1 PE=1 SV=2	-0.403684	3.3867	0.0837302	0.383609
sp|P28347|TEAD1_HUMAN	TEAD1	Transcriptional enhancer factor TEF-1 OS=Homo sapiens OX=9606 GN=TEAD1 PE=1 SV=2	0.0673612	0.0535029	0.0495483	0.0573667
sp|P28360|MSX1_HUMAN	MSX1	Homeobox protein MSX-1 OS=Homo sapiens OX=9606 GN=MSX1 PE=1 SV=3	0.114293	0.152866	-0.087082	0.155221
sp|P28370|SMCA1_HUMAN	SMARCA1	Probable global transcription activator SNF2L1 OS=Homo sapiens OX=9606 GN=SMARCA1 PE=1 SV=2	0.119449	0.769874	-0.0688633	0.392589
sp|P28482|MK01_HUMAN	MAPK1	Mitogen-activated protein kinase 1 OS=Homo sapiens OX=9606 GN=MAPK1 PE=1 SV=3	-0.305134	3.39117	0.250903	2.53478
sp|P28676|GRAN_HUMAN	GCA	Grancalcin OS=Homo sapiens OX=9606 GN=GCA PE=1 SV=2	-0.533203	1.17927	0.520219	1.26546
sp|P28702-3|RXRB_HUMAN	RXRB	Isoform 2 of Retinoic acid receptor RXR-beta OS=Homo sapiens OX=9606 GN=RXRB	0.0893139	0.178659	-0.150937	0.558105
sp|P28715|ERCC5_HUMAN	ERCC5	DNA repair protein complementing XP-G cells OS=Homo sapiens OX=9606 GN=ERCC5 PE=1 SV=3	-0.107675	0.160947	-0.0608402	0.11262
sp|P28749|RBL1_HUMAN	RBL1	Retinoblastoma-like protein 1 OS=Homo sapiens OX=9606 GN=RBL1 PE=1 SV=3	-0.128595	0.1707	0.176262	0.382478
sp|P28799|GRN_HUMAN	GRN	Progranulin OS=Homo sapiens OX=9606 GN=GRN PE=1 SV=2	0.303583	1.14174	0.0818732	0.190949
sp|P28827-2|PTPRM_HUMAN	PTPRM	Isoform 2 of Receptor-type tyrosine-protein phosphatase mu OS=Homo sapiens OX=9606 GN=PTPRM	-0.0512833	0.0717127	-0.191416	0.712844
sp|P28838|AMPL_HUMAN	LAP3	Cytosol aminopeptidase OS=Homo sapiens OX=9606 GN=LAP3 PE=1 SV=3	0.0831848	0.372873	-0.0929489	0.576338
sp|P29083|T2EA_HUMAN	GTF2E1	General transcription factor IIE subunit 1 OS=Homo sapiens OX=9606 GN=GTF2E1 PE=1 SV=2	-0.245323	2.74376	-0.174631	1.57515
sp|P29084|T2EB_HUMAN	GTF2E2	Transcription initiation factor IIE subunit beta OS=Homo sapiens OX=9606 GN=GTF2E2 PE=1 SV=1	-0.271942	1.66021	-0.043237	0.128452
sp|P29122-7|PCSK6_HUMAN	PCSK6	Isoform PACE4E-I of Proprotein convertase subtilisin/kexin type 6 OS=Homo sapiens OX=9606 GN=PCSK6	0.127644	0.234277	-0.0154711	0.0248872
sp|P29144|TPP2_HUMAN	TPP2	Tripeptidyl-peptidase 2 OS=Homo sapiens OX=9606 GN=TPP2 PE=1 SV=4	-0.145818	0.831389	0.0559849	0.239024
sp|P29218-3|IMPA1_HUMAN	IMPA1	Isoform 3 of Inositol monophosphatase 1 OS=Homo sapiens OX=9606 GN=IMPA1	-0.246615	0.543217	0.3264	1.03425
sp|P29317|EPHA2_HUMAN	EPHA2	Ephrin type-A receptor 2 OS=Homo sapiens OX=9606 GN=EPHA2 PE=1 SV=2	0.122657	0.538006	-0.101935	0.495041
sp|P29320|EPHA3_HUMAN	EPHA3	Ephrin type-A receptor 3 OS=Homo sapiens OX=9606 GN=EPHA3 PE=1 SV=2	0.0382737	0.0263703	-0.304214	0.609346
sp|P29323-3|EPHB2_HUMAN	EPHB2	Isoform 3 of Ephrin type-B receptor 2 OS=Homo sapiens OX=9606 GN=EPHB2	-0.0270796	0.0276814	-0.046191	0.0821981
sp|P29372|3MG_HUMAN	MPG	DNA-3-methyladenine glycosylase OS=Homo sapiens OX=9606 GN=MPG PE=1 SV=3	0.0542663	0.0563523	0.0328173	0.0495548
sp|P29373|RABP2_HUMAN	CRABP2	Cellular retinoic acid-binding protein 2 OS=Homo sapiens OX=9606 GN=CRABP2 PE=1 SV=2	-0.53419	2.26425	0.414088	1.66655
sp|P29374|ARI4A_HUMAN	ARID4A	AT-rich interactive domain-containing protein 4A OS=Homo sapiens OX=9606 GN=ARID4A PE=1 SV=3	0.0719312	0.105936	-0.0582158	0.122623
sp|P29375|KDM5A_HUMAN	KDM5A	Lysine-specific demethylase 5A OS=Homo sapiens OX=9606 GN=KDM5A PE=1 SV=3	0.0742651	0.221212	0.00663499	0.0178639
sp|P29401-2|TKT_HUMAN	TKT	Isoform 2 of Transketolase OS=Homo sapiens OX=9606 GN=TKT	-0.797711	3.49405	0.0531446	0.089942
sp|P29401-2|TKT_HUMAN	TKT	Isoform 2 of Transketolase OS=Homo sapiens OX=9606 GN=TKT	-0.797711	3.49405	0.0531446	0.089942
sp|P29558|RBMS1_HUMAN	RBMS1	RNA-binding motif, single-stranded-interacting protein 1 OS=Homo sapiens OX=9606 GN=RBMS1 PE=1 SV=3	-0.125861	0.0632317	0.250344	0.23747
sp|P29590-11|PML_HUMAN	PML	Isoform PML-11 of Protein PML OS=Homo sapiens OX=9606 GN=PML	-0.0530579	0.0927443	0.172516	0.787844
sp|P29590-2|PML_HUMAN	PML	Isoform PML-5 of Protein PML OS=Homo sapiens OX=9606 GN=PML	0.187457	0.373385	-0.314657	1.12427
sp|P29597|TYK2_HUMAN	TYK2	Non-receptor tyrosine-protein kinase TYK2 OS=Homo sapiens OX=9606 GN=TYK2 PE=1 SV=3	0.101687	0.345962	-0.0378351	0.118203
sp|P29692-2|EF1D_HUMAN	EEF1D	Isoform 2 of Elongation factor 1-delta OS=Homo sapiens OX=9606 GN=EEF1D	-0.214176	0.821005	-0.10248	0.317858
sp|P29692-2|EF1D_HUMAN	EEF1D	Isoform 2 of Elongation factor 1-delta OS=Homo sapiens OX=9606 GN=EEF1D	-0.214176	0.821005	-0.10248	0.317858
sp|P29966|MARCS_HUMAN	MARCKS	Myristoylated alanine-rich C-kinase substrate OS=Homo sapiens OX=9606 GN=MARCKS PE=1 SV=4	-0.107326	0.196962	0.368295	1.71651
sp|P29992|GNA11_HUMAN	GNA11	Guanine nucleotide-binding protein subunit alpha-11 OS=Homo sapiens OX=9606 GN=GNA11 PE=1 SV=2	0.166398	0.177014	-0.0648623	0.0765937
sp|P30038|AL4A1_HUMAN	ALDH4A1	Delta-1-pyrroline-5-carboxylate dehydrogenase, mitochondrial OS=Homo sapiens OX=9606 GN=ALDH4A1 PE=1 SV=3	0.0980859	0.339942	-0.201251	1.52654
sp|P30040|ERP29_HUMAN	ERP29	Endoplasmic reticulum resident protein 29 OS=Homo sapiens OX=9606 GN=ERP29 PE=1 SV=4	0.131598	0.407656	-0.215217	1.20393
sp|P30041|PRDX6_HUMAN	PRDX6	Peroxiredoxin-6 OS=Homo sapiens OX=9606 GN=PRDX6 PE=1 SV=3	-0.609527	3.37996	0.512181	2.91792
sp|P30043|BLVRB_HUMAN	BLVRB	Flavin reductase (NADPH) OS=Homo sapiens OX=9606 GN=BLVRB PE=1 SV=3	-0.827665	2.68413	0.429402	1.12508
sp|P30044|PRDX5_HUMAN	PRDX5	Peroxiredoxin-5, mitochondrial OS=Homo sapiens OX=9606 GN=PRDX5 PE=1 SV=4	-0.0172647	0.0263703	-0.0806234	0.283755
sp|P30046|DOPD_HUMAN	DDT	D-dopachrome decarboxylase OS=Homo sapiens OX=9606 GN=DDT PE=1 SV=3	-0.674772	1.29963	0.37519	0.584378
sp|P30048|PRDX3_HUMAN	PRDX3	Thioredoxin-dependent peroxide reductase, mitochondrial OS=Homo sapiens OX=9606 GN=PRDX3 PE=1 SV=3	0.111024	0.141073	-0.192137	0.435642
sp|P30049|ATPD_HUMAN	ATP5F1D	ATP synthase subunit delta, mitochondrial OS=Homo sapiens OX=9606 GN=ATP5F1D PE=1 SV=2	0.192584	0.399778	-0.115454	0.250408
sp|P30050|RL12_HUMAN	RPL12	60S ribosomal protein L12 OS=Homo sapiens OX=9606 GN=RPL12 PE=1 SV=1	0.00911392	0.0164231	-0.0621547	0.227255
sp|P30084|ECHM_HUMAN	ECHS1	Enoyl-CoA hydratase, mitochondrial OS=Homo sapiens OX=9606 GN=ECHS1 PE=1 SV=4	0.162377	1.01336	-0.064184	0.263605
sp|P30085-3|KCY_HUMAN	CMPK1	Isoform 3 of UMP-CMP kinase OS=Homo sapiens OX=9606 GN=CMPK1	-0.406625	0.568837	0.0761078	0.0746027
sp|P30086|PEBP1_HUMAN	PEBP1	Phosphatidylethanolamine-binding protein 1 OS=Homo sapiens OX=9606 GN=PEBP1 PE=1 SV=3	-0.594798	2.23829	0.310677	0.907211
sp|P30101|PDIA3_HUMAN	PDIA3	Protein disulfide-isomerase A3 OS=Homo sapiens OX=9606 GN=PDIA3 PE=1 SV=4	0.0567897	0.093064	-0.0498616	0.121253
sp|P30153|2AAA_HUMAN	PPP2R1A	Serine/threonine-protein phosphatase 2A 65 kDa regulatory subunit A alpha isoform OS=Homo sapiens OX=9606 GN=PPP2R1A PE=1 SV=4	-0.152724	0.598277	0.199046	1.10125
sp|P30154-2|2AAB_HUMAN	PPP2R1B	Isoform 2 of Serine/threonine-protein phosphatase 2A 65 kDa regulatory subunit A beta isoform OS=Homo sapiens OX=9606 GN=PPP2R1B	-0.0733643	0.120384	0.115817	0.331603
sp|P30291|WEE1_HUMAN	WEE1	Wee1-like protein kinase OS=Homo sapiens OX=9606 GN=WEE1 PE=1 SV=2	-0.13005	0.512007	-0.0892677	0.359001
sp|P30405|PPIF_HUMAN	PPIF	Peptidyl-prolyl cis-trans isomerase F, mitochondrial OS=Homo sapiens OX=9606 GN=PPIF PE=1 SV=1	0.194704	1.13139	-0.242718	1.74998
sp|P30414|NKTR_HUMAN	NKTR	NK-tumor recognition protein OS=Homo sapiens OX=9606 GN=NKTR PE=1 SV=2	0.124945	0.214851	-0.167041	0.452165
sp|P30419|NMT1_HUMAN	NMT1	Glycylpeptide N-tetradecanoyltransferase 1 OS=Homo sapiens OX=9606 GN=NMT1 PE=1 SV=2	-0.0290822	0.0505678	0.0274155	0.0724883
sp|P30511-3|HLAF_HUMAN	HLA-F	Isoform 3 of HLA class I histocompatibility antigen, alpha chain F OS=Homo sapiens OX=9606 GN=HLA-F	-0.121201	0.156498	0.274942	0.728447
sp|P30519|HMOX2_HUMAN	HMOX2	Heme oxygenase 2 OS=Homo sapiens OX=9606 GN=HMOX2 PE=1 SV=2	0.0664554	0.152559	-0.21652	1.24299
sp|P30520|PURA2_HUMAN	ADSS2	Adenylosuccinate synthetase isozyme 2 OS=Homo sapiens OX=9606 GN=ADSS2 PE=1 SV=3	-0.600452	1.9744	0.487513	1.5606
sp|P30532|ACHA5_HUMAN	CHRNA5	Neuronal acetylcholine receptor subunit alpha-5 OS=Homo sapiens OX=9606 GN=CHRNA5 PE=1 SV=2	0.196618	0.280587	-0.0693465	0.0964354
sp|P30533|AMRP_HUMAN	LRPAP1	Alpha-2-macroglobulin receptor-associated protein OS=Homo sapiens OX=9606 GN=LRPAP1 PE=1 SV=1	0.0257474	0.0394514	0.166827	0.785571
sp|P30536|TSPO_HUMAN	TSPO	Translocator protein OS=Homo sapiens OX=9606 GN=TSPO PE=1 SV=3	0.106971	0.0873651	-0.0729677	0.0814142
sp|P30566|PUR8_HUMAN	ADSL	Adenylosuccinate lyase OS=Homo sapiens OX=9606 GN=ADSL PE=1 SV=2	-0.455829	2.6232	0.436744	2.60651
sp|P30622|CLIP1_HUMAN	CLIP1	CAP-Gly domain-containing linker protein 1 OS=Homo sapiens OX=9606 GN=CLIP1 PE=1 SV=2	0.06932	0.142511	0.403788	2.62077
sp|P30626|SORCN_HUMAN	SRI	Sorcin OS=Homo sapiens OX=9606 GN=SRI PE=1 SV=1	-0.676912	3.3561	0.420581	1.93177
sp|P30740|ILEU_HUMAN	SERPINB1	Leukocyte elastase inhibitor OS=Homo sapiens OX=9606 GN=SERPINB1 PE=1 SV=1	-0.593456	2.37517	0.283843	0.849314
sp|P30825|CTR1_HUMAN	SLC7A1	High affinity cationic amino acid transporter 1 OS=Homo sapiens OX=9606 GN=SLC7A1 PE=1 SV=1	0.152288	0.120155	-0.827282	2.52175
sp|P30837|AL1B1_HUMAN	ALDH1B1	Aldehyde dehydrogenase X, mitochondrial OS=Homo sapiens OX=9606 GN=ALDH1B1 PE=1 SV=3	0.120504	0.399778	-0.165786	0.873356
sp|P30876|RPB2_HUMAN	POLR2B	DNA-directed RNA polymerase II subunit RPB2 OS=Homo sapiens OX=9606 GN=POLR2B PE=1 SV=1	0.07975	0.854106	-0.0908725	1.24675
sp|P31040|SDHA_HUMAN	SDHA	Succinate dehydrogenase [ubiquinone] flavoprotein subunit, mitochondrial OS=Homo sapiens OX=9606 GN=SDHA PE=1 SV=2	0.0382946	0.0837811	-0.156435	1.03611
sp|P31146|COR1A_HUMAN	CORO1A	Coronin-1A OS=Homo sapiens OX=9606 GN=CORO1A PE=1 SV=4	-0.151228	0.568837	0.261763	1.61087
sp|P31150|GDIA_HUMAN	GDI1	Rab GDP dissociation inhibitor alpha OS=Homo sapiens OX=9606 GN=GDI1 PE=1 SV=2	-0.571276	2.67382	0.802599	4.23657
sp|P31153|METK2_HUMAN	MAT2A	S-adenosylmethionine synthase isoform type-2 OS=Homo sapiens OX=9606 GN=MAT2A PE=1 SV=1	-0.648822	7.59007	0.0632874	0.171835
sp|P31213|S5A2_HUMAN	SRD5A2	3-oxo-5-alpha-steroid 4-dehydrogenase 2 OS=Homo sapiens OX=9606 GN=SRD5A2 PE=1 SV=1	0.276052	0.121009	0.523925	0.366421
sp|P31260|HXA10_HUMAN	HOXA10	Homeobox protein Hox-A10 OS=Homo sapiens OX=9606 GN=HOXA10 PE=1 SV=3	-0.0303016	0.0506924	-0.207206	1.07302
sp|P31269|HXA9_HUMAN	HOXA9	Homeobox protein Hox-A9 OS=Homo sapiens OX=9606 GN=HOXA9 PE=1 SV=4	0.207685	0.267365	-0.18146	0.301359
sp|P31270|HXA11_HUMAN	HOXA11	Homeobox protein Hox-A11 OS=Homo sapiens OX=9606 GN=HOXA11 PE=2 SV=2	0.00621534	0.00461816	-0.053818	0.0705151
sp|P31271|HXA13_HUMAN	HOXA13	Homeobox protein Hox-A13 OS=Homo sapiens OX=9606 GN=HOXA13 PE=1 SV=3	-0.130134	0.242256	-0.0337437	0.0600488
sp|P31274|HXC9_HUMAN	HOXC9	Homeobox protein Hox-C9 OS=Homo sapiens OX=9606 GN=HOXC9 PE=1 SV=3	0.168511	0.226946	-0.384619	1.08401
sp|P31276|HXC13_HUMAN	HOXC13	Homeobox protein Hox-C13 OS=Homo sapiens OX=9606 GN=HOXC13 PE=1 SV=3	0.189022	0.222696	-0.00806073	0.00860385
sp|P31277|HXD11_HUMAN	HOXD11	Homeobox protein Hox-D11 OS=Homo sapiens OX=9606 GN=HOXD11 PE=3 SV=3	0.241673	1.39645	-0.141751	0.629392
sp|P31321|KAP1_HUMAN	PRKAR1B	cAMP-dependent protein kinase type I-beta regulatory subunit OS=Homo sapiens OX=9606 GN=PRKAR1B PE=1 SV=4	0.130035	0.323488	-0.0245482	0.0518831
sp|P31323|KAP3_HUMAN	PRKAR2B	cAMP-dependent protein kinase type II-beta regulatory subunit OS=Homo sapiens OX=9606 GN=PRKAR2B PE=1 SV=3	-0.0824384	0.0564022	-0.0142284	0.0127443
sp|P31327-3|CPSM_HUMAN	CPS1	Isoform 3 of Carbamoyl-phosphate synthase [ammonia], mitochondrial OS=Homo sapiens OX=9606 GN=CPS1	-0.349738	8.37572	-0.162528	2.07718
sp|P31350-2|RIR2_HUMAN	RRM2	Isoform 2 of Ribonucleoside-diphosphate reductase subunit M2 OS=Homo sapiens OX=9606 GN=RRM2	-0.358031	1.28447	0.413365	1.78775
sp|P31431|SDC4_HUMAN	SDC4	Syndecan-4 OS=Homo sapiens OX=9606 GN=SDC4 PE=1 SV=2	0.0730536	0.0946474	-0.118485	0.279172
sp|P31483|TIA1_HUMAN	TIA1	Nucleolysin TIA-1 isoform p40 OS=Homo sapiens OX=9606 GN=TIA1 PE=1 SV=3	0.174632	0.59338	0.145061	0.548426
sp|P31629|ZEP2_HUMAN	HIVEP2	Transcription factor HIVEP2 OS=Homo sapiens OX=9606 GN=HIVEP2 PE=1 SV=2	0.0657587	0.0237055	-0.158458	0.103998
sp|P31641|SC6A6_HUMAN	SLC6A6	Sodium- and chloride-dependent taurine transporter OS=Homo sapiens OX=9606 GN=SLC6A6 PE=1 SV=2	-0.00577986	0.00500501	-0.0576079	0.0919277
sp|P31689|DNJA1_HUMAN	DNAJA1	DnaJ homolog subfamily A member 1 OS=Homo sapiens OX=9606 GN=DNAJA1 PE=1 SV=2	0.127919	0.345962	0.0340231	0.0808794
sp|P31749|AKT1_HUMAN	AKT1	RAC-alpha serine/threonine-protein kinase OS=Homo sapiens OX=9606 GN=AKT1 PE=1 SV=2	-0.195817	0.573923	0.108748	0.299204
sp|P31751|AKT2_HUMAN	AKT2	RAC-beta serine/threonine-protein kinase OS=Homo sapiens OX=9606 GN=AKT2 PE=1 SV=2	-0.234672	0.450796	0.203196	0.45484
sp|P31930|QCR1_HUMAN	UQCRC1	Cytochrome b-c1 complex subunit 1, mitochondrial OS=Homo sapiens OX=9606 GN=UQCRC1 PE=1 SV=3	0.284544	2.28479	0.509476	7.36552
sp|P31937|3HIDH_HUMAN	HIBADH	3-hydroxyisobutyrate dehydrogenase, mitochondrial OS=Homo sapiens OX=9606 GN=HIBADH PE=1 SV=2	0.14922	0.422785	-0.203049	0.864265
sp|P31939|PUR9_HUMAN	ATIC	Bifunctional purine biosynthesis protein PURH OS=Homo sapiens OX=9606 GN=ATIC PE=1 SV=3	-0.511816	1.91958	0.546114	2.22603
sp|P31942|HNRH3_HUMAN	HNRNPH3	Heterogeneous nuclear ribonucleoprotein H3 OS=Homo sapiens OX=9606 GN=HNRNPH3 PE=1 SV=2	0.0324984	0.0655147	-0.0575761	0.211365
sp|P31943|HNRH1_HUMAN	HNRNPH1	Heterogeneous nuclear ribonucleoprotein H OS=Homo sapiens OX=9606 GN=HNRNPH1 PE=1 SV=4	0.0699366	0.0744574	0.0296439	0.0426742
sp|P31946|1433B_HUMAN	YWHAB	14-3-3 protein beta/alpha OS=Homo sapiens OX=9606 GN=YWHAB PE=1 SV=3	-0.224673	0.480598	-0.0118051	0.0167251
sp|P31947|1433S_HUMAN	SFN	14-3-3 protein sigma OS=Homo sapiens OX=9606 GN=SFN PE=1 SV=1	-0.0666136	0.0647957	0.0971089	0.160708
sp|P31948-2|STIP1_HUMAN	STIP1	Isoform 2 of Stress-induced-phosphoprotein 1 OS=Homo sapiens OX=9606 GN=STIP1	-0.299607	1.42438	0.197167	0.817735
sp|P31949|S10AB_HUMAN	S100A11	Protein S100-A11 OS=Homo sapiens OX=9606 GN=S100A11 PE=1 SV=2	-0.799594	2.12263	0.33442	0.613905
sp|P32019|I5P2_HUMAN	INPP5B	Type II inositol 1,4,5-trisphosphate 5-phosphatase OS=Homo sapiens OX=9606 GN=INPP5B PE=1 SV=4	-0.298376	0.43805	-0.0889796	0.109723
sp|P32119|PRDX2_HUMAN	PRDX2	Peroxiredoxin-2 OS=Homo sapiens OX=9606 GN=PRDX2 PE=1 SV=5	-0.640141	2.78337	0.372162	1.39363
sp|P32121-4|ARRB2_HUMAN	ARRB2	Isoform 4 of Beta-arrestin-2 OS=Homo sapiens OX=9606 GN=ARRB2	0.103822	0.188296	0.295531	1.24949
sp|P32189|GLPK_HUMAN	GK	Glycerol kinase OS=Homo sapiens OX=9606 GN=GK PE=1 SV=3	-0.153898	0.429957	-0.249226	1.14897
sp|P32322-3|P5CR1_HUMAN	PYCR1	Isoform 3 of Pyrroline-5-carboxylate reductase 1, mitochondrial OS=Homo sapiens OX=9606 GN=PYCR1	-0.0321143	0.0198907	-0.484665	1.00604
sp|P32519|ELF1_HUMAN	ELF1	ETS-related transcription factor Elf-1 OS=Homo sapiens OX=9606 GN=ELF1 PE=1 SV=2	0.144713	0.151289	0.0525584	0.0625541
sp|P32780|TF2H1_HUMAN	GTF2H1	General transcription factor IIH subunit 1 OS=Homo sapiens OX=9606 GN=GTF2H1 PE=1 SV=1	0.101438	0.231989	0.0250174	0.0554455
sp|P32856|STX2_HUMAN	STX2	Syntaxin-2 OS=Homo sapiens OX=9606 GN=STX2 PE=1 SV=3	0.0230104	0.0123428	-0.301691	0.390671
sp|P32969|RL9_HUMAN	RPL9	60S ribosomal protein L9 OS=Homo sapiens OX=9606 GN=RPL9 PE=1 SV=1	-0.0547443	0.0924339	-0.0801718	0.233022
sp|P33121|ACSL1_HUMAN	ACSL1	Long-chain-fatty-acid--CoA ligase 1 OS=Homo sapiens OX=9606 GN=ACSL1 PE=1 SV=1	-0.0200616	0.0299902	-0.115639	0.452841
sp|P33176|KINH_HUMAN	KIF5B	Kinesin-1 heavy chain OS=Homo sapiens OX=9606 GN=KIF5B PE=1 SV=1	-0.100745	0.377983	0.162209	1.01493
sp|P33240|CSTF2_HUMAN	CSTF2	Cleavage stimulation factor subunit 2 OS=Homo sapiens OX=9606 GN=CSTF2 PE=1 SV=1	0.0405189	0.0487649	0.193256	0.582913
sp|P33316|DUT_HUMAN	DUT	Deoxyuridine 5'-triphosphate nucleotidohydrolase, mitochondrial OS=Homo sapiens OX=9606 GN=DUT PE=1 SV=4	-0.404817	1.86475	-0.121221	0.331983
sp|P33402-2|GCYA2_HUMAN	GUCY1A2	Isoform 2 of Guanylate cyclase soluble subunit alpha-2 OS=Homo sapiens OX=9606 GN=GUCY1A2	-0.320854	1.33224	-0.0618062	0.139782
sp|P33527|MRP1_HUMAN	ABCC1	Multidrug resistance-associated protein 1 OS=Homo sapiens OX=9606 GN=ABCC1 PE=1 SV=3	0.151414	0.538006	-0.181634	0.880435
sp|P33552|CKS2_HUMAN	CKS2	Cyclin-dependent kinases regulatory subunit 2 OS=Homo sapiens OX=9606 GN=CKS2 PE=1 SV=1	0.0179203	0.0172442	0.115669	0.23237
sp|P33908|MA1A1_HUMAN	MAN1A1	Mannosyl-oligosaccharide 1,2-alpha-mannosidase IA OS=Homo sapiens OX=9606 GN=MAN1A1 PE=1 SV=3	0.263418	0.587174	-0.0468296	0.0722701
sp|P33908|MA1A1_HUMAN	MAN1A1	Mannosyl-oligosaccharide 1,2-alpha-mannosidase IA OS=Homo sapiens OX=9606 GN=MAN1A1 PE=1 SV=3	0.263418	0.587174	-0.0468296	0.0722701
sp|P33908|MA1A1_HUMAN	MAN1A1	Mannosyl-oligosaccharide 1,2-alpha-mannosidase IA OS=Homo sapiens OX=9606 GN=MAN1A1 PE=1 SV=3	0.263418	0.587174	-0.0468296	0.0722701
sp|P33947|ERD22_HUMAN	KDELR2	ER lumen protein-retaining receptor 2 OS=Homo sapiens OX=9606 GN=KDELR2 PE=1 SV=1	-0.0637161	0.0199459	0.269151	0.163889
sp|P33981|TTK_HUMAN	TTK	Dual specificity protein kinase TTK OS=Homo sapiens OX=9606 GN=TTK PE=1 SV=2	0.0831898	0.119314	-0.519827	2.46242
sp|P33991|MCM4_HUMAN	MCM4	DNA replication licensing factor MCM4 OS=Homo sapiens OX=9606 GN=MCM4 PE=1 SV=5	-0.0405799	0.0547165	0.135005	0.39365
sp|P33992|MCM5_HUMAN	MCM5	DNA replication licensing factor MCM5 OS=Homo sapiens OX=9606 GN=MCM5 PE=1 SV=5	-0.0359051	0.0770637	0.0670454	0.272999
sp|P33993|MCM7_HUMAN	MCM7	DNA replication licensing factor MCM7 OS=Homo sapiens OX=9606 GN=MCM7 PE=1 SV=4	-0.0209931	0.0619856	0.0734797	0.544436
sp|P34059|GALNS_HUMAN	GALNS	N-acetylgalactosamine-6-sulfatase OS=Homo sapiens OX=9606 GN=GALNS PE=1 SV=1	0.172622	0.575897	0.0836312	0.242565
sp|P34741|SDC2_HUMAN	SDC2	Syndecan-2 OS=Homo sapiens OX=9606 GN=SDC2 PE=1 SV=2	-0.041578	0.0542877	-0.0930637	0.22587
sp|P34896-2|GLYC_HUMAN	SHMT1	Isoform 2 of Serine hydroxymethyltransferase, cytosolic OS=Homo sapiens OX=9606 GN=SHMT1	-0.269051	0.827715	-0.00248748	0.00338198
sp|P34896-2|GLYC_HUMAN	SHMT1	Isoform 2 of Serine hydroxymethyltransferase, cytosolic OS=Homo sapiens OX=9606 GN=SHMT1	-0.269051	0.827715	-0.00248748	0.00338198
sp|P34897|GLYM_HUMAN	SHMT2	Serine hydroxymethyltransferase, mitochondrial OS=Homo sapiens OX=9606 GN=SHMT2 PE=1 SV=3	0.0528453	0.159852	-0.400446	4.01144
sp|P34913|HYES_HUMAN	EPHX2	Bifunctional epoxide hydrolase 2 OS=Homo sapiens OX=9606 GN=EPHX2 PE=1 SV=2	-0.0936589	0.157844	0.0263576	0.0493606
sp|P34925-2|RYK_HUMAN	RYK	Isoform 2 of Tyrosine-protein kinase RYK OS=Homo sapiens OX=9606 GN=RYK	0.208937	0.164443	-0.111464	0.10607
sp|P34932|HSP74_HUMAN	HSPA4	Heat shock 70 kDa protein 4 OS=Homo sapiens OX=9606 GN=HSPA4 PE=1 SV=4	-0.363813	1.39645	0.16505	0.460374
sp|P34949|MPI_HUMAN	MPI	Mannose-6-phosphate isomerase OS=Homo sapiens OX=9606 GN=MPI PE=1 SV=2	-0.183966	0.191898	0.233972	0.380937
sp|P35052|GPC1_HUMAN	GPC1	Glypican-1 OS=Homo sapiens OX=9606 GN=GPC1 PE=1 SV=2	-0.273744	0.557517	-0.0136067	0.0173714
sp|P35080-2|PROF2_HUMAN	PFN2	Isoform IIb of Profilin-2 OS=Homo sapiens OX=9606 GN=PFN2	-0.276273	0.353562	0.86837	2.52175
sp|P35221-2|CTNA1_HUMAN	CTNNA1	Isoform 2 of Catenin alpha-1 OS=Homo sapiens OX=9606 GN=CTNNA1	0.0138772	0.0352703	-0.0949325	0.685241
sp|P35222|CTNB1_HUMAN	CTNNB1	Catenin beta-1 OS=Homo sapiens OX=9606 GN=CTNNB1 PE=1 SV=1	0.0703997	0.229163	-0.159296	1.07709
sp|P35227|PCGF2_HUMAN	PCGF2	Polycomb group RING finger protein 2 OS=Homo sapiens OX=9606 GN=PCGF2 PE=1 SV=1	0.378513	0.57049	0.269189	0.421022
sp|P35232|PHB_HUMAN	PHB	Prohibitin OS=Homo sapiens OX=9606 GN=PHB PE=1 SV=1	0.126308	0.61207	-0.126393	0.746114
sp|P35237|SPB6_HUMAN	SERPINB6	Serpin B6 OS=Homo sapiens OX=9606 GN=SERPINB6 PE=1 SV=3	-0.523112	2.67382	0.0793284	0.188904
sp|P35240-2|MERL_HUMAN	NF2	Isoform 2 of Merlin OS=Homo sapiens OX=9606 GN=NF2	-0.103795	0.496672	-0.0174053	0.0580102
sp|P35241|RADI_HUMAN	RDX	Radixin OS=Homo sapiens OX=9606 GN=RDX PE=1 SV=1	-0.13535	0.390813	0.156486	0.628354
sp|P35244|RFA3_HUMAN	RPA3	Replication protein A 14 kDa subunit OS=Homo sapiens OX=9606 GN=RPA3 PE=1 SV=1	-0.20056	0.374887	-0.163975	0.362579
sp|P35249|RFC4_HUMAN	RFC4	Replication factor C subunit 4 OS=Homo sapiens OX=9606 GN=RFC4 PE=1 SV=2	0.0209629	0.0484385	0.0162879	0.0554455
sp|P35250|RFC2_HUMAN	RFC2	Replication factor C subunit 2 OS=Homo sapiens OX=9606 GN=RFC2 PE=1 SV=3	0.038498	0.0986504	-0.0030994	0.00935511
sp|P35251|RFC1_HUMAN	RFC1	Replication factor C subunit 1 OS=Homo sapiens OX=9606 GN=RFC1 PE=1 SV=4	0.0875298	0.178659	0.00820629	0.016535
sp|P35268|RL22_HUMAN	RPL22	60S ribosomal protein L22 OS=Homo sapiens OX=9606 GN=RPL22 PE=1 SV=2	0.0993667	0.246601	0.143916	0.596793
sp|P35269|T2FA_HUMAN	GTF2F1	General transcription factor IIF subunit 1 OS=Homo sapiens OX=9606 GN=GTF2F1 PE=1 SV=2	-0.0977886	0.135758	-0.182296	0.486973
sp|P35270|SPRE_HUMAN	SPR	Sepiapterin reductase OS=Homo sapiens OX=9606 GN=SPR PE=1 SV=1	-0.0485026	0.0506924	0.0229948	0.0332531
sp|P35453|HXD13_HUMAN	HOXD13	Homeobox protein Hox-D13 OS=Homo sapiens OX=9606 GN=HOXD13 PE=1 SV=3	0.367987	0.459036	0.43785	0.752192
sp|P35520-2|CBS_HUMAN	CBS	Isoform 2 of Cystathionine beta-synthase OS=Homo sapiens OX=9606 GN=CBS	-0.644861	3.56722	0.289692	1.31351
sp|P35556|FBN2_HUMAN	FBN2	Fibrillin-2 OS=Homo sapiens OX=9606 GN=FBN2 PE=1 SV=3	0.199322	0.306864	0.196999	0.404077
sp|P35573|GDE_HUMAN	AGL	Glycogen debranching enzyme OS=Homo sapiens OX=9606 GN=AGL PE=1 SV=3	-0.274728	1.43016	0.457107	3.94382
sp|P35579|MYH9_HUMAN	MYH9	Myosin-9 OS=Homo sapiens OX=9606 GN=MYH9 PE=1 SV=4	-0.191838	0.768354	0.151737	0.625383
sp|P35580-3|MYH10_HUMAN	MYH10	Isoform 3 of Myosin-10 OS=Homo sapiens OX=9606 GN=MYH10	-0.0813613	0.271349	-0.215532	1.58979
sp|P35606|COPB2_HUMAN	COPB2	Coatomer subunit beta' OS=Homo sapiens OX=9606 GN=COPB2 PE=1 SV=2	0.0651256	0.0699135	-0.142077	0.301736
sp|P35606|COPB2_HUMAN	COPB2	Coatomer subunit beta' OS=Homo sapiens OX=9606 GN=COPB2 PE=1 SV=2	0.0651256	0.0699135	-0.142077	0.301736
sp|P35606|COPB2_HUMAN	COPB2	Coatomer subunit beta' OS=Homo sapiens OX=9606 GN=COPB2 PE=1 SV=2	0.0651256	0.0699135	-0.142077	0.301736
sp|P35606|COPB2_HUMAN	COPB2	Coatomer subunit beta' OS=Homo sapiens OX=9606 GN=COPB2 PE=1 SV=2	0.0651256	0.0699135	-0.142077	0.301736
sp|P35610|SOAT1_HUMAN	SOAT1	Sterol O-acyltransferase 1 OS=Homo sapiens OX=9606 GN=SOAT1 PE=1 SV=3	0.164353	0.169932	-0.25564	0.454473
sp|P35611-3|ADDA_HUMAN	ADD1	Isoform 3 of Alpha-adducin OS=Homo sapiens OX=9606 GN=ADD1	0.016872	0.0364356	-0.0121121	0.0395539
sp|P35612|ADDB_HUMAN	ADD2	Beta-adducin OS=Homo sapiens OX=9606 GN=ADD2 PE=1 SV=3	0.0249281	0.0552483	-0.0501758	0.201946
sp|P35613|BASI_HUMAN	BSG	Basigin OS=Homo sapiens OX=9606 GN=BSG PE=1 SV=2	0.11253	0.167413	-0.297029	0.995442
sp|P35625|TIMP3_HUMAN	TIMP3	Metalloproteinase inhibitor 3 OS=Homo sapiens OX=9606 GN=TIMP3 PE=1 SV=2	0.17889	0.321352	0.0612929	0.103594
sp|P35637|FUS_HUMAN	FUS	RNA-binding protein FUS OS=Homo sapiens OX=9606 GN=FUS PE=1 SV=1	0.166744	0.12633	0.601879	1.3824
sp|P35658-3|NU214_HUMAN	NUP214	Isoform 3 of Nuclear pore complex protein Nup214 OS=Homo sapiens OX=9606 GN=NUP214	0.101226	0.745985	-0.0342213	0.171007
sp|P35659|DEK_HUMAN	DEK	Protein DEK OS=Homo sapiens OX=9606 GN=DEK PE=1 SV=1	0.058363	0.0695013	0.0991224	0.214627
sp|P35670|ATP7B_HUMAN	ATP7B	Copper-transporting ATPase 2 OS=Homo sapiens OX=9606 GN=ATP7B PE=1 SV=4	0.173605	0.221689	-0.046237	0.0587562
sp|P35711|SOX5_HUMAN	SOX5	Transcription factor SOX-5 OS=Homo sapiens OX=9606 GN=SOX5 PE=1 SV=3	0.0127738	0.0148098	0.237808	0.910728
sp|P35754|GLRX1_HUMAN	GLRX	Glutaredoxin-1 OS=Homo sapiens OX=9606 GN=GLRX PE=1 SV=2	-0.448331	1.643	0.722424	3.29065
sp|P35813-3|PPM1A_HUMAN	PPM1A	Isoform 3 of Protein phosphatase 1A OS=Homo sapiens OX=9606 GN=PPM1A	-0.464611	1.61341	0.304489	0.850824
sp|P35869|AHR_HUMAN	AHR	Aryl hydrocarbon receptor OS=Homo sapiens OX=9606 GN=AHR PE=1 SV=2	0.0142612	0.00925557	-0.452733	1.0296
sp|P35914|HMGCL_HUMAN	HMGCL	Hydroxymethylglutaryl-CoA lyase, mitochondrial OS=Homo sapiens OX=9606 GN=HMGCL PE=1 SV=2	-0.00347901	0.00514532	-0.256814	1.9065
sp|P35998|PRS7_HUMAN	PSMC2	26S proteasome regulatory subunit 7 OS=Homo sapiens OX=9606 GN=PSMC2 PE=1 SV=3	-0.0356722	0.0662725	0.184436	1.15146
sp|P36021|MOT8_HUMAN	SLC16A2	Monocarboxylate transporter 8 OS=Homo sapiens OX=9606 GN=SLC16A2 PE=1 SV=2	0.103988	0.0843473	-0.165568	0.238327
sp|P36402-3|TCF7_HUMAN	TCF7	Isoform 1L of Transcription factor 7 OS=Homo sapiens OX=9606 GN=TCF7	-0.115201	0.212322	0.093405	0.223348
sp|P36404|ARL2_HUMAN	ARL2	ADP-ribosylation factor-like protein 2 OS=Homo sapiens OX=9606 GN=ARL2 PE=1 SV=4	-0.164275	0.246224	0.16109	0.329076
sp|P36405|ARL3_HUMAN	ARL3	ADP-ribosylation factor-like protein 3 OS=Homo sapiens OX=9606 GN=ARL3 PE=1 SV=2	-0.662616	1.25837	0.270778	0.363476
sp|P36507|MP2K2_HUMAN	MAP2K2	Dual specificity mitogen-activated protein kinase kinase 2 OS=Homo sapiens OX=9606 GN=MAP2K2 PE=1 SV=1	-0.515224	2.44008	0.359501	1.55855
sp|P36542|ATPG_HUMAN	ATP5F1C	ATP synthase subunit gamma, mitochondrial OS=Homo sapiens OX=9606 GN=ATP5F1C PE=1 SV=1	0.170279	0.345634	-0.174828	0.473371
sp|P36543|VATE1_HUMAN	ATP6V1E1	V-type proton ATPase subunit E 1 OS=Homo sapiens OX=9606 GN=ATP6V1E1 PE=1 SV=1	0.00976373	0.0157395	-0.0129058	0.0304026
sp|P36551|HEM6_HUMAN	CPOX	Oxygen-dependent coproporphyrinogen-III oxidase, mitochondrial OS=Homo sapiens OX=9606 GN=CPOX PE=1 SV=3	0.0578684	0.14162	0.0240824	0.069223
sp|P36578|RL4_HUMAN	RPL4	60S ribosomal protein L4 OS=Homo sapiens OX=9606 GN=RPL4 PE=1 SV=5	0.0918093	0.0887817	0.254419	0.578162
sp|P36776|LONM_HUMAN	LONP1	Lon protease homolog, mitochondrial OS=Homo sapiens OX=9606 GN=LONP1 PE=1 SV=2	-0.0234887	0.0436749	-0.286396	2.86579
sp|P36871|PGM1_HUMAN	PGM1	Phosphoglucomutase-1 OS=Homo sapiens OX=9606 GN=PGM1 PE=1 SV=3	-0.51881	2.60113	0.279636	1.13771
sp|P36873-2|PP1G_HUMAN	PPP1CC	Isoform 2 of Serine/threonine-protein phosphatase PP1-gamma catalytic subunit OS=Homo sapiens OX=9606 GN=PPP1CC	0.118533	0.259479	-0.121991	0.367764
sp|P36894|BMR1A_HUMAN	BMPR1A	Bone morphogenetic protein receptor type-1A OS=Homo sapiens OX=9606 GN=BMPR1A PE=1 SV=2	0.223273	0.456262	-0.20972	0.524741
sp|P36896-4|ACV1B_HUMAN	ACVR1B	Isoform 4 of Activin receptor type-1B OS=Homo sapiens OX=9606 GN=ACVR1B	-0.137665	0.169932	-0.04718	0.0642832
sp|P36897|TGFR1_HUMAN	TGFBR1	TGF-beta receptor type-1 OS=Homo sapiens OX=9606 GN=TGFBR1 PE=1 SV=1	0.121763	0.183063	-0.134747	0.299833
sp|P36915|GNL1_HUMAN	GNL1	Guanine nucleotide-binding protein-like 1 OS=Homo sapiens OX=9606 GN=GNL1 PE=1 SV=2	-0.504632	2.29095	0.513577	2.46242
sp|P36954|RPB9_HUMAN	POLR2I	DNA-directed RNA polymerase II subunit RPB9 OS=Homo sapiens OX=9606 GN=POLR2I PE=1 SV=1	-0.33902	0.151463	0.195407	0.109725
sp|P36956-4|SRBP1_HUMAN	SREBF1	Isoform 4 of Sterol regulatory element-binding protein 1 OS=Homo sapiens OX=9606 GN=SREBF1	0.0571411	0.0752064	-0.12698	0.338172
sp|P36957|ODO2_HUMAN	DLST	Dihydrolipoyllysine-residue succinyltransferase component of 2-oxoglutarate dehydrogenase complex, mitochondrial OS=Homo sapiens OX=9606 GN=DLST PE=1 SV=4	0.0294821	0.0545521	-0.294617	2.01308
sp|P36969|GPX4_HUMAN	GPX4	Phospholipid hydroperoxide glutathione peroxidase OS=Homo sapiens OX=9606 GN=GPX4 PE=1 SV=3	0.00539232	0.00620498	-0.148212	0.479844
sp|P37108|SRP14_HUMAN	SRP14	Signal recognition particle 14 kDa protein OS=Homo sapiens OX=9606 GN=SRP14 PE=1 SV=2	-0.0452423	0.0679671	-0.103297	0.316373
sp|P37235|HPCL1_HUMAN	HPCAL1	Hippocalcin-like protein 1 OS=Homo sapiens OX=9606 GN=HPCAL1 PE=1 SV=3	0.026292	0.0436752	-0.0432817	0.122894
sp|P37268|FDFT_HUMAN	FDFT1	Squalene synthase OS=Homo sapiens OX=9606 GN=FDFT1 PE=1 SV=1	-0.00116923	0.00203148	-0.0885983	0.268439
sp|P37275-2|ZEB1_HUMAN	ZEB1	Isoform 2 of Zinc finger E-box-binding homeobox 1 OS=Homo sapiens OX=9606 GN=ZEB1	0.0762857	0.244913	-0.0114357	0.0325228
sp|P37287|PIGA_HUMAN	PIGA	Phosphatidylinositol N-acetylglucosaminyltransferase subunit A OS=Homo sapiens OX=9606 GN=PIGA PE=1 SV=1	0.169127	0.145907	-0.319456	0.518388
sp|P37802-2|TAGL2_HUMAN	TAGLN2	Isoform 2 of Transgelin-2 OS=Homo sapiens OX=9606 GN=TAGLN2	-0.60066	3.35224	0.488708	2.77253
sp|P37837|TALDO_HUMAN	TALDO1	Transaldolase OS=Homo sapiens OX=9606 GN=TALDO1 PE=1 SV=2	-0.77106	8.37572	0.0428287	0.0890673
sp|P37840|SYUA_HUMAN	SNCA	Alpha-synuclein OS=Homo sapiens OX=9606 GN=SNCA PE=1 SV=1	-0.519823	1.40847	-0.245868	0.491709
sp|P38117-2|ETFB_HUMAN	ETFB	Isoform 2 of Electron transfer flavoprotein subunit beta OS=Homo sapiens OX=9606 GN=ETFB	0.0766289	0.138787	-0.087412	0.241661
sp|P38159|RBMX_HUMAN	RBMX	RNA-binding motif protein, X chromosome OS=Homo sapiens OX=9606 GN=RBMX PE=1 SV=3	0.0931124	0.296669	0.138936	0.754603
sp|P38398-7|BRCA1_HUMAN	BRCA1	Isoform 7 of Breast cancer type 1 susceptibility protein OS=Homo sapiens OX=9606 GN=BRCA1	0.0592649	0.0730793	-0.166298	0.451296
sp|P38432|COIL_HUMAN	COIL	Coilin OS=Homo sapiens OX=9606 GN=COIL PE=1 SV=1	0.271824	1.38803	0.122891	0.454972
sp|P38435|VKGC_HUMAN	GGCX	Vitamin K-dependent gamma-carboxylase OS=Homo sapiens OX=9606 GN=GGCX PE=1 SV=2	0.0967907	0.165505	-0.203985	0.692602
sp|P38571|LICH_HUMAN	LIPA	Lysosomal acid lipase/cholesteryl ester hydrolase OS=Homo sapiens OX=9606 GN=LIPA PE=1 SV=2	0.157939	0.302788	-0.170551	0.454595
sp|P38606|VATA_HUMAN	ATP6V1A	V-type proton ATPase catalytic subunit A OS=Homo sapiens OX=9606 GN=ATP6V1A PE=1 SV=2	-0.00274142	0.00465085	-0.150255	0.884051
sp|P38646|GRP75_HUMAN	HSPA9	Stress-70 protein, mitochondrial OS=Homo sapiens OX=9606 GN=HSPA9 PE=1 SV=2	0.186903	0.448243	-0.191412	0.586927
sp|P38919|IF4A3_HUMAN	EIF4A3	Eukaryotic initiation factor 4A-III OS=Homo sapiens OX=9606 GN=EIF4A3 PE=1 SV=4	-0.0105063	0.0140101	-0.221332	0.961687
sp|P38935|SMBP2_HUMAN	IGHMBP2	DNA-binding protein SMUBP-2 OS=Homo sapiens OX=9606 GN=IGHMBP2 PE=1 SV=3	-0.118811	0.552164	-0.0833364	0.402966
sp|P39019|RS19_HUMAN	RPS19	40S ribosomal protein S19 OS=Homo sapiens OX=9606 GN=RPS19 PE=1 SV=2	0.0476136	0.129567	-0.0885544	0.462757
sp|P39023|RL3_HUMAN	RPL3	60S ribosomal protein L3 OS=Homo sapiens OX=9606 GN=RPL3 PE=1 SV=2	-0.0203941	0.0217418	-0.0631763	0.12459
sp|P39060|COIA1_HUMAN	COL18A1	Collagen alpha-1(XVIII) chain OS=Homo sapiens OX=9606 GN=COL18A1 PE=1 SV=5	-0.0494146	0.0784796	0.0573924	0.147716
sp|P39656|OST48_HUMAN	DDOST	Dolichyl-diphosphooligosaccharide--protein glycosyltransferase 48 kDa subunit OS=Homo sapiens OX=9606 GN=DDOST PE=1 SV=4	0.121124	0.17356	-0.324556	1.06501
sp|P39687|AN32A_HUMAN	ANP32A	Acidic leucine-rich nuclear phosphoprotein 32 family member A OS=Homo sapiens OX=9606 GN=ANP32A PE=1 SV=1	-0.651961	4.23359	-0.0780428	0.239024
sp|P39748|FEN1_HUMAN	FEN1	Flap endonuclease 1 OS=Homo sapiens OX=9606 GN=FEN1 PE=1 SV=1	-0.146115	0.468177	-0.05053	0.131409
sp|P39880-3|CUX1_HUMAN	CUX1	Isoform 3 of Homeobox protein cut-like 1 OS=Homo sapiens OX=9606 GN=CUX1	0.0560696	0.25805	-0.137724	1.57885
sp|P39880-3|CUX1_HUMAN	CUX1	Isoform 3 of Homeobox protein cut-like 1 OS=Homo sapiens OX=9606 GN=CUX1	0.0560696	0.25805	-0.137724	1.57885
sp|P40123|CAP2_HUMAN	CAP2	Adenylyl cyclase-associated protein 2 OS=Homo sapiens OX=9606 GN=CAP2 PE=1 SV=1	-0.262606	0.49223	0.312182	0.811929
sp|P40222|TXLNA_HUMAN	TXLNA	Alpha-taxilin OS=Homo sapiens OX=9606 GN=TXLNA PE=1 SV=3	0.0140418	0.0212095	0.10521	0.399103
sp|P40227|TCPZ_HUMAN	CCT6A	T-complex protein 1 subunit zeta OS=Homo sapiens OX=9606 GN=CCT6A PE=1 SV=3	0.0122331	0.0267478	-0.0339372	0.144304
sp|P40424|PBX1_HUMAN	PBX1	Pre-B-cell leukemia transcription factor 1 OS=Homo sapiens OX=9606 GN=PBX1 PE=1 SV=1	0.262717	0.284054	-0.0319473	0.0284568
sp|P40425|PBX2_HUMAN	PBX2	Pre-B-cell leukemia transcription factor 2 OS=Homo sapiens OX=9606 GN=PBX2 PE=1 SV=2	0.0683906	0.159852	-0.0515324	0.157747
sp|P40426|PBX3_HUMAN	PBX3	Pre-B-cell leukemia transcription factor 3 OS=Homo sapiens OX=9606 GN=PBX3 PE=1 SV=1	0.0902293	0.156498	-0.0554883	0.120678
sp|P40429|RL13A_HUMAN	RPL13A	60S ribosomal protein L13a OS=Homo sapiens OX=9606 GN=RPL13A PE=1 SV=2	-0.019452	0.0237055	0.011525	0.020856
sp|P40692|MLH1_HUMAN	MLH1	DNA mismatch repair protein Mlh1 OS=Homo sapiens OX=9606 GN=MLH1 PE=1 SV=1	-0.183877	0.695874	-0.15868	0.658902
sp|P40763|STAT3_HUMAN	STAT3	Signal transducer and activator of transcription 3 OS=Homo sapiens OX=9606 GN=STAT3 PE=1 SV=2	-0.619853	4.80688	-0.0107806	0.0191983
sp|P40818|UBP8_HUMAN	USP8	Ubiquitin carboxyl-terminal hydrolase 8 OS=Homo sapiens OX=9606 GN=USP8 PE=1 SV=1	-0.332406	1.50075	0.491089	3.03517
sp|P40855|PEX19_HUMAN	PEX19	Peroxisomal biogenesis factor 19 OS=Homo sapiens OX=9606 GN=PEX19 PE=1 SV=1	0.00185269	0.00177255	0.169384	0.266228
sp|P40925-3|MDHC_HUMAN	MDH1	Isoform 3 of Malate dehydrogenase, cytoplasmic OS=Homo sapiens OX=9606 GN=MDH1	-0.624651	2.87138	0.495934	2.26834
sp|P40925-3|MDHC_HUMAN	MDH1	Isoform 3 of Malate dehydrogenase, cytoplasmic OS=Homo sapiens OX=9606 GN=MDH1	-0.624651	2.87138	0.495934	2.26834
sp|P40926|MDHM_HUMAN	MDH2	Malate dehydrogenase, mitochondrial OS=Homo sapiens OX=9606 GN=MDH2 PE=1 SV=3	0.155462	0.350855	-0.287587	1.17315
sp|P40937|RFC5_HUMAN	RFC5	Replication factor C subunit 5 OS=Homo sapiens OX=9606 GN=RFC5 PE=1 SV=1	-0.0387531	0.0491771	-0.146314	0.430101
sp|P40938|RFC3_HUMAN	RFC3	Replication factor C subunit 3 OS=Homo sapiens OX=9606 GN=RFC3 PE=1 SV=2	-0.0808001	0.105134	-0.052499	0.0921077
sp|P40939|ECHA_HUMAN	HADHA	Trifunctional enzyme subunit alpha, mitochondrial OS=Homo sapiens OX=9606 GN=HADHA PE=1 SV=2	0.246208	4.66959	0.0550404	0.357741
sp|P41091|IF2G_HUMAN	EIF2S3	Eukaryotic translation initiation factor 2 subunit 3 OS=Homo sapiens OX=9606 GN=EIF2S3 PE=1 SV=3	0.18968	0.792042	-0.104929	0.357487
sp|P41208|CETN2_HUMAN	CETN2	Centrin-2 OS=Homo sapiens OX=9606 GN=CETN2 PE=1 SV=1	-0.0459646	0.0261892	-0.317371	0.485579
sp|P41212|ETV6_HUMAN	ETV6	Transcription factor ETV6 OS=Homo sapiens OX=9606 GN=ETV6 PE=1 SV=1	0.01827	0.0225384	0.0432483	0.0946653
sp|P41214|EIF2D_HUMAN	EIF2D	Eukaryotic translation initiation factor 2D OS=Homo sapiens OX=9606 GN=EIF2D PE=1 SV=3	-0.0878531	0.215367	0.385704	3.60598
sp|P41223-2|BUD31_HUMAN	BUD31	Isoform 2 of Protein BUD31 homolog OS=Homo sapiens OX=9606 GN=BUD31	0.0530428	0.0224391	0.0661564	0.04549
sp|P41227|NAA10_HUMAN	NAA10	N-alpha-acetyltransferase 10 OS=Homo sapiens OX=9606 GN=NAA10 PE=1 SV=1	-0.246585	0.469719	0.321086	0.92172
sp|P41229|KDM5C_HUMAN	KDM5C	Lysine-specific demethylase 5C OS=Homo sapiens OX=9606 GN=KDM5C PE=1 SV=2	-0.195865	3.56483	-0.0169527	0.0851702
sp|P41236|IPP2_HUMAN	PPP1R2	Protein phosphatase inhibitor 2 OS=Homo sapiens OX=9606 GN=PPP1R2 PE=1 SV=2	-0.645885	2.86751	0.302187	1.04827
sp|P41240|CSK_HUMAN	CSK	Tyrosine-protein kinase CSK OS=Homo sapiens OX=9606 GN=CSK PE=1 SV=1	-0.307028	0.537594	0.648086	2.3833
sp|P41250|GARS_HUMAN	GARS1	Glycine--tRNA ligase OS=Homo sapiens OX=9606 GN=GARS1 PE=1 SV=3	-0.201663	0.828812	-0.363894	2.27089
sp|P41252|SYIC_HUMAN	IARS	Isoleucine--tRNA ligase, cytoplasmic OS=Homo sapiens OX=9606 GN=IARS PE=1 SV=2	-0.105264	0.121683	0.0228574	0.0294086
sp|P41440|S19A1_HUMAN	SLC19A1	Reduced folate transporter OS=Homo sapiens OX=9606 GN=SLC19A1 PE=1 SV=3	0.241687	0.528257	-0.00532712	0.00766225
sp|P41567|EIF1_HUMAN	EIF1	Eukaryotic translation initiation factor 1 OS=Homo sapiens OX=9606 GN=EIF1 PE=1 SV=1	0.0467127	0.0212351	-0.00174152	0.00122094
sp|P41743|KPCI_HUMAN	PRKCI	Protein kinase C iota type OS=Homo sapiens OX=9606 GN=PRKCI PE=1 SV=2	-0.115747	0.13162	0.36541	1.01639
sp|P42025|ACTY_HUMAN	ACTR1B	Beta-centractin OS=Homo sapiens OX=9606 GN=ACTR1B PE=1 SV=1	-0.0956612	0.0920986	0.167802	0.297431
sp|P42126|ECI1_HUMAN	ECI1	Enoyl-CoA delta isomerase 1, mitochondrial OS=Homo sapiens OX=9606 GN=ECI1 PE=1 SV=1	0.0157426	0.0134405	-0.254196	0.596793
sp|P42166|LAP2A_HUMAN	TMPO	Lamina-associated polypeptide 2, isoform alpha OS=Homo sapiens OX=9606 GN=TMPO PE=1 SV=2	0.0730684	0.102009	-0.229145	0.770698
sp|P42167|LAP2B_HUMAN	TMPO	Lamina-associated polypeptide 2, isoforms beta/gamma OS=Homo sapiens OX=9606 GN=TMPO PE=1 SV=2	0.00984018	0.00752795	-0.484801	1.9652
sp|P42224|STAT1_HUMAN	STAT1	Signal transducer and activator of transcription 1-alpha/beta OS=Homo sapiens OX=9606 GN=STAT1 PE=1 SV=2	0.0566124	0.0294799	-0.0590866	0.0504578
sp|P42229|STA5A_HUMAN	STAT5A	Signal transducer and activator of transcription 5A OS=Homo sapiens OX=9606 GN=STAT5A PE=1 SV=1	-0.378074	0.932568	-0.0168949	0.0196016
sp|P42285|MTREX_HUMAN	MTREX	Exosome RNA helicase MTR4 OS=Homo sapiens OX=9606 GN=MTREX PE=1 SV=3	0.0873368	0.208875	0.00217011	0.0043118
sp|P42345|MTOR_HUMAN	MTOR	Serine/threonine-protein kinase mTOR OS=Homo sapiens OX=9606 GN=MTOR PE=1 SV=1	-0.0909809	0.170208	-0.129541	0.399702
sp|P42356|PI4KA_HUMAN	PI4KA	Phosphatidylinositol 4-kinase alpha OS=Homo sapiens OX=9606 GN=PI4KA PE=1 SV=4	-0.0104983	0.0229972	-0.118926	0.834387
sp|P42566|EPS15_HUMAN	EPS15	Epidermal growth factor receptor substrate 15 OS=Homo sapiens OX=9606 GN=EPS15 PE=1 SV=2	-0.14339	0.595554	0.0808859	0.314158
sp|P42568|AF9_HUMAN	MLLT3	Protein AF-9 OS=Homo sapiens OX=9606 GN=MLLT3 PE=1 SV=2	0.0636575	0.0672482	-0.119535	0.237833
sp|P42575|CASP2_HUMAN	CASP2	Caspase-2 OS=Homo sapiens OX=9606 GN=CASP2 PE=1 SV=2	-0.361408	0.982986	0.015877	0.0206952
sp|P42680|TEC_HUMAN	TEC	Tyrosine-protein kinase Tec OS=Homo sapiens OX=9606 GN=TEC PE=1 SV=2	-0.0769479	0.0698988	0.320322	0.777485
sp|P42694|HELZ_HUMAN	HELZ	Probable helicase with zinc finger domain OS=Homo sapiens OX=9606 GN=HELZ PE=1 SV=2	0.0081474	0.00935741	0.0329347	0.0648559
sp|P42695|CNDD3_HUMAN	NCAPD3	Condensin-2 complex subunit D3 OS=Homo sapiens OX=9606 GN=NCAPD3 PE=1 SV=2	-0.0631766	0.121009	-0.128282	0.47383
sp|P42696|RBM34_HUMAN	RBM34	RNA-binding protein 34 OS=Homo sapiens OX=9606 GN=RBM34 PE=1 SV=2	0.159291	0.773154	-0.0715215	0.279587
sp|P42702|LIFR_HUMAN	LIFR	Leukemia inhibitory factor receptor OS=Homo sapiens OX=9606 GN=LIFR PE=1 SV=1	-0.0563216	0.0500418	0.135253	0.229725
sp|P42704|LPPRC_HUMAN	LRPPRC	Leucine-rich PPR motif-containing protein, mitochondrial OS=Homo sapiens OX=9606 GN=LRPPRC PE=1 SV=3	0.085627	0.456339	-0.132618	1.2236
sp|P42765|THIM_HUMAN	ACAA2	3-ketoacyl-CoA thiolase, mitochondrial OS=Homo sapiens OX=9606 GN=ACAA2 PE=1 SV=2	0.0930185	0.501421	-0.16928	1.79477
sp|P42766|RL35_HUMAN	RPL35	60S ribosomal protein L35 OS=Homo sapiens OX=9606 GN=RPL35 PE=1 SV=2	0.0199656	0.0199459	-0.133363	0.303565
sp|P42773|CDN2C_HUMAN	CDKN2C	Cyclin-dependent kinase 4 inhibitor C OS=Homo sapiens OX=9606 GN=CDKN2C PE=1 SV=1	-0.384709	1.14452	0.305627	0.899271
sp|P42785|PCP_HUMAN	PRCP	Lysosomal Pro-X carboxypeptidase OS=Homo sapiens OX=9606 GN=PRCP PE=1 SV=1	0.0660246	0.0638753	-0.100612	0.167042
sp|P42858|HD_HUMAN	HTT	Huntingtin OS=Homo sapiens OX=9606 GN=HTT PE=1 SV=2	-0.287166	1.22166	0.414046	2.28448
sp|P42892|ECE1_HUMAN	ECE1	Endothelin-converting enzyme 1 OS=Homo sapiens OX=9606 GN=ECE1 PE=1 SV=2	0.117473	0.352773	-0.137995	0.598829
sp|P42898-2|MTHR_HUMAN	MTHFR	Isoform 2 of Methylenetetrahydrofolate reductase OS=Homo sapiens OX=9606 GN=MTHFR	0.0139471	0.0184116	-0.18288	0.746114
sp|P43003|EAA1_HUMAN	SLC1A3	Excitatory amino acid transporter 1 OS=Homo sapiens OX=9606 GN=SLC1A3 PE=1 SV=1	0.109381	0.0619311	0.0414805	0.031991
sp|P43007|SATT_HUMAN	SLC1A4	Neutral amino acid transporter A OS=Homo sapiens OX=9606 GN=SLC1A4 PE=1 SV=1	0.0576457	0.0500418	-0.675309	2.73808
sp|P43034|LIS1_HUMAN	PAFAH1B1	Platelet-activating factor acetylhydrolase IB subunit alpha OS=Homo sapiens OX=9606 GN=PAFAH1B1 PE=1 SV=2	0.0185919	0.0260796	0.31657	2.35509
sp|P43121|MUC18_HUMAN	MCAM	Cell surface glycoprotein MUC18 OS=Homo sapiens OX=9606 GN=MCAM PE=1 SV=2	-0.00924763	0.0123428	-0.0729538	0.19578
sp|P43155|CACP_HUMAN	CRAT	Carnitine O-acetyltransferase OS=Homo sapiens OX=9606 GN=CRAT PE=1 SV=5	-0.489627	3.1129	0.128878	0.363976
sp|P43243-2|MATR3_HUMAN	MATR3	Isoform 2 of Matrin-3 OS=Homo sapiens OX=9606 GN=MATR3	0.160046	0.470138	-0.143624	0.504509
sp|P43246|MSH2_HUMAN	MSH2	DNA mismatch repair protein Msh2 OS=Homo sapiens OX=9606 GN=MSH2 PE=1 SV=1	-0.186362	1.56764	-0.0223698	0.0871893
sp|P43250-2|GRK6_HUMAN	GRK6	Isoform GRK6B of G protein-coupled receptor kinase 6 OS=Homo sapiens OX=9606 GN=GRK6	0.185111	1.48544	0.0479646	0.194826
sp|P43251-3|BTD_HUMAN	BTD	Isoform 3 of Biotinidase OS=Homo sapiens OX=9606 GN=BTD	0.0243239	0.0374028	-0.142214	0.609956
sp|P43304|GPDM_HUMAN	GPD2	Glycerol-3-phosphate dehydrogenase, mitochondrial OS=Homo sapiens OX=9606 GN=GPD2 PE=1 SV=3	0.038658	0.0563523	-0.284461	1.38156
sp|P43307|SSRA_HUMAN	SSR1	Translocon-associated protein subunit alpha OS=Homo sapiens OX=9606 GN=SSR1 PE=1 SV=3	0.156468	0.322951	-0.365999	1.54474
sp|P43351|RAD52_HUMAN	RAD52	DNA repair protein RAD52 homolog OS=Homo sapiens OX=9606 GN=RAD52 PE=1 SV=1	-0.0521565	0.0414215	0.00574189	0.00624532
sp|P43378|PTN9_HUMAN	PTPN9	Tyrosine-protein phosphatase non-receptor type 9 OS=Homo sapiens OX=9606 GN=PTPN9 PE=1 SV=1	0.0033767	0.00491782	-0.28311	1.75491
sp|P43405|KSYK_HUMAN	SYK	Tyrosine-protein kinase SYK OS=Homo sapiens OX=9606 GN=SYK PE=1 SV=1	0.047152	0.0360096	0.269819	0.539343
sp|P43487|RANG_HUMAN	RANBP1	Ran-specific GTPase-activating protein OS=Homo sapiens OX=9606 GN=RANBP1 PE=1 SV=1	-0.497606	0.594352	0.449386	0.621106
sp|P43490|NAMPT_HUMAN	NAMPT	Nicotinamide phosphoribosyltransferase OS=Homo sapiens OX=9606 GN=NAMPT PE=1 SV=1	-0.62291	2.96926	0.21817	0.70055
sp|P43686|PRS6B_HUMAN	PSMC4	26S proteasome regulatory subunit 6B OS=Homo sapiens OX=9606 GN=PSMC4 PE=1 SV=2	-0.0550112	0.119787	0.0993185	0.404077
sp|P43694|GATA4_HUMAN	GATA4	Transcription factor GATA-4 OS=Homo sapiens OX=9606 GN=GATA4 PE=1 SV=2	0.08379	0.086476	0.014282	0.018081
sp|P43699-3|NKX21_HUMAN	NKX2-1	Isoform 3 of Homeobox protein Nkx-2.1 OS=Homo sapiens OX=9606 GN=NKX2-1	0.329611	0.520829	0.0849074	0.0997228
sp|P43897|EFTS_HUMAN	TSFM	Elongation factor Ts, mitochondrial OS=Homo sapiens OX=9606 GN=TSFM PE=1 SV=2	0.134272	0.554593	-0.110129	0.49833
sp|P45877|PPIC_HUMAN	PPIC	Peptidyl-prolyl cis-trans isomerase C OS=Homo sapiens OX=9606 GN=PPIC PE=1 SV=1	0.0728801	0.0821194	-0.0582894	0.0958232
sp|P45880|VDAC2_HUMAN	VDAC2	Voltage-dependent anion-selective channel protein 2 OS=Homo sapiens OX=9606 GN=VDAC2 PE=1 SV=2	0.160002	1.08239	0.0291235	0.112193
sp|P45954|ACDSB_HUMAN	ACADSB	Short/branched chain specific acyl-CoA dehydrogenase, mitochondrial OS=Homo sapiens OX=9606 GN=ACADSB PE=1 SV=1	0.17656	0.912724	-0.214895	1.41291
sp|P45973|CBX5_HUMAN	CBX5	Chromobox protein homolog 5 OS=Homo sapiens OX=9606 GN=CBX5 PE=1 SV=1	-0.0632023	0.0732809	-0.249553	0.752192
sp|P45974|UBP5_HUMAN	USP5	Ubiquitin carboxyl-terminal hydrolase 5 OS=Homo sapiens OX=9606 GN=USP5 PE=1 SV=2	-0.639849	4.1107	0.0518871	0.0915595
sp|P45983-4|MK08_HUMAN	MAPK8	Isoform 4 of Mitogen-activated protein kinase 8 OS=Homo sapiens OX=9606 GN=MAPK8	-0.464973	0.946636	0.224354	0.365332
sp|P45984|MK09_HUMAN	MAPK9	Mitogen-activated protein kinase 9 OS=Homo sapiens OX=9606 GN=MAPK9 PE=1 SV=2	-0.738368	2.35431	0.0407067	0.0503192
sp|P45985-2|MP2K4_HUMAN	MAP2K4	Isoform 2 of Dual specificity mitogen-activated protein kinase kinase 4 OS=Homo sapiens OX=9606 GN=MAP2K4	-0.365321	0.915431	0.0517316	0.0701743
sp|P46013|KI67_HUMAN	MKI67	Proliferation marker protein Ki-67 OS=Homo sapiens OX=9606 GN=MKI67 PE=1 SV=2	0.279014	0.337041	-0.0185983	0.0173714
sp|P46019|KPB2_HUMAN	PHKA2	Phosphorylase b kinase regulatory subunit alpha, liver isoform OS=Homo sapiens OX=9606 GN=PHKA2 PE=1 SV=1	-0.142298	0.0946413	0.335074	0.479844
sp|P46060|RAGP1_HUMAN	RANGAP1	Ran GTPase-activating protein 1 OS=Homo sapiens OX=9606 GN=RANGAP1 PE=1 SV=1	0.115651	0.215435	-0.00972547	0.0165553
sp|P46063|RECQ1_HUMAN	RECQL	ATP-dependent DNA helicase Q1 OS=Homo sapiens OX=9606 GN=RECQL PE=1 SV=3	-0.131136	1.66021	-0.223532	4.87943
sp|P46087-2|NOP2_HUMAN	NOP2	Isoform 2 of Probable 28S rRNA (cytosine(4447)-C(5))-methyltransferase OS=Homo sapiens OX=9606 GN=NOP2	0.27391	0.859963	-0.0194754	0.0324973
sp|P46087-4|NOP2_HUMAN	NOP2	Isoform 4 of Probable 28S rRNA (cytosine(4447)-C(5))-methyltransferase OS=Homo sapiens OX=9606 GN=NOP2	0.22108	2.25655	0.0174667	0.0719
sp|P46100|ATRX_HUMAN	ATRX	Transcriptional regulator ATRX OS=Homo sapiens OX=9606 GN=ATRX PE=1 SV=5	-0.0434226	0.130844	-0.221651	2.04791
sp|P46108|CRK_HUMAN	CRK	Adapter molecule crk OS=Homo sapiens OX=9606 GN=CRK PE=1 SV=2	-0.453497	2.67327	0.351288	1.9883
sp|P46109|CRKL_HUMAN	CRKL	Crk-like protein OS=Homo sapiens OX=9606 GN=CRKL PE=1 SV=1	-0.469308	4.19997	0.238487	1.33532
sp|P46199|IF2M_HUMAN	MTIF2	Translation initiation factor IF-2, mitochondrial OS=Homo sapiens OX=9606 GN=MTIF2 PE=1 SV=2	0.146079	0.850246	-0.287463	3.24307
sp|P46379-3|BAG6_HUMAN	BAG6	Isoform 3 of Large proline-rich protein BAG6 OS=Homo sapiens OX=9606 GN=BAG6	-0.0955582	0.1707	0.0736069	0.173999
sp|P46459|NSF_HUMAN	NSF	Vesicle-fusing ATPase OS=Homo sapiens OX=9606 GN=NSF PE=1 SV=3	0.0647615	0.0684765	0.211566	0.552318
sp|P46531|NOTC1_HUMAN	NOTCH1	Neurogenic locus notch homolog protein 1 OS=Homo sapiens OX=9606 GN=NOTCH1 PE=1 SV=4	0.0914548	0.112978	-0.179453	0.423589
sp|P46734-3|MP2K3_HUMAN	MAP2K3	Isoform 2 of Dual specificity mitogen-activated protein kinase kinase 3 OS=Homo sapiens OX=9606 GN=MAP2K3	-0.355416	1.03015	0.273279	0.778627
sp|P46736|BRCC3_HUMAN	BRCC3	Lys-63-specific deubiquitinase BRCC36 OS=Homo sapiens OX=9606 GN=BRCC3 PE=1 SV=2	-0.13021	0.151165	0.333083	0.846656
sp|P46776|RL27A_HUMAN	RPL27A	60S ribosomal protein L27a OS=Homo sapiens OX=9606 GN=RPL27A PE=1 SV=2	0.00417599	0.00346648	-0.172801	0.378067
sp|P46777|RL5_HUMAN	RPL5	60S ribosomal protein L5 OS=Homo sapiens OX=9606 GN=RPL5 PE=1 SV=3	0.0139	0.00718041	0.389037	0.679287
sp|P46778|RL21_HUMAN	RPL21	60S ribosomal protein L21 OS=Homo sapiens OX=9606 GN=RPL21 PE=1 SV=2	-0.0669688	0.135533	0.121642	0.467143
sp|P46779-3|RL28_HUMAN	RPL28	Isoform 3 of 60S ribosomal protein L28 OS=Homo sapiens OX=9606 GN=RPL28	0.0165396	0.0165805	-0.0876925	0.165074
sp|P46781|RS9_HUMAN	RPS9	40S ribosomal protein S9 OS=Homo sapiens OX=9606 GN=RPS9 PE=1 SV=3	-0.0547617	0.0997738	-0.120126	0.44464
sp|P46782|RS5_HUMAN	RPS5	40S ribosomal protein S5 OS=Homo sapiens OX=9606 GN=RPS5 PE=1 SV=4	-0.0220727	0.0117149	0.21676	0.240282
sp|P46783|RS10_HUMAN	RPS10	40S ribosomal protein S10 OS=Homo sapiens OX=9606 GN=RPS10 PE=1 SV=1	-0.0198193	0.0184036	0.14999	0.329967
sp|P46821|MAP1B_HUMAN	MAP1B	Microtubule-associated protein 1B OS=Homo sapiens OX=9606 GN=MAP1B PE=1 SV=2	-0.496532	2.51168	0.649431	3.65162
sp|P46926|GNPI1_HUMAN	GNPDA1	Glucosamine-6-phosphate isomerase 1 OS=Homo sapiens OX=9606 GN=GNPDA1 PE=1 SV=1	-0.415648	0.802444	0.392228	0.849314
sp|P46934|NEDD4_HUMAN	NEDD4	E3 ubiquitin-protein ligase NEDD4 OS=Homo sapiens OX=9606 GN=NEDD4 PE=1 SV=4	-0.166929	0.233577	0.392834	1.16129
sp|P46937-9|YAP1_HUMAN	YAP1	Isoform 9 of Transcriptional coactivator YAP1 OS=Homo sapiens OX=9606 GN=YAP1	0.199139	0.437831	0.3205	1.153
[truncated: 6,307 more rows]

## Sheet: summed_input
Reference	Gene.Symbol	Annotation	Mem_MIRO1-KO_1	Mem_MIRO1-KO_2	Mem_MIRO1-KO_3	Mem_MIRO2-KO_1	Mem_MIRO2-KO_2	Mem_MIRO2-KO_3	Mem_MIRO-DKO_1	Mem_MIRO-DKO_2	Mem_MIRO-DKO_3	Mem_MIRO1-KO_F-MIRO1_1	Mem_MIRO1-KO_F-MIRO1_2	Mem_MIRO1-KO_F-MIRO1_3	Mem_MIRO2-KO_F-MIRO2_1	Mem_MIRO2-KO_F-MIRO2_2	Mem_MIRO2-KO_F-MIRO2_3	Mem_MIRO-DKO_F-MIRO2_1	Mem_MIRO-DKO_F-MIRO2_2	Mem_MIRO-DKO_F-MIRO2_3
sp|A0A096LP01|SIM26_HUMAN	SMIM26	Small integral membrane protein 26 OS=Homo sapiens OX=9606 GN=SMIM26 PE=3 SV=1	13.5305	13.1514	13.5272	13.4017	13.3783	13.8409	13.6715	13.7828	13.9004	13.6116	13.6509	13.7029	13.8413	13.7791	13.3421	14.0701	13.9562	13.6179
sp|A0AV96|RBM47_HUMAN	RBM47	RNA-binding protein 47 OS=Homo sapiens OX=9606 GN=RBM47 PE=1 SV=2	12.8384	13.414	13.1074	13.1632	12.893	13.4638	12.8621	13.1145	13.4337	13.2236	13.3246	13.1815	13.4556	13.3795	13.0567	13.3152	12.8846	12.7582
sp|A0AVF1|IFT56_HUMAN	TTC26	Intraflagellar transport protein 56 OS=Homo sapiens OX=9606 GN=TTC26 PE=2 SV=1	13.9138	13.8131	13.9649	14.0565	14.073	14.1084	13.9661	13.8912	13.9973	13.8315	13.9289	13.9374	13.9511	13.9501	13.8561	13.7218	13.8557	13.5715
sp|A0AVI2|FR1L5_HUMAN	FER1L5	Fer-1-like protein 5 OS=Homo sapiens OX=9606 GN=FER1L5 PE=2 SV=3	13.0952	13.3981	13.4512	13.4257	13.4968	14.1107	13.5498	13.9066	14.0629	12.989	13.369	13.1206	14.0884	13.8962	13.4046	14.0912	13.6076	12.705
sp|A0AVT1|UBA6_HUMAN	UBA6	Ubiquitin-like modifier-activating enzyme 6 OS=Homo sapiens OX=9606 GN=UBA6 PE=1 SV=1	14.2511	14.2439	14.3688	14.292	14.2875	14.362	13.4359	13.5941	13.3821	13.8469	14.0341	13.8974	13.8315	13.8633	13.9397	13.9934	13.9817	14.1934
sp|A0FGR8-2|ESYT2_HUMAN	ESYT2	Isoform 2 of Extended synaptotagmin-2 OS=Homo sapiens OX=9606 GN=ESYT2	14.3058	14.9054	14.655	14.7508	14.7334	14.5696	14.6535	14.7299	14.5595	14.8598	14.5969	14.6474	14.5393	14.6364	14.6975	14.3516	14.3672	14.5222
sp|A0JLT2|MED19_HUMAN	MED19	Mediator of RNA polymerase II transcription subunit 19 OS=Homo sapiens OX=9606 GN=MED19 PE=1 SV=2	13.4907	13.1845	13.0258	12.8674	12.9266	13.0989	13.4554	13.3337	13.425	13.1425	13.0067	13.2075	13.3049	13.1974	12.754	13.0123	13.0908	13.6874
sp|A0JNW5|UH1BL_HUMAN	UHRF1BP1L	UHRF1-binding protein 1-like OS=Homo sapiens OX=9606 GN=UHRF1BP1L PE=1 SV=2	13.4951	13.456	13.6023	13.6669	13.578	13.6448	13.7004	13.7579	13.868	13.7165	13.6393	13.6646	13.508	13.4518	13.4984	13.7769	13.6791	13.7182
sp|A0MZ66|SHOT1_HUMAN	SHTN1	Shootin-1 OS=Homo sapiens OX=9606 GN=SHTN1 PE=1 SV=4	14.2019	14.191	14.2859	14.4183	14.3125	14.5277	13.5726	13.7213	13.769	13.7714	13.904	13.8237	14.2356	14.0354	14.0112	13.9732	13.91	13.7534
sp|A0PJW6|TM223_HUMAN	TMEM223	Transmembrane protein 223 OS=Homo sapiens OX=9606 GN=TMEM223 PE=1 SV=1	14.4664	15.0163	14.8041	14.5917	14.6978	14.7442	14.67	14.7709	14.7991	14.8641	14.8895	14.8696	14.8179	14.8951	14.8689	14.8624	14.5	14.5832
sp|A0PJZ3|GXLT2_HUMAN	GXYLT2	Glucoside xylosyltransferase 2 OS=Homo sapiens OX=9606 GN=GXYLT2 PE=2 SV=2	13.3619	13.4034	13.727	13.6052	13.7093	13.5472	13.295	13.0444	13.0508	13.6336	13.5998	13.6137	13.3886	13.5845	13.5488	13.4058	14.2943	13.4619
sp|A1A4S6|RHG10_HUMAN	ARHGAP10	Rho GTPase-activating protein 10 OS=Homo sapiens OX=9606 GN=ARHGAP10 PE=1 SV=1	13.5809	14.0141	13.7012	13.8706	13.942	13.8519	13.554	13.6016	13.7484	13.7834	13.7717	13.877	13.8634	13.715	14.0443	13.5198	13.7675	13.7016
sp|A1A5C7|S22AN_HUMAN	SLC22A23	Solute carrier family 22 member 23 OS=Homo sapiens OX=9606 GN=SLC22A23 PE=1 SV=2	13.0311	13.7559	13.3469	13.1937	13.3026	13.1666	13.3678	13.499	13.3635	13.5362	13.4178	13.4031	13.0392	13.193	13.3092	13.0452	13.0903	13.4286
sp|A1L020|MEX3A_HUMAN	MEX3A	RNA-binding protein MEX3A OS=Homo sapiens OX=9606 GN=MEX3A PE=1 SV=1	14.003	14.0812	14.1365	13.7471	13.8176	13.8204	13.5596	13.5717	13.5988	13.9642	14.0445	14.0086	13.5027	13.4394	13.5457	13.4129	13.2212	13.3572
sp|A1L0T0|ILVBL_HUMAN	ILVBL	Acetolactate synthase-like protein OS=Homo sapiens OX=9606 GN=ILVBL PE=1 SV=2	14.046	14.2426	14.4509	14.5866	14.6105	14.5692	14.511	14.5829	14.5076	14.2754	14.4205	14.3892	14.5772	14.7036	14.4398	14.2567	14.2367	13.7755
sp|A1L170-2|CA226_HUMAN	C1orf226	Isoform 2 of Uncharacterized protein C1orf226 OS=Homo sapiens OX=9606 GN=C1orf226	13.6551	13.9633	13.5693	13.7307	13.7634	13.2269	13.9359	13.7916	13.7323	14.1898	13.8841	14.0414	13.3325	13.5128	14.0277	13.6851	13.6519	14.1694
sp|A1L390|PKHG3_HUMAN	PLEKHG3	Pleckstrin homology domain-containing family G member 3 OS=Homo sapiens OX=9606 GN=PLEKHG3 PE=1 SV=1	12.9335	13.5371	13.2604	13.4632	13.2556	13.2406	13.5035	13.3757	13.4533	13.585	13.4674	13.5364	13.3688	13.3079	13.45	13.4221	13.4112	13.8767
sp|A1L3X0|ELOV7_HUMAN	ELOVL7	Elongation of very long chain fatty acids protein 7 OS=Homo sapiens OX=9606 GN=ELOVL7 PE=1 SV=1	12.446	12.6799	12.1367	12.6718	12.5673	12.8239	12.8737	12.9209	12.7571	12.3961	12.3242	12.5039	12.8367	12.2957	12.1293	12.5355	12.2976	12.197
sp|A1XBS5|FA92A_HUMAN	FAM92A	Protein FAM92A OS=Homo sapiens OX=9606 GN=FAM92A PE=1 SV=2	14.2164	13.8087	13.8082	13.9284	13.5291	13.848	13.9748	14.0145	14.0109	13.832	13.696	13.9723	13.9056	13.9227	13.7791	13.8114	13.9157	14.217
sp|A2AJT9|BCLA3_HUMAN	BCLAF3	BCLAF1 and THRAP3 family member 3 OS=Homo sapiens OX=9606 GN=BCLAF3 PE=1 SV=1	13.0893	12.8926	13.0856	12.9431	12.9123	12.9689	13.3194	13.1002	13.077	13.1627	12.964	12.9522	13.0216	13.0511	12.9562	12.9445	13.1056	13.0134
sp|A2PYH4|HFM1_HUMAN	HFM1	Probable ATP-dependent DNA helicase HFM1 OS=Homo sapiens OX=9606 GN=HFM1 PE=1 SV=2	13.2909	13.5557	14.1278	14.0474	13.7953	15.4231	14.1012	14.1563	14.9432	12.9307	13.96	13.2246	15.5837	15.0344	14.0122	15.2022	12.9078	12.7073
sp|A2RRP1|NBAS_HUMAN	NBAS	Neuroblastoma-amplified sequence OS=Homo sapiens OX=9606 GN=NBAS PE=1 SV=2	13.7137	13.6993	13.8391	13.7365	13.6665	13.7116	14.0409	14.0622	14.0288	13.7588	13.7467	13.7976	13.79	13.7324	13.7105	13.9066	13.9103	13.7311
sp|A2RTX5|SYTC2_HUMAN	TARSL2	Threonine--tRNA ligase 2, cytoplasmic OS=Homo sapiens OX=9606 GN=TARSL2 PE=1 SV=1	14.0261	14.05	14.3062	13.8821	13.8843	13.9874	13.2125	13.2441	13.2959	14.1277	14.1782	14.1933	13.8684	13.7932	13.8467	13.1354	12.8064	13.0782
sp|A2RU67|F234B_HUMAN	FAM234B	Protein FAM234B OS=Homo sapiens OX=9606 GN=FAM234B PE=1 SV=1	12.785	12.9955	12.9647	13.141	13.2488	13.2638	13.249	13.3015	13.3332	12.8378	12.9848	12.7628	13.396	13.3073	13.1666	13.3153	13.0655	12.783
sp|A2VDJ0-5|T131L_HUMAN	TMEM131L	Isoform 4 of Transmembrane protein 131-like OS=Homo sapiens OX=9606 GN=TMEM131L	13.6046	13.9229	13.6743	13.8953	13.8255	13.8632	13.6942	14.0666	13.8196	14.0507	13.9158	13.9038	13.8313	14.0071	13.8985	13.5014	13.6054	13.6607
sp|A3KMH1|VWA8_HUMAN	VWA8	von Willebrand factor A domain-containing protein 8 OS=Homo sapiens OX=9606 GN=VWA8 PE=1 SV=2	13.7835	13.8316	13.9014	13.8634	13.8095	13.8489	14.1819	14.1352	14.2075	13.9054	13.9973	13.8691	13.9086	13.8957	13.8545	14.0792	14.0363	13.9309
sp|A3KN83|SBNO1_HUMAN	SBNO1	Protein strawberry notch homolog 1 OS=Homo sapiens OX=9606 GN=SBNO1 PE=1 SV=1	14.2792	14.2927	14.2648	14.3228	14.4362	14.3195	14.0916	14.2398	14.0896	14.1973	14.4162	14.1488	13.817	13.835	13.8444	14.4133	14.2331	14.3472
sp|A4D1E9|GTPBA_HUMAN	GTPBP10	GTP-binding protein 10 OS=Homo sapiens OX=9606 GN=GTPBP10 PE=1 SV=1	14.7797	14.7275	14.694	14.7166	14.6387	14.6709	14.7185	14.6513	14.8285	14.7737	14.8167	14.7878	14.9238	14.9352	14.8108	14.8651	14.8491	14.7448
sp|A4D1P6|WDR91_HUMAN	WDR91	WD repeat-containing protein 91 OS=Homo sapiens OX=9606 GN=WDR91 PE=1 SV=2	13.3668	13.5752	13.7345	13.3179	13.4368	13.5356	13.3053	13.5261	13.6539	13.5665	13.624	13.8389	13.419	13.2232	13.2408	13.384	13.4343	13.3113
sp|A4D1U4|DEN11_HUMAN	DENND11	DENN domain-containing protein 11 OS=Homo sapiens OX=9606 GN=DENND11 PE=1 SV=1	14.0041	14.6683	14.361	14.3034	14.2584	14.1824	14.3219	14.2402	14.4372	14.4128	14.353	14.44	14.2621	14.2058	14.2981	14.137	14.0984	14.0961
sp|A5PL33|KRBA1_HUMAN	KRBA1	Protein KRBA1 OS=Homo sapiens OX=9606 GN=KRBA1 PE=1 SV=3	13.0845	13.5176	13.2213	13.3439	13.2426	13.0894	13.4231	13.2663	13.4672	13.1849	13.31	13.2996	13.2835	13.3678	13.4307	13.5114	13.2374	13.4093
sp|A5PLN9-5|TPC13_HUMAN	TRAPPC13	Isoform 4 of Trafficking protein particle complex subunit 13 OS=Homo sapiens OX=9606 GN=TRAPPC13	13.8687	14.157	14.1516	14.1248	13.9265	13.9879	14.009	13.8488	13.8094	14.013	13.9226	13.9615	14.0136	13.8548	14.1004	13.7855	14.0933	14.1212
sp|A5YKK6|CNOT1_HUMAN	CNOT1	CCR4-NOT transcription complex subunit 1 OS=Homo sapiens OX=9606 GN=CNOT1 PE=1 SV=2	14.3648	14.5506	14.5307	14.4322	14.4496	14.4622	14.5005	14.5036	14.582	14.6755	14.6312	14.6715	14.5008	14.4464	14.5476	14.4758	14.5694	14.5778
sp|A6H8Y1|BDP1_HUMAN	BDP1	Transcription factor TFIIIB component B'' homolog OS=Homo sapiens OX=9606 GN=BDP1 PE=1 SV=3	13.7181	13.8336	13.834	13.6625	13.6966	13.6961	13.4277	13.5855	13.4436	13.9663	13.839	13.8368	13.7908	13.7184	13.6372	13.666	13.8675	13.8424
sp|A6NCE7|MP3B2_HUMAN	MAP1LC3B2	Microtubule-associated proteins 1A/1B light chain 3 beta 2 OS=Homo sapiens OX=9606 GN=MAP1LC3B2 PE=2 SV=1	14.3432	14.7978	14.3859	14.7715	14.6805	14.5584	14.1022	14.1061	13.7913	14.5881	14.3028	14.3889	14.3019	14.3963	14.3365	14.3374	14.011	14.4794
sp|A6ND36|FA83G_HUMAN	FAM83G	Protein FAM83G OS=Homo sapiens OX=9606 GN=FAM83G PE=1 SV=2	13.5977	13.8719	13.7538	13.8157	13.5821	13.7603	13.6521	13.5993	13.9861	13.8021	13.9466	13.8349	13.7041	13.4277	13.6135	14.0744	13.9215	13.7329
sp|A6NDB9|PALM3_HUMAN	PALM3	Paralemmin-3 OS=Homo sapiens OX=9606 GN=PALM3 PE=1 SV=2	14.0047	13.5859	14.036	14.4777	14.1799	14.5642	13.6999	14.1469	13.9996	13.7114	13.8152	13.9585	14.2391	14.3985	13.9507	14.1652	13.7485	13.5573
sp|A6NDG6|PGP_HUMAN	PGP	Glycerol-3-phosphate phosphatase OS=Homo sapiens OX=9606 GN=PGP PE=1 SV=1	16.942	17.338	17.0344	17.0251	17.094	16.8433	15.9077	16.1095	15.9257	16.6162	16.5746	16.5189	16.0636	16.2257	16.6303	16.5862	16.3314	16.922
sp|A6NEQ0|RBY1E_HUMAN	RBMY1E	RNA-binding motif protein, Y chromosome, family 1 member E OS=Homo sapiens OX=9606 GN=RBMY1E PE=2 SV=1	17.0387	16.6124	16.905	16.8099	16.8753	16.8648	17.0588	17.0581	16.987	16.7666	16.8507	16.6829	17.0413	16.9539	16.8621	16.946	17.0395	16.7672
sp|A6NFI3|ZN316_HUMAN	ZNF316	Zinc finger protein 316 OS=Homo sapiens OX=9606 GN=ZNF316 PE=1 SV=1	14.4292	14.2641	14.3448	14.2485	14.2072	13.9927	14.1473	14.4773	14.0223	14.1305	14.1025	14.2489	13.5793	14.0026	13.9359	13.6757	14.0514	14.0901
sp|A6NFY7|SDHF1_HUMAN	SDHAF1	Succinate dehydrogenase assembly factor 1, mitochondrial OS=Homo sapiens OX=9606 GN=SDHAF1 PE=1 SV=1	18.5033	18.9117	18.5637	18.7096	18.5167	18.6315	18.8354	18.8964	18.8683	18.7747	18.6146	18.8015	18.6976	18.7845	18.7996	19.154	19.0509	19.2931
sp|A6NGG8|PCARE_HUMAN	PCARE	Photoreceptor cilium actin regulator OS=Homo sapiens OX=9606 GN=PCARE PE=1 SV=1	12.0334	13.7714	12.9834	12.7972	13.0844	12.6899	12.8205	12.5158	13.1145	12.931	12.8053	12.8268	12.9423	12.7766	13.3551	12.8354	12.376	13.3368
sp|A6NHL2|TBAL3_HUMAN	TUBAL3	Tubulin alpha chain-like 3 OS=Homo sapiens OX=9606 GN=TUBAL3 PE=1 SV=2	11.8867	12.304	13.069	13.0976	13.3787	14.2598	12.1491	12.5757	12.6043	11.8792	12.8234	12.2472	13.98	13.6638	13.3899	13.9811	12.8534	11.3391
sp|A6NHQ4|EPOP_HUMAN	EPOP	Elongin BC and Polycomb repressive complex 2-associated protein OS=Homo sapiens OX=9606 GN=EPOP PE=1 SV=1	12.6741	12.7783	12.8259	13.1306	12.8551	12.8138	12.7916	12.9287	12.8292	12.9629	12.5308	12.7049	12.9381	12.7462	12.9307	12.8009	12.7464	13.0052
sp|A6NHR9|SMHD1_HUMAN	SMCHD1	Structural maintenance of chromosomes flexible hinge domain-containing protein 1 OS=Homo sapiens OX=9606 GN=SMCHD1 PE=1 SV=2	14.1686	14.1241	14.0584	14.0033	13.8947	13.9104	14.1242	14.0543	14.0819	14.1614	14.0621	14.1248	13.9085	14.0042	13.9845	13.981	14.0414	14.1566
sp|A6NHY2|AKD1B_HUMAN	ANKDD1B	Ankyrin repeat and death domain-containing protein 1B OS=Homo sapiens OX=9606 GN=ANKDD1B PE=4 SV=3	14.709	14.6754	15.1933	15.3568	15.141	16.2511	15.189	15.222	16.0149	14.4663	14.9929	15.001	16.4859	15.9049	14.8671	16.0792	14.5272	12.685
sp|A6NI28|RHG42_HUMAN	ARHGAP42	Rho GTPase-activating protein 42 OS=Homo sapiens OX=9606 GN=ARHGAP42 PE=1 SV=3	13.1743	13.2622	13.1901	13.646	13.2499	13.5302	13.2038	13.4313	13.418	13.2235	13.4256	13.2667	13.4096	13.617	13.0431	13.2455	13.4961	13.1455
sp|A6NIH7|U119B_HUMAN	UNC119B	Protein unc-119 homolog B OS=Homo sapiens OX=9606 GN=UNC119B PE=1 SV=1	13.8919	14.0493	13.9933	14.116	14.086	14.0699	13.6953	13.6732	13.7055	13.9228	13.8202	13.99	13.8477	13.8833	13.9889	13.7648	13.791	13.9621
sp|A6NJ78|MET15_HUMAN	METTL15	Probable methyltransferase-like protein 15 OS=Homo sapiens OX=9606 GN=METTL15 PE=1 SV=1	14.1115	14.1998	14.1311	14.0949	14.2595	14.085	14.3645	14.3175	14.2759	14.1579	14.0468	14.1343	14.2241	14.2762	14.3089	14.0648	14.1649	14.1678
sp|A6NJJ6|CS067_HUMAN	C19orf67	UPF0575 protein C19orf67 OS=Homo sapiens OX=9606 GN=C19orf67 PE=3 SV=3	14.1499	14.2224	14.3935	14.4613	14.2999	14.5702	14.5605	14.4691	14.4957	14.0647	14.3952	14.1315	14.8389	14.689	14.5766	14.7281	14.3275	14.0926
sp|A6NKD9|CC85C_HUMAN	CCDC85C	Coiled-coil domain-containing protein 85C OS=Homo sapiens OX=9606 GN=CCDC85C PE=1 SV=1	13.0223	13.291	13.0068	13.1703	13.3516	13.2319	12.8518	12.8064	13.0702	13.0502	12.9898	12.9755	13.331	13.2498	13.3592	12.9631	12.7828	12.8093
sp|A6NLU0|RFPLA_HUMAN	RFPL4A	Ret finger protein-like 4A OS=Homo sapiens OX=9606 GN=RFPL4A PE=1 SV=3	11.7745	12.4353	12.9145	12.8402	13.0485	13.8923	12.3263	12.3111	13.3927	12.1466	12.6964	12.6052	14.192	13.6544	12.9917	13.7698	12.0978	9.31057
sp|A6NMB1|SIG16_HUMAN	SIGLEC16	Sialic acid-binding Ig-like lectin 16 OS=Homo sapiens OX=9606 GN=SIGLEC16 PE=2 SV=3	14.666	15.0016	14.976	14.8974	15.0117	14.7528	14.8449	14.7695	14.6185	14.9681	14.8425	14.9269	14.4985	14.5413	14.7445	14.6171	15.0758	14.8385
sp|A6NNL5|CO061_HUMAN	C15orf61	Uncharacterized protein C15orf61 OS=Homo sapiens OX=9606 GN=C15orf61 PE=2 SV=2	14.0232	13.8973	13.847	14.0768	13.7554	13.8003	13.8052	13.6271	13.9079	13.8358	13.9068	13.9423	13.7264	13.9496	13.9388	13.545	13.4274	13.9407
sp|A6QL63|BTBDB_HUMAN	BTBD11	Ankyrin repeat and BTB/POZ domain-containing protein BTBD11 OS=Homo sapiens OX=9606 GN=BTBD11 PE=2 SV=3	14.428	14.1237	13.9628	14.5478	14.6726	14.1889	13.4954	13.4255	13.417	13.7902	13.5545	13.8105	13.4538	14.088	14.1547	13.7692	14.3587	14.6416
sp|A6ZKI3|RTL8C_HUMAN	RTL8C	Retrotransposon Gag-like protein 8C OS=Homo sapiens OX=9606 GN=RTL8C PE=1 SV=1	14.4375	14.5877	14.3487	14.3581	14.4623	14.4052	14.5158	14.4187	14.4657	14.3472	14.3796	14.4352	14.3355	14.1227	14.2298	14.228	14.2153	14.7913
sp|A7E2V4-4|ZSWM8_HUMAN	ZSWIM8	Isoform 4 of Zinc finger SWIM domain-containing protein 8 OS=Homo sapiens OX=9606 GN=ZSWIM8	13.5693	13.9855	13.8321	13.598	13.501	13.6281	13.775	13.6271	13.8008	13.7397	13.532	13.715	13.6305	13.6009	13.6303	13.6545	13.6274	13.68
sp|A7XYQ1|SOBP_HUMAN	SOBP	Sine oculis-binding protein homolog OS=Homo sapiens OX=9606 GN=SOBP PE=1 SV=2	15.4378	15.5324	15.5094	15.5711	15.2965	15.4842	15.8119	15.7973	15.9774	15.6283	15.7528	15.6287	15.6757	15.6966	15.6261	15.7972	15.907	15.7371
sp|A8CG34|P121C_HUMAN	POM121C	Nuclear envelope pore membrane protein POM 121C OS=Homo sapiens OX=9606 GN=POM121C PE=1 SV=3	14.9217	15.135	14.5928	14.8685	14.8608	14.5249	14.7967	14.9311	14.5745	15.0709	14.7093	14.8512	14.6302	14.6912	14.9808	14.3865	14.5203	15.1899
sp|A8K0R7-5|ZN839_HUMAN	ZNF839	Isoform 3 of Zinc finger protein 839 OS=Homo sapiens OX=9606 GN=ZNF839	12.1812	11.8927	12.1523	12.4127	12.1209	12.6539	12.3276	12.5712	12.5242	12.2431	11.8846	11.9933	12.4561	12.1067	12.1264	12.453	12.8236	12.6767
sp|A8MQ14|ZN850_HUMAN	ZNF850	Zinc finger protein 850 OS=Homo sapiens OX=9606 GN=ZNF850 PE=3 SV=2	13.1632	12.9928	12.8984	13.593	13.4379	13.5808	13.0071	12.9762	12.6077	13.3668	12.8563	12.7482	12.7833	13.1551	13.4379	12.9108	12.8948	13.3421
sp|A8MTJ6|FOXI3_HUMAN	FOXI3	Forkhead box protein I3 OS=Homo sapiens OX=9606 GN=FOXI3 PE=2 SV=3	13.387	14.053	13.9241	13.7716	13.7984	14.05	13.8791	13.5838	13.7895	13.9472	13.7725	13.8232	13.636	13.6766	13.9532	13.7357	13.9856	14.4651
sp|A8MTT3|CEBOS_HUMAN	CEBPZOS	Protein CEBPZOS OS=Homo sapiens OX=9606 GN=CEBPZOS PE=1 SV=2	12.8453	13.3777	13.1321	13.0956	13.0902	12.9583	13.5449	13.467	13.6479	13.583	13.39	13.2482	12.6139	12.8109	13.1871	13.1956	12.9012	13.5111
sp|A8MVW0|F1712_HUMAN	FAM171A2	Protein FAM171A2 OS=Homo sapiens OX=9606 GN=FAM171A2 PE=1 SV=1	13.6551	13.7639	13.733	13.8634	13.6568	13.8353	13.859	13.6418	13.6497	13.6933	13.8376	13.777	13.8162	13.8076	13.5246	13.7133	13.5548	13.6043
sp|A8MWY0|K132L_HUMAN	KIAA1324L	UPF0577 protein KIAA1324-like OS=Homo sapiens OX=9606 GN=KIAA1324L PE=1 SV=2	14.076	13.9941	14.2148	14.2265	13.8362	14.2032	13.7515	14.1563	14.0862	13.9668	14.0608	14.4215	14.0838	14.1021	14.2225	14.1881	14.4203	14.1597
sp|A8MXV4|NUD19_HUMAN	NUDT19	Nucleoside diphosphate-linked moiety X motif 19 OS=Homo sapiens OX=9606 GN=NUDT19 PE=1 SV=1	15.5855	16.2401	15.6706	15.617	15.7735	15.4447	15.8979	15.7454	15.4136	16.2327	15.8284	16.14	15.4254	15.6941	15.9865	15.596	16.1412	16.762
sp|A9UHW6-3|MI4GD_HUMAN	MIF4GD	Isoform 3 of MIF4G domain-containing protein OS=Homo sapiens OX=9606 GN=MIF4GD	13.9954	13.8178	13.8811	14.2184	14.147	14.1018	12.7455	12.9099	12.9409	13.7267	13.7332	13.6	13.9259	13.8519	13.8027	13.4439	13.3188	13.2697
sp|B2RTY4-4|MYO9A_HUMAN	MYO9A	Isoform 4 of Unconventional myosin-IXa OS=Homo sapiens OX=9606 GN=MYO9A	13.2199	13.0715	13.2327	13.3361	13.4086	13.6303	13.0028	13.0443	13.2274	13.0585	13.2809	13.2276	13.3486	13.3277	13.0808	13.0122	13.0236	13.0527
sp|B7ZAQ6|GPHRA_HUMAN	GPR89A	Golgi pH regulator A OS=Homo sapiens OX=9606 GN=GPR89A PE=1 SV=2	12.7065	14.6888	14.2237	14.054	14.6805	13.9518	14.4721	14.6718	14.0675	14.8492	14.3361	14.5351	13.9947	14.1688	14.1769	13.9597	14.5257	14.8365
sp|C9JLR9|CK095_HUMAN	C11orf95	Uncharacterized protein C11orf95 OS=Homo sapiens OX=9606 GN=C11orf95 PE=1 SV=1	12.8611	13.5175	12.9328	13.0824	12.8388	12.7005	13.5106	13.429	13.3246	13.4286	13.1317	13.1353	13.1937	13.1977	13.1934	13.389	13.1352	13.0783
sp|C9JLW8|MCRI1_HUMAN	MCRIP1	Mapk-regulated corepressor-interacting protein 1 OS=Homo sapiens OX=9606 GN=MCRIP1 PE=1 SV=1	13.7564	12.4395	13.7336	13.9247	13.7051	14.1869	12.9428	12.8337	13.308	12.7656	13.3462	13.0682	13.7439	13.7859	13.1243	13.3285	12.9602	10.8316
sp|C9JTQ0|ANR63_HUMAN	ANKRD63	Ankyrin repeat domain-containing protein 63 OS=Homo sapiens OX=9606 GN=ANKRD63 PE=3 SV=1	12.9174	13.1234	12.9888	12.6566	12.6567	12.7327	13.1579	12.8686	13.0483	13.0799	13.0054	13.3044	12.8312	12.3985	12.3649	12.853	12.3724	12.5679
sp|E9PAV3|NACAM_HUMAN	NACA	Nascent polypeptide-associated complex subunit alpha, muscle-specific form OS=Homo sapiens OX=9606 GN=NACA PE=1 SV=1	14.4849	14.2198	14.2799	14.4456	14.4214	14.6531	14.1469	14.3003	14.2391	14.4378	14.4713	14.4236	14.5015	14.3972	14.3593	14.4907	14.3282	14.3646
sp|E9PRG8|CK098_HUMAN	C11orf98	Uncharacterized protein C11orf98 OS=Homo sapiens OX=9606 GN=C11orf98 PE=4 SV=2	15.0538	14.6634	14.6712	14.9765	14.9819	15.002	15.2892	15.2397	15.3474	14.7084	14.7843	14.7555	15.2774	15.1942	14.9522	15.1596	15.2417	15.1167
sp|L0R6Q1|S35U4_HUMAN	SLC35A4	SLC35A4 upstream open reading frame protein OS=Homo sapiens OX=9606 GN=SLC35A4 PE=3 SV=1	13.5052	13.5015	13.5403	13.6091	13.7352	13.6004	13.8177	13.8715	13.7393	13.219	13.4571	13.1644	13.7245	13.6295	13.6528	13.7116	13.8043	13.0145
sp|L0R819|ASURF_HUMAN	ASDURF	ASNSD1 upstream open reading frame protein OS=Homo sapiens OX=9606 GN=ASDURF PE=1 SV=1	13.8692	13.7571	13.991	14.0497	13.984	14.2314	13.9196	14.0272	13.9255	13.864	14.151	14.009	13.9386	13.9753	13.7186	14.035	14.1182	13.4608
sp|L0R8F8|MIDUO_HUMAN	MIEF1	MIEF1 upstream open reading frame protein OS=Homo sapiens OX=9606 GN=MIEF1 PE=1 SV=1	14.1562	14.3703	14.2909	14.2877	14.1836	13.8315	14.3045	14.1804	14.2768	14.4193	14.2105	14.4041	14.0383	14.2802	14.4308	14.2762	14.4702	14.4121
sp|O00115|DNS2A_HUMAN	DNASE2	Deoxyribonuclease-2-alpha OS=Homo sapiens OX=9606 GN=DNASE2 PE=1 SV=2	14.6372	14.9277	14.7345	14.7476	14.9148	14.8241	14.8091	14.6521	14.7489	14.7971	14.6042	14.6552	14.5231	14.554	14.8682	14.5966	14.4954	14.7617
sp|O00116|ADAS_HUMAN	AGPS	Alkyldihydroxyacetonephosphate synthase, peroxisomal OS=Homo sapiens OX=9606 GN=AGPS PE=1 SV=1	13.6601	13.7752	13.6188	13.3596	13.4983	13.2053	13.6488	13.7425	13.4957	13.8482	13.6777	13.7015	13.292	13.2894	13.6046	13.3955	13.6537	13.5058
sp|O00124|UBXN8_HUMAN	UBXN8	UBX domain-containing protein 8 OS=Homo sapiens OX=9606 GN=UBXN8 PE=1 SV=2	14.4486	14.1602	14.3759	14.0716	13.9033	14.0244	14.2232	14.5617	14.3063	14.3386	14.5155	14.4174	14.1983	14.254	13.8314	14.203	14.1135	13.6653
sp|O00139-2|KIF2A_HUMAN	KIF2A	Isoform 2 of Kinesin-like protein KIF2A OS=Homo sapiens OX=9606 GN=KIF2A	12.8617	13.098	12.6062	12.2745	12.0689	12.2747	12.7463	12.557	12.4669	14.5051	13.4464	13.3817	12.6135	12.2014	12.8634	12.8117	12.7759	13.7583
sp|O00139-4|KIF2A_HUMAN	KIF2A	Isoform 4 of Kinesin-like protein KIF2A OS=Homo sapiens OX=9606 GN=KIF2A	14.6827	14.6045	14.7165	14.5571	14.6648	14.6378	14.7139	14.6533	14.7248	14.737	14.6679	14.7621	14.7095	14.5953	14.6431	14.7683	14.6406	14.6382
sp|O00148|DX39A_HUMAN	DDX39A	ATP-dependent RNA helicase DDX39A OS=Homo sapiens OX=9606 GN=DDX39A PE=1 SV=2	16.6555	15.9082	16.1953	16.2122	16.0184	16.26	15.9497	16.004	16.1095	15.9178	16.1275	16.0863	16.1969	16.1634	16.0663	15.9996	15.9451	15.8904
sp|O00151|PDLI1_HUMAN	PDLIM1	PDZ and LIM domain protein 1 OS=Homo sapiens OX=9606 GN=PDLIM1 PE=1 SV=4	15.0297	14.8543	14.8147	14.9805	15.1046	14.8383	14.5912	14.6659	14.4316	15.0185	15.2301	14.7842	14.6932	14.9394	14.7725	15.0108	15.1538	14.9585
sp|O00154|BACH_HUMAN	ACOT7	Cytosolic acyl coenzyme A thioester hydrolase OS=Homo sapiens OX=9606 GN=ACOT7 PE=1 SV=3	14.3887	14.7943	14.7933	14.9175	14.9483	15.0469	14.0168	14.2426	14.0508	14.3045	14.5376	14.4334	14.4308	14.4385	14.6262	14.6567	14.6213	14.8037
sp|O00154|BACH_HUMAN	ACOT7	Cytosolic acyl coenzyme A thioester hydrolase OS=Homo sapiens OX=9606 GN=ACOT7 PE=1 SV=3	14.3887	14.7943	14.7933	14.9175	14.9483	15.0469	14.0168	14.2426	14.0508	14.3045	14.5376	14.4334	14.4308	14.4385	14.6262	14.6567	14.6213	14.8037
sp|O00159-3|MYO1C_HUMAN	MYO1C	Isoform 3 of Unconventional myosin-Ic OS=Homo sapiens OX=9606 GN=MYO1C	14.6348	14.7608	14.7048	14.6825	14.6608	14.696	14.4795	14.4783	14.4455	14.718	14.7126	14.7364	14.7409	14.7332	14.6442	14.581	14.5303	14.4901
sp|O00161|SNP23_HUMAN	SNAP23	Synaptosomal-associated protein 23 OS=Homo sapiens OX=9606 GN=SNAP23 PE=1 SV=1	15.4133	15.228	15.5463	15.4808	15.4948	15.5121	15.4404	15.5451	15.5707	15.4572	15.6719	15.3572	15.866	15.8649	15.6252	15.4803	15.4788	15.2542
sp|O00165-2|HAX1_HUMAN	HAX1	Isoform 2 of HCLS1-associated protein X-1 OS=Homo sapiens OX=9606 GN=HAX1	14.1507	14.1027	14.0714	13.989	14.0551	14.1408	14.5354	14.5179	14.5623	14.1732	14.1335	14.2757	14.1129	14.0649	14.1298	14.2543	14.1484	14.345
sp|O00170|AIP_HUMAN	AIP	AH receptor-interacting protein OS=Homo sapiens OX=9606 GN=AIP PE=1 SV=2	14.335	14.31	14.1411	14.2035	14.1995	14.1004	13.6996	13.6522	13.3989	14.0641	14.0293	13.9181	13.6204	13.8194	13.959	13.7664	13.6848	14.2786
sp|O00178|GTPB1_HUMAN	GTPBP1	GTP-binding protein 1 OS=Homo sapiens OX=9606 GN=GTPBP1 PE=1 SV=3	14.7475	14.8768	14.8037	14.9989	15.0273	14.9996	14.5154	14.6073	14.5429	14.6235	14.6712	14.699	14.8059	14.7166	14.769	14.7642	14.7071	14.6415
sp|O00180|KCNK1_HUMAN	KCNK1	Potassium channel subfamily K member 1 OS=Homo sapiens OX=9606 GN=KCNK1 PE=1 SV=1	11.8738	14.1418	13.3501	13.5503	13.5879	12.6954	12.6871	12.12	12.2881	13.8948	13.5127	13.7079	12.577	13.2026	13.6533	12.0185	12.2752	13.1567
sp|O00186|STXB3_HUMAN	STXBP3	Syntaxin-binding protein 3 OS=Homo sapiens OX=9606 GN=STXBP3 PE=1 SV=2	16.0799	16.0178	16.0303	16.0877	15.9696	16.0336	16.1345	16.0891	16.0893	15.8755	15.9915	16.0138	16.0715	16.0972	16.1049	16.0261	16.0063	15.8056
sp|O00189|AP4M1_HUMAN	AP4M1	AP-4 complex subunit mu-1 OS=Homo sapiens OX=9606 GN=AP4M1 PE=1 SV=2	14.4835	15.0175	15.2669	15.1902	15.4441	15.333	14.9551	15.0667	15.2605	15.263	15.0417	15.1722	15.452	15.2745	15.2392	15.1575	14.7894	14.821
sp|O00189|AP4M1_HUMAN	AP4M1	AP-4 complex subunit mu-1 OS=Homo sapiens OX=9606 GN=AP4M1 PE=1 SV=2	14.4835	15.0175	15.2669	15.1902	15.4441	15.333	14.9551	15.0667	15.2605	15.263	15.0417	15.1722	15.452	15.2745	15.2392	15.1575	14.7894	14.821
sp|O00189|AP4M1_HUMAN	AP4M1	AP-4 complex subunit mu-1 OS=Homo sapiens OX=9606 GN=AP4M1 PE=1 SV=2	14.4835	15.0175	15.2669	15.1902	15.4441	15.333	14.9551	15.0667	15.2605	15.263	15.0417	15.1722	15.452	15.2745	15.2392	15.1575	14.7894	14.821
sp|O00189|AP4M1_HUMAN	AP4M1	AP-4 complex subunit mu-1 OS=Homo sapiens OX=9606 GN=AP4M1 PE=1 SV=2	14.4835	15.0175	15.2669	15.1902	15.4441	15.333	14.9551	15.0667	15.2605	15.263	15.0417	15.1722	15.452	15.2745	15.2392	15.1575	14.7894	14.821
sp|O00192|ARVC_HUMAN	ARVCF	Armadillo repeat protein deleted in velo-cardio-facial syndrome OS=Homo sapiens OX=9606 GN=ARVCF PE=1 SV=1	14.5065	14.5735	14.4854	14.5332	14.6916	14.4515	14.5365	14.4049	14.3896	14.3872	14.3347	14.32	14.5168	14.4669	14.6357	14.3147	14.221	14.5889
sp|O00193|SMAP_HUMAN	SMAP	Small acidic protein OS=Homo sapiens OX=9606 GN=SMAP PE=1 SV=1	13.8978	13.4159	13.814	13.9969	14.0237	13.9853	13.6408	13.8862	13.7691	13.3972	13.7319	13.5761	13.1225	13.1976	13.1185	14.0382	13.5213	13.3669
sp|O00194|RB27B_HUMAN	RAB27B	Ras-related protein Rab-27B OS=Homo sapiens OX=9606 GN=RAB27B PE=1 SV=4	12.5906	12.9779	12.8191	13.1234	13.0293	13.0767	13.0665	12.9548	12.9631	12.9357	12.9715	12.9189	13.1165	13.0806	12.9361	13.2816	13.0784	13.3306
sp|O00203|AP3B1_HUMAN	AP3B1	AP-3 complex subunit beta-1 OS=Homo sapiens OX=9606 GN=AP3B1 PE=1 SV=3	14.4542	14.4758	14.5773	14.4171	14.5647	14.4864	14.3139	14.3528	14.3552	14.5651	14.5196	14.5511	14.397	14.2608	14.4006	14.5272	14.5302	14.5463
sp|O00214-2|LEG8_HUMAN	LGALS8	Isoform 2 of Galectin-8 OS=Homo sapiens OX=9606 GN=LGALS8	14.0374	14.1508	13.7993	14.3246	14.1993	13.9946	9.81317	11.006	10.5244	13.9094	13.9224	13.752	14.0231	13.8273	13.9018	0	11.7951	11.2202
sp|O00217|NDUS8_HUMAN	NDUFS8	NADH dehydrogenase [ubiquinone] iron-sulfur protein 8, mitochondrial OS=Homo sapiens OX=9606 GN=NDUFS8 PE=1 SV=1	15.2989	15.2468	15.3773	15.5364	15.479	15.6571	15.6087	15.7131	15.5585	15.2325	15.2669	15.2484	15.6693	15.6628	15.4744	15.6639	15.3642	15.0061
sp|O00231|PSD11_HUMAN	PSMD11	26S proteasome non-ATPase regulatory subunit 11 OS=Homo sapiens OX=9606 GN=PSMD11 PE=1 SV=3	13.9404	13.9654	13.8889	13.8701	13.7816	13.7223	13.709	13.6847	13.5025	13.8625	13.8202	13.8531	13.5681	13.6131	13.8482	13.6507	13.746	13.7959
sp|O00232|PSD12_HUMAN	PSMD12	26S proteasome non-ATPase regulatory subunit 12 OS=Homo sapiens OX=9606 GN=PSMD12 PE=1 SV=3	14.9523	15.0112	15.1809	15.0712	15.0393	15.1303	14.8378	14.7972	14.8802	14.9734	15.1054	15.0217	15.0757	14.9926	14.9194	14.966	14.9253	14.8336
sp|O00233|PSMD9_HUMAN	PSMD9	26S proteasome non-ATPase regulatory subunit 9 OS=Homo sapiens OX=9606 GN=PSMD9 PE=1 SV=3	15.0164	14.9483	15.018	15.0876	15.1252	15.0467	13.9578	14.1886	13.8914	14.6038	14.6994	14.5684	14.4202	14.4232	14.5345	14.743	14.6065	14.7977
sp|O00244|ATOX1_HUMAN	ATOX1	Copper transport protein ATOX1 OS=Homo sapiens OX=9606 GN=ATOX1 PE=1 SV=1	13.7212	13.4097	13.5606	14.1387	14.1761	14.3733	12.8765	13.1807	12.9948	12.835	13.2335	13.0084	13.7244	13.8135	13.5136	13.6917	13.2528	13.3269
sp|O00255|MEN1_HUMAN	MEN1	Menin OS=Homo sapiens OX=9606 GN=MEN1 PE=1 SV=4	14.5076	15.0716	14.669	14.5979	14.5872	14.5378	14.6561	14.5713	14.6978	14.7609	14.7122	14.7682	14.6097	14.5973	14.796	14.6378	14.6035	14.7791
sp|O00257|CBX4_HUMAN	CBX4	E3 SUMO-protein ligase CBX4 OS=Homo sapiens OX=9606 GN=CBX4 PE=1 SV=3	12.9871	13.1506	12.959	12.8413	13.0682	12.7895	13.3558	13.2549	13.3827	13.0481	12.9677	13.049	12.9295	12.8718	13.111	13.1838	13.1698	13.1445
sp|O00258|WRB_HUMAN	WRB	Tail-anchored protein insertion receptor WRB OS=Homo sapiens OX=9606 GN=WRB PE=1 SV=2	13.5183	14.2314	13.8809	14.4896	14.4235	14.1866	14.3068	14.1384	13.9962	14.1352	14.0302	13.8595	14.3259	14.3017	14.4552	14.0637	13.8726	14.5887
sp|O00264|PGRC1_HUMAN	PGRMC1	Membrane-associated progesterone receptor component 1 OS=Homo sapiens OX=9606 GN=PGRMC1 PE=1 SV=3	13.9158	13.9089	13.9232	14.2219	14.2501	14.4674	14.0525	14.0931	14.0241	13.9169	14.16	13.8884	14.5514	14.6439	14.1286	14.1712	14.1751	14.1434
sp|O00267-2|SPT5H_HUMAN	SUPT5H	Isoform 2 of Transcription elongation factor SPT5 OS=Homo sapiens OX=9606 GN=SUPT5H	12.7839	13.1017	12.9769	12.4282	12.6758	12.4173	13.3046	13.337	13.7528	12.9761	13.0263	13.0601	12.6302	12.4756	12.4716	13.6013	13.7376	13.8401
sp|O00267|SPT5H_HUMAN	SUPT5H	Transcription elongation factor SPT5 OS=Homo sapiens OX=9606 GN=SUPT5H PE=1 SV=1	15.1599	15.1504	15.0787	15.0254	14.9427	14.9173	15.1968	15.1329	15.0777	15.154	15.2236	15.2509	14.9368	14.9251	15.0636	15.2039	15.1742	15.2395
sp|O00268|TAF4_HUMAN	TAF4	Transcription initiation factor TFIID subunit 4 OS=Homo sapiens OX=9606 GN=TAF4 PE=1 SV=2	14.8523	14.7657	14.8136	14.6642	14.6805	14.6868	15.0186	14.8208	14.9416	14.8451	14.7464	14.8967	14.688	14.8338	14.7947	14.8561	14.9075	14.897
sp|O00273-2|DFFA_HUMAN	DFFA	Isoform DFF35 of DNA fragmentation factor subunit alpha OS=Homo sapiens OX=9606 GN=DFFA	13.5859	13.7757	13.5808	13.7501	13.8679	13.7964	13.4984	13.3045	13.4023	13.0921	13.48	13.2327	12.982	13.0673	13.3127	13.6647	13.1872	13.2242
sp|O00287|RFXAP_HUMAN	RFXAP	Regulatory factor X-associated protein OS=Homo sapiens OX=9606 GN=RFXAP PE=1 SV=1	13.0944	12.8195	12.6975	12.8403	12.6307	12.8263	12.9726	12.8748	13.0966	12.9672	12.7624	13.0972	12.8776	13.0202	13.0232	12.763	12.8296	12.7543
sp|O00291|HIP1_HUMAN	HIP1	Huntingtin-interacting protein 1 OS=Homo sapiens OX=9606 GN=HIP1 PE=1 SV=5	14.6068	14.4958	14.6299	14.6753	14.5563	14.6825	14.3525	14.2629	14.3597	14.553	14.5665	14.525	14.6787	14.6626	14.6875	14.4123	14.4048	14.3679
sp|O00299|CLIC1_HUMAN	CLIC1	Chloride intracellular channel protein 1 OS=Homo sapiens OX=9606 GN=CLIC1 PE=1 SV=4	14.2531	14.2754	14.1894	14.1832	14.1266	14.0659	13.3716	13.5752	13.5021	13.6761	13.8596	13.6557	13.7374	13.7719	13.9165	14.0317	13.723	13.9668
sp|O00303|EIF3F_HUMAN	EIF3F	Eukaryotic translation initiation factor 3 subunit F OS=Homo sapiens OX=9606 GN=EIF3F PE=1 SV=1	14.8955	14.8306	14.8255	14.8766	14.849	14.9215	14.7384	14.848	14.7666	14.8435	14.8347	14.8428	14.8895	14.8252	14.7761	14.8282	14.8292	14.8082
sp|O00308|WWP2_HUMAN	WWP2	NEDD4-like E3 ubiquitin-protein ligase WWP2 OS=Homo sapiens OX=9606 GN=WWP2 PE=1 SV=2	13.703	13.7558	13.7154	13.4576	13.5427	13.4696	13.9305	13.8599	13.9021	13.7672	13.8346	13.8573	13.536	13.5336	13.6479	13.7137	13.8782	13.9693
sp|O00311|CDC7_HUMAN	CDC7	Cell division cycle 7-related protein kinase OS=Homo sapiens OX=9606 GN=CDC7 PE=1 SV=1	14.0854	14.1664	14.0272	14.1395	14.0247	14.0981	14.184	14.0773	14.1567	14.1492	14.1081	14.1558	14.0596	13.9879	14.1155	14.009	13.9868	14.1721
sp|O00330|ODPX_HUMAN	PDHX	Pyruvate dehydrogenase protein X component, mitochondrial OS=Homo sapiens OX=9606 GN=PDHX PE=1 SV=3	13.4701	13.2856	13.468	13.4324	13.4022	13.5023	13.679	13.6831	13.6479	13.3698	13.4908	13.3714	13.6245	13.6749	13.5465	13.6463	13.5767	13.253
sp|O00391|QSOX1_HUMAN	QSOX1	Sulfhydryl oxidase 1 OS=Homo sapiens OX=9606 GN=QSOX1 PE=1 SV=3	13.1101	13.4012	13.2408	13.0081	13.0069	13.0831	13.4325	13.2156	13.4401	13.2457	13.2995	13.403	13.0899	13.163	13.1941	13.3507	13.8421	13.7355
sp|O00399|DCTN6_HUMAN	DCTN6	Dynactin subunit 6 OS=Homo sapiens OX=9606 GN=DCTN6 PE=1 SV=1	14.6065	15.2442	14.7326	14.6332	14.8003	14.7003	14.5236	14.4617	14.6236	14.9148	14.7709	14.8347	14.7363	14.877	14.9409	14.8201	14.8874	14.6381
sp|O00401|WASL_HUMAN	WASL	Neural Wiskott-Aldrich syndrome protein OS=Homo sapiens OX=9606 GN=WASL PE=1 SV=2	14.3673	14.2485	14.3843	14.47	14.3734	14.1425	13.8225	13.7983	13.9804	14.2214	14.3978	14.4634	14.2633	14.1253	14.2018	14.1506	14.2817	14.8959
sp|O00409|FOXN3_HUMAN	FOXN3	Forkhead box protein N3 OS=Homo sapiens OX=9606 GN=FOXN3 PE=1 SV=1	13.6255	13.7662	13.821	13.6639	13.288	13.2806	13.1113	13.1672	13.3329	13.3728	13.6322	13.4287	12.9872	12.8272	13.1637	13.0265	13.3394	13.4752
sp|O00410-3|IPO5_HUMAN	IPO5	Isoform 3 of Importin-5 OS=Homo sapiens OX=9606 GN=IPO5	14.6096	14.5124	14.7569	14.8594	14.7171	14.8389	14.2241	14.3759	14.3085	14.534	14.6025	14.6108	14.6159	14.5657	14.548	14.8717	14.7348	14.8789
sp|O00411|RPOM_HUMAN	POLRMT	DNA-directed RNA polymerase, mitochondrial OS=Homo sapiens OX=9606 GN=POLRMT PE=1 SV=2	14.0986	14.5009	14.3329	14.1467	14.5157	14.2159	14.3012	14.069	14.4736	14.2058	14.1428	14.3611	14.3732	14.3637	14.5484	14.1027	13.9702	14.4075
sp|O00422-2|SAP18_HUMAN	SAP18	Isoform 2 of Histone deacetylase complex subunit SAP18 OS=Homo sapiens OX=9606 GN=SAP18	17.624	17.4868	17.4752	17.4051	17.4554	17.4047	17.5503	17.479	17.5164	17.5672	17.4355	17.4818	17.4819	17.4747	17.655	17.4162	17.4407	17.5575
sp|O00423-3|EMAL1_HUMAN	EML1	Isoform 3 of Echinoderm microtubule-associated protein-like 1 OS=Homo sapiens OX=9606 GN=EML1	13.6152	13.7538	13.7168	13.6231	13.6497	13.709	13.4435	13.3643	13.5087	13.6228	13.641	13.6752	13.6578	13.5746	13.7542	13.6244	13.4528	13.4868
sp|O00425|IF2B3_HUMAN	IGF2BP3	Insulin-like growth factor 2 mRNA-binding protein 3 OS=Homo sapiens OX=9606 GN=IGF2BP3 PE=1 SV=2	14.9663	14.7879	14.9145	14.9004	14.9213	15.03	14.8776	14.9376	14.9278	14.7833	14.7797	14.8434	14.9366	14.8839	14.7972	14.9036	14.7361	14.6713
sp|O00429-6|DNM1L_HUMAN	DNM1L	Isoform 6 of Dynamin-1-like protein OS=Homo sapiens OX=9606 GN=DNM1L	14.0233	14.0109	14.1743	14.188	14.0383	14.1634	13.2655	13.3611	13.481	13.5439	13.9368	13.7246	14.0605	13.87	13.9444	14.0589	13.8158	13.8658
sp|O00442-2|RTCA_HUMAN	RTCA	Isoform 2 of RNA 3'-terminal phosphate cyclase OS=Homo sapiens OX=9606 GN=RTCA	13.5219	13.4163	13.4735	13.5371	13.6002	13.8441	13.7098	13.8245	13.918	13.3283	13.6222	13.5113	13.8554	13.5957	13.4298	13.631	13.6034	13.4467
sp|O00443|P3C2A_HUMAN	PIK3C2A	Phosphatidylinositol 4-phosphate 3-kinase C2 domain-containing subunit alpha OS=Homo sapiens OX=9606 GN=PIK3C2A PE=1 SV=2	14.0518	13.8994	14.0048	13.9326	13.8743	13.9658	13.9062	13.8246	13.8987	13.8569	13.9214	14.0049	13.9865	13.9447	13.9012	13.9573	13.9496	13.794
sp|O00458|IFRD1_HUMAN	IFRD1	Interferon-related developmental regulator 1 OS=Homo sapiens OX=9606 GN=IFRD1 PE=1 SV=4	14.0245	14.0091	13.975	13.9957	13.9252	13.8559	13.8716	13.9277	13.9303	13.8451	13.7645	14.0155	13.6921	13.6279	13.8373	13.5516	13.5849	13.6722
sp|O00459|P85B_HUMAN	PIK3R2	Phosphatidylinositol 3-kinase regulatory subunit beta OS=Homo sapiens OX=9606 GN=PIK3R2 PE=1 SV=2	13.7181	14.1284	13.7404	13.9724	13.9345	13.9012	13.9098	13.7932	13.8443	13.9096	13.7967	14.0095	13.8815	13.8726	13.9484	13.7762	13.5899	13.9065
sp|O00461|GOLI4_HUMAN	GOLIM4	Golgi integral membrane protein 4 OS=Homo sapiens OX=9606 GN=GOLIM4 PE=1 SV=1	14.2101	14.0841	14.1117	13.8766	13.935	13.7904	14.2554	14.2356	14.0696	14.2677	14.2784	14.2059	13.8901	13.8807	14.1273	13.9865	14.164	14.2123
sp|O00461|GOLI4_HUMAN	GOLIM4	Golgi integral membrane protein 4 OS=Homo sapiens OX=9606 GN=GOLIM4 PE=1 SV=1	14.2101	14.0841	14.1117	13.8766	13.935	13.7904	14.2554	14.2356	14.0696	14.2677	14.2784	14.2059	13.8901	13.8807	14.1273	13.9865	14.164	14.2123
sp|O00461|GOLI4_HUMAN	GOLIM4	Golgi integral membrane protein 4 OS=Homo sapiens OX=9606 GN=GOLIM4 PE=1 SV=1	14.2101	14.0841	14.1117	13.8766	13.935	13.7904	14.2554	14.2356	14.0696	14.2677	14.2784	14.2059	13.8901	13.8807	14.1273	13.9865	14.164	14.2123
sp|O00462|MANBA_HUMAN	MANBA	Beta-mannosidase OS=Homo sapiens OX=9606 GN=MANBA PE=1 SV=3	13.3532	13.5524	13.3562	13.3732	13.38	13.2458	13.6412	13.4393	13.4642	13.2643	13.2192	13.3081	13.069	13.0836	13.2716	13.3471	13.3237	13.5303
sp|O00463-2|TRAF5_HUMAN	TRAF5	Isoform 2 of TNF receptor-associated factor 5 OS=Homo sapiens OX=9606 GN=TRAF5	12.3456	12.1202	12.464	12.4117	12.4946	12.3722	12.6856	12.4328	12.3614	12.3673	12.9524	12.8609	12.554	12.8535	12.3163	12.5634	12.5041	12.8961
sp|O00468|AGRIN_HUMAN	AGRN	Agrin OS=Homo sapiens OX=9606 GN=AGRN PE=1 SV=6	13.6881	13.6929	13.7193	13.7936	13.7786	13.7348	13.2632	13.2317	13.2298	13.6224	13.6216	13.6071	13.6562	13.7369	13.662	13.2845	13.385	13.3083
sp|O00469-2|PLOD2_HUMAN	PLOD2	Isoform 2 of Procollagen-lysine,2-oxoglutarate 5-dioxygenase 2 OS=Homo sapiens OX=9606 GN=PLOD2	14.1303	14.3213	14.2875	14.1636	14.1694	14.2986	14.0047	14.016	14.1369	14.3459	14.3714	14.1904	14.3915	14.2425	14.275	14.2232	14.0383	13.9266
sp|O00471|EXOC5_HUMAN	EXOC5	Exocyst complex component 5 OS=Homo sapiens OX=9606 GN=EXOC5 PE=1 SV=1	14.9687	14.595	14.8467	14.6345	14.6359	14.6472	14.5914	14.557	14.6249	14.7385	14.8232	14.8949	14.5963	14.5262	14.5421	14.7067	14.7226	14.7201
sp|O00472|ELL2_HUMAN	ELL2	RNA polymerase II elongation factor ELL2 OS=Homo sapiens OX=9606 GN=ELL2 PE=1 SV=2	13.0372	13.0075	12.9809	13.0084	13.0174	12.955	13.4652	13.3751	13.2789	13.3627	13.2387	13.3886	13.0734	13.0019	13.1535	13.5211	13.6347	13.8853
sp|O00479|HMGN4_HUMAN	HMGN4	High mobility group nucleosome-binding domain-containing protein 4 OS=Homo sapiens OX=9606 GN=HMGN4 PE=1 SV=3	16.9255	16.7536	16.8017	16.8449	16.8144	16.7149	16.971	17.1254	16.798	17.1677	16.8875	17.0397	16.4499	16.6723	16.9861	16.6858	17.1204	17.1797
sp|O00483|NDUA4_HUMAN	NDUFA4	Cytochrome c oxidase subunit NDUFA4 OS=Homo sapiens OX=9606 GN=NDUFA4 PE=1 SV=1	15.4555	15.1251	15.4802	15.359	15.5121	15.5131	14.3752	14.4905	14.5475	15.2781	15.5716	15.4005	15.6573	15.6272	15.4397	15.5829	15.752	15.4157
sp|O00487|PSDE_HUMAN	PSMD14	26S proteasome non-ATPase regulatory subunit 14 OS=Homo sapiens OX=9606 GN=PSMD14 PE=1 SV=1	13.4026	13.7122	13.5885	13.4635	13.4587	13.2398	13.2195	13.269	12.9973	13.7354	13.5902	13.5483	13.1007	12.9956	13.4843	13.2671	13.2152	13.4723
sp|O00488|ZN593_HUMAN	ZNF593	Zinc finger protein 593 OS=Homo sapiens OX=9606 GN=ZNF593 PE=1 SV=2	14.335	14.8138	14.3821	14.524	14.5055	14.47	15.0533	14.9009	15.3437	14.6527	14.816	14.5872	14.7502	14.6777	14.6667	15.2032	15.0571	14.8456
sp|O00505|IMA4_HUMAN	KPNA3	Importin subunit alpha-4 OS=Homo sapiens OX=9606 GN=KPNA3 PE=1 SV=2	14.4644	13.8873	14.5532	14.5406	14.5138	14.7117	14.4818	14.6609	14.5269	14.1559	14.5041	14.5377	14.4486	14.6325	14.2222	14.9624	14.7525	14.344
sp|O00506|STK25_HUMAN	STK25	Serine/threonine-protein kinase 25 OS=Homo sapiens OX=9606 GN=STK25 PE=1 SV=1	14.3115	14.0698	14.2792	14.42	14.2223	14.3575	13.91	13.5412	13.6997	14.1396	14.1322	14.0949	14.2415	13.9511	14.0492	14.028	13.9059	14.1443
sp|O00519|FAAH1_HUMAN	FAAH	Fatty-acid amide hydrolase 1 OS=Homo sapiens OX=9606 GN=FAAH PE=1 SV=2	14.0184	14.4608	14.2535	14.3532	14.5415	14.1888	14.5657	14.5312	14.4981	14.2219	14.1687	14.1582	14.1635	14.2202	14.3797	14.0925	14.186	14.3958
sp|O00522|KRIT1_HUMAN	KRIT1	Krev interaction trapped protein 1 OS=Homo sapiens OX=9606 GN=KRIT1 PE=1 SV=2	13.1984	13.6563	13.4972	13.4059	13.3871	13.3816	13.5816	13.6755	13.793	13.6187	13.665	13.7305	13.5296	13.4875	13.4417	13.5639	13.4851	13.521
sp|O00541|PESC_HUMAN	PES1	Pescadillo homolog OS=Homo sapiens OX=9606 GN=PES1 PE=1 SV=1	14.3236	14.2336	14.2121	14.2843	14.3011	14.3717	14.5447	14.492	14.5044	14.416	14.3734	14.3433	14.5228	14.575	14.4636	14.5195	14.5146	14.6914
sp|O00559-2|RCAS1_HUMAN	EBAG9	Isoform 2 of Receptor-binding cancer antigen expressed on SiSo cells OS=Homo sapiens OX=9606 GN=EBAG9	13.2886	13.5307	13.2241	13.0691	13.33	13.0892	13.2467	13.4404	13.5261	13.3588	13.3172	13.2825	13.314	13.2104	13.4764	13.2852	13.4396	13.1399
sp|O00559-2|RCAS1_HUMAN	EBAG9	Isoform 2 of Receptor-binding cancer antigen expressed on SiSo cells OS=Homo sapiens OX=9606 GN=EBAG9	13.2886	13.5307	13.2241	13.0691	13.33	13.0892	13.2467	13.4404	13.5261	13.3588	13.3172	13.2825	13.314	13.2104	13.4764	13.2852	13.4396	13.1399
sp|O00560|SDCB1_HUMAN	SDCBP	Syntenin-1 OS=Homo sapiens OX=9606 GN=SDCBP PE=1 SV=1	14.9716	15.1891	15.1046	15.1869	15.0112	14.8099	14.7303	14.4639	14.4866	14.9131	14.8262	14.8088	14.612	14.5886	14.9719	14.6281	14.6447	14.9863
sp|O00566|MPP10_HUMAN	MPHOSPH10	U3 small nucleolar ribonucleoprotein protein MPP10 OS=Homo sapiens OX=9606 GN=MPHOSPH10 PE=1 SV=2	14.9668	14.9519	14.828	14.8616	14.8588	14.5691	15.2445	15.1117	14.9596	15.0994	14.9942	15.012	14.7498	14.7292	15.0559	14.7856	14.9959	15.1135
sp|O00567|NOP56_HUMAN	NOP56	Nucleolar protein 56 OS=Homo sapiens OX=9606 GN=NOP56 PE=1 SV=4	14.526	14.5688	14.4941	14.4708	14.5426	14.4078	14.704	14.8307	14.6498	14.5623	14.4743	14.4451	14.4234	14.5347	14.6963	14.4958	14.633	14.5235
sp|O00571|DDX3X_HUMAN	DDX3X	ATP-dependent RNA helicase DDX3X OS=Homo sapiens OX=9606 GN=DDX3X PE=1 SV=3	14.4133	14.3681	14.3533	14.2983	14.2834	14.4035	14.3699	14.3942	14.437	14.4646	14.4091	14.4338	14.5331	14.4254	14.3852	14.5065	14.4529	14.3513
sp|O00584|RNT2_HUMAN	RNASET2	Ribonuclease T2 OS=Homo sapiens OX=9606 GN=RNASET2 PE=1 SV=2	14.8161	14.6444	14.7127	14.5572	14.5775	14.7106	14.693	14.671	14.5765	14.6255	14.6584	14.4683	14.5857	14.5697	14.538	14.6464	14.6852	14.4311
sp|O00592|PODXL_HUMAN	PODXL	Podocalyxin OS=Homo sapiens OX=9606 GN=PODXL PE=1 SV=2	14.4713	14.9524	14.5674	14.7975	14.9607	14.7914	14.9213	14.9623	14.8365	14.9994	14.6493	14.7793	14.7146	14.82	14.7743	14.5682	14.4577	14.9043
sp|O00623|PEX12_HUMAN	PEX12	Peroxisome assembly protein 12 OS=Homo sapiens OX=9606 GN=PEX12 PE=1 SV=1	14.7101	15.1292	15.0462	15.0065	15.0556	14.9454	14.8587	15.0301	14.9522	14.9464	15.0139	14.8262	15.0853	15.1105	15.0364	14.932	14.788	14.8497
sp|O00625|PIR_HUMAN	PIR	Pirin OS=Homo sapiens OX=9606 GN=PIR PE=1 SV=1	14.255	14.0528	14.1027	13.9123	13.8457	13.8696	13.7892	13.5675	13.8354	13.8029	13.7406	13.4982	13.6083	13.7589	13.5527	14.0986	13.5595	14.1529
sp|O00628|PEX7_HUMAN	PEX7	Peroxisomal targeting signal 2 receptor OS=Homo sapiens OX=9606 GN=PEX7 PE=1 SV=1	13.2954	13.9401	13.7007	13.924	13.6275	13.8022	13.624	13.4073	13.6315	13.8546	13.7592	13.7277	13.6148	13.6124	13.7047	13.8627	13.6064	13.4642
sp|O00629|IMA3_HUMAN	KPNA4	Importin subunit alpha-3 OS=Homo sapiens OX=9606 GN=KPNA4 PE=1 SV=1	15.5301	15.3997	15.6258	15.4965	15.6361	15.6634	15.6431	15.6503	15.6762	15.4639	15.6616	15.4919	15.784	15.7	15.6097	15.7585	15.8102	14.9359
sp|O00635|TRI38_HUMAN	TRIM38	E3 ubiquitin-protein ligase TRIM38 OS=Homo sapiens OX=9606 GN=TRIM38 PE=1 SV=1	13.4236	13.2556	13.6714	13.5661	13.5799	13.603	13.6721	13.334	13.7269	13.0796	13.7217	13.5834	13.4134	13.2814	13.2157	13.6998	13.7103	13.6159
sp|O00712-5|NFIB_HUMAN	NFIB	Isoform 5 of Nuclear factor 1 B-type OS=Homo sapiens OX=9606 GN=NFIB	14.0725	14.1099	14.0936	13.9685	13.8382	13.8633	14.1445	14.0444	14.0538	14.141	14.2014	14.2669	13.9848	13.9368	14.1047	13.8722	14.1353	14.2186
sp|O00716|E2F3_HUMAN	E2F3	Transcription factor E2F3 OS=Homo sapiens OX=9606 GN=E2F3 PE=1 SV=1	13.9072	14.0922	14.1013	14.1695	14.2064	14.082	14.1136	13.9407	14.1961	13.9417	13.9997	13.9097	13.9358	13.9054	13.943	13.8615	13.7377	13.7652
sp|O00743-3|PPP6_HUMAN	PPP6C	Isoform 3 of Serine/threonine-protein phosphatase 6 catalytic subunit OS=Homo sapiens OX=9606 GN=PPP6C	13.8938	13.8517	13.9483	13.8976	14.0578	14.0919	13.5573	13.5736	13.4271	13.8033	13.9262	13.8537	13.8854	13.9511	13.8177	13.8106	13.7314	13.7765
sp|O00746|NDKM_HUMAN	NME4	Nucleoside diphosphate kinase, mitochondrial OS=Homo sapiens OX=9606 GN=NME4 PE=1 SV=1	13.6351	14.4811	14.1048	14.1254	14.3479	14.0725	14.4538	14.387	14.4379	14.3925	14.1932	14.3702	14.124	14.1604	14.4295	14.2067	13.9943	14.3974
sp|O00748-4|EST2_HUMAN	CES2	Isoform 3 of Cocaine esterase OS=Homo sapiens OX=9606 GN=CES2	12.9144	13.0597	13.0852	12.9024	13.0368	12.8892	13.5804	13.4589	13.4592	13.1442	13.005	12.8309	13.0899	12.9893	13.0964	13.2815	13.1737	13.1135
sp|O00750|P3C2B_HUMAN	PIK3C2B	Phosphatidylinositol 4-phosphate 3-kinase C2 domain-containing subunit beta OS=Homo sapiens OX=9606 GN=PIK3C2B PE=1 SV=2	12.6314	12.8166	12.6689	12.7496	12.7422	12.7411	12.6163	12.7688	12.6953	12.3027	12.4949	12.5521	12.6526	12.4466	12.4342	12.9193	12.7249	12.9631
sp|O00754|MA2B1_HUMAN	MAN2B1	Lysosomal alpha-mannosidase OS=Homo sapiens OX=9606 GN=MAN2B1 PE=1 SV=3	15.0402	14.958	15.0736	14.8223	14.7477	14.8153	14.6821	14.7493	14.6832	15.124	15.0969	15.0733	14.9124	14.8461	14.8507	14.8705	14.9314	14.7093
sp|O00764|PDXK_HUMAN	PDXK	Pyridoxal kinase OS=Homo sapiens OX=9606 GN=PDXK PE=1 SV=1	13.025	13.0307	12.8229	12.8138	12.7308	12.7129	11.5606	11.8912	11.7038	12.6654	12.1716	12.3573	11.8198	12.2017	12.6279	11.8969	12.2572	12.9538
sp|O00767|ACOD_HUMAN	SCD	Acyl-CoA desaturase OS=Homo sapiens OX=9606 GN=SCD PE=1 SV=2	16.0106	15.5346	15.9972	16.3098	16.3867	16.4191	15.9709	16.1979	15.9937	15.656	15.9381	15.6156	16.5848	16.4825	15.8831	16.2229	16.105	15.2884
sp|O14495|PLPP3_HUMAN	PLPP3	Phospholipid phosphatase 3 OS=Homo sapiens OX=9606 GN=PLPP3 PE=1 SV=1	14.5182	14.9056	14.8276	14.6824	14.8347	14.6872	14.8004	14.9508	15.0245	15.1369	15.0252	14.8271	15.1047	14.8739	14.9789	15.0398	14.9879	15.168
sp|O14497|ARI1A_HUMAN	ARID1A	AT-rich interactive domain-containing protein 1A OS=Homo sapiens OX=9606 GN=ARID1A PE=1 SV=3	14.5479	14.4831	14.4472	14.3079	14.2156	14.3009	14.5443	14.5482	14.4369	14.5676	14.5214	14.6147	14.2661	14.3214	14.5122	14.4891	14.5156	14.6519
sp|O14519|CDKA1_HUMAN	CDK2AP1	Cyclin-dependent kinase 2-associated protein 1 OS=Homo sapiens OX=9606 GN=CDK2AP1 PE=1 SV=1	16.8735	16.2496	15.8931	16.0328	15.5881	15.7206	16.1602	16.1635	16.0193	16.0389	16.0529	16.1965	15.5772	15.8968	16.0195	15.9358	15.787	16.3766
sp|O14521|DHSD_HUMAN	SDHD	Succinate dehydrogenase [ubiquinone] cytochrome b small subunit, mitochondrial OS=Homo sapiens OX=9606 GN=SDHD PE=1 SV=1	13.6436	15.7268	14.7221	14.8098	15.1451	14.2431	15.3983	15.2312	15.0937	15.4149	15.099	15.0315	14.5379	14.5175	15.4062	14.6383	15.145	15.6481
sp|O14523|C2C2L_HUMAN	C2CD2L	Phospholipid transfer protein C2CD2L OS=Homo sapiens OX=9606 GN=C2CD2L PE=1 SV=3	13.5339	13.4804	13.6862	13.6897	13.7092	13.7031	13.6295	13.6661	13.6641	13.6114	13.5647	13.5354	13.7078	13.8106	13.7232	13.601	13.5501	13.5903
sp|O14524|NEMP1_HUMAN	NEMP1	Nuclear envelope integral membrane protein 1 OS=Homo sapiens OX=9606 GN=NEMP1 PE=1 SV=2	13.0394	14.1443	13.6957	13.9517	14.0789	13.9341	14.0163	14.2009	14.1118	14.0454	13.7167	13.7274	14.0281	13.959	14.103	13.9305	13.979	13.9625
sp|O14530|TXND9_HUMAN	TXNDC9	Thioredoxin domain-containing protein 9 OS=Homo sapiens OX=9606 GN=TXNDC9 PE=1 SV=2	13.1856	13.161	13.2042	13.3913	13.0028	13.1806	12.8328	13.1211	12.8291	13.1955	13.0431	13.3292	13.0093	13.0225	13.1124	13.1148	13.2827	13.1956
sp|O14531|DPYL4_HUMAN	DPYSL4	Dihydropyrimidinase-related protein 4 OS=Homo sapiens OX=9606 GN=DPYSL4 PE=1 SV=2	14.3208	14.7441	14.2785	14.9818	15.2517	15.0722	13.4403	13.4086	13.4228	13.5559	13.8514	13.6258	14.2368	14.1401	14.539	13.8802	13.4477	13.7336
sp|O14545|TRAD1_HUMAN	TRAFD1	TRAF-type zinc finger domain-containing protein 1 OS=Homo sapiens OX=9606 GN=TRAFD1 PE=1 SV=1	13.6867	14.1347	13.5863	13.7865	13.8605	13.9162	13.3078	13.3568	13.5084	13.7642	13.6585	13.7652	13.5089	13.3958	13.7834	13.8212	13.4224	13.8763
sp|O14548|COX7R_HUMAN	COX7A2L	Cytochrome c oxidase subunit 7A-related protein, mitochondrial OS=Homo sapiens OX=9606 GN=COX7A2L PE=1 SV=2	13.9899	14.2691	14.1592	14.0953	14.2068	14.3198	13.8384	13.9045	14.186	14.3103	14.2954	14.3296	14.6577	14.7164	14.5123	14.8219	14.5487	14.2182
sp|O14561|ACPM_HUMAN	NDUFAB1	Acyl carrier protein, mitochondrial OS=Homo sapiens OX=9606 GN=NDUFAB1 PE=1 SV=3	14.3738	14.6756	14.2725	14.2405	14.4005	13.9649	14.577	14.5732	14.2856	14.5505	14.3598	14.3842	13.844	14.0946	14.6083	14.2687	14.6213	14.8656
sp|O14562|UBFD1_HUMAN	UBFD1	Ubiquitin domain-containing protein UBFD1 OS=Homo sapiens OX=9606 GN=UBFD1 PE=1 SV=2	13.3528	13.1917	13.2402	13.3388	13.3679	13.3772	13.0285	12.7248	12.9073	13.167	13.0586	12.7819	12.8769	12.9064	12.8427	13.3477	12.9193	13.0818
sp|O14578-4|CTRO_HUMAN	CIT	Isoform 4 of Citron Rho-interacting kinase OS=Homo sapiens OX=9606 GN=CIT	14.3348	14.2524	14.2807	14.2178	14.1846	14.2732	14.5462	14.4841	14.5279	14.3406	14.312	14.287	14.4175	14.3565	14.3278	14.6289	14.5103	14.4617
sp|O14578-4|CTRO_HUMAN	CIT	Isoform 4 of Citron Rho-interacting kinase OS=Homo sapiens OX=9606 GN=CIT	14.3348	14.2524	14.2807	14.2178	14.1846	14.2732	14.5462	14.4841	14.5279	14.3406	14.312	14.287	14.4175	14.3565	14.3278	14.6289	14.5103	14.4617
sp|O14579|COPE_HUMAN	COPE	Coatomer subunit epsilon OS=Homo sapiens OX=9606 GN=COPE PE=1 SV=3	14.3647	13.7914	13.603	13.5029	13.5774	13.5044	13.8616	13.7567	13.8179	13.8602	13.9377	14.064	13.6512	13.6177	13.5895	13.9918	14.1043	14.3496
sp|O14579|COPE_HUMAN	COPE	Coatomer subunit epsilon OS=Homo sapiens OX=9606 GN=COPE PE=1 SV=3	14.3647	13.7914	13.603	13.5029	13.5774	13.5044	13.8616	13.7567	13.8179	13.8602	13.9377	14.064	13.6512	13.6177	13.5895	13.9918	14.1043	14.3496
sp|O14579|COPE_HUMAN	COPE	Coatomer subunit epsilon OS=Homo sapiens OX=9606 GN=COPE PE=1 SV=3	14.3647	13.7914	13.603	13.5029	13.5774	13.5044	13.8616	13.7567	13.8179	13.8602	13.9377	14.064	13.6512	13.6177	13.5895	13.9918	14.1043	14.3496
sp|O14593|RFXK_HUMAN	RFXANK	DNA-binding protein RFXANK OS=Homo sapiens OX=9606 GN=RFXANK PE=1 SV=2	15.8795	16.0814	16.112	15.9583	15.9778	16.0818	16.0252	15.969	16.0456	15.89	15.9589	16.0114	16.0593	15.8738	15.9085	15.8538	15.7902	15.5497
sp|O14595|CTDS2_HUMAN	CTDSP2	Carboxy-terminal domain RNA polymerase II polypeptide A small phosphatase 2 OS=Homo sapiens OX=9606 GN=CTDSP2 PE=1 SV=2	13.8942	15.392	14.5146	14.4322	14.5984	14.4712	14.5689	14.5329	14.7058	14.8814	14.5015	14.5928	14.577	14.3522	14.9621	14.6761	14.2267	14.7274
sp|O14617-5|AP3D1_HUMAN	AP3D1	Isoform 5 of AP-3 complex subunit delta-1 OS=Homo sapiens OX=9606 GN=AP3D1	14.7241	14.7423	14.9597	14.9735	15.0054	15.024	14.6631	14.6928	14.6725	14.8148	14.876	14.9107	14.9252	14.8974	14.8092	14.802	14.9193	14.7228
sp|O14628|ZN195_HUMAN	ZNF195	Zinc finger protein 195 OS=Homo sapiens OX=9606 GN=ZNF195 PE=1 SV=2	14.2082	13.4545	13.8401	13.8471	13.5738	13.4291	13.9636	13.9827	13.5958	13.683	13.6733	13.6867	13.3394	13.7122	13.6659	13.5141	13.7023	14.0024
sp|O14639|ABLM1_HUMAN	ABLIM1	Actin-binding LIM protein 1 OS=Homo sapiens OX=9606 GN=ABLIM1 PE=1 SV=3	14.1155	13.9162	14.1018	14.0542	14.0212	14.0379	14.2955	14.2221	14.2973	14.0781	14.0581	14.071	14.1817	14.081	14.0256	14.1283	14.2754	14.1836
sp|O14641|DVL2_HUMAN	DVL2	Segment polarity protein dishevelled homolog DVL-2 OS=Homo sapiens OX=9606 GN=DVL2 PE=1 SV=1	14.962	15.1015	15.1008	14.9017	14.8685	14.7945	14.3631	14.2914	14.2953	15.0565	15.0139	15.027	14.5926	14.646	14.7146	14.3231	14.2089	14.472
sp|O14646|CHD1_HUMAN	CHD1	Chromodomain-helicase-DNA-binding protein 1 OS=Homo sapiens OX=9606 GN=CHD1 PE=1 SV=2	15.3034	15.3819	15.2583	15.2	15.2007	15.1495	15.4201	15.365	15.3831	15.3104	15.2865	15.3368	15.1576	15.2139	15.281	15.2935	15.3466	15.2364
sp|O14647|CHD2_HUMAN	CHD2	Chromodomain-helicase-DNA-binding protein 2 OS=Homo sapiens OX=9606 GN=CHD2 PE=1 SV=2	14.7875	14.7059	14.8862	14.8128	14.8417	14.9369	14.7285	14.8071	14.8976	14.747	14.8691	14.7947	14.8527	14.8319	14.7436	14.7765	14.7729	14.5351
sp|O14653-2|GOSR2_HUMAN	GOSR2	Isoform B of Golgi SNAP receptor complex member 2 OS=Homo sapiens OX=9606 GN=GOSR2	14.7202	14.4185	14.2469	14.1458	13.9372	13.9173	14.9251	15.123	14.7519	14.3549	14.4268	14.7205	14.1132	14.2806	14.0062	14.6709	14.5984	15.6041
sp|O14653-2|GOSR2_HUMAN	GOSR2	Isoform B of Golgi SNAP receptor complex member 2 OS=Homo sapiens OX=9606 GN=GOSR2	14.7202	14.4185	14.2469	14.1458	13.9372	13.9173	14.9251	15.123	14.7519	14.3549	14.4268	14.7205	14.1132	14.2806	14.0062	14.6709	14.5984	15.6041
sp|O14653-2|GOSR2_HUMAN	GOSR2	Isoform B of Golgi SNAP receptor complex member 2 OS=Homo sapiens OX=9606 GN=GOSR2	14.7202	14.4185	14.2469	14.1458	13.9372	13.9173	14.9251	15.123	14.7519	14.3549	14.4268	14.7205	14.1132	14.2806	14.0062	14.6709	14.5984	15.6041
sp|O14653-2|GOSR2_HUMAN	GOSR2	Isoform B of Golgi SNAP receptor complex member 2 OS=Homo sapiens OX=9606 GN=GOSR2	14.7202	14.4185	14.2469	14.1458	13.9372	13.9173	14.9251	15.123	14.7519	14.3549	14.4268	14.7205	14.1132	14.2806	14.0062	14.6709	14.5984	15.6041
sp|O14654|IRS4_HUMAN	IRS4	Insulin receptor substrate 4 OS=Homo sapiens OX=9606 GN=IRS4 PE=1 SV=1	14.823	14.8721	14.8089	14.7652	14.8961	14.7925	14.8396	14.9355	14.8451	14.7107	14.7168	14.7055	14.803	14.8883	14.7834	14.5384	14.5465	14.6534
sp|O14656|TOR1A_HUMAN	TOR1A	Torsin-1A OS=Homo sapiens OX=9606 GN=TOR1A PE=1 SV=1	13.4731	13.954	13.8053	13.668	13.5896	13.5405	13.8069	13.6693	13.7244	13.8685	13.8773	13.8253	13.5169	13.5331	13.8292	13.6263	13.5624	13.6447
sp|O14657|TOR1B_HUMAN	TOR1B	Torsin-1B OS=Homo sapiens OX=9606 GN=TOR1B PE=1 SV=2	14.0138	14.3654	14.319	13.918	13.958	13.9895	14.0937	14.0338	14.1147	14.2525	14.2966	14.3012	13.9506	14.0805	14.077	13.9354	13.795	13.5568
sp|O14662|STX16_HUMAN	STX16	Syntaxin-16 OS=Homo sapiens OX=9606 GN=STX16 PE=1 SV=3	14.4995	14.1801	14.2008	14.3579	14.0775	14.0917	14.542	14.5721	14.4798	14.3041	14.2421	14.3009	14.1861	14.1911	14.3858	14.1891	14.3896	14.5934
sp|O14662|STX16_HUMAN	STX16	Syntaxin-16 OS=Homo sapiens OX=9606 GN=STX16 PE=1 SV=3	14.4995	14.1801	14.2008	14.3579	14.0775	14.0917	14.542	14.5721	14.4798	14.3041	14.2421	14.3009	14.1861	14.1911	14.3858	14.1891	14.3896	14.5934
sp|O14668|TMG1_HUMAN	PRRG1	Transmembrane gamma-carboxyglutamic acid protein 1 OS=Homo sapiens OX=9606 GN=PRRG1 PE=1 SV=1	13.2539	13.6622	13.3927	13.5665	13.5932	13.539	13.1921	13.0411	13.101	13.2869	13.2759	13.0302	13.4511	13.4097	13.2182	13.173	13.3411	13.0126
sp|O14672|ADA10_HUMAN	ADAM10	Disintegrin and metalloproteinase domain-containing protein 10 OS=Homo sapiens OX=9606 GN=ADAM10 PE=1 SV=1	13.8712	14.1031	14.0917	14.1853	14.2054	14.0709	14.1533	14.2524	14.1606	14.2487	14.1069	14.116	14.1087	14.1572	14.2142	14.0024	14.0073	14.1113
sp|O14681|EI24_HUMAN	EI24	Etoposide-induced protein 2.4 homolog OS=Homo sapiens OX=9606 GN=EI24 PE=1 SV=4	13.5456	15.1204	14.5272	14.5892	14.6633	14.2484	14.6361	14.7528	14.3946	14.9952	14.5659	14.5966	14.5905	14.606	14.5815	14.2752	14.5481	14.9565
sp|O14683|P5I11_HUMAN	TP53I11	Tumor protein p53-inducible protein 11 OS=Homo sapiens OX=9606 GN=TP53I11 PE=1 SV=2	12.8299	12.4883	12.7114	13.344	13.2807	13.2187	12.7207	12.7358	12.5489	12.725	12.7406	12.2953	13.1638	13.3108	13.1266	12.5012	12.5749	11.4303
sp|O14686-3|KMT2D_HUMAN	KMT2D	Isoform 3 of Histone-lysine N-methyltransferase 2D OS=Homo sapiens OX=9606 GN=KMT2D	13.9542	13.9106	14.0087	13.8651	13.8084	13.8196	13.9645	13.8876	13.9454	13.9573	14.0114	14.0064	13.8595	13.8585	14.0193	13.8281	13.9317	13.8082
sp|O14713|ITBP1_HUMAN	ITGB1BP1	Integrin beta-1-binding protein 1 OS=Homo sapiens OX=9606 GN=ITGB1BP1 PE=1 SV=1	14.6262	14.6903	14.6925	14.5397	14.5953	14.4955	14.7984	14.8428	14.9132	14.8594	14.6223	14.781	14.6224	14.3164	14.4069	14.7021	14.3688	14.4803
sp|O14727|APAF_HUMAN	APAF1	Apoptotic protease-activating factor 1 OS=Homo sapiens OX=9606 GN=APAF1 PE=1 SV=2	13.3769	13.6787	13.6033	13.4082	13.4823	13.4091	12.9073	12.8597	12.8034	13.4494	13.4048	13.392	13.1847	13.172	13.3555	13.1716	12.9612	13.9808
sp|O14730|RIOK3_HUMAN	RIOK3	Serine/threonine-protein kinase RIO3 OS=Homo sapiens OX=9606 GN=RIOK3 PE=1 SV=2	14.915	14.3038	14.8127	14.4207	14.6292	14.6763	14.7686	14.5922	14.5902	14.6565	14.9451	14.7139	14.625	14.5671	14.5023	14.7777	15.1178	14.7492
sp|O14732|IMPA2_HUMAN	IMPA2	Inositol monophosphatase 2 OS=Homo sapiens OX=9606 GN=IMPA2 PE=1 SV=1	13.1817	13.2154	13.067	13.4486	13.3162	13.5157	12.7516	12.7606	12.6061	12.6213	12.7572	12.7518	12.9299	12.6498	12.5434	12.5831	12.5874	12.9207
sp|O14733-2|MP2K7_HUMAN	MAP2K7	Isoform 2 of Dual specificity mitogen-activated protein kinase kinase 7 OS=Homo sapiens OX=9606 GN=MAP2K7	13.8803	14.4224	14.2591	14.3414	14.5332	14.2094	13.8212	13.9009	13.6933	14.2589	14.0362	14.0944	13.5731	13.7146	14.0866	13.9609	13.7083	14.0715
sp|O14734|ACOT8_HUMAN	ACOT8	Acyl-coenzyme A thioesterase 8 OS=Homo sapiens OX=9606 GN=ACOT8 PE=1 SV=1	14.1477	13.7769	14.0383	13.9629	13.9721	13.7809	14.0031	14	13.9801	13.9222	13.8969	13.842	13.8367	13.8122	13.9777	13.8933	13.9823	13.5938
sp|O14735|CDIPT_HUMAN	CDIPT	CDP-diacylglycerol--inositol 3-phosphatidyltransferase OS=Homo sapiens OX=9606 GN=CDIPT PE=1 SV=1	14.8617	14.9848	14.846	15.0872	15.1203	14.9053	15.0237	15.3804	14.956	14.8586	14.7403	14.7654	15.0625	15.1766	14.9615	14.6049	14.9593	14.9142
sp|O14737|PDCD5_HUMAN	PDCD5	Programmed cell death protein 5 OS=Homo sapiens OX=9606 GN=PDCD5 PE=1 SV=3	15.8756	15.7485	15.6876	15.9895	16.0468	16.1297	14.6174	14.7933	14.6039	15.2829	15.2135	15.0567	15.7138	15.6059	15.644	15.4958	15.0656	15.1506
sp|O14744|ANM5_HUMAN	PRMT5	Protein arginine N-methyltransferase 5 OS=Homo sapiens OX=9606 GN=PRMT5 PE=1 SV=4	14.4345	14.4872	14.4315	14.5034	14.5706	14.544	14.1964	14.2806	14.2125	14.349	14.3168	14.3224	14.3084	14.3075	14.3301	14.5357	14.4774	14.4982
sp|O14745|NHRF1_HUMAN	SLC9A3R1	Na(+)/H(+) exchange regulatory cofactor NHE-RF1 OS=Homo sapiens OX=9606 GN=SLC9A3R1 PE=1 SV=4	14.3844	14.3475	14.2271	14.2217	14.2664	14.2333	13.7857	13.7733	13.5779	14.2467	14.0713	14.2106	13.9597	13.7598	13.9825	14.0305	13.9704	14.2582
sp|O14757|CHK1_HUMAN	CHEK1	Serine/threonine-protein kinase Chk1 OS=Homo sapiens OX=9606 GN=CHEK1 PE=1 SV=2	13.7394	13.6758	13.8167	13.9073	13.8809	13.8836	13.6242	13.7633	13.7691	13.7812	13.8494	13.8118	13.7206	13.6229	13.7822	13.8237	13.6965	13.4102
sp|O14770|MEIS2_HUMAN	MEIS2	Homeobox protein Meis2 OS=Homo sapiens OX=9606 GN=MEIS2 PE=1 SV=2	16.1583	16.1735	16.346	16.1301	15.9869	16.1697	16.1488	16.2367	16.1549	16.3523	16.3442	16.4469	16.3168	16.2283	16.0814	16.2301	16.1047	16.1775
sp|O14773|TPP1_HUMAN	TPP1	Tripeptidyl-peptidase 1 OS=Homo sapiens OX=9606 GN=TPP1 PE=1 SV=2	13.4744	13.4671	13.562	13.3689	13.3399	13.384	13.6266	13.5793	13.4873	13.6474	13.6254	13.5626	13.2922	13.3409	13.3719	13.4174	13.5781	13.551
sp|O14776|TCRG1_HUMAN	TCERG1	Transcription elongation regulator 1 OS=Homo sapiens OX=9606 GN=TCERG1 PE=1 SV=2	14.1579	14.1854	14.1021	14.2113	14.3231	14.1876	14.4208	14.3218	14.3558	14.19	14.0664	14.142	14.2146	14.2012	14.3058	14.2069	14.3119	14.2426
sp|O14777|NDC80_HUMAN	NDC80	Kinetochore protein NDC80 homolog OS=Homo sapiens OX=9606 GN=NDC80 PE=1 SV=1	14.6666	14.5256	14.6513	14.5484	14.5684	14.5944	14.4497	14.403	14.575	14.3952	14.615	14.553	14.6496	14.4866	14.6453	14.9125	14.6985	14.7329
sp|O14786|NRP1_HUMAN	NRP1	Neuropilin-1 OS=Homo sapiens OX=9606 GN=NRP1 PE=1 SV=3	13.6919	13.9115	13.8082	13.7538	13.749	13.6759	14.083	14.0378	13.9451	13.8692	13.8548	13.8191	13.8605	13.9698	13.9355	13.9295	13.697	14.0519
sp|O14787|TNPO2_HUMAN	TNPO2	Transportin-2 OS=Homo sapiens OX=9606 GN=TNPO2 PE=1 SV=3	13.4943	13.3712	13.346	13.5554	13.3187	13.481	13.5387	13.5486	13.4292	13.1631	13.2653	13.3584	13.4393	13.4431	13.4044	13.6474	13.6685	13.6764
sp|O14795-2|UN13B_HUMAN	UNC13B	Isoform 2 of Protein unc-13 homolog B OS=Homo sapiens OX=9606 GN=UNC13B	13.5462	13.8578	13.788	14.0617	13.9962	14.0124	13.3293	13.1545	13.4314	13.6229	13.6774	13.4695	13.8975	13.9946	13.9874	13.6239	13.6737	13.8632
sp|O14802|RPC1_HUMAN	POLR3A	DNA-directed RNA polymerase III subunit RPC1 OS=Homo sapiens OX=9606 GN=POLR3A PE=1 SV=2	14.2822	14.2844	14.3154	14.264	14.3321	14.3178	14.3629	14.3724	14.2953	14.3393	14.2348	14.2569	14.3132	14.2099	14.2341	14.3378	14.2666	14.2951
sp|O14818|PSA7_HUMAN	PSMA7	Proteasome subunit alpha type-7 OS=Homo sapiens OX=9606 GN=PSMA7 PE=1 SV=1	15.0558	14.9072	15.0204	15.1294	15.2607	15.2319	14.9355	14.9193	14.8607	14.9258	15.0582	15.0004	15.1061	15.0227	14.8622	15.106	15.0355	14.7339
sp|O14828|SCAM3_HUMAN	SCAMP3	Secretory carrier-associated membrane protein 3 OS=Homo sapiens OX=9606 GN=SCAMP3 PE=1 SV=3	16.1002	15.8348	15.9987	15.8626	15.903	15.8138	16.127	16.1698	16.0258	15.9316	16.0136	15.9173	15.995	16.0074	15.9439	15.8326	16.0648	16.0506
sp|O14832|PAHX_HUMAN	PHYH	Phytanoyl-CoA dioxygenase, peroxisomal OS=Homo sapiens OX=9606 GN=PHYH PE=1 SV=1	13.7994	13.7211	13.8517	13.8885	13.9122	13.8744	13.6693	13.5858	13.5329	13.8227	13.7567	13.8515	13.7256	13.7248	13.8128	13.5129	13.3903	13.5009
sp|O14867|BACH1_HUMAN	BACH1	Transcription regulator protein BACH1 OS=Homo sapiens OX=9606 GN=BACH1 PE=1 SV=2	14.3154	13.8373	14.1948	14.6047	14.4266	14.733	13.5977	13.6872	13.7358	13.6544	13.897	13.7304	14.4492	14.4332	14.263	13.9097	13.8961	13.7579
sp|O14874|BCKD_HUMAN	BCKDK	[3-methyl-2-oxobutanoate dehydrogenase [lipoamide]] kinase, mitochondrial OS=Homo sapiens OX=9606 GN=BCKDK PE=1 SV=2	14.6636	14.5824	14.4943	14.3603	14.4406	14.3255	14.4157	14.4481	14.4091	14.6384	14.6507	14.5784	14.5441	14.5327	14.6235	14.3176	14.4026	14.4038
sp|O14880|MGST3_HUMAN	MGST3	Microsomal glutathione S-transferase 3 OS=Homo sapiens OX=9606 GN=MGST3 PE=1 SV=1	15.2017	15.6638	15.764	15.6478	15.7776	15.7193	15.6819	15.67	15.7588	15.6351	15.6888	15.6542	15.8802	15.8743	15.8464	15.857	16.1061	15.8602
sp|O14893|GEMI2_HUMAN	GEMIN2	Gem-associated protein 2 OS=Homo sapiens OX=9606 GN=GEMIN2 PE=1 SV=1	14.3406	13.6426	13.816	13.6979	13.9188	13.6257	13.8632	13.7819	13.5294	13.9408	13.842	13.9738	13.4373	13.4876	13.7819	13.5204	14.0405	14.0203
sp|O14908|GIPC1_HUMAN	GIPC1	PDZ domain-containing protein GIPC1 OS=Homo sapiens OX=9606 GN=GIPC1 PE=1 SV=2	14.78	15.1545	14.9901	15.1984	15.1269	15.1827	14.8316	14.7756	15.0908	15.1048	15.0972	15.1279	15.1694	14.8078	15.1072	15.1856	15.0074	15.1362
sp|O14910|LIN7A_HUMAN	LIN7A	Protein lin-7 homolog A OS=Homo sapiens OX=9606 GN=LIN7A PE=1 SV=2	13.5747	13.81	13.5801	13.5674	13.6514	13.5712	13.6788	13.6602	13.6808	13.7557	13.4486	13.5827	13.5975	13.5294	13.8785	13.5967	13.4952	13.8855
sp|O14920|IKKB_HUMAN	IKBKB	Inhibitor of nuclear factor kappa-B kinase subunit beta OS=Homo sapiens OX=9606 GN=IKBKB PE=1 SV=1	13.4774	13.6113	13.4547	13.6959	13.7154	13.7738	12.6405	12.8937	12.923	13.2847	13.4596	13.2755	13.4353	13.4352	13.4288	13.2205	12.9569	13.3356
sp|O14925|TIM23_HUMAN	TIMM23	Mitochondrial import inner membrane translocase subunit Tim23 OS=Homo sapiens OX=9606 GN=TIMM23 PE=1 SV=1	12.7407	14.1588	13.4679	13.0942	13.5693	13.4059	13.509	13.0876	13.8081	13.8808	13.402	13.6056	13.4029	13.5291	13.7931	13.5604	13.0996	13.7841
sp|O14929|HAT1_HUMAN	HAT1	Histone acetyltransferase type B catalytic subunit OS=Homo sapiens OX=9606 GN=HAT1 PE=1 SV=1	14.4303	14.6148	14.5448	14.6037	14.6691	14.6705	14.4035	14.4939	14.3292	14.5029	14.6662	14.5815	14.1144	14.0947	14.2648	14.6668	14.364	14.6026
sp|O14936|CSKP_HUMAN	CASK	Peripheral plasma membrane protein CASK OS=Homo sapiens OX=9606 GN=CASK PE=1 SV=3	13.5336	13.6193	13.6973	13.6214	13.638	13.5411	13.6136	13.6377	13.6127	13.6646	13.6242	13.7098	13.5813	13.6434	13.6481	13.631	13.4682	13.6738
sp|O14949|QCR8_HUMAN	UQCRQ	Cytochrome b-c1 complex subunit 8 OS=Homo sapiens OX=9606 GN=UQCRQ PE=1 SV=4	14.8708	15.253	14.9966	14.9332	15.0103	14.8434	14.7658	14.631	14.6832	15.0895	14.984	15.0776	15.0143	15.0099	15.2454	15.1627	15.3107	15.4706
sp|O14950|ML12B_HUMAN	MYL12B	Myosin regulatory light chain 12B OS=Homo sapiens OX=9606 GN=MYL12B PE=1 SV=2	14.5264	14.6535	14.5927	14.3523	14.433	14.2446	14.6221	14.6064	14.6172	14.6158	14.4775	14.6447	14.0944	14.0476	14.2118	14.3786	14.6496	14.5902
sp|O14964|HGS_HUMAN	HGS	Hepatocyte growth factor-regulated tyrosine kinase substrate OS=Homo sapiens OX=9606 GN=HGS PE=1 SV=1	14.3707	14.42	14.543	14.3502	14.4407	14.3916	14.0574	13.8543	13.8562	14.3831	14.4025	14.3839	14.3813	14.3625	14.3034	14.111	14.1544	14.2059
sp|O14965|AURKA_HUMAN	AURKA	Aurora kinase A OS=Homo sapiens OX=9606 GN=AURKA PE=1 SV=2	15.0475	15.0448	15.0132	14.9144	14.8804	15.0188	15.4544	15.3873	15.4563	15.0894	15.0349	15.1093	15.0959	15.1159	15.1042	15.5063	15.4884	15.3485
sp|O14966|RAB7L_HUMAN	RAB29	Ras-related protein Rab-7L1 OS=Homo sapiens OX=9606 GN=RAB29 PE=1 SV=1	14.3244	14.3875	14.5897	14.7991	14.667	14.6415	14.3385	14.3644	14.4556	14.4695	14.5497	14.5087	14.6709	14.8142	14.632	14.3381	14.4004	14.3815
sp|O14967|CLGN_HUMAN	CLGN	Calmegin OS=Homo sapiens OX=9606 GN=CLGN PE=1 SV=1	14.7044	13.7818	14.778	14.8178	14.8805	14.9598	14.468	14.7226	14.4343	14.0033	14.5263	14.1063	14.9832	14.9126	14.4022	14.2133	14.3535	13.3289
sp|O14974|MYPT1_HUMAN	PPP1R12A	Protein phosphatase 1 regulatory subunit 12A OS=Homo sapiens OX=9606 GN=PPP1R12A PE=1 SV=1	14.5701	14.429	14.5605	14.315	14.2659	14.2525	14.9464	14.8618	14.9852	14.5826	14.6154	14.5227	14.5094	14.4293	14.4648	14.6979	14.8268	14.5762
sp|O14975|S27A2_HUMAN	SLC27A2	Very long-chain acyl-CoA synthetase OS=Homo sapiens OX=9606 GN=SLC27A2 PE=1 SV=2	13.3103	13.4731	13.5575	13.7843	13.9086	13.7968	13.7932	14.0261	13.8043	13.4026	13.4794	13.3137	13.8267	13.987	13.7049	13.6193	13.7536	13.5081
sp|O14976|GAK_HUMAN	GAK	Cyclin-G-associated kinase OS=Homo sapiens OX=9606 GN=GAK PE=1 SV=2	13.7989	13.9437	13.8347	13.8231	13.885	13.9528	14.1465	14.2032	14.2977	14.0087	13.9554	13.9042	13.9127	13.9182	13.8785	14.1714	14.0619	14.0507
sp|O14979|HNRDL_HUMAN	HNRNPDL	Heterogeneous nuclear ribonucleoprotein D-like OS=Homo sapiens OX=9606 GN=HNRNPDL PE=1 SV=3	17.1499	16.0794	16.3121	16.3817	16.0807	16.3476	16.3579	16.4259	16.2971	16.1853	16.254	16.4977	16.2323	16.4786	16.2123	16.2083	16.1943	16.3736
sp|O14979|HNRDL_HUMAN	HNRNPDL	Heterogeneous nuclear ribonucleoprotein D-like OS=Homo sapiens OX=9606 GN=HNRNPDL PE=1 SV=3	17.1499	16.0794	16.3121	16.3817	16.0807	16.3476	16.3579	16.4259	16.2971	16.1853	16.254	16.4977	16.2323	16.4786	16.2123	16.2083	16.1943	16.3736
sp|O14980|XPO1_HUMAN	XPO1	Exportin-1 OS=Homo sapiens OX=9606 GN=XPO1 PE=1 SV=1	14.3706	14.5196	14.552	14.49	14.489	14.4476	14.2676	14.2667	14.2783	14.3942	14.4306	14.4374	14.2542	14.2503	14.3666	14.3573	14.3453	14.3664
sp|O14981|BTAF1_HUMAN	BTAF1	TATA-binding protein-associated factor 172 OS=Homo sapiens OX=9606 GN=BTAF1 PE=1 SV=2	14.7248	14.4666	14.7912	14.7518	14.792	14.7068	14.697	14.7958	14.6733	14.6784	14.8408	14.701	14.4804	14.4495	14.4151	14.7471	14.6695	14.6311
sp|O15014|ZN609_HUMAN	ZNF609	Zinc finger protein 609 OS=Homo sapiens OX=9606 GN=ZNF609 PE=1 SV=2	13.6695	13.8943	13.6271	13.5675	13.5305	13.4382	13.9137	13.6616	13.8017	13.7474	13.6998	13.7342	13.4961	13.5734	13.747	13.772	13.8336	13.8972
sp|O15020|SPTN2_HUMAN	SPTBN2	Spectrin beta chain, non-erythrocytic 2 OS=Homo sapiens OX=9606 GN=SPTBN2 PE=1 SV=3	14.5929	14.5777	14.5782	14.4949	14.4931	14.5123	14.7006	14.6353	14.6298	14.6657	14.6377	14.6074	14.5311	14.5378	14.58	14.5708	14.6013	14.6337
sp|O15021|MAST4_HUMAN	MAST4	Microtubule-associated serine/threonine-protein kinase 4 OS=Homo sapiens OX=9606 GN=MAST4 PE=1 SV=4	16.5757	16.5598	16.7691	16.9249	16.5409	16.7599	16.7233	16.5572	16.7327	16.5779	16.7795	16.6901	16.6345	16.5029	16.5366	16.9524	16.652	16.6426
sp|O15027-5|SC16A_HUMAN	SEC16A	Isoform 5 of Protein transport protein Sec16A OS=Homo sapiens OX=9606 GN=SEC16A	14.6849	14.499	14.6273	14.297	14.4182	14.3872	14.1488	14.2011	14.2298	14.4907	14.5635	14.6162	14.323	14.2657	14.2639	14.1633	14.1998	14.0767
sp|O15031|PLXB2_HUMAN	PLXNB2	Plexin-B2 OS=Homo sapiens OX=9606 GN=PLXNB2 PE=1 SV=3	13.9823	14.0407	13.8987	14.1132	14.1403	13.9407	14.1152	14.1422	14.0556	13.9336	13.8085	13.8938	13.9777	14.0854	14.1584	13.8652	13.8443	14.0864
sp|O15037|KHNYN_HUMAN	KHNYN	Protein KHNYN OS=Homo sapiens OX=9606 GN=KHNYN PE=1 SV=3	14.1395	13.9653	14.3044	14.3317	14.4504	14.4637	13.8923	13.8118	13.8642	13.8221	14.0442	14.0041	14.1644	14.2349	14.1243	14.1242	14.1553	13.9324
sp|O15040|TCPR2_HUMAN	TECPR2	Tectonin beta-propeller repeat-containing protein 2 OS=Homo sapiens OX=9606 GN=TECPR2 PE=1 SV=4	14.4242	14.4188	14.4581	14.5787	14.4078	14.485	14.2226	14.2201	14.2821	14.2823	14.4844	14.3298	14.4507	14.0307	14.2086	14.4022	14.2729	14.2045
sp|O15042|SR140_HUMAN	U2SURP	U2 snRNP-associated SURP motif-containing protein OS=Homo sapiens OX=9606 GN=U2SURP PE=1 SV=2	15.2664	15.1564	15.0928	14.9786	14.9171	14.9883	15.1096	14.9733	14.9917	15.3451	15.08	15.2414	14.9573	15.0381	15.0061	15.0486	15.0592	15.4044
sp|O15047|SET1A_HUMAN	SETD1A	Histone-lysine N-methyltransferase SETD1A OS=Homo sapiens OX=9606 GN=SETD1A PE=1 SV=3	13.6959	13.6349	13.6973	13.6109	13.5272	13.6021	13.6517	13.5623	13.6683	13.6816	13.6536	13.7073	13.5902	13.5591	13.6419	13.4128	13.5261	13.4268
sp|O15054-1|KDM6B_HUMAN	KDM6B	Isoform 1 of Lysine-specific demethylase 6B OS=Homo sapiens OX=9606 GN=KDM6B	13.6251	12.2884	13.1057	13.3787	13.2141	13.5323	13.4488	13.5816	13.4831	12.695	13.0959	13.2836	13.3726	13.5361	13.2119	13.3476	13.4235	12.9588
sp|O15056|SYNJ2_HUMAN	SYNJ2	Synaptojanin-2 OS=Homo sapiens OX=9606 GN=SYNJ2 PE=1 SV=3	12.6615	13.0706	12.6846	12.758	12.8568	12.7713	12.9104	12.8987	13.0474	12.5366	12.677	12.8858	12.8754	12.7584	13.0416	12.7134	12.9865	13.1892
sp|O15062|ZBTB5_HUMAN	ZBTB5	Zinc finger and BTB domain-containing protein 5 OS=Homo sapiens OX=9606 GN=ZBTB5 PE=1 SV=1	12.2489	12.5295	12.598	12.4247	12.4679	12.6829	12.8407	12.3792	12.9015	12.8235	12.4393	12.2206	12.3215	12.3852	12.5362	12.2309	12.6546	12.476
sp|O15063|K0355_HUMAN	KIAA0355	Uncharacterized protein KIAA0355 OS=Homo sapiens OX=9606 GN=KIAA0355 PE=1 SV=2	13.3352	13.1936	13.2367	13.3595	13.2829	13.2976	13.223	13.1347	13.3729	13.3492	13.2823	13.2956	13.3263	13.1121	13.1427	13.201	13.0544	13.5198
sp|O15066|KIF3B_HUMAN	KIF3B	Kinesin-like protein KIF3B OS=Homo sapiens OX=9606 GN=KIF3B PE=1 SV=1	13.6634	13.5731	13.5357	13.6146	13.5362	13.6472	13.1905	13.0186	13.1051	13.4431	13.5726	13.2281	13.6293	13.3684	13.5329	13.4843	13.1932	13.7496
sp|O15067|PUR4_HUMAN	PFAS	Phosphoribosylformylglycinamidine synthase OS=Homo sapiens OX=9606 GN=PFAS PE=1 SV=4	14.3785	14.7137	14.4531	14.5388	14.4847	14.5067	13.7577	13.8696	13.7847	14.0598	14.19	14.0289	14.0248	14.0334	14.1756	14.2409	14.0234	14.4968
sp|O15068|MCF2L_HUMAN	MCF2L	Guanine nucleotide exchange factor DBS OS=Homo sapiens OX=9606 GN=MCF2L PE=1 SV=2	13.7189	14.2037	14.001	14.1236	14.1976	14.2897	13.9519	13.7125	13.8746	13.9413	13.7021	13.9607	13.9683	13.9893	14.0534	14.1816	14.1281	13.8388
sp|O15075|DCLK1_HUMAN	DCLK1	Serine/threonine-protein kinase DCLK1 OS=Homo sapiens OX=9606 GN=DCLK1 PE=1 SV=2	14.7739	14.8876	14.3587	14.1299	14.4303	14.0514	14.2983	14.2066	13.8951	14.4754	14.2165	14.7613	14.129	13.9662	14.4376	13.9557	14.3844	15.2146
sp|O15078|CE290_HUMAN	CEP290	Centrosomal protein of 290 kDa OS=Homo sapiens OX=9606 GN=CEP290 PE=1 SV=2	14.1955	14.0316	14.2906	14.1003	14.0185	14.1368	13.912	13.9109	13.9848	14.0601	14.1427	14.0799	14.2538	14.1962	14.199	13.9717	13.981	13.8384
sp|O15084-1|ANR28_HUMAN	ANKRD28	Isoform 3 of Serine/threonine-protein phosphatase 6 regulatory ankyrin repeat subunit A OS=Homo sapiens OX=9606 GN=ANKRD28	12.7078	13.1114	13.0075	13.1121	13.1479	13.0385	12.3469	12.4937	12.5726	12.9981	12.7029	13.0851	12.7351	12.6028	13.1065	12.7666	12.6488	13.1049
sp|O15085-2|ARHGB_HUMAN	ARHGEF11	Isoform 2 of Rho guanine nucleotide exchange factor 11 OS=Homo sapiens OX=9606 GN=ARHGEF11	13.3132	13.3746	13.32	13.4093	13.336	13.2626	13.9267	13.8787	13.901	13.5596	13.5172	13.6013	13.477	13.233	13.4084	13.7725	13.8627	13.8286
sp|O15090|ZN536_HUMAN	ZNF536	Zinc finger protein 536 OS=Homo sapiens OX=9606 GN=ZNF536 PE=1 SV=3	14.1544	14.0522	14.0428	13.9595	13.9344	13.903	13.9653	14.039	13.8894	13.9608	14.0262	14.0016	13.9728	14.0311	14.0124	13.9276	14.0098	13.952
sp|O15091|MRPP3_HUMAN	PRORP	Mitochondrial ribonuclease P catalytic subunit OS=Homo sapiens OX=9606 GN=PRORP PE=1 SV=2	14.4293	14.2942	14.6112	14.6676	14.6583	14.6495	14.6589	14.6191	14.5809	14.4383	14.4651	14.3417	14.7586	14.8128	14.6152	14.7926	14.6964	14.2466
sp|O15111|IKKA_HUMAN	CHUK	Inhibitor of nuclear factor kappa-B kinase subunit alpha OS=Homo sapiens OX=9606 GN=CHUK PE=1 SV=2	12.6291	13.2747	13.125	13.217	13.1323	13.3043	12.429	12.7831	12.499	13.0187	13.1453	13.2352	13.144	12.9815	13.0778	13.019	12.9115	12.8164
sp|O15118|NPC1_HUMAN	NPC1	NPC intracellular cholesterol transporter 1 OS=Homo sapiens OX=9606 GN=NPC1 PE=1 SV=2	15.1227	15.1174	15.0826	14.8862	14.6352	14.9365	14.8286	15.077	14.975	15.0467	15.0615	15.1137	14.8867	15.0316	14.7597	14.9105	14.9129	14.9224
sp|O15119|TBX3_HUMAN	TBX3	T-box transcription factor TBX3 OS=Homo sapiens OX=9606 GN=TBX3 PE=1 SV=4	13.9102	14.0766	14.0958	14.0852	13.917	14.0657	14.2937	14.4547	14.2624	14.1399	13.9176	14.2247	14.0348	14.1641	14.1344	14.4458	14.0184	14.056
sp|O15120|PLCB_HUMAN	AGPAT2	1-acyl-sn-glycerol-3-phosphate acyltransferase beta OS=Homo sapiens OX=9606 GN=AGPAT2 PE=1 SV=1	13.2901	13.9883	13.7828	13.9312	13.9799	13.6036	14.05	14.0249	13.8035	13.9275	13.819	13.7004	13.7931	13.7303	13.9839	13.6679	13.7237	13.8919
sp|O15126|SCAM1_HUMAN	SCAMP1	Secretory carrier-associated membrane protein 1 OS=Homo sapiens OX=9606 GN=SCAMP1 PE=1 SV=2	14.2611	14.3282	14.2681	14.2376	14.2456	14.292	14.2523	14.396	14.2146	14.2534	14.2525	14.1442	14.3007	14.2924	14.3366	14.1947	14.0813	14.0877
sp|O15127|SCAM2_HUMAN	SCAMP2	Secretory carrier-associated membrane protein 2 OS=Homo sapiens OX=9606 GN=SCAMP2 PE=1 SV=2	14.7633	14.7973	14.9539	14.8775	14.6522	14.8237	14.7807	14.8168	14.7992	14.9174	15.0261	14.9071	14.9919	14.9594	14.83	14.6164	14.6159	14.6669
sp|O15131|IMA6_HUMAN	KPNA5	Importin subunit alpha-6 OS=Homo sapiens OX=9606 GN=KPNA5 PE=1 SV=2	17.2058	16.2068	17.2588	17.1538	17.0943	17.3224	17.2307	17.2479	17.3384	16.7549	17.0989	16.8236	17.2477	17.1838	16.9515	17.4621	17.6483	16.9307
sp|O15143|ARC1B_HUMAN	ARPC1B	Actin-related protein 2/3 complex subunit 1B OS=Homo sapiens OX=9606 GN=ARPC1B PE=1 SV=3	15.2424	14.9313	14.75	14.7667	14.5922	14.5231	14.5653	14.5397	14.3654	14.8015	14.7648	14.7121	14.4699	14.6267	14.8317	14.5941	14.8839	15.092
sp|O15144|ARPC2_HUMAN	ARPC2	Actin-related protein 2/3 complex subunit 2 OS=Homo sapiens OX=9606 GN=ARPC2 PE=1 SV=1	14.4577	14.3606	14.621	14.6082	14.5871	14.7035	14.516	14.5513	14.579	14.3473	14.5727	14.4752	14.7859	14.734	14.5386	14.8931	14.8803	14.1679
sp|O15145|ARPC3_HUMAN	ARPC3	Actin-related protein 2/3 complex subunit 3 OS=Homo sapiens OX=9606 GN=ARPC3 PE=1 SV=3	16.8929	16.9514	16.8398	16.7753	16.7875	16.706	16.7515	16.682	16.7965	16.7333	16.8035	16.8449	16.8464	16.8187	16.9212	17.0356	17.0869	17.1266
sp|O15155|BET1_HUMAN	BET1	BET1 homolog OS=Homo sapiens OX=9606 GN=BET1 PE=1 SV=1	14.8306	14.8448	14.6713	15.0392	14.9754	14.8052	15.1989	15.1528	14.8858	15.0282	14.9596	14.7553	15.0952	15.1413	15.0115	14.9022	14.7298	14.8007
sp|O15155|BET1_HUMAN	BET1	BET1 homolog OS=Homo sapiens OX=9606 GN=BET1 PE=1 SV=1	14.8306	14.8448	14.6713	15.0392	14.9754	14.8052	15.1989	15.1528	14.8858	15.0282	14.9596	14.7553	15.0952	15.1413	15.0115	14.9022	14.7298	14.8007
sp|O15155|BET1_HUMAN	BET1	BET1 homolog OS=Homo sapiens OX=9606 GN=BET1 PE=1 SV=1	14.8306	14.8448	14.6713	15.0392	14.9754	14.8052	15.1989	15.1528	14.8858	15.0282	14.9596	14.7553	15.0952	15.1413	15.0115	14.9022	14.7298	14.8007
sp|O15155|BET1_HUMAN	BET1	BET1 homolog OS=Homo sapiens OX=9606 GN=BET1 PE=1 SV=1	14.8306	14.8448	14.6713	15.0392	14.9754	14.8052	15.1989	15.1528	14.8858	15.0282	14.9596	14.7553	15.0952	15.1413	15.0115	14.9022	14.7298	14.8007
sp|O15156-2|ZBT7B_HUMAN	ZBTB7B	Isoform 2 of Zinc finger and BTB domain-containing protein 7B OS=Homo sapiens OX=9606 GN=ZBTB7B	15.3264	15.2507	15.3025	15.1504	15.0994	14.8851	16.0264	15.9323	15.9035	15.2673	15.2909	15.5264	15.1506	15.4841	15.3343	15.7349	15.7812	15.65
sp|O15160|RPAC1_HUMAN	POLR1C	DNA-directed RNA polymerases I and III subunit RPAC1 OS=Homo sapiens OX=9606 GN=POLR1C PE=1 SV=1	13.9388	14.2233	14.2109	14.0979	14.2779	14.236	14.3396	14.2441	14.3469	14.2468	14.1851	14.1918	14.2713	14.1602	14.1266	14.401	14.1637	14.3466
sp|O15162|PLS1_HUMAN	PLSCR1	Phospholipid scramblase 1 OS=Homo sapiens OX=9606 GN=PLSCR1 PE=1 SV=1	12.9874	14.1782	13.1089	12.9671	13.2447	11.9582	13.1669	13.0501	12.4685	14.0203	13.524	13.3235	12.4312	12.4011	13.4058	12.415	12.1817	13.7976
sp|O15164|TIF1A_HUMAN	TRIM24	Transcription intermediary factor 1-alpha OS=Homo sapiens OX=9606 GN=TRIM24 PE=1 SV=3	14.3127	14.1477	14.0704	14.1146	14.0984	14.0329	14.2165	14.1086	14.0721	14.2119	14.1879	14.1595	13.9554	13.9766	14.208	13.8616	14.0279	14.2002
sp|O15169|AXIN1_HUMAN	AXIN1	Axin-1 OS=Homo sapiens OX=9606 GN=AXIN1 PE=1 SV=2	13.2706	13.6842	13.3615	13.2026	13.2573	12.9765	13.532	13.3829	13.2973	13.6284	13.2944	13.5206	12.9127	13.0803	13.3505	13.1975	13.3184	13.6819
sp|O15173-2|PGRC2_HUMAN	PGRMC2	Isoform 2 of Membrane-associated progesterone receptor component 2 OS=Homo sapiens OX=9606 GN=PGRMC2	14.2592	14.221	14.1217	14.1274	14.1636	14.0155	14.1457	14.2223	14.2274	14.1088	14.0963	14.0308	14.1276	14.2291	14.2295	13.8402	13.8628	13.8694
sp|O15182|CETN3_HUMAN	CETN3	Centrin-3 OS=Homo sapiens OX=9606 GN=CETN3 PE=1 SV=2	14.6412	14.2069	14.6723	14.5378	14.6124	14.7567	14.1698	14.1936	14.2147	14.2271	14.4652	14.3678	14.6948	14.5419	14.4037	14.3	14.1658	13.632
sp|O15198|SMAD9_HUMAN	SMAD9	Mothers against decapentaplegic homolog 9 OS=Homo sapiens OX=9606 GN=SMAD9 PE=1 SV=1	13.4373	14.2653	13.3644	13.7699	13.5062	13.5643	13.4484	14.2138	13.7359	13.8486	13.4223	13.4072	13.6675	13.5201	13.6086	13.6832	13.5884	14.0869
sp|O15212|PFD6_HUMAN	PFDN6	Prefoldin subunit 6 OS=Homo sapiens OX=9606 GN=PFDN6 PE=1 SV=1	14.5398	14.4359	14.5943	14.5725	14.439	14.5775	14.2333	14.503	14.314	14.4008	14.4326	14.2358	14.342	14.3112	14.3177	14.5156	14.4123	14.3923
sp|O15213|WDR46_HUMAN	WDR46	WD repeat-containing protein 46 OS=Homo sapiens OX=9606 GN=WDR46 PE=1 SV=3	14.7216	14.6855	14.717	14.7855	14.849	14.7257	14.8696	14.8992	14.6844	14.6786	14.7471	14.8445	14.8856	14.8894	14.9456	14.7857	14.894	14.8054
sp|O15226-2|NKRF_HUMAN	NKRF	Isoform 2 of NF-kappa-B-repressing factor OS=Homo sapiens OX=9606 GN=NKRF	14.6975	14.5712	14.7245	14.4688	14.3805	14.3211	14.7337	14.598	14.6326	14.7507	14.6991	14.7575	14.3951	14.4915	14.6061	14.5317	14.6843	14.6076
sp|O15228|GNPAT_HUMAN	GNPAT	Dihydroxyacetone phosphate acyltransferase OS=Homo sapiens OX=9606 GN=GNPAT PE=1 SV=1	14.2534	14.5889	14.5525	14.5219	14.3972	14.4693	14.0585	14.0959	14.1887	14.5776	14.547	14.5711	14.3576	14.3829	14.4389	13.8935	13.9673	13.831
sp|O15230|LAMA5_HUMAN	LAMA5	Laminin subunit alpha-5 OS=Homo sapiens OX=9606 GN=LAMA5 PE=1 SV=8	14.0132	14.17	14.1557	14.3857	14.363	14.4404	13.7084	13.7285	13.7229	14.0112	14.0388	13.9282	14.3154	14.3399	14.3096	13.8867	13.9891	13.7274
sp|O15234|CASC3_HUMAN	CASC3	Protein CASC3 OS=Homo sapiens OX=9606 GN=CASC3 PE=1 SV=2	15.0541	15.328	15.2926	15.2063	15.3394	15.3678	15.3065	15.3304	15.2976	15.3184	15.1964	15.2655	15.2745	15.2639	15.1578	15.299	15.3876	15.3611
sp|O15235|RT12_HUMAN	MRPS12	28S ribosomal protein S12, mitochondrial OS=Homo sapiens OX=9606 GN=MRPS12 PE=1 SV=1	14.6794	14.1979	14.5228	14.4366	14.5012	14.5585	14.4845	14.4982	14.4498	14.4019	14.7264	14.6416	14.7068	14.7555	14.6397	14.6857	14.7483	14.7117
sp|O15254|ACOX3_HUMAN	ACOX3	Peroxisomal acyl-coenzyme A oxidase 3 OS=Homo sapiens OX=9606 GN=ACOX3 PE=1 SV=2	13.6203	13.6368	13.7345	13.8068	13.792	13.8934	14.0047	14.011	14.0867	13.5468	13.6064	13.5675	13.5892	13.626	13.6267	13.9749	13.7128	13.6357
sp|O15258|RER1_HUMAN	RER1	Protein RER1 OS=Homo sapiens OX=9606 GN=RER1 PE=1 SV=1	14.4923	15.4689	15.1825	15.2208	15.3566	14.9788	15.355	15.4909	15.1777	15.5315	15.3606	15.3842	15.1455	15.2825	15.3148	15.0181	15.4596	15.5927
sp|O15258|RER1_HUMAN	RER1	Protein RER1 OS=Homo sapiens OX=9606 GN=RER1 PE=1 SV=1	14.4923	15.4689	15.1825	15.2208	15.3566	14.9788	15.355	15.4909	15.1777	15.5315	15.3606	15.3842	15.1455	15.2825	15.3148	15.0181	15.4596	15.5927
sp|O15258|RER1_HUMAN	RER1	Protein RER1 OS=Homo sapiens OX=9606 GN=RER1 PE=1 SV=1	14.4923	15.4689	15.1825	15.2208	15.3566	14.9788	15.355	15.4909	15.1777	15.5315	15.3606	15.3842	15.1455	15.2825	15.3148	15.0181	15.4596	15.5927
sp|O15259-4|NPHP1_HUMAN	NPHP1	Isoform 4 of Nephrocystin-1 OS=Homo sapiens OX=9606 GN=NPHP1	13.7033	13.7279	13.4138	13.6479	13.5471	13.4415	13.2303	13.1514	13.237	13.3679	13.2685	13.4874	13.2536	13.3677	13.5918	12.623	13.1776	13.2371
sp|O15260|SURF4_HUMAN	SURF4	Surfeit locus protein 4 OS=Homo sapiens OX=9606 GN=SURF4 PE=1 SV=3	13.7091	14.0839	13.9664	14.0292	13.9444	13.8634	14.4028	14.4093	14.089	14.1284	13.9784	14.0186	14.0827	14.0477	13.8519	13.9966	13.9887	13.9369
sp|O15265-2|ATX7_HUMAN	ATXN7	Isoform b of Ataxin-7 OS=Homo sapiens OX=9606 GN=ATXN7	12.7724	12.6619	13.084	12.7598	12.7628	12.7965	13.1143	12.497	12.7421	12.6521	13.1748	12.66	12.8548	12.6926	13.0024	12.873	12.996	12.8435
sp|O15269|SPTC1_HUMAN	SPTLC1	Serine palmitoyltransferase 1 OS=Homo sapiens OX=9606 GN=SPTLC1 PE=1 SV=1	13.9472	14.5587	14.3602	14.054	14.1463	13.9149	14.4079	14.4604	14.5277	14.3493	14.3492	14.2749	14.172	14.2253	14.2596	14.0431	13.9996	14.113
sp|O15270|SPTC2_HUMAN	SPTLC2	Serine palmitoyltransferase 2 OS=Homo sapiens OX=9606 GN=SPTLC2 PE=1 SV=1	14.6481	14.6329	15.1554	14.7939	14.84	14.6845	15.1395	15.1601	15.1205	14.8102	15.1519	15.0257	15.0676	14.9286	14.7973	14.7834	15.0595	14.4668
sp|O15287|FANCG_HUMAN	FANCG	Fanconi anemia group G protein OS=Homo sapiens OX=9606 GN=FANCG PE=1 SV=1	13.466	13.3132	13.495	13.333	13.375	13.4748	13.2103	13.285	13.1197	13.2375	13.2219	13.2874	13.3058	13.2105	13.2974	12.9304	12.9305	13.1703
sp|O15294|OGT1_HUMAN	OGT	UDP-N-acetylglucosamine--peptide N-acetylglucosaminyltransferase 110 kDa subunit OS=Homo sapiens OX=9606 GN=OGT PE=1 SV=3	14.6453	14.9117	14.6235	14.5233	14.4395	14.4423	14.8414	14.7341	14.7418	14.9448	14.7429	14.8813	14.5255	14.529	14.7493	14.7269	14.7032	14.9726
sp|O15297|PPM1D_HUMAN	PPM1D	Protein phosphatase 1D OS=Homo sapiens OX=9606 GN=PPM1D PE=1 SV=1	13.1509	13.0156	13.2085	13.3301	13.132	13.431	13.4293	13.5037	13.747	13.178	13.2415	13.1998	13.3091	13.3765	13.1443	13.5701	13.3486	13.1451
sp|O15305|PMM2_HUMAN	PMM2	Phosphomannomutase 2 OS=Homo sapiens OX=9606 GN=PMM2 PE=1 SV=1	13.0539	12.7192	13.1639	13.1167	12.8905	13.2185	12.5404	12.7974	12.391	12.564	12.737	12.9971	12.6881	12.7505	12.5792	12.956	12.6998	12.7927
sp|O15315|RA51B_HUMAN	RAD51B	DNA repair protein RAD51 homolog 2 OS=Homo sapiens OX=9606 GN=RAD51B PE=1 SV=2	13.1774	13.1354	13.1427	13.3648	13.2633	13.2406	13.2739	12.9215	12.8918	13.2331	12.8332	13.1976	12.9277	12.8588	13.2863	12.7964	12.7997	12.644
sp|O15318|RPC7_HUMAN	POLR3G	DNA-directed RNA polymerase III subunit RPC7 OS=Homo sapiens OX=9606 GN=POLR3G PE=1 SV=2	14.2859	14.3209	14.4198	14.3498	14.3587	14.4641	14.1857	14.1933	14.3296	14.4314	14.3704	14.2251	14.6178	14.3044	14.5228	14.42	14.2783	14.2846
sp|O15344|TRI18_HUMAN	MID1	E3 ubiquitin-protein ligase Midline-1 OS=Homo sapiens OX=9606 GN=MID1 PE=1 SV=1	14.0401	14.1209	13.8702	13.7491	13.802	13.7046	13.3665	13.2161	13.0257	13.7937	13.9081	13.8144	13.5148	13.4993	13.6704	13.5252	13.6107	13.8496
sp|O15347|HMGB3_HUMAN	HMGB3	High mobility group protein B3 OS=Homo sapiens OX=9606 GN=HMGB3 PE=1 SV=4	13.6986	12.7231	13.757	13.656	13.6845	13.7456	13.7683	13.9471	13.6626	13.1914	13.6107	13.2582	13.5479	13.2562	12.9128	13.5908	13.9747	13.1985
sp|O15350|P73_HUMAN	TP73	Tumor protein p73 OS=Homo sapiens OX=9606 GN=TP73 PE=1 SV=1	13.8439	13.8443	13.9062	13.7685	13.7299	13.7929	13.8018	13.8001	13.6092	13.8611	13.3678	13.7357	13.7485	13.6056	13.5098	13.6799	13.401	13.8268
sp|O15355|PPM1G_HUMAN	PPM1G	Protein phosphatase 1G OS=Homo sapiens OX=9606 GN=PPM1G PE=1 SV=1	15.9297	15.574	15.7473	15.8403	15.922	15.7751	15.5818	15.7836	15.6978	15.4149	15.6262	15.4247	15.195	15.2112	15.2402	15.7022	15.5515	15.6433
sp|O15357|SHIP2_HUMAN	INPPL1	Phosphatidylinositol 3,4,5-trisphosphate 5-phosphatase 2 OS=Homo sapiens OX=9606 GN=INPPL1 PE=1 SV=2	13.5623	13.6445	13.6886	13.8035	13.8242	13.8167	13.1739	13.2378	13.2246	13.6075	13.4544	13.5829	13.4938	13.2952	13.4811	13.5853	13.6284	13.8836
sp|O15360|FANCA_HUMAN	FANCA	Fanconi anemia group A protein OS=Homo sapiens OX=9606 GN=FANCA PE=1 SV=2	13.3876	13.8611	13.6507	13.6432	13.648	13.5488	13.5332	13.5224	13.6875	13.5336	13.6568	13.5112	13.4358	13.4664	13.7153	13.4434	13.2642	13.2043
sp|O15370|SOX12_HUMAN	SOX12	Transcription factor SOX-12 OS=Homo sapiens OX=9606 GN=SOX12 PE=2 SV=2	14.2095	14.3974	14.3164	14.4475	14.3543	14.4406	14.3908	14.3816	14.4419	14.5758	14.4257	14.4623	14.2984	14.2003	14.3439	14.2956	14.2458	14.3153
sp|O15371|EIF3D_HUMAN	EIF3D	Eukaryotic translation initiation factor 3 subunit D OS=Homo sapiens OX=9606 GN=EIF3D PE=1 SV=1	15.088	15.0978	15.1977	15.2015	15.2492	15.3072	15.1085	15.1611	15.2366	15.12	15.2241	15.2162	15.3689	15.2461	15.06	15.2861	15.1866	14.9531
sp|O15372|EIF3H_HUMAN	EIF3H	Eukaryotic translation initiation factor 3 subunit H OS=Homo sapiens OX=9606 GN=EIF3H PE=1 SV=1	13.8893	13.858	13.97	14.0266	14.0553	13.83	14.0644	13.948	14.0636	14.1161	14.1052	14.128	14.0432	13.9346	14.0247	13.9589	14.1121	13.934
sp|O15379|HDAC3_HUMAN	HDAC3	Histone deacetylase 3 OS=Homo sapiens OX=9606 GN=HDAC3 PE=1 SV=2	13.8323	13.5878	13.8094	13.7519	13.7675	13.7377	13.9123	13.747	13.8809	13.8838	13.6522	13.6509	13.826	13.8461	13.5157	13.6882	13.9249	13.5827
sp|O15381|NVL_HUMAN	NVL	Nuclear valosin-containing protein-like OS=Homo sapiens OX=9606 GN=NVL PE=1 SV=1	13.589	13.5425	13.5642	13.359	13.4373	13.4407	12.9837	12.9122	12.9992	13.5151	13.5798	13.5252	13.6277	13.572	13.4992	13.0207	12.9897	13.0744
sp|O15382|BCAT2_HUMAN	BCAT2	Branched-chain-amino-acid aminotransferase, mitochondrial OS=Homo sapiens OX=9606 GN=BCAT2 PE=1 SV=2	13.7076	13.5377	13.7438	13.6328	13.6745	14.0151	13.8657	13.7637	14.0674	13.5576	13.8121	13.699	14.0726	14.0724	13.6872	14.057	13.769	13.4577
sp|O15392|BIRC5_HUMAN	BIRC5	Baculoviral IAP repeat-containing protein 5 OS=Homo sapiens OX=9606 GN=BIRC5 PE=1 SV=3	13.9969	13.8473	14.277	14.2554	14.3597	14.2733	14.8644	14.6675	14.8811	14.1818	14.5076	14.3101	14.7951	14.5346	14.3858	14.698	14.6652	14.0054
sp|O15397|IPO8_HUMAN	IPO8	Importin-8 OS=Homo sapiens OX=9606 GN=IPO8 PE=1 SV=2	13.5153	12.9377	13.7639	13.5686	13.8366	13.8195	13.5245	13.609	13.2313	13.2784	13.353	13.3214	13.5883	13.4984	13.1635	13.6781	13.6563	13.3908
sp|O15400|STX7_HUMAN	STX7	Syntaxin-7 OS=Homo sapiens OX=9606 GN=STX7 PE=1 SV=4	13.8774	13.8319	13.9697	13.8472	13.9529	14.046	14.0528	14.0393	14.2287	13.9221	14.0534	13.9352	14.1882	14.2139	13.9641	14.1944	14.3031	13.9801
sp|O15405|TOX3_HUMAN	TOX3	TOX high mobility group box family member 3 OS=Homo sapiens OX=9606 GN=TOX3 PE=1 SV=2	15.9988	15.5561	16.3216	16.55	16.194	16.9838	16.1387	16.1337	16.524	15.5943	16.2492	16.0487	16.9346	16.8423	16.0181	16.8614	16.0721	15.3266
sp|O15409-4|FOXP2_HUMAN	FOXP2	Isoform 4 of Forkhead box protein P2 OS=Homo sapiens OX=9606 GN=FOXP2	13.5421	13.6011	13.5242	13.5389	13.5061	13.6439	13.6085	13.4336	13.6037	13.4963	13.5269	13.4432	13.6239	13.5836	13.5663	13.6068	13.6121	13.3663
sp|O15417|TNC18_HUMAN	TNRC18	Trinucleotide repeat-containing gene 18 protein OS=Homo sapiens OX=9606 GN=TNRC18 PE=1 SV=3	13.6821	14.1394	13.9056	13.7075	13.7701	13.7222	14.0283	13.9043	14.0008	14.0557	13.935	14.0186	13.8168	13.7319	13.9416	14.0533	13.7577	14.0348
sp|O15439|MRP4_HUMAN	ABCC4	Multidrug resistance-associated protein 4 OS=Homo sapiens OX=9606 GN=ABCC4 PE=1 SV=3	14.0787	14.6491	14.5527	14.7245	14.7381	14.5946	14.6563	14.7672	14.7687	14.5299	14.6386	14.4911	14.8331	14.8216	14.8198	14.6679	14.5088	14.5139
sp|O15440|MRP5_HUMAN	ABCC5	Multidrug resistance-associated protein 5 OS=Homo sapiens OX=9606 GN=ABCC5 PE=1 SV=2	13.4931	13.762	13.7733	13.953	13.9387	13.8581	13.9907	14.1084	14.0624	13.6364	13.7478	13.659	14.1275	14.1252	14.0044	14.0149	13.9024	13.8993
sp|O15446-2|RPA34_HUMAN	CD3EAP	Isoform 2 of DNA-directed RNA polymerase I subunit RPA34 OS=Homo sapiens OX=9606 GN=CD3EAP	14.1604	13.4776	13.8279	13.8336	13.6005	13.7569	14.2021	14.0436	14.1554	13.7559	13.848	13.9216	13.965	13.9869	13.8752	14.0788	14.0648	14.0018
sp|O15460|P4HA2_HUMAN	P4HA2	Prolyl 4-hydroxylase subunit alpha-2 OS=Homo sapiens OX=9606 GN=P4HA2 PE=1 SV=1	13.6126	13.7717	13.6414	13.8269	13.8553	13.74	13.7178	13.6883	13.7018	13.6994	13.6939	13.6072	13.8873	13.7389	13.9848	13.8692	13.8126	13.8908
sp|O15498|YKT6_HUMAN	YKT6	Synaptobrevin homolog YKT6 OS=Homo sapiens OX=9606 GN=YKT6 PE=1 SV=1	14.5643	14.1776	14.5594	14.5165	14.6163	14.5461	14.1173	14.3159	14.2513	14.1626	14.3883	14.2078	14.4977	14.3272	14.2671	14.3297	14.2649	14.2474
sp|O15504|NUP42_HUMAN	NUP42	Nucleoporin NUP42 OS=Homo sapiens OX=9606 GN=NUP42 PE=1 SV=1	14.9848	15.0578	15.05	14.8493	14.8634	14.7829	15.0772	14.9707	15.1736	15.2801	15.0005	15.079	15.0132	14.9415	15.1614	14.9115	14.9509	15.2034
sp|O15511|ARPC5_HUMAN	ARPC5	Actin-related protein 2/3 complex subunit 5 OS=Homo sapiens OX=9606 GN=ARPC5 PE=1 SV=3	16.1035	15.8238	16.052	15.9618	15.9093	15.9117	15.8803	15.7891	15.7926	15.9326	15.9685	15.8373	15.986	15.9398	15.9557	16.1797	16.2098	16.2649
sp|O15514|RPB4_HUMAN	POLR2D	DNA-directed RNA polymerase II subunit RPB4 OS=Homo sapiens OX=9606 GN=POLR2D PE=1 SV=1	12.3839	12.783	12.799	12.7083	12.5078	12.8858	12.6835	12.7096	12.647	12.6458	12.6641	12.7312	13.1514	12.7614	12.6522	12.8467	12.9411	12.4935
sp|O15525|MAFG_HUMAN	MAFG	Transcription factor MafG OS=Homo sapiens OX=9606 GN=MAFG PE=1 SV=1	14.0409	14.208	14.1965	14.2777	14.3284	14.2757	14.3607	14.2033	14.4279	13.9584	14.1867	13.9971	14.302	14.2478	14.2273	14.281	14.0613	14.095
sp|O15530|PDPK1_HUMAN	PDPK1	3-phosphoinositide-dependent protein kinase 1 OS=Homo sapiens OX=9606 GN=PDPK1 PE=1 SV=1	14.464	14.3677	14.2797	14.4617	14.4689	14.534	13.7406	13.8036	13.6224	14.1015	14.098	14.1761	14.3681	14.3159	14.3574	14.3637	14.3503	14.4333
sp|O15533-3|TPSN_HUMAN	TAPBP	Isoform 3 of Tapasin OS=Homo sapiens OX=9606 GN=TAPBP	15.4491	15.756	15.4791	15.7022	15.8111	15.5831	15.5002	15.677	15.4899	15.5572	15.4712	15.3224	15.5466	15.5259	15.5991	14.9919	14.9833	15.098
sp|O15534|PER1_HUMAN	PER1	Period circadian protein homolog 1 OS=Homo sapiens OX=9606 GN=PER1 PE=1 SV=2	14.1531	14.1651	14.1239	14.3971	14.1064	14.2947	14.006	14.1525	14.2124	14.2374	14.1754	14.163	14.0259	13.953	14.1423	14.3403	14.2851	14.4595
sp|O15541|R113A_HUMAN	RNF113A	E3 ubiquitin-protein ligase RNF113A OS=Homo sapiens OX=9606 GN=RNF113A PE=1 SV=1	15.3003	15.4989	15.315	15.2818	15.3198	15.2801	15.4799	15.4272	15.4974	15.4154	15.2796	15.2888	15.1846	15.1248	15.3304	15.4332	15.3838	15.4283
sp|O15550|KDM6A_HUMAN	KDM6A	Lysine-specific demethylase 6A OS=Homo sapiens OX=9606 GN=KDM6A PE=1 SV=2	14.2683	14.2334	14.3003	14.2068	14.1166	14.0177	14.2063	14.1907	14.2345	14.3143	14.2818	14.2956	14.0802	14.1537	14.2159	14.0752	14.251	14.3024
sp|O43143|DHX15_HUMAN	DHX15	Pre-mRNA-splicing factor ATP-dependent RNA helicase DHX15 OS=Homo sapiens OX=9606 GN=DHX15 PE=1 SV=2	14.4569	14.4932	14.5045	14.4506	14.4014	14.4396	14.5479	14.4701	14.546	14.5751	14.5134	14.5338	14.4061	14.4096	14.4879	14.411	14.4597	14.4858
sp|O43148-2|MCES_HUMAN	RNMT	Isoform 2 of mRNA cap guanine-N7 methyltransferase OS=Homo sapiens OX=9606 GN=RNMT	14.4971	13.7157	14.0556	13.9949	13.5996	14.1524	13.8693	14.0091	14.0302	13.9938	13.9524	14.1044	14.0716	14.1421	13.828	14.0933	13.8655	14.2674
sp|O43149|ZZEF1_HUMAN	ZZEF1	Zinc finger ZZ-type and EF-hand domain-containing protein 1 OS=Homo sapiens OX=9606 GN=ZZEF1 PE=1 SV=6	13.8471	13.9731	14.1304	14.0449	14.0863	14.1022	13.7364	13.7089	13.6391	13.9259	14.0683	14.0684	13.9833	14.0558	13.9085	13.8751	13.9229	13.9031
sp|O43156|TTI1_HUMAN	TTI1	TELO2-interacting protein 1 homolog OS=Homo sapiens OX=9606 GN=TTI1 PE=1 SV=3	13.3576	13.2313	13.4071	13.4427	13.4175	13.5642	12.8485	12.9361	12.8837	13.3564	13.3429	13.2139	13.3449	13.1873	13.3784	13.1145	12.9472	13.0067
sp|O43157|PLXB1_HUMAN	PLXNB1	Plexin-B1 OS=Homo sapiens OX=9606 GN=PLXNB1 PE=1 SV=3	14.7729	14.7598	14.8715	14.9067	14.9416	14.8774	14.7681	14.8122	14.7653	14.7873	14.7495	14.7372	14.9662	15.0167	14.8099	14.6649	14.6766	14.7933
sp|O43159|RRP8_HUMAN	RRP8	Ribosomal RNA-processing protein 8 OS=Homo sapiens OX=9606 GN=RRP8 PE=1 SV=2	15.14	15.1401	15.2527	15.2003	15.2756	15.2947	15.2889	15.2892	15.3497	15.1105	15.2748	15.2814	15.3195	15.3543	15.3708	15.1275	15.2697	15.0704
sp|O43164|PJA2_HUMAN	PJA2	E3 ubiquitin-protein ligase Praja-2 OS=Homo sapiens OX=9606 GN=PJA2 PE=1 SV=4	12.9942	13.014	12.8338	12.6377	12.92	12.398	12.4465	12.4146	12.2767	12.7684	12.5297	12.4997	12.2706	11.9329	12.2504	12.5368	11.9318	12.4494
sp|O43166|SI1L1_HUMAN	SIPA1L1	Signal-induced proliferation-associated 1-like protein 1 OS=Homo sapiens OX=9606 GN=SIPA1L1 PE=1 SV=4	13.7431	13.6693	13.753	13.854	13.6798	13.8105	13.6589	13.6523	13.6416	13.651	13.678	13.726	13.85	13.8831	13.8336	13.6657	13.6425	13.6147
sp|O43167|ZBT24_HUMAN	ZBTB24	Zinc finger and BTB domain-containing protein 24 OS=Homo sapiens OX=9606 GN=ZBTB24 PE=1 SV=2	12.9383	13.4578	13.1029	12.8084	13.1652	12.9862	13.2455	13.2698	13.0347	13.2552	13.2214	13.2685	12.9866	13.2092	13.1807	13.3498	13.1581	13.5122
sp|O43172-2|PRP4_HUMAN	PRPF4	Isoform 2 of U4/U6 small nuclear ribonucleoprotein Prp4 OS=Homo sapiens OX=9606 GN=PRPF4	14.8267	14.9149	14.8804	14.8432	14.7896	14.7953	14.9736	14.9717	14.971	14.9624	14.9122	14.8895	14.85	14.8995	14.9244	14.939	14.8586	14.8785
sp|O43175|SERA_HUMAN	PHGDH	D-3-phosphoglycerate dehydrogenase OS=Homo sapiens OX=9606 GN=PHGDH PE=1 SV=4	13.899	13.9032	13.8933	14.0195	13.9995	13.9699	13.1031	13.2435	13.0798	13.3864	13.4054	13.3891	13.1585	13.4228	13.5675	13.3041	13.168	13.6314
sp|O43181|NDUS4_HUMAN	NDUFS4	NADH dehydrogenase [ubiquinone] iron-sulfur protein 4, mitochondrial OS=Homo sapiens OX=9606 GN=NDUFS4 PE=1 SV=1	15.7862	15.0569	15.6162	15.965	15.9986	16.0383	15.2346	15.2143	15.1335	15.0366	15.1847	15.1667	15.9822	15.9983	15.7024	15.5102	15.8696	15.3494
sp|O43189|PHF1_HUMAN	PHF1	PHD finger protein 1 OS=Homo sapiens OX=9606 GN=PHF1 PE=1 SV=3	13.6231	13.6536	13.669	13.3409	13.4803	13.3225	13.7237	13.3781	13.5682	13.7803	13.6642	13.5585	13.3932	13.1979	13.5961	13.5179	13.2659	13.3486
sp|O43237|DC1L2_HUMAN	DYNC1LI2	Cytoplasmic dynein 1 light intermediate chain 2 OS=Homo sapiens OX=9606 GN=DYNC1LI2 PE=1 SV=1	13.2109	13.2079	13.4514	13.3416	13.4961	13.3943	13.0936	13.0225	13.1984	13.1088	13.0546	13.2224	13.3177	13.2365	13.2733	13.2425	13.236	13.2185
sp|O43242|PSMD3_HUMAN	PSMD3	26S proteasome non-ATPase regulatory subunit 3 OS=Homo sapiens OX=9606 GN=PSMD3 PE=1 SV=2	14.6826	14.7909	14.6999	14.6389	14.6305	14.5868	14.38	14.3738	14.3187	14.7077	14.7448	14.7736	14.4469	14.446	14.6466	14.5153	14.5092	14.655
sp|O43251-8|RFOX2_HUMAN	RBFOX2	Isoform 8 of RNA binding protein fox-1 homolog 2 OS=Homo sapiens OX=9606 GN=RBFOX2	14.1126	14.3104	13.5986	13.6929	13.5673	13.3912	13.8362	13.5986	13.4442	14.1081	13.6815	13.8911	13.2622	13.4098	14.0547	13.3936	13.5688	14.4186
sp|O43251-8|RFOX2_HUMAN	RBFOX2	Isoform 8 of RNA binding protein fox-1 homolog 2 OS=Homo sapiens OX=9606 GN=RBFOX2	14.1126	14.3104	13.5986	13.6929	13.5673	13.3912	13.8362	13.5986	13.4442	14.1081	13.6815	13.8911	13.2622	13.4098	14.0547	13.3936	13.5688	14.4186
sp|O43252|PAPS1_HUMAN	PAPSS1	Bifunctional 3'-phosphoadenosine 5'-phosphosulfate synthase 1 OS=Homo sapiens OX=9606 GN=PAPSS1 PE=1 SV=2	14.0093	13.6566	13.9515	14.1062	14.0266	14.1923	13.8313	13.9737	13.8919	13.5001	13.9404	13.7471	13.4836	13.5201	13.2789	14.0102	13.6024	13.7754
sp|O43264|ZW10_HUMAN	ZW10	Centromere/kinetochore protein zw10 homolog OS=Homo sapiens OX=9606 GN=ZW10 PE=1 SV=3	13.7372	13.664	13.6674	13.6097	13.6648	13.5936	13.9117	13.8713	13.9778	13.6572	13.6278	13.6821	13.7029	13.5504	13.7464	13.8838	13.8759	13.7356
sp|O43286|B4GT5_HUMAN	B4GALT5	Beta-1,4-galactosyltransferase 5 OS=Homo sapiens OX=9606 GN=B4GALT5 PE=1 SV=1	13.3917	12.8978	13.0063	12.6125	12.6895	12.4658	13.4359	13.5241	13.6742	13.0265	13.2146	13.2788	12.6456	13.0987	12.756	13.3015	13.4626	12.8842
sp|O43290|SNUT1_HUMAN	SART1	U4/U6.U5 tri-snRNP-associated protein 1 OS=Homo sapiens OX=9606 GN=SART1 PE=1 SV=1	14.5075	14.4121	14.3864	14.3099	14.3876	14.2346	14.647	14.5819	14.5054	14.478	14.4152	14.481	14.3898	14.4596	14.411	14.3636	14.4997	14.3968
sp|O43291|SPIT2_HUMAN	SPINT2	Kunitz-type protease inhibitor 2 OS=Homo sapiens OX=9606 GN=SPINT2 PE=1 SV=2	14.951	15.0895	15.1718	15.1592	15.2693	15.2251	13.5586	13.9672	13.7464	14.7203	14.6931	14.4532	15.1402	15.0749	15.1798	14.1991	14.1384	14.0786
sp|O43292|GPAA1_HUMAN	GPAA1	Glycosylphosphatidylinositol anchor attachment 1 protein OS=Homo sapiens OX=9606 GN=GPAA1 PE=1 SV=3	13.5771	15.0822	14.8029	14.9225	15.054	14.5394	14.862	14.9501	14.7072	15.0696	14.877	14.7589	14.7588	14.861	14.8753	14.3997	14.5717	14.6149
sp|O43293|DAPK3_HUMAN	DAPK3	Death-associated protein kinase 3 OS=Homo sapiens OX=9606 GN=DAPK3 PE=1 SV=1	14.3002	14.2267	14.1847	14.1497	14.1651	14.2045	14.6383	14.6724	14.7005	14.3238	14.3799	14.3556	14.4544	14.4469	14.3199	14.6721	14.6444	14.1394
sp|O43299|AP5Z1_HUMAN	AP5Z1	AP-5 complex subunit zeta-1 OS=Homo sapiens OX=9606 GN=AP5Z1 PE=1 SV=2	14.3325	14.8609	14.5106	14.4918	14.3763	14.5201	14.9489	14.8225	14.9609	14.7155	14.5106	14.5703	14.3767	14.4674	14.5431	14.7908	14.6398	14.7438
sp|O43301|HS12A_HUMAN	HSPA12A	Heat shock 70 kDa protein 12A OS=Homo sapiens OX=9606 GN=HSPA12A PE=1 SV=2	13.3254	13.1906	13.3593	13.5009	13.367	13.5531	13.0698	12.979	13.1418	13.137	13.1946	13.2736	13.4138	13.4294	13.2603	13.4628	13.1627	13.0456
sp|O43303|CP110_HUMAN	CCP110	Centriolar coiled-coil protein of 110 kDa OS=Homo sapiens OX=9606 GN=CCP110 PE=1 SV=3	14.3799	14.3383	14.5076	14.3979	14.4451	14.3507	14.1451	14.1078	14.1093	14.3411	14.4541	14.4296	14.3471	14.264	14.4075	14.0206	14.1501	14.0885
sp|O43306|ADCY6_HUMAN	ADCY6	Adenylate cyclase type 6 OS=Homo sapiens OX=9606 GN=ADCY6 PE=1 SV=2	14.1572	14.5614	14.4251	14.7215	14.7972	14.5922	14.7324	14.8442	14.8072	14.4888	14.4135	14.289	14.5964	14.6762	14.6467	14.4406	14.3398	14.6125
sp|O43309|ZSC12_HUMAN	ZSCAN12	Zinc finger and SCAN domain-containing protein 12 OS=Homo sapiens OX=9606 GN=ZSCAN12 PE=1 SV=1	13.3973	13.135	13.2664	13.3755	13.2551	13.4985	13.4497	13.5594	13.3669	13.4121	13.8007	13.5454	13.3815	13.5258	13.3248	13.6466	13.3327	12.964
sp|O43314|VIP2_HUMAN	PPIP5K2	Inositol hexakisphosphate and diphosphoinositol-pentakisphosphate kinase 2 OS=Homo sapiens OX=9606 GN=PPIP5K2 PE=1 SV=3	13.6458	13.7015	14.0108	13.936	14.0075	13.9629	13.439	13.4426	13.4624	13.6243	13.7566	13.6877	13.7353	13.6662	13.5849	13.7045	13.6196	13.6297
sp|O43318|M3K7_HUMAN	MAP3K7	Mitogen-activated protein kinase kinase kinase 7 OS=Homo sapiens OX=9606 GN=MAP3K7 PE=1 SV=1	13.8809	14.0471	14.1771	14.1217	14.0062	14.1464	13.2472	13.5082	13.1731	13.6991	14.0079	13.8907	13.9012	13.7963	13.9236	13.9042	13.9307	14.1732
sp|O43324|MCA3_HUMAN	EEF1E1	Eukaryotic translation elongation factor 1 epsilon-1 OS=Homo sapiens OX=9606 GN=EEF1E1 PE=1 SV=1	14.2604	14.1632	14.4232	14.1541	14.4185	14.3604	13.8696	13.9187	14.0402	14.1655	14.1617	14.3328	14.4739	14.1918	14.222	13.7291	13.6477	14.1002
sp|O43325|LYRM1_HUMAN	LYRM1	LYR motif-containing protein 1 OS=Homo sapiens OX=9606 GN=LYRM1 PE=2 SV=1	13.4748	12.821	13.4651	13.4511	13.7676	13.5698	13.2003	13.5023	13.549	13.1269	13.2381	13.3139	13.8057	13.8803	13.2934	13.5083	13.7322	13.2447
sp|O43347|MSI1H_HUMAN	MSI1	RNA-binding protein Musashi homolog 1 OS=Homo sapiens OX=9606 GN=MSI1 PE=1 SV=1	15.3619	14.6737	14.9997	15.1637	15.1002	15.0727	15.0177	14.8252	14.9902	14.5529	14.7469	14.8507	14.8625	14.9818	15.0717	14.872	14.9336	14.9876
sp|O43353|RIPK2_HUMAN	RIPK2	Receptor-interacting serine/threonine-protein kinase 2 OS=Homo sapiens OX=9606 GN=RIPK2 PE=1 SV=2	12.3672	11.8448	12.2917	12.5811	12.2107	12.2298	12.0353	12.0446	12.2151	12.2174	12.4668	12.2023	11.9985	12.0092	11.862	12.4163	12.4708	12.6447
sp|O43379-4|WDR62_HUMAN	WDR62	Isoform 4 of WD repeat-containing protein 62 OS=Homo sapiens OX=9606 GN=WDR62	13.3924	13.5215	13.6155	13.5637	13.7847	13.8244	13.3028	13.3989	13.1858	13.4025	13.4752	13.4176	13.5763	13.551	13.4516	13.3452	13.3168	13.0953
sp|O43390-2|HNRPR_HUMAN	HNRNPR	Isoform 2 of Heterogeneous nuclear ribonucleoprotein R OS=Homo sapiens OX=9606 GN=HNRNPR	16.1379	15.7711	15.9318	15.881	15.8422	15.8762	15.9737	15.9811	16.0395	15.9295	15.964	15.99	15.9638	15.926	15.9586	15.9331	15.9486	15.9168
sp|O43395|PRPF3_HUMAN	PRPF3	U4/U6 small nuclear ribonucleoprotein Prp3 OS=Homo sapiens OX=9606 GN=PRPF3 PE=1 SV=2	14.0114	13.8823	14.0646	14.0502	13.9569	14.1479	14.008	14.0943	14.0165	13.9639	14.0713	14.0728	14.0905	14.1396	14.1001	14.1733	14.1819	14.04
sp|O43396|TXNL1_HUMAN	TXNL1	Thioredoxin-like protein 1 OS=Homo sapiens OX=9606 GN=TXNL1 PE=1 SV=3	13.865	13.5214	13.8578	13.7738	13.9509	13.9063	13.5795	13.6591	13.7507	13.492	13.7742	13.5118	13.9212	13.7528	13.4089	13.8835	13.7873	13.2143
sp|O43399-7|TPD54_HUMAN	TPD52L2	Isoform 7 of Tumor protein D54 OS=Homo sapiens OX=9606 GN=TPD52L2	13.6756	13.7759	13.5173	13.3532	13.5632	13.2792	14.2548	14.1365	14.3016	13.8799	13.6842	13.8586	13.3461	13.4689	13.6212	13.8814	13.8659	14.0177
sp|O43399-7|TPD54_HUMAN	TPD52L2	Isoform 7 of Tumor protein D54 OS=Homo sapiens OX=9606 GN=TPD52L2	13.6756	13.7759	13.5173	13.3532	13.5632	13.2792	14.2548	14.1365	14.3016	13.8799	13.6842	13.8586	13.3461	13.4689	13.6212	13.8814	13.8659	14.0177
sp|O43402|EMC8_HUMAN	EMC8	ER membrane protein complex subunit 8 OS=Homo sapiens OX=9606 GN=EMC8 PE=1 SV=1	13.9285	14.1686	13.8069	13.9219	13.7746	13.9253	14.0989	14.1346	14.1267	14.0011	13.7665	13.9789	13.9391	13.8609	14.0064	14.0635	14.0884	13.7974
sp|O43405|COCH_HUMAN	COCH	Cochlin OS=Homo sapiens OX=9606 GN=COCH PE=1 SV=1	14.1621	14.4331	14.2689	14.1183	14.1605	14.0766	14.1991	14.1322	14.3198	14.3533	14.3955	14.4279	14.3095	14.1978	14.3626	14.2737	14.2815	14.3749
sp|O43414|ERI3_HUMAN	ERI3	ERI1 exoribonuclease 3 OS=Homo sapiens OX=9606 GN=ERI3 PE=1 SV=2	14.9721	15.0316	15.0189	14.944	14.9805	14.825	14.89	14.9555	14.7805	14.8431	14.8526	14.902	14.8653	14.8946	14.8214	14.6794	14.87	14.69
sp|O43422|P52K_HUMAN	THAP12	52 kDa repressor of the inhibitor of the protein kinase OS=Homo sapiens OX=9606 GN=THAP12 PE=1 SV=2	14.1295	14.1612	14.3183	14.318	14.1717	14.1154	14.2899	14.1558	14.3448	14.2103	14.2744	14.2647	14.0372	14.0974	14.0737	14.2384	14.1937	14.1794
sp|O43426|SYNJ1_HUMAN	SYNJ1	Synaptojanin-1 OS=Homo sapiens OX=9606 GN=SYNJ1 PE=1 SV=2	13.5021	13.3945	13.4185	13.5765	13.4971	13.6561	13.3405	13.4366	13.4381	13.4796	13.5205	13.5775	13.6847	13.6492	13.554	13.5704	13.645	13.5506
sp|O43427|FIBP_HUMAN	FIBP	Acidic fibroblast growth factor intracellular-binding protein OS=Homo sapiens OX=9606 GN=FIBP PE=1 SV=3	14.6037	14.6953	14.5933	14.4725	14.4813	14.5686	14.5156	14.4659	14.5124	14.5781	14.6409	14.6065	14.5525	14.5752	14.4938	14.3558	14.3472	14.5031
sp|O43435-3|TBX1_HUMAN	TBX1	Isoform C of T-box transcription factor TBX1 OS=Homo sapiens OX=9606 GN=TBX1	12.8754	13.0103	13.2414	13.332	13.1797	13.2745	13.2436	13.3273	13.3703	13.1882	13.1429	13.1527	13.2946	13.1841	13.0048	13.4497	13.2954	13.2425
sp|O43439-4|MTG8R_HUMAN	CBFA2T2	Isoform 4 of Protein CBFA2T2 OS=Homo sapiens OX=9606 GN=CBFA2T2	14.3074	14.2699	14.3363	14.344	14.304	14.3741	14.2201	14.1738	14.3112	14.321	14.2667	14.3277	14.2751	14.2465	14.1383	14.1482	14.1278	14.2393
sp|O43447|PPIH_HUMAN	PPIH	Peptidyl-prolyl cis-trans isomerase H OS=Homo sapiens OX=9606 GN=PPIH PE=1 SV=1	14.4767	14.8707	14.667	14.5864	14.6674	14.685	14.7443	14.5836	14.8081	14.6542	14.7239	14.7409	14.7607	14.7974	14.8979	14.7851	14.6579	14.6328
sp|O43462|MBTP2_HUMAN	MBTPS2	Membrane-bound transcription factor site-2 protease OS=Homo sapiens OX=9606 GN=MBTPS2 PE=1 SV=1	14.1349	14.6366	14.3159	14.0304	14.1716	14.004	13.9076	14.0614	13.8109	14.3925	14.3974	14.4892	13.9503	14.3227	14.319	13.9648	14.102	14.4179
sp|O43463-2|SUV91_HUMAN	SUV39H1	Isoform 2 of Histone-lysine N-methyltransferase SUV39H1 OS=Homo sapiens OX=9606 GN=SUV39H1	14.5595	14.3211	14.4835	14.3553	14.1691	14.2173	14.8414	14.8432	14.8238	14.4502	14.4749	14.4037	14.471	14.5275	14.5655	14.838	14.7616	14.8901
sp|O43464|HTRA2_HUMAN	HTRA2	Serine protease HTRA2, mitochondrial OS=Homo sapiens OX=9606 GN=HTRA2 PE=1 SV=2	13.6694	13.9524	13.6325	13.6903	13.7803	13.7464	14.0443	14.0419	14.0511	13.7533	13.6691	13.7266	13.8692	13.7993	13.8633	13.8317	13.8085	14.0685
sp|O43474|KLF4_HUMAN	KLF4	Krueppel-like factor 4 OS=Homo sapiens OX=9606 GN=KLF4 PE=1 SV=3	13.6067	13.6327	13.4209	13.5807	13.2734	12.94	13.8194	13.6169	13.5394	13.7857	13.6802	13.7722	13.2338	13.2191	13.2223	13.5596	13.5721	13.6964
sp|O43482|MS18B_HUMAN	OIP5	Protein Mis18-beta OS=Homo sapiens OX=9606 GN=OIP5 PE=1 SV=2	13.3674	12.5143	13.2403	13.2353	13.4087	13.0947	13.4754	13.0001	13.0723	13.3453	13.2105	12.953	13.5295	13.5037	13.4726	13.3976	13.2995	12.9684
sp|O43488|ARK72_HUMAN	AKR7A2	Aflatoxin B1 aldehyde reductase member 2 OS=Homo sapiens OX=9606 GN=AKR7A2 PE=1 SV=3	14.6758	14.7439	14.6967	14.7861	14.7799	14.8859	14.7666	14.766	14.7637	14.6912	14.6005	14.6323	14.8442	14.9335	14.8375	14.8998	14.7289	14.7707
sp|O43491-4|E41L2_HUMAN	EPB41L2	Isoform 4 of Band 4.1-like protein 2 OS=Homo sapiens OX=9606 GN=EPB41L2	13.3591	14.0813	13.2097	13.3501	13.0712	13.1062	13.1587	13.5485	13.1145	13.9598	13.6186	13.9123	12.9292	13.0364	13.3282	13.3068	13.1139	13.7934
sp|O43491|E41L2_HUMAN	EPB41L2	Band 4.1-like protein 2 OS=Homo sapiens OX=9606 GN=EPB41L2 PE=1 SV=1	14.8158	14.77	14.8675	14.7729	14.852	14.8196	15.0463	14.9903	15.0248	14.8749	14.9124	14.8617	14.9093	14.8512	14.8647	15.0868	15.0179	14.771
sp|O43493-7|TGON2_HUMAN	TGOLN2	Isoform 7 of Trans-Golgi network integral membrane protein 2 OS=Homo sapiens OX=9606 GN=TGOLN2	14.2832	13.619	14.2827	13.9606	13.7792	13.935	14.669	14.9029	14.8097	14.3229	14.4106	14.2765	14.0734	14.147	13.9238	14.464	14.6903	14.2573
sp|O43504|LTOR5_HUMAN	LAMTOR5	Ragulator complex protein LAMTOR5 OS=Homo sapiens OX=9606 GN=LAMTOR5 PE=1 SV=1	16.774	16.3224	16.5189	16.3282	16.3289	17.139	16.2239	16.6551	16.3808	16.4582	16.5779	16.5473	16.5619	16.9163	16.0458	16.5692	16.0397	15.96
sp|O43505|B4GA1_HUMAN	B4GAT1	Beta-1,4-glucuronyltransferase 1 OS=Homo sapiens OX=9606 GN=B4GAT1 PE=1 SV=1	13.9561	14.1404	13.9218	14.0848	14.0128	14.0252	14.2704	14.3498	14.3671	13.8279	14.061	13.9385	14.1564	14.1869	14.226	14.178	14.2534	14.2363
sp|O43513|MED7_HUMAN	MED7	Mediator of RNA polymerase II transcription subunit 7 OS=Homo sapiens OX=9606 GN=MED7 PE=1 SV=1	15.3016	15.2543	14.8306	14.9695	14.8583	14.7584	15.4094	15.1225	15.1406	15.1985	14.8135	14.9939	15.0691	14.8232	14.9374	15.1492	15.205	15.117
sp|O43521|B2L11_HUMAN	BCL2L11	Bcl-2-like protein 11 OS=Homo sapiens OX=9606 GN=BCL2L11 PE=1 SV=1	12.5967	12.9643	12.9438	12.527	12.5377	12.6795	12.7409	12.5952	12.8658	12.8769	13.0463	12.8613	12.365	12.4749	12.3804	12.3905	12.1472	12.1835
sp|O43524|FOXO3_HUMAN	FOXO3	Forkhead box protein O3 OS=Homo sapiens OX=9606 GN=FOXO3 PE=1 SV=1	14.1695	13.8388	14.1183	14.2628	13.9848	14.3093	13.267	13.5165	13.5021	13.6204	14.0368	13.9967	13.747	14.0846	13.9582	14.0249	13.6414	14.0449
sp|O43529|CHSTA_HUMAN	CHST10	Carbohydrate sulfotransferase 10 OS=Homo sapiens OX=9606 GN=CHST10 PE=1 SV=1	13.5976	12.8136	12.6543	12.6	13.1225	12.7066	12.859	13.0536	13.1949	12.2995	12.8164	13.0819	13.3786	12.5737	12.0434	12.566	13.6232	14.4718
sp|O43542|XRCC3_HUMAN	XRCC3	DNA repair protein XRCC3 OS=Homo sapiens OX=9606 GN=XRCC3 PE=1 SV=1	13.2544	13.3048	13.1341	13.4138	13.4189	12.9495	12.8099	12.8713	13.1328	13.0344	13.3182	13.0147	12.8188	13.1046	13.2654	12.6187	11.8016	13.0695
sp|O43543|XRCC2_HUMAN	XRCC2	DNA repair protein XRCC2 OS=Homo sapiens OX=9606 GN=XRCC2 PE=1 SV=1	14.5082	14.4649	14.1263	14.4752	14.51	14.5992	14.2131	14.1819	14.2508	14.3395	14.2286	14.4	14.3387	14.3615	14.2323	14.17	14.0306	14.4381
sp|O43567|RNF13_HUMAN	RNF13	E3 ubiquitin-protein ligase RNF13 OS=Homo sapiens OX=9606 GN=RNF13 PE=1 SV=1	13.0468	13.002	13.563	13.5507	13.3458	13.1557	13.7017	13.6043	13.717	13.3145	13.4184	13.1964	13.4542	13.4037	13.3195	13.3795	13.7056	12.7311
sp|O43572|AKA10_HUMAN	AKAP10	A-kinase anchor protein 10, mitochondrial OS=Homo sapiens OX=9606 GN=AKAP10 PE=1 SV=2	12.1044	11.7723	12.1896	12.0295	12.0719	12.3167	12.0209	11.64	11.793	12.0271	12.3103	11.6901	11.8356	11.9125	11.8058	12.4211	11.4455	12.7625
sp|O43583|DENR_HUMAN	DENR	Density-regulated protein OS=Homo sapiens OX=9606 GN=DENR PE=1 SV=2	13.9635	13.6992	13.9582	14.1551	14.1065	14.1124	13.4776	13.6216	13.5045	13.7581	13.8031	13.5862	14.0481	13.9786	13.8574	13.8794	13.8861	13.7564
sp|O43592|XPOT_HUMAN	XPOT	Exportin-T OS=Homo sapiens OX=9606 GN=XPOT PE=1 SV=2	15.0473	15.326	15.2414	15.5905	15.5511	15.5814	14.82	15.0281	14.9315	14.8619	15.0553	14.8733	14.6875	14.6406	14.652	15.136	14.719	15.0169
sp|O43598|DNPH1_HUMAN	DNPH1	2'-deoxynucleoside 5'-phosphate N-hydrolase 1 OS=Homo sapiens OX=9606 GN=DNPH1 PE=1 SV=1	13.592	13.4507	13.5782	13.8316	13.8173	13.517	12.9148	13.2346	13.1592	13.0754	12.9829	12.9263	13.0864	13.0843	13.3139	13.2014	12.9169	13.1759
sp|O43615|TIM44_HUMAN	TIMM44	Mitochondrial import inner membrane translocase subunit TIM44 OS=Homo sapiens OX=9606 GN=TIMM44 PE=1 SV=2	16.5227	16.1298	16.4019	16.2016	16.3079	16.2794	16.779	16.7562	16.8207	16.223	16.4062	16.2634	16.5715	16.4914	16.3781	16.4065	16.4912	16.1646
sp|O43617|TPPC3_HUMAN	TRAPPC3	Trafficking protein particle complex subunit 3 OS=Homo sapiens OX=9606 GN=TRAPPC3 PE=1 SV=1	14.6249	14.7314	14.6513	14.8842	14.8556	14.9341	14.1832	14.3519	14.4423	14.5892	14.6269	14.3946	14.7225	14.5862	14.6027	14.6788	14.4202	14.363
sp|O43617|TPPC3_HUMAN	TRAPPC3	Trafficking protein particle complex subunit 3 OS=Homo sapiens OX=9606 GN=TRAPPC3 PE=1 SV=1	14.6249	14.7314	14.6513	14.8842	14.8556	14.9341	14.1832	14.3519	14.4423	14.5892	14.6269	14.3946	14.7225	14.5862	14.6027	14.6788	14.4202	14.363
[truncated: 7,872 more rows]

## Sheet: TMT_ReporterAssignment
	Table S5
	Channel	Condition	Replicate	priority	Mixture
	Abundance..126	Mem_MIRO1-KO	1	1	Mixture1
	Abundance..127N	Mem_MIRO1-KO	2	1	Mixture1
[truncated: 29 more rows]
