# Supplementary material for: ARMC1 partitions between distinct complexes and assembles MIRO with MTFR to control mitochondrial distribution
Source: Sci Adv. 2025 Apr 9;11(15):eadu5091. doi: 10.1126/sciadv.adu5091 (PMC11980836; doi:10.1126/sciadv.adu5091)
Supplement: Supplementary file 3 — Movie S1 [file sciadv.adu5091_movie_s1.zip]

Archive with 1 entries (1 files):
- adu5091_movie_s1.mov
